# Supplementary material for: Targeting AAV vectors to the central nervous system by engineering capsid–receptor interactions that enable crossing of the blood–brain barrier
Source: PLoS Biol. 2023 Jul 19;21(7):e3002112. doi: 10.1371/journal.pbio.3002112 (PMC10355383; doi:10.1371/journal.pbio.3002112)
Supplement: S2 Data — (CSV) [file pbio.3002112.s017.csv]

AA_sequence	cluster	Ly6a_log2enr	Ly6c_log2enr	Fc-control_log2enr	UMAP1	UMAP2
AACGVVC	22	10.23424704735659	0.0	0.0	13.3711405	4.272812
AAEWGSF	9	12.33052534032418	0.0	0.0	14.819923	7.592665
AAFERPR	3	8.433376274627445	0.0	0.0	18.666485	4.085686
AAFSPPK	21	9.088313756176788	0.0	0.0	19.296343	4.145449
AAIFNLV	4	8.682065590632075	0.0	0.0	14.294394	9.672989
AAIMPFR	13	8.118231796278735	0.0	0.0	20.19431	7.9397078
AAKFAVF	11	8.296884528539048	0.0	0.0	14.314955	8.867697
AALGWSA	8	11.09155151121941	7.890511420677686	-2.3042099542472148	12.044835	5.261377
AANGWIA	27	8.769172644317603	0.0	0.0	12.15535	5.1764803
AANMPFK	13	8.117769209304525	0.0	0.0	20.127155	7.8723564
AARFELV	30	8.151317565630373	0.0	0.0	14.025531	9.60391
AASFACV	4	8.863342596642307	0.0	0.0	14.553313	9.909455
AASFANI	20	13.298098261531305	0.0	0.0	13.64536	9.319101
AASMPFR	13	11.89985360737713	1.4051969949896215	-4.0252604485132615	20.385689	7.7655616
AAVGWVA	8	9.676077899266625	0.0	0.0	12.068305	5.7038994
AAVRPFL	18	9.637691971573133	-2.3042099542472148	-2.3042099542472148	18.789011	9.83558
AAWHEKT	36	8.401687676656351	0.0	0.0	16.481771	6.298024
ADGGFRL	36	10.248064351857174	-2.2699987493068985	-2.2699987493068985	15.975025	6.637746
ADLGFIR	2	12.09985488321127	0.0	0.0	13.866742	4.7986116
ADMRTSW	6	9.362890521703402	0.0	0.0	16.187872	4.3851585
ADQAPVT	29	8.833696413603882	0.0	0.0	16.934162	7.170354
ADQLWVA	24	10.13684089883823	0.0	0.0	12.262715	6.19021
ADRRFPI	36	8.157399893767126	0.0	0.0	16.752449	5.6540008
ADRWAAG	9	8.43615246686512	0.0	0.0	15.195555	7.6602125
ADSWGQF	9	8.06796778281312	0.0	0.0	15.0252495	7.595654
AEDSYWN	1	9.43137486213234	0.0	0.0	17.09988	8.695491
AEDSYWV	31	11.870768988889807	0.0	0.0	16.9829	8.714961
AEEWGVF	9	9.993774804311036	0.0	0.0	14.806368	7.574595
AEGSFWV	31	9.658330501713785	0.0	0.0	17.006441	8.501857
AELGWAA	8	13.122112418788623	0.0	0.0	11.9029455	5.1051817
AELGWIH	27	8.847431585062896	0.0	0.0	12.375754	5.138723
AELGWLA	8	9.461986415918117	0.0	0.0	12.101186	5.318895
AEMSTLR	17	10.557837526263954	0.0	0.0	16.801558	4.014103
AEMTFSW	6	8.574830688498839	0.0	0.0	16.328915	4.3334823
AERFKDI	20	12.65597402147009	0.0	0.0	13.52292	9.100285
AEVGFIR	38	10.248118265354327	0.0	0.0	12.684766	4.932232
AEVGWIA	8	8.71875237855037	0.0	0.0	12.181486	5.2753215
AEWVPPR	3	10.287192250848578	0.0	0.0	19.037186	4.982551
AEYIPPR	3	8.8419469742685	0.0	0.0	19.133823	4.5725994
AFARSIY	36	8.892517822708827	4.020342910260242	0.0	15.260639	5.235354
AFIGFVA	38	8.373536740865497	0.0	0.0	12.691576	4.9016886
AFPAPPR	3	10.572558683543582	-0.7339974182430243	-0.7339974182430243	18.814142	4.6062737
AFPFFMM	19	9.36056950661109	0.0	0.0	13.711007	7.2955728
AGALPFR	28	10.662876880512382	0.0	0.0	20.461264	7.287197
AGFRGIF	34	9.544614490386458	4.975190691536721	0.0	15.136489	4.7105494
AGGLWAA	24	12.255901596391517	0.0	0.0	12.580909	6.361725
AGGLWAP	24	9.311848719801228	0.0	0.0	13.066335	6.2206616
AGGPWVG	24	8.257941620432558	-3.625696589137655	-3.625696589137655	12.786741	6.418955
AGGPWVP	24	11.373258696713695	-4.5870358665537525	-4.5870358665537525	12.995609	6.3100824
AGGWGTP	9	10.22875228454002	0.0	0.0	15.026589	7.3076487
AGHGCIE	27	8.064127037105733	0.0	0.0	12.364531	5.183162
AGIGWAA	8	11.702626457404337	0.0	0.0	12.021854	5.2283196
AGIGWAP	27	8.815607520032966	0.0	0.0	12.61311	5.46301
AGIKLGL	10	9.93384717388587	-4.337824065593425	-4.337824065593425	14.909827	3.298616
AGIPLGK	10	10.489886126279188	0.0	0.0	14.786641	3.1059787
AGLKEIW	34	8.809769929216491	0.0	0.0	15.008698	4.800339
AGLKGIF	34	8.831871415598032	0.0	0.0	15.077527	4.7501836
AGNPWGA	24	10.957310007573117	0.0	0.0	12.491441	6.229609
AGQVWAP	24	8.318543594338557	0.0	0.0	12.919589	6.122079
AGRALGL	10	11.396920260484196	0.0	0.0	15.169652	2.7410166
AGRALGS	10	8.600474929292966	0.0	0.0	15.117365	2.6811829
AGRALGT	10	13.090333760317955	0.0	0.0	15.147215	2.6812685
AGRALGY	10	10.567796922222877	0.0	0.0	15.130886	2.7336092
AGRQLGL	10	8.174574901461618	0.0	0.0	14.988114	2.923608
AGSIWVA	8	11.151221267149536	-2.2699987493068985	-2.2699987493068985	12.219935	6.1608543
AGSNPFR	28	10.390179823503823	0.0	0.0	20.528107	7.325648
AGTALGR	40	9.49000623211133	0.0	0.0	15.510767	3.0814247
AGTPLGR	10	9.577521837886593	-5.169021430840158	-5.169021430840158	15.113954	3.1843963
AGTWPYP	29	9.588420819623765	6.550366998983883	0.0	16.446873	7.8478956
AGVALFR	40	10.23424704735659	0.0	0.0	15.541984	3.221506
AGVALGM	40	11.08526264958194	0.0	0.0	15.194152	3.2107253
AGVLPFR	28	8.258460861013138	0.0	0.0	20.449305	7.281374
AGVPLGK	10	14.039299082363637	0.0	0.0	14.697226	3.095876
AGVPLGR	10	14.788809069905652	0.0	0.0	15.024237	3.1405137
AGVRLGF	23	12.210136698738701	0.0	0.0	14.693937	3.6746907
AGVRLGL	23	12.616072144241985	-0.7339974182430243	-0.7339974182430243	14.7102375	3.5121305
AGVRLGM	23	13.406634768274996	0.0	0.0	14.763969	3.4992936
AHDIWLP	24	9.516457031305242	-3.653681847295951	-3.653681847295951	13.076753	6.166723
AHEFGTY	11	8.915961577988893	-2.2699987493068985	-2.2699987493068985	14.474562	8.027412
AHFGERF	36	8.49369067047684	0.0	0.0	15.735437	6.115851
AIDMGVW	16	10.828834600738434	0.0	0.0	14.902709	6.9055614
AIDRPFR	18	9.50701418517989	0.0	0.0	19.155264	10.033074
AIEFRSV	4	8.959635634566359	0.0	0.0	14.448729	9.411746
AIKFHEV	30	12.9582043489204	0.0	0.0	14.380435	9.923879
AIKFQHV	4	9.345166281201779	0.0	0.0	14.481345	9.913748
AILAPPR	3	9.653875555370822	0.0	0.0	18.679827	4.5567837
AIMNSSW	6	12.437608751149373	4.659261335397897	-3.1312925306864203	16.304575	4.7132897
AINRPFL	18	11.568866990385608	0.0	0.0	18.857006	9.966622
AIPRPFL	18	12.32058233399493	0.0	0.0	18.700336	9.908659
AIRFETV	4	8.713427328914133	0.0	0.0	14.27547	9.470001
AIRTVTW	36	9.78855587224774	0.0	0.0	16.04153	5.270197
AISFGRF	11	10.540068948571268	0.0	0.0	14.577821	7.9879794
AISRPFP	18	8.19822551665999	1.7503441609533434	-2.2699987493068985	19.165747	10.032832
AITGWVP	27	9.681489334576916	0.0	0.0	12.614548	5.836857
AIVMIFG	5	8.554142366133782	0.0	0.0	19.084452	7.45332
AKAEWLR	19	12.757914631123352	0.0	0.0	13.188859	6.5873485
AKAFAQV	30	9.85370242556202	0.0	0.0	14.401091	10.170276
AKAFQYV	30	8.362059142976058	0.0	0.0	14.289004	10.072064
AKAFSQV	30	8.982746237853972	0.0	0.0	13.807225	9.9978485
AKEFGSF	11	8.136120594948526	0.0	0.0	14.517482	7.950125
AKEFKFI	20	9.128398313833092	0.0	0.0	13.629842	9.318786
AKHFAMV	30	10.423437375966897	0.0	0.0	14.423707	10.208189
AKIFANV	30	10.319354759658927	-2.231798226743479	-2.231798226743479	14.385512	10.208084
AKMFSLV	30	8.159622217121653	0.0	0.0	14.045514	9.844757
AKMNISF	6	8.503817036300978	0.0	0.0	16.244844	4.92119
AKMNLTF	6	9.778856191541697	-2.006372684748305	-6.469901838993851	16.13401	4.96126
AKNNTSW	6	12.789393097522918	0.0	0.0	16.304743	4.4428506
AKQFAVV	30	12.403423429013818	-2.231798226743479	-2.231798226743479	14.449869	10.204105
AKSFSLI	20	10.005431531316079	0.0	0.0	13.466201	9.276107
AKTFAQI	20	11.386085313544081	0.0	0.0	13.610369	9.376686
ALCFAGI	20	8.339882297951373	0.0	0.0	13.553395	9.221037
ALDMPFK	5	8.10395123052224	-2.231798226743479	-2.231798226743479	19.44879	8.42979
ALDRIFK	39	12.134994805207391	-4.573073468236146	-4.573073468236146	18.928917	8.745898
ALDRLFH	39	10.523822097423	0.0	0.0	18.835018	8.929629
ALFFKDV	4	11.735496074518421	0.0	0.0	14.28125	9.543632
ALFSERW	36	9.281966319277917	0.0	0.0	16.506907	5.7119303
ALGFAVL	29	9.07267336396222	0.0	0.0	15.935594	7.729701
ALKFAHV	4	12.09697290128635	-2.3042099542472148	-2.3042099542472148	14.45332	9.825996
ALKFAVY	4	8.53299140686955	0.0	0.0	14.176269	9.094503
ALKGWAA	8	9.0051406298245	5.220708432060627	0.0	11.789909	5.2948627
ALKYGVF	11	9.257141452353832	0.0	0.0	14.607141	7.7086053
ALLDLLG	36	8.261175688284858	0.0	0.0	16.975262	6.5584483
ALLFQNV	4	11.1393792835994	0.0	0.0	14.487717	9.916052
ALLRVRD	39	8.118231796278735	0.0	0.0	18.405838	8.864112
ALNGWVA	8	8.002971742113242	0.0	0.0	11.898081	5.9111614
ALNRPFY	18	11.697902951333482	-2.2699987493068985	-2.2699987493068985	19.14201	9.807066
ALNTPFR	13	9.031118404842685	0.0	0.0	20.725275	8.043389
ALRFSSV	4	9.248620214514567	0.0	0.0	14.268506	9.431045
ALSFGVF	11	8.224560520933508	0.0	0.0	14.468188	7.8805275
ALSNTSW	6	11.860000179835232	-4.587653654923386	-4.587653654923386	16.334078	4.528459
ALSTPFR	13	12.250158329898056	-5.655600938939144	3.2208664296877436	20.669878	7.9383745
ALTFANI	20	8.385848769144367	0.0	0.0	13.610122	9.469507
ALWGERL	36	12.182917194317614	0.0	0.0	15.847695	6.375426
ALYRVEL	15	9.007854392505443	0.8390362306652696	-3.6244929235802767	17.555758	8.298786
AMARPMN	18	9.45506008703173	0.0	0.0	19.09885	9.9677725
AMDRIFK	15	11.386556468865301	0.0	0.0	19.026085	8.439281
AMLRGDG	7	8.002971742113242	0.0	0.0	17.203224	6.75846
AMQFCSP	11	10.537398608574165	0.0	0.0	14.082218	8.638363
AMSGWVA	8	9.31899805325551	0.0	0.0	11.936042	5.85959
AMSNVFG	15	9.682742275535306	0.0	0.0	18.729675	7.1931677
AMTFASV	4	10.089746196500684	0.0	0.0	14.689601	9.813506
ANLFGHF	11	9.314666841264705	0.0	0.0	14.458453	7.8622804
ANLKYNL	36	12.075917421572138	0.0	0.0	15.654493	5.209675
ANLQHIF	34	8.592872823674014	0.0	0.0	14.984654	4.857741
ANSGWAA	8	8.089544922090763	0.0	0.0	11.872418	5.4228683
ANSWMYI	9	8.880462740929403	0.0	0.0	15.125776	7.723384
ANTMWVA	8	8.433177715817633	0.0	0.0	12.155735	6.1233335
ANTTWAP	24	10.232750618132496	0.0	0.0	12.846485	5.947988
ANVFANV	30	10.005808716799653	-3.6391612037705032	-3.6391612037705032	14.308347	10.19902
ANVGWTA	8	9.384611293127836	-0.7281798584886986	-0.7281798584886986	12.070668	5.617029
APAGWSA	8	9.859993699974867	0.0	0.0	11.76283	5.452885
APASPWL	1	10.05569996590844	0.0	0.0	17.611752	9.208627
APDPFRM	16	8.416200783065438	0.0	0.0	15.188933	6.0747805
APDRPFI	18	10.605854323406831	-4.5870358665537525	-4.5870358665537525	19.037626	10.115416
APDRPWH	1	9.368794251708032	-4.5654141520413	-4.5654141520413	17.823767	9.587046
APDSNRW	6	9.585744312466767	0.0	0.0	16.197367	5.1548567
APELPWR	13	8.203354501056651	0.0	0.0	20.078156	7.5361347
APIGWAE	8	10.320225763048043	0.0	0.0	12.033284	5.242703
APKLSMK	25	9.262473468904327	0.0	0.0	15.126087	8.561905
APLIPFR	13	8.665744528517914	0.0	0.0	20.700605	7.863979
APLKPFL	33	9.326807743773854	0.0	0.0	19.954863	9.250255
APLRPFT	18	8.81013698527515	-2.231798226743479	-2.231798226743479	19.504192	9.880792
APMSPFR	13	8.385848769144367	0.0	0.0	20.496885	7.7105665
APMSRSF	6	8.142267194354893	0.0	0.0	16.363594	4.8342543
APMSTSW	6	8.998011281664558	0.0	0.0	16.125652	4.4304996
APPNPFR	13	8.391020145199308	0.0	0.0	20.544142	7.6535773
APQGWAA	8	11.337988138167917	0.0	0.0	11.830055	5.3432593
APSLPFR	13	9.828241351408193	0.0	0.0	20.509405	7.603852
APSWKYD	9	8.453093445214625	0.0	0.0	15.103418	7.5231953
APTGWVA	8	10.744765176930493	0.0	0.0	11.969037	5.676519
APTRPFI	18	9.948472561418816	-2.231798226743479	-2.231798226743479	19.143826	10.060425
APTWANS	9	8.7310647932373	-2.2699987493068985	-2.2699987493068985	15.317575	7.799797
AQIGWVA	8	11.359475035832128	-2.2699987493068985	-2.2699987493068985	12.086326	5.462071
AQMLFVA	27	11.88821474260339	0.0	0.0	12.5525875	5.125888
AQQFARV	4	8.918066916857768	0.0	0.0	14.61446	9.941696
AQRLRGE	34	9.418395062820712	8.806312959307633	0.0	15.592873	4.813769
AQSSPWP	1	9.799889624868406	0.0	0.0	17.697943	9.096366
AQTVWRE	24	12.771362986598284	0.0	5.516174406733958	12.696488	5.9817643
AQVDWYV	24	8.172375509704125	0.0	0.0	12.944112	6.6629868
AQVFANV	30	9.123022729135618	0.0	0.0	14.268004	10.097738
AQWEGGK	26	8.166479807025	-3.6244929235802767	-3.6244929235802767	17.375149	5.941446
AQWLSGA	26	10.739109842894068	0.0	0.0	17.231577	5.9231224
AQYRAHL	15	9.680548558589779	0.0	0.0	17.771032	8.754217
AREFCTL	11	10.353693965547427	0.0	0.0	14.251215	8.61979
AREFSNV	30	8.260532945630176	0.0	0.0	13.927566	9.820155
AREGWLA	8	8.677358873702245	0.0	0.0	12.036564	5.4885454
ARHFSNI	20	8.833696413603882	0.0	0.0	13.511328	9.469279
ARNFGSY	11	8.439121096772798	0.0	0.0	14.390306	8.087479
ARRSDIS	16	9.927346967373325	0.0	0.0	15.170801	6.3584495
ARSFAAI	20	10.215537499411651	0.0	0.0	13.511885	9.152144
ARSFSSI	20	10.40647796966594	4.308291514231123	0.0	13.444173	9.34952
ARTFATV	30	8.335694349444784	0.0	0.0	14.412667	10.025575
ARTGWVP	27	11.681440680797625	0.0	0.0	12.680934	5.795416
ARVEWLK	19	8.339882297951373	0.0	0.0	13.532299	6.7623143
ARVFSAV	30	8.467851871632263	0.0	0.0	13.970419	9.811314
ARVGWAA	8	10.401704062148047	7.525128639371183	0.0	11.84828	5.3375926
ASDKPFR	13	11.633473382554396	1.6142492907353447	6.014978803151722	20.49416	8.268753
ASFIPPA	21	9.262361707211292	0.0	0.0	19.637445	4.321631
ASGAFRA	36	9.350183243342023	0.0	0.0	15.8034	6.673795
ASIGWSA	8	9.662454595546166	7.037261612134274	0.0	12.033928	5.197567
ASKFGMF	11	8.122580228570431	0.0	0.0	14.385462	7.9295754
ASKGIWS	8	9.329197287017577	0.0	0.0	12.126278	5.209505
ASLGWSA	8	9.052408619890203	0.0	0.0	11.976005	5.269789
ASMGWAA	8	9.596965038519825	0.0	0.0	12.078099	5.169814
ASMNLSW	6	8.271152443075573	0.0	0.0	16.20549	4.637153
ASPGWVA	8	11.791803020312779	0.0	0.0	11.962311	5.7289295
ASPRSLY	16	9.922201168013036	0.0	0.0	15.253603	5.9009237
ASRGWVA	8	10.468462061855515	-2.231798226743479	-2.231798226743479	11.991835	5.7332377
ASSFANV	4	8.042423809421852	0.0	0.0	14.424167	9.9850025
ASSFCNA	11	8.556878092314749	0.0	0.0	14.282729	8.746973
ASSWPGS	29	8.547829020811358	7.0617734369113645	0.0	16.631021	7.8382096
ASTHRGG	26	9.339933510636907	0.0	0.0	17.365215	6.0258107
ASTTPFR	13	8.048722729399161	0.0	0.0	20.665218	7.939654
ASVFAEV	30	9.265501136362907	0.0	0.0	14.0043335	10.103154
ASVFAHI	20	8.012670617702657	0.0	0.0	13.579527	9.239189
ASVGADV	30	8.837639579743682	0.0	0.0	13.937302	10.106229
ASVGWAP	27	9.135682660719448	-2.231798226743479	-2.231798226743479	12.676582	5.5780783
ASVGWTP	27	12.224619781219399	0.0	0.0	12.691016	5.58931
ASWSDCV	3	8.433177715817633	0.0	0.0	18.885628	5.336266
ATEMGYW	16	8.8114703194358	5.651518558288496	0.0	14.886343	6.928673
ATFNPPS	21	10.4111841466746	-2.3042099542472148	-2.3042099542472148	19.603079	4.3347454
ATFVPPM	21	12.430925439884412	0.0	0.0	19.642672	4.3888474
ATGRPFV	18	11.270052765229476	1.1961828811193367	-3.112108633111786	18.927053	9.485375
ATKFMHI	20	8.102212773686887	0.0	0.0	13.743191	9.269892
ATLGWAA	8	8.55601306864636	0.0	0.0	11.9017725	5.23799
ATMFASV	4	9.579388626274335	0.0	0.0	14.72717	9.754689
ATNMGLW	16	9.130006930136128	4.975190691536721	0.0	14.879493	6.9179034
ATRFAEV	4	11.382536787687014	-4.566041266925821	-4.566041266925821	14.625155	9.891664
ATRFAQV	4	9.655397196054892	0.0	0.0	14.705556	9.760502
ATSWGRY	9	8.191782605757036	0.0	0.0	14.988519	7.700592
ATVHEWV	25	10.780061714080636	0.0	0.0	16.208952	9.073369
ATVPWNH	24	10.080497114923574	0.0	0.0	12.832984	6.348361
ATWEHPN	3	8.344219025370037	0.0	0.0	19.246296	5.165943
ATWTPPS	3	8.946932755532766	0.0	0.0	19.200356	4.885474
AVADWLK	24	11.390719220676651	0.0	0.0	12.911249	6.451249
AVAMKVY	16	9.638749360169768	0.0	0.0	14.4694605	6.9880657
AVDRPFM	18	8.782929657888333	0.0	0.0	19.25858	10.00049
AVEVMKR	13	8.52639847884165	0.0	0.0	19.854603	7.546978
AVFRPQG	7	11.826753245495208	-2.231798226743479	-2.231798226743479	17.336857	6.671285
AVFSPPH	21	10.966620452719303	-2.2699987493068985	-2.2699987493068985	19.32048	4.2459245
AVFYPTG	7	8.296694119636218	0.0	0.0	17.632671	6.5815835
AVHFKDV	4	10.496089588986491	-3.1502246788187263	-3.1502246788187263	14.268766	9.671049
AVHIDTR	5	9.764050174110036	0.0	0.0	19.420292	7.1973515
AVHTTSW	6	11.607826103182004	0.0	0.0	16.231384	4.4122677
AVKFAHV	4	11.254312116762998	0.0	0.0	14.6064	9.807697
AVKFASV	4	11.689032021724348	0.0	0.0	14.675223	9.646695
AVKFSHV	4	10.579079273381565	0.0	0.0	14.443221	9.585393
AVKFSNV	4	9.934448273359747	0.0	0.0	14.382794	9.63633
AVLFSNV	30	8.41640169205673	0.0	0.0	14.194685	9.755908
AVMALSW	6	8.63799708700385	0.0	0.0	16.094986	4.654366
AVMNLSW	6	9.116314580823278	0.0	0.0	16.095285	4.739553
AVMSYSW	6	8.844766530805911	0.0	0.0	16.302519	4.6019826
AVNFGSF	11	9.261215498845994	0.0	0.0	14.525864	7.954734
AVNIPFR	13	8.110376317978524	-4.5583444253909455	-4.5583444253909455	20.54461	8.030906
AVNMGVW	16	11.857853817387177	0.0	0.0	14.741893	7.1249347
AVNMPFR	13	9.146736936110447	0.0	0.0	20.487238	7.7780037
AVPGWHA	8	8.721193359849023	0.0	0.0	11.97349	5.557634
AVPGWIH	27	9.359198591880466	0.0	0.0	12.423364	5.3452845
AVQFERV	4	8.856773321145212	-2.231798226743479	-2.231798226743479	14.608808	9.535328
AVQFMHV	4	9.717426122439687	0.0	0.0	14.493674	9.625585
AVQFRDV	4	8.715408372928593	0.0	0.0	14.479574	9.536226
AVQFRLV	4	9.963153961280181	0.0	0.0	14.417589	9.502301
AVQNPFR	13	10.751869789072103	1.7161329560130263	-2.3042099542472148	20.496035	7.76028
AVRFASI	20	8.293607955409811	0.0	0.0	13.823631	8.997232
AVRFQSV	4	10.328082223825467	0.0	0.0	14.406088	9.291745
AVRFSSV	4	8.788605858445488	0.0	0.0	14.396464	9.37188
AVSFASV	4	9.05868061504035	0.0	0.0	14.578727	9.665858
AVSFSNI	20	11.605366504996974	0.0	0.0	13.746966	9.285891
AVSFSRI	20	9.35763048959087	0.0	0.0	13.843126	9.042588
AVSGPRY	25	8.83143869359318	0.0	0.0	15.434608	8.106817
AVSNTSW	6	12.275381154371267	0.0	0.0	16.268044	4.4950604
AVSRPFA	18	8.224331036294211	0.0	0.0	19.145735	9.8131275
AVTFAQV	4	10.469307970453567	0.0	0.0	14.643364	9.839016
AVTFARV	4	10.731198353663281	0.0	0.0	14.6760845	9.846119
AVTFECV	4	8.737826271122751	0.0	0.0	14.642522	9.467779
AVTGWVA	8	10.267554751815592	0.0	0.0	12.127677	5.8900585
AVVFKSI	20	8.30461130087951	0.0	0.0	13.751886	9.166229
AVVFSHV	4	9.262473468904327	0.0	0.0	14.510329	9.696916
AVVKSFC	33	10.157929430564652	0.0	0.0	19.660652	9.114713
AVWNGGG	26	8.737364396843915	0.0	0.0	17.364439	6.0636306
AVWNPPR	3	8.544942067318159	-2.231798226743479	-2.231798226743479	19.178188	5.064063
AVWSGGG	26	8.890765781136164	0.0	0.0	17.432047	6.130562
AYCGLAC	22	13.20210705473004	0.0	0.0	13.323566	4.2455263
AYFGPAH	16	8.291582867669629	0.0	0.0	15.021136	5.6404448
AYPHWPV	19	11.133739616456968	0.0	0.0	13.333272	6.7722864
CAFSKQI	21	9.323906166952817	0.0	0.0	19.247332	4.0757594
CAGLTMG	7	8.561132063792616	0.0	0.0	17.092033	6.5882936
CAPFYLD	19	10.368578606916936	2.2317309275020674	-2.231798226743479	13.792502	7.293122
CASVGHR	12	8.007913883991556	4.308291514231123	0.0	18.068102	5.2394533
CATFDAV	4	10.637763951897355	-4.5870358665537525	-4.5870358665537525	14.610009	9.551413
CATPCWT	31	8.760910776517969	0.0	0.0	16.717766	8.799447
CCEHGQG	36	9.02287959093197	0.0	0.0	16.140577	6.278441
CEPFWLP	19	9.339430878468015	0.0	0.0	13.517445	6.981917
CEQPCWS	25	8.891958442240435	0.0	0.0	16.575304	8.780032
CERITGI	20	8.002971742113242	0.0	0.0	13.563221	8.702005
CFKSCLY	36	8.839026847892468	0.0	0.0	15.678081	6.428579
CFPSLGC	36	11.418007188224717	0.0	0.0	15.881172	6.0704756
CFPVRIP	2	13.126043549482107	0.0	0.0	14.055875	5.9347997
CGAASLK	34	8.107075862579872	0.0	0.0	15.613815	4.7550535
CGTFILQ	19	8.388539184200594	0.0	0.0	13.909845	8.392567
CGVLRTP	2	9.565394210861811	0.0	0.0	14.086956	5.527084
CGVPLGK	10	11.541352741685362	0.0	0.0	14.688137	2.9682608
CGVPLGR	10	9.687795965412654	0.0	0.0	14.998053	3.1160724
CIFALGC	36	9.636346733787093	0.0	0.0	15.728271	6.008762
CIHGVGC	36	8.943556476939193	0.0	0.0	15.448992	5.9811845
CIKMVGC	36	12.392107640917295	-3.5959299957155997	-3.5959299957155997	15.54648	5.9818926
CIRQIGC	36	11.706834929663081	-2.231798226743479	-2.231798226743479	15.629805	6.0217843
CISEGWC	36	8.586214186468005	0.0	0.0	16.310947	6.771893
CISNGWC	29	8.099649963885744	0.0	0.0	16.370852	7.029293
CLEYPIP	31	10.619430932367202	0.0	0.0	16.407352	9.772335
CLFNSTC	36	9.841989226291833	-3.110389978078836	-3.110389978078836	16.04584	5.9396663
CLFNVTC	36	9.059050283022561	0.0	0.0	15.8915615	6.071805
CLGGLCL	36	11.167624303153277	0.0	0.0	16.05735	6.7257376
CLGSLWC	36	9.481402779872774	0.0	0.0	15.968072	6.3413286
CLIPRPC	36	8.837208584646104	0.0	0.0	15.84817	6.0415792
CLKAGWC	36	11.606221991618321	3.0014155324830813	-2.2699987493068985	15.948173	6.3602724
CLKIGWC	36	8.275116915894278	0.0	0.0	15.888687	6.36441
CLLSVSK	17	8.702843385692567	0.0	0.0	16.933613	3.6888587
CLPTFGC	36	8.920973124344668	0.0	0.0	15.861981	6.192933
CLRGVGC	36	9.689380244557913	-2.231798226743479	-2.231798226743479	15.5514145	6.0801597
CLVGLGC	36	10.42884252897952	-3.0694240813387665	-3.0694240813387665	15.671979	6.0830703
CLWNESC	36	8.25006016319509	0.0	0.0	16.041323	5.8933315
CLYRDVC	36	9.23441929902288	0.0	0.0	15.780465	6.0984664
CNSFRLA	19	8.06796778281312	0.0	0.0	13.697323	8.012602
CNSYFVA	38	8.224760691472301	5.353126374881982	0.0	13.060575	5.139492
CPDMGLW	16	9.342499405842227	0.0	0.0	14.946129	6.7828135
CQNSKDA	36	9.349209992696862	0.0	0.0	16.538666	5.386176
CRMGERV	25	11.451316983321226	0.0	0.0	15.100946	8.935785
CRPVTFR	13	8.40584280267731	0.0	0.0	20.138891	7.7811747
CSFSTDV	17	8.339882297951373	0.0	0.0	17.195316	3.7550354
CSTDTHK	17	10.964450480914646	0.0	0.0	17.017492	3.8389764
CSWTPTC	3	8.202395843020584	-2.3042099542472148	-2.3042099542472148	19.143877	5.3443274
CVDPCWT	31	8.490641534384332	0.0	0.0	16.782732	8.785426
CVGTTWC	36	10.145404479791033	-4.014049764774036	-4.014049764774036	16.27454	6.687782
CVLAHLG	7	8.118016284575107	0.0	0.0	17.166368	6.5488667
CVSDCAP	16	8.277165232532509	0.0	0.0	14.065025	6.8668456
CVWLPKG	7	8.520804666689735	0.0	0.0	17.614632	6.4512577
CVWSDTC	36	8.303320988776731	1.7503441609533434	-2.2699987493068985	16.422264	6.0918612
CYDFRTG	19	8.357383984200952	0.0	0.0	14.03195	8.049326
DAARPFL	18	11.969095906700579	-4.5724494033511895	-4.5724494033511895	18.775513	9.922861
DADHLFR	5	11.494974362507033	0.0	0.0	19.061693	7.8203974
DAERPFR	18	11.37657917923272	0.0	0.0	19.319504	9.643845
DAFGFSP	38	8.129488850882511	0.0	0.0	13.651258	5.1374416
DAFRPRG	7	8.575065014610445	-3.110389978078836	-3.110389978078836	17.210548	6.783124
DAFRRMG	7	8.876234191376152	4.308291514231123	0.0	17.264837	6.7431707
DAHPFFH	15	8.663207819704125	0.0	0.0	17.918867	7.6938944
DAIFLMS	19	11.4021695603081	0.0	0.0	13.687977	7.8432884
DAIFRIA	19	14.82034550029572	0.0	0.0	13.524796	7.6845307
DAIGWAP	27	10.672691112842015	0.0	0.0	12.819361	5.4487596
DAIHWTA	8	8.741419085761482	0.0	0.0	12.443501	5.9003477
DAIPWHA	24	10.306824086490737	0.0	0.0	12.542378	6.257649
DAIRVFK	39	8.71479675844358	0.0	0.0	19.043356	8.684197
DAKRPFM	18	8.246134786837963	-2.2699987493068985	-2.2699987493068985	19.27759	10.009146
DAKWPGS	29	11.212677854755567	8.346189388332975	-5.427090402771705	16.535322	7.8397756
DALFRLA	19	9.86668006353686	0.0	0.0	13.5529175	7.6747446
DALGFVA	38	9.000877860170979	0.0	0.0	12.804702	4.816145
DALPFLT	2	10.671481518811873	0.0	0.0	14.065764	5.0612955
DALRVFK	39	8.549524746700227	0.0	0.0	19.073565	8.597628
DAMWPGS	29	8.86569811797402	0.0	0.0	16.536345	7.7947335
DAPFYLP	19	10.603606190561745	0.0	0.0	13.774798	7.321236
DAPIRMR	29	8.165908714133305	4.020342910260242	0.0	17.766924	6.9436054
DARLMER	15	8.102212773686887	0.0	0.0	18.426739	6.726839
DARRPFT	18	8.006211950834372	0.0	0.0	19.447992	9.627423
DASHYFH	15	10.34572587414874	0.0	0.0	18.759464	7.894047
DATHWTP	27	11.526624546784955	0.0	0.0	13.016757	5.9545007
DAVFHHA	19	12.167234421080035	0.0	0.0	13.522851	7.6989465
DAVFRIS	19	9.585654986983492	0.0	0.0	13.653403	7.758562
DAVHPFR	13	12.629180809220957	0.0	0.0	19.83086	7.8456855
DAVKLFR	5	9.684933594903141	-2.2699987493068985	-2.2699987493068985	19.254524	7.860536
DAVNLFR	5	9.838022144744512	0.0	0.0	19.152798	7.6850033
DAWRPLG	7	8.874589826995434	0.0	0.0	17.425022	6.884777
DAWRRDG	7	9.657459490647636	0.0	0.0	17.317192	6.776401
DAWRVDG	7	12.775135043886419	0.0	0.0	17.41541	6.7473793
DAWYPTG	7	8.686278482537627	0.0	0.0	17.713827	6.7340164
DCWNICN	12	8.378546137113435	0.0	0.0	18.300415	6.011433
DDFFAGR	12	8.453093445214625	0.0	0.0	17.51481	5.4569836
DDFLGGR	12	9.404093825471485	0.0	0.0	17.505508	5.353883
DDFLKGR	12	10.27675792522643	-4.337089444300754	-4.337089444300754	17.475357	5.4677777
DDGWPGS	29	12.000531849897667	0.0	0.0	16.588985	7.823479
DDHMYFR	5	9.02017177048368	0.0	0.0	19.189785	7.518208
DDIHWAA	8	10.142354256434853	0.0	0.0	12.268904	5.789401
DDLKYFY	15	9.758434839033876	0.0	0.0	18.344433	7.304233
DDLPFHH	2	9.90384372702937	0.0	0.0	14.23954	5.124586
DDSHYFR	5	9.1842634693041	0.0	0.0	19.09719	7.5121045
DDSLRAM	36	9.488204080978996	0.0	0.0	16.446503	6.5991015
DDSVFRL	36	10.32762204139323	0.0	0.0	16.27421	6.786591
DDTMWFQ	5	8.600474929292966	0.0	0.0	19.28982	8.01825
DDVATSR	17	8.84461723729242	0.0	0.0	16.793058	3.6053772
DDVRIFK	5	11.66756749796784	0.0	0.0	19.100962	8.38328
DEGRPFR	39	10.741829321179413	-4.5654141520413	-4.5654141520413	18.922808	9.156901
DEGSVCR	12	8.287032399548158	4.975190691536721	0.0	18.320614	5.173673
DEIWKRQ	9	9.332368746327571	6.669755503833591	0.0	15.541887	7.669406
DEQTEQQ	25	8.28296083619766	0.0	0.0	15.6426735	7.958444
DERGWVA	8	9.459709678732654	0.0	0.0	12.081146	5.8339953
DERRPFI	18	8.847282567095217	0.0	0.0	19.340435	9.805278
DEYWHRS	29	9.681405744949855	4.4635291542455455	0.0	16.099092	7.6570764
DFFSAAR	12	8.002971742113242	0.0	0.0	18.044977	5.124454
DFGGAFK	15	8.57631518460665	0.0	0.0	18.361588	8.1011
DFGSRET	36	8.850334766113177	0.0	0.0	16.018152	6.7488017
DFIGFMA	38	10.580542420396922	0.0	0.0	12.819078	4.8661942
DFIGFVG	38	9.019164463916882	0.0	0.0	13.060728	4.9474144
DFKHLFV	15	8.413184563721728	0.0	0.0	18.922722	8.072025
DFLPFHK	2	8.98603213972713	0.0	0.0	14.042999	5.0350623
DFRTRAT	16	9.39011047400944	0.0	0.0	15.388192	6.4651766
DFSRPFI	18	12.10684028742511	0.0	0.0	19.266249	10.023361
DFTGFLP	38	11.173768522065092	0.0	0.0	13.5349655	5.153951
DFYPVPR	12	10.112187794460558	0.0	0.0	18.346691	4.7774954
DFYSVVA	24	9.237520864216243	0.0	0.0	13.390193	5.9892936
DGALLRW	36	11.782893877004028	2.861586880260811	-4.0252604485132615	15.723562	5.196961
DGAPWAP	24	8.513309398118754	0.0	0.0	12.978792	6.114331
DGAPWIP	24	9.38906143233885	0.0	0.0	13.047169	6.1273723
DGARPFI	18	9.795204481675382	0.0	0.0	19.081123	9.929653
DGARPFL	18	8.566051870577734	0.0	0.0	18.716412	9.916076
DGGPWIP	24	9.646861580311326	0.0	0.0	13.027602	6.213128
DGGYWAP	24	9.423190374022218	-3.6391612037705032	-3.6391612037705032	13.076568	6.212791
DGLLPFR	28	8.922424035651021	0.0	0.0	20.351913	7.19108
DGLRGVF	34	10.802105391848237	0.0	0.0	15.219821	4.839175
DGMRGLF	34	10.190009649227639	0.0	0.0	15.117121	4.775427
DGQNPFR	28	9.040834194102858	-3.090924213222047	-3.090924213222047	20.361664	7.475184
DGRNRPA	2	8.19985820445679	0.0	0.0	14.266788	4.2510667
DGSFLKW	36	8.450520865829526	0.0	0.0	15.770163	5.0745854
DGTIWHP	24	10.389086180739797	0.0	0.0	13.192892	6.110893
DGTPWAP	24	10.99570411441677	0.0	0.0	13.075633	6.083451
DGTRGPK	35	8.002971742113242	0.0	0.0	17.886751	4.5035458
DGTWPGS	29	8.005444929296106	0.0	0.0	16.612877	7.809779
DGVALGR	40	11.075102943508957	0.0	0.0	15.561403	3.0905643
DGVRRWD	31	8.10001665113766	4.750402113373422	-2.231798226743479	17.239433	8.483795
DGWHAGG	26	8.531970685653423	0.0	0.0	17.547941	6.108283
DGYLPFK	28	8.011907023203642	0.0	0.0	20.097626	7.024618
DHDRPFL	18	10.177944315318623	0.0	0.0	18.641455	9.900742
DHRGFIP	38	8.826816769893332	0.0	0.0	13.41523	5.1438675
DHSHLFR	5	8.269095565653975	0.0	0.0	19.097332	7.7058134
DHVGFIA	38	8.517880860748702	0.0	0.0	12.800347	4.816811
DHWGFYP	38	9.56938522622868	0.0	0.0	13.470951	5.219863
DIARPFH	18	9.944895850520805	0.0	0.0	18.966301	9.854517
DIFRIQG	7	8.517155574855217	0.0	0.0	17.079754	6.6145005
DIFRLGA	36	9.658659384403556	0.0	0.0	17.02786	6.511672
DIFRLGN	36	9.409200328350998	0.0	0.0	16.905035	6.248188
DIFRLSS	7	9.565914546008969	0.0	0.0	17.032719	6.531257
DIIFHTS	19	8.549537926732672	-2.2699987493068985	-2.2699987493068985	13.69925	7.843019
DIIFYQA	19	9.7298050833073	0.0	0.0	13.523408	7.6897116
DIQWPGS	29	8.40318449316294	0.0	0.0	16.577305	7.7773156
DISRPFK	18	8.723326181072274	0.0	0.0	19.03562	9.991009
DITMIFR	5	9.01323238366002	0.0	0.0	19.422953	7.6098466
DIWGRIP	2	8.742901983742588	0.0	0.0	13.51009	5.3823576
DIWRPEG	7	10.998511173315123	-5.853588361685146	-5.853588361685146	17.502306	6.6903515
DIWTPPR	3	14.273617320311326	0.0	0.0	18.954407	4.7976475
DKEQYFR	5	10.478692868435171	0.0	0.0	19.292215	7.556809
DKFGFMA	38	8.249412448161811	0.0	0.0	13.02881	4.802651
DKGWPGA	29	12.506948717476265	0.0	0.0	16.577349	7.770562
DKIGFVA	38	11.032184834512995	-2.231798226743479	-2.231798226743479	12.8745365	4.875383
DKLQVFG	15	12.76211086130674	0.0	0.0	18.785301	7.2876186
DKQRPFL	18	10.020203729463782	0.0	0.0	18.610676	9.762339
DKSGWIA	27	13.067408573343158	0.0	0.0	12.302049	5.320442
DKTGFVA	38	9.1100561674908	0.0	0.0	12.809823	4.8686953
DKVRPFY	18	11.125575559874028	0.8805442782356238	2.23140602396447	18.976603	9.7793
DLAHMFR	5	8.915671447906265	0.0	0.0	19.309732	7.884222
DLARGPK	12	8.503817036300978	0.0	0.0	17.912714	4.6892595
DLDHPWL	1	11.579132125043058	0.0	0.0	17.904236	9.2087965
DLDRLFL	39	12.421928541808539	0.0	0.0	18.45283	9.185442
DLERPFR	33	11.051699875955736	0.0	0.0	19.352068	9.462351
DLERRWL	1	8.393496847084267	0.0	0.0	17.857992	9.465282
DLERVFK	39	10.96894275356848	0.0	0.0	19.027985	8.726597
DLERVFR	5	8.086739255149997	0.0	0.0	19.09909	8.6077585
DLFFEGR	12	8.844766530805911	0.0	0.0	17.47954	5.502079
DLFHLRD	36	8.284998054214457	5.95207335632877	0.0	16.90591	6.5107174
DLFKLGG	36	12.015873859333905	0.0	0.0	17.034842	6.436906
DLFLHGR	12	8.88723680443085	0.0	0.0	17.464699	5.448374
DLFLLSG	36	8.428926953058832	0.0	0.0	17.055283	6.4621077
DLFRLGS	36	8.157399893767126	0.0	0.0	17.00941	6.4659367
DLGRPFH	18	8.77458970213306	0.0	0.0	18.954391	9.529427
DLIFGMA	19	11.047329163002104	-3.6403526983565095	-3.6403526983565095	13.547885	7.733916
DLIFKQH	19	13.450054884445727	-5.139638331537278	-5.139638331537278	13.612957	7.8497386
DLIFRQS	19	10.250592494907838	0.0	0.0	13.665374	7.837743
DLKRPFH	18	8.937164510640663	0.0	0.0	19.027657	9.666513
DLKRPFS	18	11.167073643191925	2.076493287487644	-2.231798226743479	19.146786	9.665455
DLKRPFT	18	8.956893948552013	0.0	0.0	19.285303	9.55814
DLLRPFS	18	8.542662520275655	0.0	0.0	19.145853	9.605476
DLLRPFY	18	8.050634162849798	0.0	0.0	19.268492	9.69694
DLLVYLG	36	8.092848034689215	0.0	0.0	16.918024	6.6131387
DLMARPR	3	8.285410019025024	5.80997075235041	0.0	18.616468	4.279732
DLMHPFL	39	11.461592281186395	0.0	0.0	19.14981	9.132906
DLMRPFS	18	10.856559251047557	0.0	0.0	19.163755	9.726019
DLPGWAH	8	10.76610461723202	0.0	0.0	12.142025	5.3089733
DLPQHWL	31	8.80933052603561	0.0	0.0	17.020466	8.741172
DLPRAFL	39	9.069818362552391	0.0	0.0	18.402672	9.369337
DLQHFNR	15	9.430082332294974	0.0	0.0	18.917513	7.504256
DLQRLFA	39	8.847282567095217	0.0	0.0	18.759531	8.874161
DLQRVFK	39	11.642842537615541	-2.3042099542472148	-2.3042099542472148	19.151705	9.212918
DLRLPFR	13	9.848364069712328	-2.2699987493068985	-2.2699987493068985	19.989649	7.922204
DLSRPFS	18	9.017940104085422	0.0	0.0	19.056486	9.531681
DLSRWDL	18	8.135663709342086	0.0	0.0	18.586725	9.501849
DLTHWAA	8	9.09470048301428	-2.3042099542472148	-2.3042099542472148	11.929019	5.7898254
DLTRLFQ	39	9.906241860313871	0.0	0.0	18.843182	9.044987
DLTRPFF	18	10.140356992611418	0.0	0.0	19.121468	9.706594
DLVHMFR	5	10.826060192784842	-2.3042099542472148	-2.3042099542472148	19.388851	8.07677
DLVHPFK	5	10.866709536492165	-6.99642761535168	-6.99642761535168	19.50111	8.455657
DLVNLFK	5	12.802033899872411	0.0	0.0	19.363335	8.302451
DLVRLFK	39	8.307863006881199	0.0	0.0	19.085482	8.747481
DLVWGRN	9	9.143337133552402	4.420889707376506	-3.5959299957155997	15.488151	7.18358
DMEWGRY	9	9.72517071525618	0.0	0.0	14.979036	7.464703
DMFRLAG	7	8.448140227950255	0.0	0.0	17.044474	6.569034
DMFRLTG	7	9.380051624138154	0.0	0.0	17.083073	6.5670853
DMIHPFR	5	9.642371022164541	0.0	0.0	19.707865	7.8903728
DMINVFR	5	9.845361541929545	0.0	0.0	19.48531	7.704268
DMLFKMA	19	8.55601306864636	0.0	0.0	13.570117	7.7476788
DMVAFRN	36	8.126974081117499	0.0	0.0	15.951209	6.5309567
DMVFKFA	19	9.072434668501085	0.0	0.0	13.5550995	7.7702518
DMVFRLE	19	8.774296218064855	4.020342910260242	0.0	13.640789	7.8468976
DMVRPFA	18	8.69915308358247	0.0	0.0	19.272669	9.7520075
DMVRPFL	18	8.976134504404856	0.0	0.0	18.778255	9.984016
DMWRPTG	7	10.651236252636789	0.0	0.0	17.488405	6.7242284
DNFMSGR	12	8.943556476939193	0.0	0.0	17.547325	5.382454
DNSWPGS	29	9.730164672860559	-3.6391612037705032	-3.6391612037705032	16.651058	7.8366003
DNVFRIS	19	12.682077826733462	0.0	0.0	13.686377	7.8530693
DNVPWIP	24	8.503817036300978	0.0	0.0	12.9573555	6.0693135
DNWRIDG	7	8.16924974315176	0.0	0.0	17.318066	6.7834554
DNYVRLI	19	8.611505563641073	0.0	0.0	13.800101	8.06586
DPFGSAR	12	8.067488792374764	0.0	0.0	17.73822	5.3576875
DPFHPLR	12	10.212026556726116	0.0	0.0	18.247398	5.610836
DPFHPQR	3	8.711443560878104	0.0	0.0	19.221039	5.6884136
DPFRLSG	36	12.260802888028138	-4.812473669187823	-4.812473669187823	16.932934	6.4646783
DPFSASR	12	10.997270441228634	0.0	0.0	17.79764	5.241921
DPFSPFR	13	8.108970796497236	0.0	0.0	20.1698	7.5997796
DPIFRIG	19	8.067488792374764	0.0	0.0	13.671116	7.767515
DPLFRMA	19	11.148621428269266	0.0	0.0	13.580489	7.6933823
DPLWKIA	16	9.569475564735525	0.0	0.0	14.126513	7.2689185
DPMGWVP	27	8.163217272925923	0.0	0.0	13.088545	5.5924573
DPMLKFY	15	8.765353060038601	0.0	0.0	17.698124	7.5945864
DPMTISW	6	10.684358511760667	0.0	0.0	16.200249	4.551117
DPMTTSW	6	8.679557442450564	0.0	0.0	16.231787	4.4748154
DPRGWAA	8	9.40939613720117	-2.3042099542472148	-2.3042099542472148	11.915878	5.4559298
DPRMPFR	13	8.60807908831293	0.0	0.0	20.134586	7.8114758
DPSGWAP	27	8.033225021386798	-2.3042099542472148	-2.3042099542472148	13.013271	5.676148
DPSWKSF	9	8.558524445698454	-2.2699987493068985	-2.2699987493068985	14.9232855	7.487553
DPVFKMQ	19	10.058710901936681	-3.110389978078836	-3.110389978078836	13.633287	8.104153
DPVGWMP	27	11.033729551951016	0.0	0.0	13.246232	5.67471
DPVIVVH	2	9.957979036463538	0.0	0.0	13.894266	6.331983
DPVWKKA	16	9.293974949029169	0.0	0.0	14.271425	7.286302
DPWGDLR	16	8.536298626449446	0.0	0.0	14.979414	5.6602755
DPWITGG	7	8.674253485805211	0.0	0.0	17.538073	6.2252507
DPWRVEG	7	11.048090737142003	0.0	0.0	17.473608	6.6960297
DPYFRLE	19	9.829589844861026	0.0	0.0	13.723338	8.093556
DQAIWLP	27	8.614134745487993	0.0	0.0	13.069628	5.951881
DQHGFYP	38	12.1185127352222	-2.3042099542472148	-2.3042099542472148	13.482143	5.2354474
DQLYGFR	5	8.339088792800675	4.020342910260242	0.0	19.708221	7.5702662
DQQWGSF	9	8.339088792800675	0.0	0.0	14.931294	7.594872
DQTHIFR	5	8.240958741431978	0.0	0.0	19.419939	7.6959496
DQTPWVA	24	12.206805231392542	0.0	0.0	12.469348	6.307252
DQVGWVP	27	11.713266181839384	0.0	0.0	12.955487	5.716101
DRAGWVA	8	12.531215669600824	-3.6244929235802767	-3.6244929235802767	12.128811	5.8392386
DRAHPFL	39	10.372544069382435	0.0	0.0	19.09073	9.109208
DRDHPFL	39	8.78670305028147	0.0	0.0	19.050068	9.074867
DRDRVFL	39	8.455831989347775	0.0	0.0	18.54659	9.381153
DREWGLF	9	8.445558793006313	0.0	0.0	14.763678	7.579134
DRFSPPK	21	8.858101412735287	0.0	0.0	19.288097	4.177369
DRGLWVA	8	9.063242573579801	0.0	0.0	12.138662	6.0557904
DRHGWIA	27	9.079095698099135	0.0	0.0	12.276533	5.2706094
DRIFRLS	19	10.09902875983771	0.0	0.0	13.684029	7.8979764
DRIFRVA	19	8.619204239060169	0.0	0.0	13.493608	7.682957
DRLFHLA	19	8.844188321997763	0.0	0.0	13.529515	7.63967
DRLGFAA	38	9.116793410981247	0.0	0.0	13.1020355	4.8580403
DRLGFLP	38	9.56903534682689	0.0	0.0	13.540436	5.1117797
DRLGWVP	27	10.080782762070994	0.0	0.0	13.017208	5.5193505
DRLPFLT	2	9.639071751867583	0.0	0.0	14.002381	5.093368
DRMNTSW	6	12.249405872397968	0.0	0.0	16.224215	4.416602
DRPHKGG	26	8.735574326080972	0.0	0.0	17.382524	6.182982
DRRGFVA	38	10.694991045671083	0.0	0.0	12.819289	4.9178863
DRSPWHA	24	8.215728633104817	0.0	0.0	12.563314	6.264024
DRSWPGS	29	8.797078401791984	2.8990937628779707	-2.231798226743479	16.542633	7.8235865
DRVFKLA	19	8.37875235852322	0.0	0.0	13.521753	7.642176
DRVFKMA	19	9.044764257564658	-3.679976292076026	-3.679976292076026	13.44382	7.912441
DRYGFAA	38	11.950774208105795	-2.3188818327902148	-6.627173347021338	12.92791	4.8982816
DRYQPFE	33	10.570202440484167	0.0	0.0	19.686197	8.880974
DSERPFK	18	9.810614338881663	-4.02434805688676	-4.02434805688676	19.00241	10.124604
DSFAHLH	36	9.000770163265342	-2.231798226743479	-2.231798226743479	15.552354	5.774658
DSGLRKS	29	8.339882297951373	0.0	0.0	16.09888	6.9962907
DSGRPFL	18	10.43719477355086	-2.3042099542472148	-2.3042099542472148	18.664661	9.665197
DSHPRFL	15	9.574941232367085	0.0	0.0	17.693266	7.989015
DSIFRIA	19	10.156742943554244	0.0	0.0	13.569646	7.7253666
DSLGWVA	8	8.163217272925923	0.0	0.0	12.2348585	5.5839562
DSLPFKY	2	8.754857442761754	-2.231798226743479	-2.231798226743479	14.313691	5.1044154
DSLRFNY	2	9.033674818258925	0.0	0.0	14.350767	5.1594296
DSMGFAA	38	8.046364805819508	-5.139638331537278	-5.139638331537278	12.810985	4.890379
DSQRLFL	39	9.306216985595173	-2.2699987493068985	-2.2699987493068985	18.515238	9.171843
DSRGFIA	38	9.93804690330868	0.0	0.0	12.856197	4.887213
DSRGWHP	27	8.818429325491335	3.8720752944657906	-5.414703880740001	13.148221	5.5564322
DSSGWIA	27	10.024336665180726	0.0	0.0	12.380431	5.2338495
DSSWPGN	29	8.745302478667282	0.0	0.0	16.63851	7.881835
DSTHIFR	5	12.157369295126005	0.0	0.0	19.347015	7.7417474
DSTPWHP	24	8.807894849165493	0.0	0.0	13.187862	6.059135
DSVGFAA	38	8.438182481851685	0.0	0.0	12.797681	4.8723636
DSVKPWL	1	8.92869983396834	-3.0694240813387665	-3.0694240813387665	18.019018	9.430019
DSVRPFL	18	8.186961763862698	0.0	0.0	18.659416	9.813445
DSWSPPH	3	9.929125573532913	0.0	0.0	19.237907	4.975147
DTAWPGS	29	10.391566202070544	0.0	0.0	16.612484	7.7115836
DTFESGT	12	11.888974831340155	0.0	0.0	17.686914	5.413115
DTGRPWT	1	8.392695074365523	-3.1312925306864203	-3.1312925306864203	18.333492	9.500225
DTGWPGA	29	13.208519836741166	0.0	0.0	16.548296	7.814712
DTIGFVP	38	11.446219486997611	0.0	0.0	13.359848	5.2148476
DTIGWIA	27	8.844766530805911	0.0	0.0	12.259811	5.2354307
DTLGFLP	38	9.240161850648928	0.0	0.0	13.516776	5.1052566
DTRGFYP	38	11.342884578601593	0.0	0.0	13.48746	5.236184
DTSTWAR	12	10.233078273938819	0.0	0.0	17.022911	4.9598913
DTWGFSP	38	12.401825286531853	0.0	0.0	13.447596	5.2069726
DVDSHWV	31	8.015889140572108	0.0	0.0	16.690063	8.927084
DVFKLAG	7	11.127756095826172	0.0	0.0	17.002693	6.5718584
DVFKLRG	7	8.538904283384705	0.6974014527764981	-3.610890061454625	17.019249	6.6097283
DVFLLSG	36	8.631852617073031	-0.8398992919196748	-0.8398992919196748	17.035036	6.4520617
DVFRLGG	7	8.315248647588355	-2.3042099542472148	-2.3042099542472148	17.098633	6.5392766
DVFRLGS	7	13.136783812442825	-2.3042099542472148	-2.3042099542472148	17.08653	6.514507
DVFRLSG	7	11.338233412670034	0.0	0.0	17.11751	6.5330267
DVGRPFL	18	11.048621019496473	0.0	0.0	18.696955	9.645333
DVGTDRI	29	8.566051870577734	0.0	0.0	16.823523	7.089564
DVHPKFY	15	11.364614191723518	0.0	0.0	17.788319	7.7311435
DVIGWVP	27	11.018541553407923	0.0	0.0	12.588269	5.510984
DVKGMQP	2	11.173018195743792	0.0	0.0	13.35281	5.399855
DVKWPGS	29	9.988051857790634	4.505642562607213	-2.231798226743479	16.593187	7.811807
DVLGFLP	38	9.23441929902288	0.0	0.0	13.555203	5.105243
DVLHPFR	13	8.002971742113242	0.0	0.0	20.002457	8.091053
DVLRPFK	18	8.092848034689215	0.0	0.0	19.008152	9.538976
DVLYPFR	13	9.268314070195286	0.0	0.0	20.115053	7.9505115
DVMAFQH	36	8.839026847892468	0.0	0.0	16.373114	6.3577623
DVPCCKV	25	9.806073970168216	0.0	0.0	14.897311	8.913178
DVPLMFY	15	9.272356732023153	0.0	0.0	18.440432	8.246477
DVQLRFY	29	9.25850074655828	8.621511693979393	0.0	17.515755	7.5617085
DVRGWVA	8	10.506824419918477	0.0	0.0	12.201152	5.8400593
DVRHPFL	39	11.615698528397697	0.0	0.0	19.272577	9.051854
DVRSPFR	13	11.417976128715406	6.004225396261322	0.0	20.123085	7.8919353
DVSRGAR	36	8.877858065571946	0.0	0.0	16.831266	6.3928747
DVTGFYP	38	8.067488792374764	0.0	0.0	13.427524	5.2453957
DVTWPGD	29	9.236240937538799	0.0	0.0	17.122747	7.999425
DVVGFYP	38	8.513145515505522	0.0	0.0	13.437133	5.33189
DVWFPMG	7	8.462500423490239	-2.2699987493068985	-2.2699987493068985	17.611671	6.5572686
DVWRAEG	7	11.456059185070332	-3.610890061454625	-3.610890061454625	17.499378	6.67534
DVWRAQG	7	11.864897588013239	0.0	0.0	17.392876	6.618477
DVWRDQG	7	10.707844992604505	-3.090924213222047	-3.090924213222047	17.314947	6.7450986
DVWRLDG	7	8.04216344185611	0.0	0.0	17.35698	6.7073326
DVWRTEG	7	8.836456913255631	-2.2699987493068985	-2.2699987493068985	17.517591	6.6695085
DVWYPTG	7	8.244130597056573	0.0	0.0	17.61109	6.6390095
DWAWLQE	16	8.216160857469722	0.0	0.0	14.9614315	6.1392136
DWKGWPP	27	10.967632564433883	0.0	0.0	13.1783495	5.561735
DWPRALK	29	8.566867782950156	0.0	0.0	16.83495	8.194388
DWRGANH	16	8.24264763325015	1.7161329560130263	-2.3042099542472148	14.662789	6.1441884
DWRGEAH	16	9.726770703994099	0.0	0.0	14.700179	6.1374764
DWRGIGH	16	9.508522354679819	0.0	0.0	14.713764	6.11452
DWRGLDY	16	11.08650588639746	0.0	0.0	14.772539	6.16984
DWRGQAF	16	8.38086470912491	0.0	0.0	14.719544	6.2035694
DWRGTVH	16	10.217895304954574	0.0	0.0	14.65858	6.1555505
DWRGVAW	16	9.014841916121384	0.0	0.0	14.811702	6.1762447
DWSTKLY	16	8.675974839688383	0.0	0.0	15.018047	6.3351474
DYFRPNG	7	8.479747902081158	0.0	0.0	17.192032	6.6967726
DYFSDKR	12	8.677840360394129	0.0	0.0	18.293856	5.094117
DYFSVER	12	8.825796903442033	0.0	0.0	18.319094	5.118026
DYIGFSA	38	11.631089060155848	9.93236318725249	0.0	12.8372755	4.872698
DYPRALV	25	13.352279445797155	0.0	0.0	15.466338	8.719215
DYSYRWL	1	8.583533578594778	0.0	0.0	17.55712	8.893245
DYWHVDG	7	10.915362638556541	0.0	0.0	17.518463	6.5431395
EAARPFL	18	10.22922418617307	0.0	0.0	18.743437	9.909351
EAGWGLF	9	8.491546643104872	0.0	0.0	15.078261	7.5196147
EAKFGYF	11	11.030702118420432	0.0	0.0	14.510266	7.934687
EAKWGGF	9	11.215251856329875	0.0	0.0	14.933507	7.616369
EANHFTR	15	8.56519233158577	0.0	0.0	18.673777	7.3114057
EAPFWLG	19	8.567387586992794	0.0	0.0	13.4102	6.9419155
EAPIALR	15	8.925585805483093	0.0	0.0	18.096579	6.9800544
EAYLLDM	36	8.646499517460482	0.0	0.0	15.722726	6.666871
EAYRPFL	18	8.71097316116529	0.0	0.0	18.940762	9.955637
ECFGNRC	36	8.22668183559765	0.0	0.0	15.84751	6.1888905
EDFLHGR	12	13.878458831383396	0.0	0.0	17.45496	5.4497046
EDFMAGM	12	11.337809292336374	0.0	0.0	17.391562	5.558573
EDGFWPP	24	9.82853369814645	0.0	0.0	13.276127	6.354406
EDLKFRY	2	8.727723636202208	0.0	0.0	14.7740135	5.12716
EDLLFLR	2	8.592539939850063	0.0	0.0	14.4226465	5.0675
EDRQDLQ	2	8.94901690583981	0.0	0.0	14.355576	5.580727
EDRWGDW	9	9.053991535704267	0.0	0.0	15.06528	7.491005
EDSPWIA	24	8.352300435558671	0.0	0.0	12.517653	6.367424
EDVPWLP	24	9.469701710262619	0.0	0.0	13.2309475	6.279892
EDWSPPR	3	9.643251187735189	0.0	0.0	18.784883	4.6384315
EEFMLGR	12	8.042423809421852	0.0	0.0	17.382505	5.112013
EEFTPPR	3	9.203322100670796	0.0	0.0	19.03883	4.4263496
EEGPWLP	24	11.032571042555432	0.0	0.0	13.209136	6.2727647
EFPMPWV	1	10.256102787416483	0.0	0.0	17.230684	9.187506
EGARPFL	18	11.335533446086911	0.0	0.0	18.939262	9.930203
EGHALGR	10	11.098312283910012	0.0	0.0	15.330833	2.9678366
EGHPWAP	24	8.00594496468328	0.0	0.0	13.022433	6.1541514
EGIPLGR	10	10.52128530877105	-2.231798226743479	-2.231798226743479	15.043812	3.2062106
EGIRLGW	23	13.394775592803889	0.0	0.0	15.020638	3.587133
EGKPLGM	10	9.734395135631853	0.0	0.0	14.723196	2.9598289
EGLPLGK	10	8.724822808891957	-2.2699987493068985	-2.2699987493068985	14.781159	3.0835338
EGLRFGM	23	9.250334124536586	-2.3042099542472148	-2.3042099542472148	14.8915825	3.9315143
EGLRFGY	23	9.407677953590788	-2.231798226743479	-2.231798226743479	14.794252	4.0317683
EGLSLFR	5	10.159160671306784	0.0	0.0	19.304937	7.070807
EGLWPKG	29	9.39802830455859	0.0	0.0	16.867472	7.1062407
EGMPFLR	2	8.022169890835922	-2.231798226743479	-2.231798226743479	14.471243	4.964915
EGMRLGH	23	8.19985820445679	0.0	0.0	14.887802	3.6843722
EGMRLGY	23	8.183425464750606	0.0	0.0	14.901161	3.7122612
EGMRSVF	34	9.425336110012946	0.0	0.0	15.286076	4.670436
EGPLPWR	28	8.63364060357505	0.0	0.0	19.958303	7.1277723
EGQLFLR	2	8.085761266492028	0.0	0.0	14.677534	5.0699525
EGRALGM	10	10.767054938007965	0.0	0.0	15.1209	2.8492937
EGRALGR	10	11.413617537805449	0.0	0.0	15.368908	2.9626493
EGRFGHF	11	10.491931218387432	0.0	0.0	14.443956	8.06436
EGRPLGC	10	9.20276953750981	0.0	0.0	14.606141	2.702029
EGRPLGL	10	8.064863493581813	0.0	0.0	14.64731	2.7555678
EGRPLGM	10	12.209345454701404	-4.974019788454442	-4.974019788454442	14.70622	2.8470972
EGRPLGQ	10	9.64469832587602	0.0	0.0	14.605866	2.6780908
EGSMWIA	24	9.532167014434844	0.0	0.0	12.430657	6.280939
EGSPWTP	24	12.676418260807901	0.0	0.0	13.1268425	6.2048473
EGSVWVP	24	10.273319400503487	0.0	0.0	12.88837	6.201064
EGTALGR	40	10.406572654143652	0.0	0.0	15.4508	3.129807
EGTMWLP	24	10.709908425029004	-2.231798226743479	-2.231798226743479	13.1117935	6.225655
EGTPWVA	24	10.795988187736231	-0.721547479148668	-0.721547479148668	12.489737	6.3226514
EGVAIGR	40	10.363941386192701	0.0	0.0	15.459463	3.1693327
EGVMLFR	40	8.9258500744848	7.14626494907718	0.0	15.670636	3.4252324
EGVPLGL	10	11.308368413500803	-0.9406288637509082	-0.9406288637509082	14.677018	3.1469135
EGVPLGM	10	8.676370736040091	-2.2699987493068985	-2.2699987493068985	14.746789	3.0532615
EGVRIGH	23	13.883550451742586	0.0	0.0	14.731347	3.6702793
EGWTPPK	3	10.331268823662066	0.0	0.0	19.183178	4.6885576
EHAIWLP	24	9.29162184794932	0.0	0.0	13.175517	6.354065
EHFGPSW	3	8.080097321177194	0.0	0.0	18.974985	4.673355
EHMKPWI	1	8.334331775993324	0.9190628519867249	-4.9802642937672905	17.315428	9.310958
EHPKAWI	1	10.470220684861873	-4.046525331898708	-4.046525331898708	17.015713	9.054768
EHPRYFL	1	8.631543952928352	0.0	0.0	18.264378	9.46658
EHRFGNY	11	9.558868649127	6.413632878243682	0.0	14.370647	8.167807
EHVNWLD	19	9.760809648677355	0.0	0.0	13.287082	6.726959
EIMFGKF	11	10.081432329146436	0.0	0.0	14.372563	8.043585
EISRPFF	18	9.459744803827565	-2.3042099542472148	-2.3042099542472148	19.05913	9.994561
EITFGRF	11	11.298091075125923	0.0	0.0	14.542853	8.046783
EIVFSRY	11	8.135663709342086	0.0	0.0	14.548366	8.190053
EKCGLVC	22	10.889090449858926	0.0	0.0	13.323796	4.2752147
EKFTPPR	3	12.650531993889052	-5.140480668784812	-5.140480668784812	19.149307	4.4258566
EKGLWLP	24	8.654143974962812	0.0	0.0	13.203806	6.3111567
EKPGWYA	8	10.367201989970795	9.47547962073512	0.0	12.178528	5.7513533
ELAYWPP	19	8.859893550226746	0.0	0.0	13.336762	6.494116
ELFLEGR	12	12.000095223454375	-3.0694240813387665	-3.0694240813387665	17.388952	5.447546
ELFLSGM	12	10.907371698617613	0.0	0.0	17.297146	5.523815
ELFLSGR	12	10.230995281863764	0.0	0.0	17.384954	5.4490047
ELFRPHL	18	9.52357833347777	0.0	0.0	18.436365	9.601151
ELFTPPK	3	13.119263226230412	0.0	0.0	19.323359	4.5032816
ELGKPWI	1	9.659615667934496	-3.6391612037705032	-3.6391612037705032	17.466555	9.365533
ELHFGHF	11	9.31567741295229	0.0	0.0	14.439203	7.9840817
ELIRPFY	18	8.588377710003517	0.0	0.0	19.302023	9.801029
ELLTPFR	13	8.26951209591614	0.0	0.0	20.574184	7.940348
ELMRPFP	18	9.756056113787464	0.0	0.0	18.965841	9.620298
ELNYGFK	5	8.4343608422903	-2.231798226743479	-2.231798226743479	19.42972	8.349278
ELPHHWM	31	9.167622674666362	0.0	0.0	16.948503	8.770724
ELPNWDV	19	9.477545597841786	0.0	0.0	13.442505	7.016392
ELPRAFL	39	9.508073707562664	-2.231798226743479	-2.231798226743479	18.321415	9.307641
ELRWADF	9	8.22668183559765	0.0	0.0	14.997761	7.7220163
ELSKVYR	5	10.45695867261912	0.0	0.0	19.12807	7.4505334
EMFLQGR	12	10.79731666849168	0.0	0.0	17.687288	5.188104
EMPRGWI	1	9.300900644900906	0.0	0.0	17.204493	9.059016
EMPYMFI	39	8.190049430653346	0.0	0.0	18.640114	8.780003
EMRFGAF	11	10.56254242409822	0.0	0.0	14.4945545	8.038445
ENDLFRM	36	10.171167128243363	0.0	0.0	15.959994	6.7855887
ENLGFIR	2	8.954336039865249	0.0	0.0	13.844528	4.8560047
ENQLWVP	24	10.537716984775065	-2.231798226743479	-2.231798226743479	12.832524	6.272044
ENSWGQY	9	12.67155957905041	3.734226646954424	-2.2699987493068985	14.983162	7.621846
ENTLWVA	24	9.319171914938865	-2.3042099542472148	-2.3042099542472148	12.385174	6.309419
EPALPWR	28	11.26951522074765	0.0	0.0	20.002272	7.3658805
EPFFHLP	19	11.576497138590032	-2.231798226743479	-2.231798226743479	13.671721	7.9851875
EPFYPRG	7	9.342407167596901	0.0	0.0	17.81247	6.566226
EPIKPWL	1	8.801430304781126	0.0	0.0	17.316725	9.107469
EPISPWL	1	10.910700116054018	0.0	0.0	17.521513	9.184026
EPLRPFM	18	11.192826263980873	0.0	0.0	19.286858	10.147211
EPMFCAS	11	8.092125729442634	0.0	0.0	14.194722	8.556369
EPMNRSW	6	10.739874561409403	-2.2699987493068985	-2.2699987493068985	16.108988	4.739375
EPPMSKL	1	8.588204857542888	-4.003677432227084	-4.003677432227084	17.289038	9.03662
EPRFAAF	11	8.106590907629162	-2.2699987493068985	-2.2699987493068985	14.494734	8.068548
EPSWRYF	9	8.616256831275598	0.0	0.0	14.851717	7.5510645
EPTFEYW	11	9.02645356057298	0.0	0.0	14.097785	8.762776
EPVFRLS	19	11.349136145407707	-2.231798226743479	-2.231798226743479	13.688455	7.9863787
EQKLWIA	24	8.102462527329038	0.0	0.0	12.518394	6.35397
EQWNPPR	3	11.931131623609225	0.0	0.0	18.924429	4.716158
ERAEHGS	29	8.632040972642454	0.0	0.0	16.323828	7.1821337
ERDIFRM	29	8.039135056983069	-2.231798226743479	-2.231798226743479	15.972711	6.8364863
ERFLMSV	25	9.196129642386408	0.0	0.0	15.572475	8.8931675
ERFPGWI	31	8.749036282615823	0.0	0.0	16.806227	8.844158
ERSNKWL	1	9.131842857895162	0.0	0.0	17.566626	8.806373
ERTEFGD	36	9.37753854466996	0.0	0.0	15.563594	6.6186914
ERVFGLF	11	8.721355987062706	0.0	0.0	14.357551	7.926793
ERVNPFG	15	11.637444752981219	0.0	0.0	19.023592	7.4213977
ERVPAAK	24	8.163217272925923	4.020342910260242	0.0	13.5840435	6.3932514
ERVPWHA	24	8.118016284575107	0.0	0.0	12.8424	6.3974524
ESAKPWI	1	9.590581039007178	0.0	0.0	17.502718	9.366432
ESARPFL	18	8.66747605876731	0.0	0.0	18.780956	9.956868
ESFAPPR	21	8.552452062236688	0.0	0.0	19.307209	4.2269826
ESFSPPR	21	11.683935313664687	-2.231798226743479	-2.231798226743479	19.285368	4.3166924
ESGYWQP	24	9.545464493737176	0.0	0.0	13.236972	6.1752954
ESPFWIA	19	8.991216778381862	0.0	0.0	13.349498	7.0479507
ESPFYQA	19	9.770518161710802	0.0	0.0	13.621648	7.3726616
ESRAPIF	31	9.573016316064308	0.0	0.0	16.25511	9.774341
ESRFGQF	11	9.124514380394205	0.0	0.0	14.470163	8.042722
ESRSTVR	17	8.470200230167043	5.27141428178998	0.0	17.136696	3.7482193
ESSEMSY	6	9.635387057898914	0.0	0.0	16.405651	5.214045
ESVGWIA	27	9.427368670185247	0.0	0.0	12.279778	5.271617
ETFAPPM	21	9.3837933879325	0.0	0.0	19.581282	4.338726
ETGWPGT	29	10.13626901705488	0.0	0.0	16.667004	7.8130503
ETKFCKF	11	8.633316995782506	0.0	0.0	14.234263	8.375201
ETLRSGK	17	9.974138442397715	0.0	0.0	16.770685	3.918136
ETSCLLS	29	8.002971742113242	0.0	0.0	16.40848	6.972093
ETSWPGS	29	8.39655446546699	0.0	0.0	16.572697	7.767942
ETTRPFI	14	12.598625354525243	0.0	0.0	19.34324	10.298684
ETVPIRK	2	8.339882297951373	0.0	0.0	14.500178	4.2504444
ETVPWLR	24	8.27156837999139	0.0	0.0	13.2834215	6.3753133
ETYNNAW	6	11.12514663827538	6.6370961790182195	0.0	16.475477	4.366632
EVFSPPR	3	13.456465752084444	0.0	0.0	19.210236	4.5113935
EVFVPPR	3	10.029065657995552	0.0	0.0	19.112099	4.5121493
EVGWGAF	9	11.285370044792153	3.9988978052954054	-3.110389978078836	15.007229	7.5734406
EVGWHVA	9	9.12922015829599	-3.5959299957155997	-3.5959299957155997	15.660364	7.491017
EVGWHVE	9	8.022478519095662	-6.4139734796537455	-6.4139734796537455	15.5562725	7.562873
EVKWNNF	9	9.515185322949558	6.11015673471283	0.0	14.9978895	7.6827617
EVKWTDF	9	8.154482383943483	0.0	0.0	14.900633	7.9192815
EVNWGMW	9	8.227110791348217	0.0	0.0	14.955289	7.369896
EVRWGSF	9	8.78670305028147	0.0	0.0	14.964924	7.6661773
EVWSPPT	3	8.852563130541926	0.0	0.0	19.265982	4.841831
EWINLGS	23	10.2565863536375	0.0	0.0	15.093903	3.7323673
EYAKPFY	32	9.474485094313426	0.0	0.0	20.049942	9.520758
EYELFKR	5	8.524861692974286	0.0	0.0	19.111294	7.0022955
EYPGWIA	8	8.462195710525476	0.0	0.0	12.407156	5.787789
EYSKPWI	1	8.066753675164701	0.0	0.0	17.583733	9.38218
EYTRMFQ	39	9.039310436305795	0.0	0.0	19.0233	8.89162
EYTTMFR	5	8.886693876839779	0.0	0.0	19.704794	7.970477
FADMGLW	16	9.170632866471928	0.0	0.0	15.011857	6.6923876
FAERPFV	18	13.611072361546547	0.0	0.0	19.070925	10.022661
FAGNLFK	15	8.498845502692406	0.0	0.0	18.594364	7.9414816
FAHMKFG	5	11.591280658946774	0.0	0.0	19.549234	7.4935465
FALSGPR	35	8.832022033853868	0.0	0.0	17.891512	4.094129
FASGGPY	12	9.265059511479182	-2.231798226743479	-2.231798226743479	17.602816	4.3976884
FASHVFK	15	9.074710969277604	4.975190691536721	0.0	19.019064	7.9964523
FASMPFR	13	8.040927413669602	0.0	0.0	20.37107	7.875818
FATRPFS	18	8.813321291336475	0.0	0.0	19.200361	9.79949
FAYTSLH	36	9.244185323995287	0.0	0.0	15.466997	6.0737357
FDALPFR	28	9.639652234621837	0.0	0.0	20.404175	7.478887
FDARGPR	35	8.223011989369617	0.0	0.0	17.821505	4.252288
FDASGPR	35	14.357261734875062	0.0	0.0	17.94137	4.2165713
FDAVYPR	35	10.738875756289607	-3.090924213222047	-3.090924213222047	17.880363	4.032483
FDFTASR	17	10.451645448560948	0.0	0.0	17.158016	4.064662
FDIIGPR	35	9.702872697638725	0.0	0.0	17.832273	4.2820425
FDINYPR	35	12.843000032749694	0.0	0.0	17.80272	4.0219483
FDITGPR	35	12.487291032576167	0.0	0.0	17.833181	4.2715673
FDIWAER	17	8.035084326953022	0.0	0.0	17.220325	4.078023
FDLELGS	17	8.002971742113242	0.0	0.0	16.179688	3.3408308
FDLGASR	17	10.522948130887086	0.0	0.0	16.982262	3.8964422
FDLIGPK	35	10.91320214893495	0.0	0.0	17.882689	4.3358183
FDLKSPR	35	10.206882344523494	0.0	0.0	18.009794	4.0104136
FDLLSPR	35	9.096908511773433	0.0	0.0	17.805487	3.988899
FDLLTPR	35	9.633298549765406	-3.1312925306864203	-3.1312925306864203	17.73533	3.9367156
FDLQYAR	12	10.310595513026502	-2.3042099542472148	-2.3042099542472148	17.46059	4.3333964
FDLRGPL	35	8.10476928642906	-2.2699987493068985	-2.2699987493068985	17.854935	4.1945577
FDLRYAK	35	10.077642439399074	4.4635291542455455	0.0	17.550716	4.1718063
FDLSAPR	35	8.610034441471962	0.0	0.0	17.765333	4.0694113
FDLSNPR	35	10.932260690932933	0.0	0.0	17.955936	4.104279
FDLTSPR	35	10.333956520781825	0.0	0.0	17.786308	3.9566965
FDMLSPR	35	11.13059388706149	-3.110389978078836	-3.110389978078836	17.8786	3.930243
FDMLYPL	35	10.06027134439535	0.0	0.0	17.956568	4.0874767
FDNMPFR	13	8.291582867669629	0.0	0.0	20.460367	7.7166476
FDNSGPR	35	12.366735250391597	0.0	0.0	17.892944	4.315473
FDPLSRR	35	9.281454603181954	-4.056595193676133	-4.056595193676133	17.604954	4.2463765
FDQAFFR	15	9.25462942541526	0.0	0.0	18.886553	7.5738854
FDRFYPM	35	8.964778469706353	0.0	0.0	17.912731	4.0311675
FDRNGPK	35	13.31047101752846	-2.2699987493068985	-2.2699987493068985	17.87561	4.2187004
FDRNYFL	15	8.085761266492028	0.0	0.0	18.184889	7.6915083
FDSFGPK	35	12.706220293281351	0.0	0.0	17.81102	4.2368493
FDSHGPR	35	9.12163703180017	0.0	0.0	17.894005	4.2178845
FDSLGPR	35	8.489232803243167	0.0	0.0	17.97565	4.237509
FDTNYFH	15	9.299689651601083	0.0	0.0	18.649797	7.7339625
FDTYGPK	35	8.505918825550921	0.0	0.0	17.764307	4.359725
FDVHYPK	35	12.235175505768279	-6.029530256174216	-6.029530256174216	17.834393	4.0150766
FDVQYPR	35	8.064127037105733	0.0	0.0	17.826757	4.0626593
FDVSGPR	35	11.172412312516665	-3.112108633111786	-3.112108633111786	17.890957	4.2028575
FDYSGPL	35	8.765353060038601	0.0	0.0	17.846817	4.3690004
FEAYPHR	28	9.970167366274259	0.0	0.0	20.585459	7.317387
FEDRLFK	15	8.516617349977667	0.0	0.0	18.590933	8.446445
FEEHYFR	5	12.048681529717085	0.0	0.0	19.060848	7.6225533
FEGRLFH	15	10.153319187496113	0.0	0.0	18.182108	8.303336
FEGRLWV	15	8.89047655013386	0.0	0.0	17.897106	8.603263
FEHGGPY	12	13.000693547275686	-2.2699987493068985	-2.2699987493068985	17.512203	4.503136
FEHVWSN	16	8.537662162718009	0.0	0.0	14.073157	6.5403953
FEHVWTV	9	8.805749742131027	0.0	0.0	15.210638	7.533536
FELTYPR	35	8.108970796497236	0.0	0.0	17.897812	3.919375
FEMRTSW	6	10.797793382290495	4.308291514231123	0.0	16.324688	4.2083464
FENHLFR	15	8.940294174972385	0.0	0.0	18.743256	7.7372303
FENKYFL	15	8.024515078815083	0.0	0.0	18.389427	7.8715053
FENYPFR	13	9.396737798760917	-2.2699987493068985	-2.2699987493068985	20.570671	7.7217183
FEQPYRL	15	10.21002882382847	0.0	0.0	17.895178	7.624148
FERNLFL	15	8.177689164127274	0.0	0.0	18.05894	7.821242
FETRPFI	18	12.244273122832913	0.0	0.0	19.173918	10.050265
FEYGSKY	36	9.851001808525956	0.0	0.0	15.778966	6.17767
FFERPFF	18	8.676603132099288	0.0	0.0	18.947638	10.110905
FFGHASL	29	11.835509059385055	0.0	0.0	16.630505	7.187608
FFTLGTV	25	8.84127273334439	0.0	0.0	15.542047	8.885699
FGALPFS	28	11.824535638279613	0.0	0.0	20.264338	6.825201
FGDHVSF	34	8.118231796278735	0.0	0.0	15.547816	4.5580277
FGDRLFL	39	11.269101767328474	0.0	0.0	18.417923	8.765327
FGIAAAR	23	9.84331619726956	-2.231798226743479	-2.231798226743479	16.09817	4.011855
FGIGLAV	23	8.41921070960181	0.0	0.0	15.52146	3.8901842
FGIGMSR	23	9.659444799828329	0.0	0.0	15.762512	4.071507
FGINAAR	23	10.70029286495859	-2.3042099542472148	-2.3042099542472148	15.982464	3.9646828
FGINGIW	34	8.491546643104872	0.0	0.0	15.235576	4.8014817
FGINMAR	23	12.329454287231117	-0.8903486326514508	-7.0734927075119565	15.84986	4.022334
FGIQLAK	23	12.338018773530594	0.8110278394557031	-3.6525013147898426	15.521799	3.9787483
FGIRAAI	23	9.504536062444837	0.0	0.0	15.533195	4.0327826
FGIRGIM	34	8.421264686779374	0.0	0.0	15.316703	4.348357
FGIRSAV	23	10.333850161935935	0.0	0.0	15.4824505	4.130308
FGKMMEW	16	9.134806464560397	0.0	0.0	15.012453	6.5580764
FGLAYPK	35	9.542971332423875	0.0	0.0	17.895533	3.8974426
FGLGAAR	23	8.98741910560343	0.0	0.0	15.967823	3.9388185
FGLGLSR	23	8.019365062053708	0.0	0.0	15.900634	3.8826056
FGLGTAR	23	8.011907023203642	0.0	0.0	16.008871	3.922849
FGLKLAI	23	8.975879288497627	0.0	0.0	15.567282	4.009267
FGLNGVF	34	9.384448637477906	0.0	0.0	15.220445	4.871036
FGLWPDG	29	8.520804666689735	0.0	0.0	17.12883	6.95799
FGMRLAI	23	9.654120269539218	0.0	0.0	15.489728	3.9938095
FGMSGPR	35	8.721355987062706	0.0	0.0	17.946836	4.176685
FGMSPFS	28	10.267873572603337	-3.110389978078836	-3.110389978078836	20.035421	7.108242
FGNHLFL	15	8.005444929296106	0.0	0.0	18.232378	7.917785
FGPKSFG	15	9.613694748392662	0.0	0.0	18.327436	7.021633
FGSQLFK	15	9.191969694768567	0.0	0.0	18.723045	7.765031
FGTLPFK	28	8.962579408382908	0.0	0.0	20.114403	7.0348954
FGVGLAR	23	9.15435241640469	-2.3042099542472148	-2.3042099542472148	15.665213	3.8310752
FGVGMSK	23	8.50483375328576	0.0	0.0	15.678736	4.051639
FGVGRAI	23	9.92021053400489	0.0	0.0	15.473423	4.0477734
FGVGRSI	23	9.965695262227326	0.0	0.0	15.686846	4.222166
FGVMLSK	23	8.089073043354588	0.0	0.0	15.66873	4.0954328
FGVNLSR	23	9.432778226412076	0.0	0.0	15.770791	3.9504983
FGVNMAR	23	9.510264887993065	0.0	0.0	15.8774805	4.038881
FGVNPFH	28	10.612154510148823	0.0	0.0	19.95585	7.0659447
FGVRLSV	23	8.76681157235466	0.0	0.0	15.478996	3.9334562
FGVRSAV	23	10.749182234546407	-0.017842750006343458	1.9066457900870941	15.517879	4.075387
FGVRYPM	35	8.002971742113242	0.0	0.0	17.591993	3.9540398
FGVSLAR	23	11.797183685909214	4.4635291542455455	0.0	15.788969	3.7802455
FGVSSAR	6	9.148069360532329	-0.7281798584886986	-0.7281798584886986	16.39541	4.0403767
FIERPFL	18	11.511321363812376	0.0	0.0	18.699213	10.079408
FIGLYAG	26	8.118231796278735	0.0	0.0	17.287384	6.1549063
FIRLSSL	36	8.184581424477914	-2.231798226743479	-2.231798226743479	16.454908	6.149076
FKMNLSF	6	10.736296183847504	0.0	0.0	16.048897	4.8243723
FKNLWVA	8	8.032661473952068	0.0	0.0	12.156498	6.19335
FLDMGVW	16	10.175557887815403	0.0	0.0	14.955809	6.8081355
FLGRDPY	12	10.911402041478299	-3.625696589137655	-3.625696589137655	17.442972	4.688311
FLSGGPY	12	13.117863658154397	0.0	0.0	17.56369	4.4443903
FMEHPWK	1	8.549524746700227	0.0	0.0	17.909506	9.247241
FMERYFV	39	8.413964033834125	0.0	0.0	18.669031	8.886631
FMFKLPN	21	8.559086025780777	7.260481168500476	0.0	19.3171	4.332016
FMNGQCL	29	8.178132934728708	0.0	0.0	16.587627	7.1442165
FMTGGPR	35	10.831521180032158	-3.6525013147898426	-3.6525013147898426	17.624939	4.350841
FNFVSVT	12	8.961788828409286	0.0	0.0	18.257225	4.533144
FNLQGPR	35	11.334789788483118	0.0	0.0	17.756716	4.0507917
FNLRTSV	17	8.002428964688942	-1.182914271436668	-6.403622703497296	16.667488	3.4174669
FNLSASR	17	12.872931237529642	0.16062327695456846	4.503751099972173	16.9992	3.695432
FNLSSSR	17	10.43940927349209	0.0	0.0	17.205433	3.756523
FNRVFTV	25	10.078293421611601	0.0	0.0	15.37255	8.493938
FNVVGPR	35	8.885863375326611	0.9294186970381942	-3.090924213222047	17.917362	4.288188
FPDMHMW	16	10.644840330919234	-2.2699987493068985	-2.2699987493068985	14.983509	6.7482314
FPMNRSM	6	10.497929382923898	0.0	0.0	16.237782	4.925606
FPTPFGP	2	11.142354401685413	-4.793464530133777	-4.793464530133777	13.999608	5.3627505
FQCLMEF	9	9.587083186731666	0.0	0.0	15.504654	7.2606096
FQFAPPA	21	8.362658218070012	0.0	0.0	19.568953	4.236482
FQSPNVV	24	9.616801414447943	0.0	0.0	13.030704	6.686232
FRDMPFR	13	8.42388991972051	0.0	0.0	20.215317	7.9415946
FRVNNDL	29	10.691348411992701	0.0	0.0	16.909851	7.4123797
FSASGPK	35	8.348508365881655	-2.4112339891141206	-1.2628587932038469	18.040953	4.1830034
FSDFGPR	35	8.525593212696002	-6.026971781488595	-6.026971781488595	17.778292	4.2526317
FSERPFW	18	8.025272030897337	0.0	0.0	19.077356	10.196377
FSERPWT	1	9.901352734911844	0.0	0.0	17.996716	9.543812
FSFAPPA	21	12.046085706076813	-2.2699987493068985	-2.2699987493068985	19.580368	4.299618
FSFESPR	3	9.542027790593226	0.0	0.0	18.29216	3.9871185
FSFIPPE	21	11.308573505162768	0.0	0.0	19.665915	4.457291
FSFSPPL	21	8.58084798072945	0.0	0.0	19.550037	4.1720862
FSGAPFL	39	10.109984703378636	0.0	0.0	18.541765	9.131086
FSHLYPK	35	8.24644938007893	0.0	0.0	17.890991	3.967273
FSIGGAR	17	8.545076064868853	0.0	0.0	17.147285	4.1341953
FSIKGIF	34	8.31531589938873	0.0	0.0	15.2401495	4.8905635
FSLGASK	17	9.198409980893159	0.0	0.0	16.848383	3.7457075
FSLGSAR	17	10.211599493821819	0.0	0.0	17.094948	4.119926
FSLGTSR	17	9.106683654302762	0.0	0.0	16.976908	3.5861733
FSLNSPR	35	10.193516626414784	-0.659142872961928	-5.879851305022555	17.83171	3.8636608
FSLNTPR	35	10.840246116648423	0.0	0.0	17.675404	3.7483144
FSLSSAR	17	12.443807964631187	4.308291514231123	0.0	17.253065	4.0415277
FSLSSSR	17	8.830628010367125	0.0	0.0	17.188892	3.852711
FSLSTSV	17	10.344955410881312	-2.231798226743479	4.268527471768013	16.843922	3.490098
FSLTTSK	17	9.571224766777606	0.0	0.0	16.944864	3.6257198
FSMAASR	17	13.763809771624622	0.0	0.0	16.916084	3.9989922
FSMNTPR	35	10.326185536920255	0.0	0.0	17.706991	3.8611019
FSMRTSV	17	9.165293110749277	0.0	0.0	16.58579	3.558694
FSMSYPM	35	8.817320464092035	0.0	0.0	17.990345	4.0081716
FSPFYQA	19	8.121008400968192	0.0	0.0	13.611012	7.2865143
FSPKFNY	16	8.378546137113435	0.0	0.0	15.024649	5.684924
FSSMYPR	35	8.684257003788657	0.0	0.0	17.840475	4.0995717
FSSTGPR	35	9.445145541841555	-0.0037973360538124923	-4.312088850284936	17.772036	4.2956553
FSTGSRY	36	8.427782377465354	0.0	0.0	15.709197	6.208918
FSTNYPR	35	9.725636509214956	0.0	0.0	17.761847	3.9315398
FSTTASR	12	8.717244435992008	0.0	0.0	17.11149	4.265029
FSVAGPR	35	9.552896463089183	0.0	0.0	17.829468	4.1998186
FSVSGPK	35	9.81591140072561	0.0	0.0	17.958622	4.211251
FSVSPPR	3	10.468633894110564	-4.003677432227084	-4.003677432227084	18.534517	4.3254113
FSVSTSR	17	11.78242944316883	-0.4725397610849928	-4.780831275316116	17.062305	3.797095
FTAATSR	17	10.543935705235452	0.0	0.0	17.10692	3.6756694
FTANLST	12	9.377435350860905	0.0	0.0	16.719717	4.1840253
FTANTPR	35	10.459557985576572	-3.090924213222047	-3.090924213222047	17.650776	3.6795104
FTATSPR	35	9.946843861891349	0.0	0.0	17.770412	3.7298634
FTEFVPR	35	9.345944786073215	0.0	0.0	17.723215	3.7675736
FTELWLE	24	8.663524792459492	0.0	0.0	13.304507	6.335451
FTEVYPR	35	8.979316848840789	0.0	0.0	17.853525	3.8452916
FTEWTPR	35	9.640201018780665	0.0	0.0	17.625874	3.7279103
FTIAGPL	35	8.391988745685408	-2.231798226743479	-2.231798226743479	17.764946	4.073822
FTLADPR	35	10.196859621266	0.0	0.0	17.77549	3.6831071
FTLAGPY	35	9.240161850648928	0.0	0.0	17.767414	3.8289843
FTLATAR	17	8.041675805557635	0.0	0.0	17.280489	3.847964
FTLAVPK	35	10.175248901563798	-3.090924213222047	-3.090924213222047	17.800436	3.8267307
FTLEAPR	35	9.20451522076832	0.0	0.0	17.656141	3.7096913
FTLESPR	35	11.232621798093676	0.0	0.0	17.745956	3.7752905
FTLETSR	17	9.216101252443673	0.0	0.0	17.161352	3.5843768
FTLKASV	17	8.30913872444683	-5.306306105537706	-5.306306105537706	16.796461	3.4166245
FTLKMFP	17	8.88711034131356	0.0	0.0	17.212976	3.7005897
FTLLTPK	35	8.596335562133563	0.0	0.0	17.613605	3.6862693
FTLMTPK	35	8.20707462825415	0.0	0.0	17.56147	3.6797223
FTLQSSR	17	9.257351465362031	0.0	0.0	17.152788	3.6622171
FTLRTAM	17	9.77814864802163	0.0	0.0	17.206446	3.7519946
FTLSAGK	17	8.390432734681907	0.0	0.0	17.131119	3.7291596
FTLSGPR	35	9.904090667657591	-2.2699987493068985	-2.2699987493068985	17.753325	3.9589493
FTLSSSV	17	10.545023017992392	-2.2699987493068985	-2.2699987493068985	16.991945	3.5236409
FTLSTSV	17	13.372774407882197	0.0	0.0	16.823647	3.4602172
FTLSVAR	17	8.613959570571273	0.0	0.0	17.332375	4.0145254
FTLTAPL	35	9.278973045203145	0.0	0.0	17.830587	3.793801
FTLTDPY	35	12.73525542643608	0.0	0.0	17.826014	3.653856
FTLTEPR	35	8.659622089764405	-3.1312925306864203	-3.1312925306864203	17.766493	3.725944
FTLVGPL	35	8.42388991972051	0.0	0.0	17.828936	4.0274124
FTMDFPR	35	11.599520581518197	0.0	0.0	17.708591	3.6930864
FTMDTPR	35	9.178530506330825	0.0	0.0	17.601093	3.7391677
FTMENPR	35	13.80139972307849	0.0	0.0	17.710135	3.7314167
FTMESSR	17	8.212262232235155	0.0	0.0	17.226631	3.826035
FTMGASR	17	12.699017788892071	-4.5583444253909455	2.669779423034466	16.968828	3.9573119
FTMNSAR	17	11.23166613925513	-4.354971262296497	-4.354971262296497	17.147594	3.9898355
FTMQASK	17	14.070151677993328	0.0	0.0	16.82245	3.818564
FTMRTSI	17	8.076288773867539	0.0	0.0	16.472237	3.6702006
FTMTHPM	35	10.961527962675657	0.0	0.0	17.783531	3.811977
FTMTSTR	17	10.29517554572021	0.0	0.0	17.265125	3.7935352
FTMTTSR	17	11.143552846470726	0.0	0.0	16.973745	3.7573872
FTMVGPL	35	10.862456566017158	-3.110389978078836	-3.110389978078836	17.803009	4.027348
FTNRPFA	18	15.354797739382313	4.020342910260242	0.0	19.3059	9.846389
FTPNYPR	35	12.26289476212235	-3.112108633111786	-3.112108633111786	17.713589	3.8077607
FTQAGPK	35	9.325404352946357	0.0	0.0	17.90487	3.9246
FTQSASR	17	8.451084317920172	0.0	0.0	17.075624	3.8847387
FTQSVPR	35	8.165712873896544	-3.110389978078836	-3.110389978078836	17.698349	3.803382
FTSSNPR	35	8.489232803243167	0.0	0.0	17.804342	3.9169722
FTSTNPR	35	9.573422365312783	0.0	0.0	17.927517	3.9735346
FTSTTAR	17	11.226474884399865	-4.5724494033511895	-4.5724494033511895	17.160946	3.7707274
FTSVYPR	35	12.218171110919899	0.0	0.0	17.832945	3.8791614
FTSYGPL	35	10.670324332074038	0.0	0.0	17.778563	4.053516
FTTKYPL	35	13.113217677190436	-2.231798226743479	-2.231798226743479	17.919136	3.8593767
FTTLSPR	35	9.920932219170997	-2.231798226743479	-2.231798226743479	17.827694	3.811283
FTTSASR	17	8.136120594948526	0.0	0.0	17.087511	3.8134649
FTTSSSK	17	10.830272755641735	2.1593191999983308	4.450078825272796	16.995962	3.7162337
FTVATPR	35	11.694212565199669	-2.3042099542472148	-2.3042099542472148	17.636358	3.738918
FTVQGPR	35	9.001396571111483	0.0	0.0	17.783281	4.03187
FTVRTSV	17	10.36268081840584	0.0	0.0	16.564318	3.5287828
FTVSSAR	17	10.310301566026595	0.0	0.0	17.24928	4.0243444
FTVSTTR	17	13.02968019276488	0.0	0.0	17.178986	3.7834609
FVDMGVW	16	9.170692416773845	0.0	0.0	14.926859	6.82395
FVELYPK	35	8.43374798089629	0.0	0.0	18.064737	4.096583
FVFDPPT	21	8.41883523842233	0.0	0.0	19.736214	4.747158
FVFIPPS	21	8.163456686738375	0.0	0.0	19.79228	4.7547665
FVFKPPE	21	8.953800126449948	0.0	0.0	19.80268	4.663415
FVGAARF	29	11.834466759395742	0.0	0.0	16.941105	7.30321
FVGALFR	15	8.315934698119216	0.0	0.0	18.707552	7.744145
FVGQLFK	15	8.52502425015522	0.0	0.0	18.657461	7.9423814
FVGRPFA	39	10.694338452213415	0.0	0.0	18.851418	9.343981
FVHSYTA	36	8.743062182314342	0.0	0.0	16.52475	6.0827584
FVNQPFR	13	12.129139180756932	2.3200674654240467	-3.110389978078836	20.539015	7.891067
FWETGSG	16	9.779027903190325	0.0	0.0	15.459903	6.2321386
FWGEQDL	29	10.01750110645839	-0.5811334170356486	-4.60147632729589	16.558395	7.3058066
FWGREEL	29	9.917764568962617	0.0	0.0	16.671436	7.4851794
FWSLEEL	29	10.321567786811128	0.0	0.0	16.486288	7.246015
FWVPGVE	16	11.244784347181453	0.0	0.0	15.007488	6.269596
GAASSGR	12	9.561765496256193	0.0	0.0	17.370178	5.5767164
GAEGWVA	8	8.548887736144527	-2.231798226743479	-2.231798226743479	12.263398	5.663522
GAFAPPR	3	8.86140717493329	0.0	0.0	19.247272	4.5441537
GAFGFLP	38	11.470538426564138	0.0	0.0	13.550287	5.0941215
GAFPRIP	2	11.54419613013516	-3.1502246788187263	-3.1502246788187263	13.857709	5.78971
GAFVSPR	3	8.124640052339041	-2.231798226743479	-2.231798226743479	18.89062	4.3441086
GAGGWIA	27	8.325755043869867	0.0	0.0	12.39385	5.2963085
GAGRPFL	18	11.918233588704494	0.0	0.0	18.753246	9.843469
GAGRPFS	18	8.707467822703851	0.0	0.0	18.97632	9.599004
GAGRPFV	18	9.880184177472348	0.0	0.0	18.926973	9.6610775
GAHLPVR	28	10.11404652420977	0.0	0.0	20.300797	7.2752333
GAIGLRF	38	9.582323992768494	-3.110389978078836	-3.110389978078836	12.98994	5.241774
GAIGWAP	27	9.841234087544372	0.0	0.0	12.905246	5.352691
GAIGWMP	27	8.129488850882511	0.0	0.0	12.883796	5.619329
GAKWPMP	29	8.61983466029434	-2.231798226743479	-2.231798226743479	16.629782	7.79114
GALGFVA	38	9.387717338834237	0.0	0.0	12.947195	4.7714
GALGWAP	27	8.971561614645085	0.0	0.0	12.964219	5.4487357
GALGWHA	27	11.939126827565524	0.05604024235738329	3.0420893111035108	12.361009	5.275309
GALKFVA	38	9.575199707425638	0.0	0.0	12.979524	4.8429403
GALLMAV	27	9.304866989381113	0.0	0.0	13.158161	5.6018867
GALPFRP	2	9.353137455341198	0.0	0.0	13.754409	5.476104
GALPLIP	2	9.758890017754016	0.0	0.0	13.82366	5.662235
GAMGPFR	13	9.934472239253449	0.28394345734436244	-4.02434805688676	20.363031	7.6864333
GANRTEP	29	8.198805854968796	0.0	0.0	17.482155	7.607527
GAPAPPR	3	8.883717717190338	0.0	0.0	18.983274	4.784879
GAPERKT	29	8.296884528539048	0.0	0.0	16.657207	6.9837236
GAPFYTP	19	8.200528548700618	0.0	0.0	13.790342	7.3063984
GAPRWPP	24	10.09973271788606	0.0	0.0	13.345725	6.1863556
GAQSIRS	12	8.988060603859418	0.0	0.0	18.6329	5.6569033
GASPVHY	2	8.496353296621189	0.0	0.0	13.955073	6.225028
GATRIFQ	39	10.612308269446999	0.0	0.0	18.58295	8.819711
GATRLFL	39	8.749793008370789	0.0	0.0	18.34321	8.847631
GAVNRNM	36	8.57683159647179	0.0	0.0	16.55377	5.8894806
GAVYPPR	3	11.004161707779888	0.0	0.0	18.921907	4.950092
GAWDPPA	3	13.77960172755433	0.0	0.0	19.345901	5.2552023
GAWIPPS	3	8.753356181528384	0.0	0.0	19.36242	5.2370415
GAWLIRE	37	11.205783433513556	-2.3042099542472148	-2.3042099542472148	18.689646	5.7891498
GAWSPPP	3	9.388972123585923	0.0	0.0	19.34829	5.0909247
GAWSPPS	3	10.344027434823863	0.0	0.0	19.438257	5.154617
GAWTPPS	3	8.635906762612425	0.0	0.0	19.38612	5.1691175
GAWVFEA	37	11.727048156055925	0.0	0.0	18.67358	5.814711
GAWVFSE	37	8.420314378465507	0.0	0.0	18.787853	5.740056
GAWVLPE	37	10.429875822989064	0.0	0.0	19.015272	5.563934
GAWVVAA	37	9.432207577806455	0.0	0.0	18.70062	5.764745
GAWVVNA	37	12.51769297289868	0.0	0.0	18.721056	5.7450547
GAWYPNG	7	12.135481330503817	4.4635291542455455	0.0	17.87738	6.421213
GAYFLDA	19	8.914213726197852	0.0	0.0	13.9256115	7.3192253
GCFIPPR	21	8.57683159647179	0.0	0.0	19.448603	4.5344534
GCYASKS	36	8.755600826844738	0.0	0.0	16.455635	5.8378806
GDEMFFR	5	9.21846548907557	0.0	0.0	19.695776	7.63313
GDFARPR	3	8.845195274258243	0.0	0.0	18.90833	4.338825
GDFFPPM	21	9.44992988403968	0.0	0.0	19.53074	4.6756663
GDFGFLA	38	8.58756751569649	-4.963354547064756	-4.963354547064756	13.189087	4.8338957
GDFLGGR	12	9.136636298598368	0.0	0.0	17.527151	5.339717
GDFYAGG	12	8.413762785065112	0.0	0.0	17.554873	5.791431
GDGRPWV	1	10.018087609941638	0.0	0.0	18.215586	9.648103
GDKMPFR	13	9.718414242799373	0.0	0.0	20.321215	7.91329
GDLGFLR	2	11.873590831070265	0.0	0.0	14.142264	4.9144697
GDLKPGN	5	8.019365062053708	0.0	0.0	19.266716	6.945755
GDLLFLR	2	9.734314555921582	0.0	0.0	14.410618	5.0440764
GDLPRWA	2	11.130594050773027	8.011703810387019	0.0	13.616614	5.8697143
GDMGWLA	27	9.831299939456944	-2.3042099542472148	-2.3042099542472148	12.295293	5.4675903
GDPFWLA	19	10.561747837413684	0.0	0.0	13.428787	6.9644523
GDPRYLR	2	10.979059133600739	0.0	0.0	14.711447	5.590819
GDRSWVA	8	8.510030235296426	-0.19321561604129614	-5.5463419909232785	12.192862	6.065004
GDRSWVS	24	11.33687734006553	0.0	0.0	12.346551	6.0962315
GDSIWVG	24	10.975541382716079	-2.2699987493068985	-2.2699987493068985	12.410629	6.2485075
GDSLWVA	24	9.458064447550008	0.0	0.0	12.344761	6.3288383
GDSNNNL	29	8.455661445401834	0.0	0.0	17.357094	7.7988977
GDSRPFL	18	10.306715708374867	0.0	0.0	18.749292	9.815705
GDTLWVA	24	8.12994769587776	0.0	0.0	12.350473	6.269701
GDTQFFR	5	9.691068827335197	0.0	0.0	19.29722	7.63834
GDVGWLA	8	13.478717696951236	0.0	0.0	12.219023	5.520092
GDWAGAR	12	8.877046896544096	-3.679976292076026	-3.679976292076026	17.69151	4.824283
GDWIIQS	37	9.638769869973103	0.0	0.0	18.746643	5.7556567
GDWMIQA	37	9.010069652525374	-3.090924213222047	-3.090924213222047	18.704863	5.801239
GDWTGRI	36	9.54862979775807	4.4635291542455455	0.0	16.898962	6.2995143
GEAGWVA	8	9.922519937493064	0.0	0.0	12.05149	5.7003946
GEDRLFR	39	9.144970861180306	-2.2699987493068985	-2.2699987493068985	18.762753	8.5679
GEFKNPR	3	10.636685634923033	-2.2699987493068985	-2.2699987493068985	18.835197	4.2906914
GEFMLGM	12	11.254786008165835	0.0	0.0	17.566772	5.4034615
GEFNRPR	3	8.165908714133305	0.0	0.0	18.766014	4.1226716
GEFRPFP	18	9.337735057506336	0.0	0.0	18.871416	9.637967
GEFSKPR	3	11.386428032805892	3.4175781887129095	5.266281326047633	18.999338	4.3329268
GEFVPPM	21	8.348394004324854	-3.625696589137655	-3.625696589137655	19.68464	4.6175365
GEFYPPR	3	11.891072373364048	0.0	0.0	19.047342	4.473891
GEGPWLP	24	8.886693876839779	0.0	0.0	13.2093935	6.2409506
GEIGWIA	27	9.93370334827871	0.0	0.0	12.19769	5.1787586
GEIGWIS	27	8.172375509704125	0.0	0.0	12.461293	5.1802692
GEKLRWE	29	10.079420263525925	-3.110389978078836	-3.110389978078836	17.132683	8.025458
GELGWAA	27	11.501528947286277	-2.231798226743479	-2.231798226743479	12.26009	5.2034035
GELGWTP	27	13.202665079824595	0.0	0.0	12.93053	5.413266
GELGWVA	8	11.71069492634575	0.0	0.0	12.306321	5.6687884
GEPFWLA	19	11.197396123583188	0.0	0.0	13.401053	7.0141473
GEPNWVR	8	11.035819228284513	-2.3042099542472148	-2.3042099542472148	12.174296	6.114282
GESAYFR	5	9.349209992696862	0.0	0.0	19.03919	7.284749
GESGWVA	8	8.099649963885744	0.0	0.0	12.235333	5.769695
GEVGWIA	27	11.456759871660179	-2.231798226743479	-2.231798226743479	12.298194	5.1415243
GEVGWIH	27	12.110268935250666	-2.231798226743479	-2.231798226743479	12.503508	5.209174
GEVGWLP	27	8.360127958092923	0.0	0.0	12.91158	5.7037015
GEWGFIA	38	9.51703583157167	0.0	0.0	12.789264	4.73165
GEWHPPR	3	10.035378121129423	-2.2699987493068985	-2.2699987493068985	18.981312	4.9226236
GEWIIAA	12	10.682167252903563	0.0	0.0	18.513494	5.757625
GEWSGGG	26	11.242424672619432	0.0	0.0	17.568514	5.973598
GEWSPPQ	3	8.123287449854184	0.0	0.0	19.308216	5.0498767
GEWVIAA	37	11.248057575036368	0.0	0.0	18.703249	5.7738967
GEWVIKS	37	8.331758013594646	0.0	0.0	18.812244	5.659521
GEWVIPS	37	10.91203194208431	0.0	0.0	18.902924	5.610334
GEWVVPA	37	10.826594614595894	-0.7281798584886986	-0.7281798584886986	18.830421	5.6413794
GFAQRHL	36	8.305722032041144	-2.231798226743479	-2.231798226743479	16.48237	6.728281
GFFAPPE	21	11.669812766115793	0.0	0.0	19.796858	4.5220485
GFGFHSV	4	13.83372270346961	0.0	0.0	14.512038	9.451419
GFMIGIS	16	9.734384853190974	0.0	0.0	15.241915	6.3644533
GFPNLGA	36	10.342653748082391	-3.1502246788187263	-3.1502246788187263	16.530413	5.8195004
GFQELSR	12	8.31752313144615	0.0	0.0	16.764273	5.0949044
GFTFHSA	19	10.900194210908117	0.0	0.0	13.840527	8.345577
GGALPFR	28	8.20750945271637	0.0	0.0	20.380573	7.239436
GGARSPF	34	8.007913883991556	0.0	0.0	15.411064	4.7535534
GGDCFHP	38	9.406358825522883	0.0	0.0	13.651091	5.18979
GGDWPGF	29	8.061752510354063	0.0	0.0	16.705402	7.763638
GGEAYFR	5	8.005444929296106	0.0	0.0	19.193243	7.277077
GGERIWL	1	9.928984759784207	0.0	0.0	17.879786	9.564865
GGFAPPV	21	8.064127037105733	0.0	0.0	19.515219	4.212233
GGFSVPR	3	8.597254945511494	0.16084362359497245	-0.9126988538260483	18.955784	4.2087517
GGFTPPA	21	12.483570422782067	-2.3042099542472148	-2.3042099542472148	19.694181	4.505278
GGFVPPQ	21	13.17593703053162	0.0	0.0	19.641716	4.574063
GGGDARP	16	8.305400087938896	0.9082342771484553	-3.112108633111786	14.349232	6.230218
GGGIWVS	24	9.041135123530283	0.0	0.0	12.621636	6.37361
GGGLWVS	24	8.910759908976727	0.0	0.0	12.691624	6.401807
GGGPWMP	24	8.994869952641592	0.0	0.0	13.113901	6.276453
GGGRSQA	36	8.032661473952068	0.0	0.0	15.354805	5.06577
GGIFPPR	3	9.601268069147148	0.0	0.0	18.900028	4.633724
GGKEHRG	26	8.054769098249801	0.0	0.0	17.685282	6.0937543
GGKRFTE	29	9.622296195652293	-4.974492251488729	-4.974492251488729	16.765242	7.2187963
GGLGWVA	8	11.695804507424084	-5.2655028958169465	-5.2655028958169465	12.326476	5.624406
GGLHTIF	34	9.820890004750742	0.0	0.0	15.152199	4.718607
GGLIPVR	28	8.691590709834468	-2.3042099542472148	-2.3042099542472148	19.983896	6.4534936
GGLQSIF	34	11.078554056202034	0.0	0.0	15.100958	4.7020483
GGLQTIW	34	8.394083011588775	0.0	0.0	15.049892	4.7537217
GGMRVTI	34	8.28870524256839	0.0	0.0	15.399641	4.4275074
GGPILFG	15	12.351966387797189	0.0	0.0	18.353956	6.986868
GGSNLFG	15	10.975480840471615	0.0	0.0	18.609623	7.330056
GGSSFFA	15	8.620165090483905	0.0	0.0	18.374847	7.3310966
GGSVLFG	15	9.08702051550319	0.0	0.0	18.638058	7.241834
GGTMGLW	16	9.283316491292627	5.13089198962145	0.0	14.882227	6.7627254
GGTRLFL	39	8.32377461209038	0.0	0.0	18.404692	8.772924
GGTSPFR	28	8.921379811400833	0.0	0.0	20.267132	7.4164977
GGTWPMP	29	8.332730187121289	-4.003677432227084	-4.003677432227084	16.687391	7.8121514
GGVFPPR	3	11.647710961780238	0.0	0.0	18.850813	4.645439
GGVIPFR	28	10.022358604703918	0.0	0.0	20.263672	7.2710905
GGVQSIW	34	8.342052291180206	0.0	0.0	15.062241	4.50294
GGVRLGY	23	8.709150022385122	0.0	0.0	14.83155	3.6525452
GGWIIES	37	8.968105503665651	0.0	0.0	18.75132	5.734414
GGWSPPG	3	8.915671447906265	0.0	0.0	19.262156	5.209616
GGWVFPE	37	11.0535112837638	-2.3042099542472148	-2.3042099542472148	19.03801	5.564666
GGWVIAE	37	12.38578706290102	0.0	0.0	18.83416	5.6647563
GGWVPPE	3	10.626411080865847	0.0	0.0	19.25966	5.23256
GHAHGHL	36	9.451682436850495	0.0	0.0	16.471346	6.5661397
GHFHPPA	21	9.166518085769432	0.0	0.0	19.650444	4.6538563
GHHGWIA	27	10.033714365480684	-3.112108633111786	-3.112108633111786	12.258963	5.168615
GHLGWHP	27	8.180796718691335	0.0	0.0	12.9744835	5.4321547
GHMGWVA	8	9.672539974967634	0.0	0.0	12.163282	5.6056333
GHPHICA	37	8.192895963933523	0.0	0.0	18.478954	5.934649
GHQGFFA	38	8.824396848917297	0.0	0.0	12.958393	4.731881
GHRYPIP	31	11.355908159384347	0.9099529321814054	-3.110389978078836	16.317665	9.835445
GHVPWAP	27	8.032661473952068	0.0	0.0	12.99601	5.892439
GHWDAGG	26	9.975468708012269	0.0	0.0	17.606514	5.926282
GHWQPPM	3	9.435063477617518	-2.2699987493068985	-2.2699987493068985	19.403315	5.1796093
GHWVIEA	37	11.846408234579485	-3.5959299957155997	-3.5959299957155997	18.718946	5.7782726
GHYGFAA	38	8.04216344185611	0.0	0.0	12.657677	4.9808574
GHYGFSP	38	8.694627837453156	-0.9759969805996214	-5.2842884948307445	13.476155	4.9442825
GHYGFVP	38	11.183424627646664	0.0	0.0	13.289502	4.998298
GIARLFQ	39	12.032361851772002	0.0	0.0	18.67667	9.089687
GIARPFS	18	11.144966680516081	0.0	0.0	19.315441	9.871032
GIFLPPE	21	8.76681157235466	0.0	0.0	19.811527	4.647745
GIFRPPQ	21	8.312296910606824	0.0	0.0	19.766863	4.69448
GIGESHG	26	8.03900306773022	0.0	0.0	17.836256	6.0329413
GIGRPFV	18	10.868245124057177	4.308291514231123	0.0	19.022224	9.711286
GIGTPFR	13	8.596754831002556	-3.1312925306864203	-3.1312925306864203	20.294628	7.8988595
GIGWPGS	29	9.552484594664062	4.308291514231123	0.0	16.785845	7.790752
GIKSDYG	26	8.781742234047798	0.0	0.0	17.688213	6.071836
GILFPPK	3	11.544534762382938	-2.2699987493068985	-2.2699987493068985	19.216578	4.929034
GILTPFR	13	9.390404274778007	0.0	0.0	20.38767	7.8599253
GIPFPFK	5	10.119185380462607	0.0	0.0	19.62154	7.32384
GIPGPIY	38	8.435556833349732	-2.2699987493068985	-2.2699987493068985	12.879969	4.6000223
GIQGFIA	38	11.177210489854446	0.0	0.0	12.817394	4.7487535
GIRFADI	20	11.391361649789841	0.0	0.0	13.557007	8.937185
GIRFVSR	20	8.183425464750606	0.0	0.0	13.746899	8.468228
GIRGWVA	8	11.596939098373118	2.2944447518251825	-5.292453955340812	12.067314	5.7975163
GIRYATN	11	9.137535831175036	0.0	0.0	14.70953	8.310476
GISLPFR	13	9.512391692078523	0.0	0.0	20.466127	7.703233
GISNVFR	5	8.284998054214457	0.0	0.0	19.350327	7.629714
GITGWVA	8	12.265008144160127	-4.02434805688676	-4.02434805688676	12.175108	5.8515315
GITKPFL	33	11.140891764416342	0.0	0.0	19.703342	9.414438
GIVVPPR	3	8.818879396061371	0.0	0.0	19.08612	4.9304647
GIWESPQ	3	8.690312962447539	0.0	0.0	19.226063	5.351718
GIWHPHG	7	8.791291746053735	1.38665920428747	-4.5654141520413	17.922676	6.201852
GIWSGGG	26	10.43505956999398	0.0	0.0	17.58967	6.0155015
GIYGFAA	38	8.019365062053708	0.0	0.0	13.010961	4.7881484
GIYKFLA	38	8.858526212135498	0.0	0.0	13.1007395	4.794655
GKFMPPS	21	10.158432735983006	0.0	0.0	19.817175	4.709401
GKGPWAS	24	9.493748662088484	3.667528919010536	-2.231798226743479	12.838353	6.266497
GKIGWMA	27	10.12825860181256	0.0	0.0	12.348062	5.395462
GKLGFLA	38	9.049028034363008	0.0	0.0	13.065784	4.9023814
GKLGWLP	27	9.812919865738666	0.0	0.0	13.085437	5.444046
GKLMAKL	2	8.018605003536067	0.0	0.0	14.054142	5.874175
GKLPNFY	2	9.363294135555549	8.398388753506442	0.0	13.968817	5.678416
GKMGFLP	38	8.449957193593738	0.0	0.0	13.13726	5.086159
GKMGFYP	38	8.376410148094255	3.198659216759404	-2.231798226743479	13.188674	5.1572723
GKQTFSA	38	9.384448637477906	0.0	0.0	13.125956	4.8248086
GKSFKDV	30	8.494403559754245	5.27141428178998	0.0	14.263636	9.791643
GKSGWVA	8	11.447466892133061	0.0	0.0	12.219477	5.750917
GKVYPPM	3	8.362059142976058	0.0	0.0	19.229033	4.890957
GKWEPPA	3	10.192746457441894	0.0	0.0	19.370502	5.2201223
GKWILQA	37	11.765796371134908	0.0	0.0	18.76734	5.73526
GKWLWPE	3	9.066110604802411	0.0	0.0	19.205967	5.389548
GKYNFLP	38	9.317291758728679	0.0	0.0	13.4385605	5.1616144
GLAHLFK	5	10.807591257420869	0.0	0.0	19.053839	8.254708
GLAMPFR	13	12.757889792497107	0.0	0.0	20.40523	8.010913
GLARPFA	18	8.678321686447703	0.0	0.0	19.001907	9.523794
GLDFPFR	13	8.318140984380145	0.0	0.0	20.197699	8.188194
GLDKPFR	13	9.566933097039204	0.0	0.0	20.217897	8.332643
GLDRIFQ	39	9.590747716669657	0.0	0.0	18.728498	8.849218
GLDRLFQ	39	10.330769057587643	0.0	0.0	18.688694	8.895196
GLEFCKY	11	9.151481225773832	0.0	0.0	14.190681	8.432979
GLERPWV	1	8.120761837638778	0.0	0.0	17.949677	9.601008
GLFGPLM	21	10.29843558152083	0.0	0.0	19.77022	4.693779
GLFIPPP	21	8.301977065037946	0.0	0.0	19.708403	4.505608
GLFSPPR	3	10.77579133809094	0.0	0.0	19.221426	4.497758
GLGAPFR	13	9.33745560503825	0.0	0.0	20.44075	8.173466
GLGRPFT	18	8.707160360076863	0.0	0.0	18.84069	9.607114
GLIGWAP	27	8.675974839688383	0.0	0.0	12.877121	5.5355773
GLKFRDI	20	11.323590170460623	0.0	0.0	13.701932	8.939313
GLKLVLT	29	9.548125029694374	0.0	0.0	16.71753	7.150226
GLLFPPK	3	10.169862214636195	-2.231798226743479	-2.231798226743479	18.902258	4.893515
GLLGFIA	38	10.621131759520779	0.0	0.0	12.878812	4.738475
GLLGWSP	27	11.60661131284135	-3.1312925306864203	-3.1312925306864203	13.044897	5.4740877
GLLPEPK	12	11.97844261585026	0.0	0.0	18.209957	4.7394958
GLLRPFA	18	11.76500815854856	-2.3042099542472148	-2.3042099542472148	19.245573	9.666742
GLLSPPR	3	10.378433546776868	0.0	0.0	18.86884	4.795709
GLLTPPR	3	9.875225209105261	-0.15144369042564873	-5.4228579722156285	18.885824	4.8141847
GLMLVVE	29	14.619623949906241	0.0	0.0	16.45151	6.9005017
GLNLPFK	13	9.912246475124178	0.0	0.0	20.106815	8.3473015
GLNQPFR	13	10.46242299472096	0.0	0.0	20.239716	8.034911
GLNRPFH	18	9.040551760606208	-2.2699987493068985	-2.2699987493068985	19.127356	9.5345335
GLNVPFR	13	9.763694390074194	0.0	0.0	20.606665	8.0908575
GLPQVWL	31	10.068539334150746	0.0	0.0	17.036318	8.63438
GLPRPIM	18	13.231888503016746	0.0	0.0	18.98881	9.648693
GLPYPMK	5	9.73559270667411	0.0	0.0	19.260042	6.769223
GLQGFYP	38	10.537728354859842	0.0	0.0	13.31925	5.0483537
GLQGWSA	27	8.512417844499886	0.0	0.0	12.385026	5.2957697
GLQPFPP	2	8.986420896827198	0.0	0.0	13.734485	5.4574356
GLQRPFL	18	8.21786296422931	0.0	0.0	18.909159	9.72348
GLSAWSD	27	9.309119480051	0.0	0.0	13.188839	5.6396985
GLSMPFR	13	9.032331636361198	0.0	0.0	20.38649	7.987718
GLSRLFS	39	8.873089977223708	0.0	0.0	18.78139	8.988255
GLSSLFK	15	10.137457939364657	0.0	0.0	19.03426	8.273864
GLSTLTN	15	9.889976748969763	-2.3042099542472148	-2.3042099542472148	18.730053	8.320716
GLVGWAA	8	11.919412276875894	0.0	0.0	11.953229	5.339181
GLVGWTP	27	8.484593960643707	0.0	0.0	12.8668	5.6598835
GLVRIFP	39	9.375990261009505	0.0	0.0	18.875973	9.292667
GLWAGGG	26	8.802058100630017	-2.231798226743479	-2.231798226743479	17.521154	5.9770236
GLWDGGG	26	11.876865678317014	0.0	0.0	17.522545	5.940723
GLWFPPE	3	9.383883017836554	0.0	0.0	19.282341	5.2787595
GLWIIEE	37	14.000158616334648	0.0	0.0	18.762356	5.759377
GLWIMKE	37	11.3776659817882	0.0	0.0	18.725374	5.760471
GLWSSGG	26	9.410012596765176	-2.2699987493068985	-2.2699987493068985	17.546003	5.959642
GLWTSGG	26	8.138619485563181	0.0	0.0	17.538422	5.9317646
GLWVMKE	37	8.83427884187461	0.0	0.0	18.79577	5.7497053
GLWVVHE	37	12.869869653431586	0.0	0.0	18.73732	5.726251
GLYGFSP	38	10.014127375791949	0.0	0.0	13.373159	5.0788884
GLYGFVA	38	9.958427981144693	0.0	0.0	13.075934	4.850869
GMFAPPM	21	13.788969964724354	0.0	0.0	19.665998	4.4271936
GMFSPPS	21	8.834128459059013	0.0	0.0	19.700848	4.5831585
GMLRPFS	18	8.268233735635324	0.0	0.0	19.185377	9.670906
GMRGWVA	8	9.561164401077857	0.0	0.0	12.11987	5.748233
GMRVFSV	25	9.808573335529909	0.0	0.0	15.295583	8.5362625
GMSANYR	37	8.84280601053097	4.4635291542455455	0.0	18.408733	5.9829164
GMTGWVA	8	11.641386808347315	0.0	0.0	12.198784	5.9323044
GMTRLFP	39	8.064127037105733	0.0	0.0	18.602625	8.883099
GMVAIRH	36	8.102212773686887	0.0	0.0	16.422272	5.625809
GMWDGGG	26	12.609236618558601	-2.3042099542472148	-2.3042099542472148	17.55302	6.0033503
GMWGFAA	38	8.032661473952068	0.0	0.0	12.883547	4.78167
GMWVIPE	37	10.31816429295973	0.0	0.0	18.980963	5.5737743
GMWVMKE	37	8.704530983016438	0.0	0.0	18.80469	5.738972
GNAPWIA	24	11.862166947524884	0.0	0.0	12.697235	6.107292
GNDSYWE	31	9.667906508410468	0.0	0.0	17.149246	8.498815
GNFAPPM	21	9.903163657853115	0.0	0.0	19.739927	4.496464
GNFFHPE	21	9.382444375158634	0.0	0.0	19.699734	4.615038
GNFIPPM	21	9.130236288503527	0.0	0.0	19.662552	4.6083736
GNFTPPS	21	10.948515640339505	0.0	0.0	19.780462	4.7763543
GNGMWVS	24	10.359164934360106	0.0	0.0	12.71852	6.4157987
GNGPWLA	24	8.172375509704125	0.0	0.0	12.925502	6.268651
GNGPWMP	24	12.887158437787242	0.0	0.0	13.194605	6.2239833
GNLGWSA	27	8.750270806095253	3.0224055255334643	-4.979793717529846	12.42293	5.251919
GNLGWTP	27	9.967667628823198	0.0	0.0	12.876936	5.6144
GNLPFLR	2	9.717589174844582	0.0	0.0	14.3284	5.0102215
GNQLRWE	29	11.689554115201018	0.0	0.0	17.019293	8.111533
GNSGWHP	27	10.746594033296587	6.183144074860506	0.0	12.894302	5.632064
GNSWPGS	29	8.40584280267731	0.0	0.0	16.719633	7.7341495
GNTAYDS	15	9.566842599183056	0.0	0.0	17.756819	7.316106
GNTMWVA	8	9.201808105019742	0.0	0.0	12.297377	6.131547
GNTPWIG	24	10.269946458361538	0.0	0.0	12.901461	6.216962
GNWHGGG	26	11.36515397010796	0.0	0.0	17.59284	5.94691
GNWIPPA	3	8.60475627035635	0.0	0.0	19.375786	5.192172
GNWLPPQ	3	11.129568162466333	0.0	0.0	19.464735	5.2884603
GNWVPPT	3	10.003360490693865	0.0	0.0	19.347885	5.2215066
GPDLRKW	36	9.134455709369124	0.0	0.0	15.673516	5.6231184
GPERLFL	39	10.352324480020977	-2.2699987493068985	-2.2699987493068985	18.382935	9.049934
GPEWGVY	9	11.701720325208962	0.0	0.0	14.862214	7.367245
GPFPIFP	2	8.386438048664639	0.0	0.0	13.806639	5.887129
GPFSLRE	12	8.511030227489382	0.0	0.0	17.938583	5.4017572
GPGRLFI	39	11.148977284851734	1.7161329560130263	-2.3042099542472148	18.424765	9.001684
GPGRPFF	18	8.779282659864343	0.0	0.0	18.909037	9.678519
GPGSPFR	13	9.466533434564756	-3.625696589137655	-3.625696589137655	20.345724	7.77711
GPHPGWV	25	8.979343529030196	-4.31134100359763	-4.31134100359763	16.314116	8.864221
GPIKGWI	31	11.815824212911275	0.0	0.0	16.625595	8.9426365
GPILRMP	2	10.797427450491485	4.308291514231123	0.0	13.94406	5.7368755
GPLGFLA	38	8.898174499504258	0.0	0.0	12.964357	4.9128156
GPLGWAP	27	10.175936420615074	0.0	0.0	12.933097	5.4584293
GPLPIMP	2	10.842966923728056	0.0	0.0	13.835615	5.7070203
GPLPTIP	2	10.96887863498508	0.0	0.0	13.893306	5.757518
GPLRPFM	18	8.380658789458893	0.0	0.0	19.148527	10.001959
GPPRYFI	18	8.894123481499916	0.0	0.0	18.975702	9.807578
GPRGADD	16	11.522087103246399	0.0	0.0	14.651774	6.2358584
GPRTPFL	33	8.359919057026039	0.0	0.0	19.76403	9.163262
GPSNLFR	5	10.310121443564608	-2.231798226743479	-2.231798226743479	19.336273	7.496738
GPSSIFR	5	11.877991806246838	0.0	0.0	19.66373	7.6806583
GPTNYSM	6	8.002971742113242	0.0	0.0	16.332468	5.0899696
GPTRLFS	39	10.768152693448563	0.0	0.0	18.512932	8.853556
GPVEYVV	2	8.428727780899177	0.0	0.0	13.89019	6.567644
GPVPAHL	2	8.056221509588537	-2.3042099542472148	-2.3042099542472148	14.160698	6.1968803
GPVSPFR	13	9.80380606853226	0.0	0.0	20.34684	7.6887636
GQERYFL	1	10.83887900445956	0.0	0.0	18.372091	9.589054
GQFAPPN	21	12.963991989062258	-3.112108633111786	-3.112108633111786	19.774998	4.4222016
GQFIPPN	21	9.555816952109245	0.0	0.0	19.505083	4.4363103
GQFIPPS	21	9.130680112009285	-2.231798226743479	-2.231798226743479	19.793123	4.686461
GQFLPPS	21	10.522376513245401	0.0	0.0	19.748188	4.674059
GQFTKLW	21	9.46046277714786	-2.3042099542472148	-2.3042099542472148	19.841997	4.727591
GQGIWVP	24	11.055046619848223	0.0	0.0	12.877792	6.184254
GQGLWMA	24	8.040927413669602	0.0	0.0	12.563253	6.3732157
GQGVGFR	5	9.274227829968234	0.0	0.0	19.666843	7.497878
GQIGWVP	27	9.819898564668238	0.0	0.0	12.63157	5.6454964
GQKYLLP	2	8.14838771724615	0.0	0.0	13.794747	5.9981546
GQPLVWT	29	9.79671031333954	0.0	0.0	16.849352	8.184443
GQSGWVP	27	8.519425096761541	0.0	0.0	12.719379	5.7364383
GQTPWVA	24	8.488684057779777	0.0	0.0	12.48837	6.2976675
GQWERGG	26	9.296937290500889	0.0	0.0	17.615396	5.9681706
GQWVAGG	26	9.142082978417283	0.0	0.0	17.671148	5.925284
GRATGIY	2	13.648029283696154	0.0	0.0	13.965156	6.0246263
GRDGTVR	27	8.118016284575107	0.0	0.0	12.426048	5.304887
GRDTFRL	29	8.186961763862698	0.0	0.0	16.114058	6.939545
GRFGFSP	38	9.717507650945644	0.0	0.0	13.519698	5.0302777
GRFPAIP	2	8.743062182314342	5.430457443502883	0.0	13.788096	5.8530836
GRFSPPA	21	10.309646049036626	0.0	0.0	19.649094	4.5725656
GRFSPPE	21	10.935836443602607	0.0	0.0	19.732183	4.637517
GRFSPPT	21	8.077019049766994	0.0	0.0	19.65507	4.5718913
GRGMWAG	24	9.380437324546307	0.0	0.0	12.890234	6.3384705
GRGPWVP	24	10.224989835389819	1.7161329560130263	-2.3042099542472148	13.15983	6.173423
GRLGFAP	38	8.642168671640887	0.0	0.0	13.430326	5.125116
GRLGFIS	38	9.248733045767976	0.0	0.0	13.235953	4.929968
GRLGFLP	38	10.514515698522032	0.0	0.0	13.412956	5.1063757
GRLGFTA	38	9.499006880415005	0.22990272092823133	-4.9908057111323965	13.140638	4.9684224
GRLGWAP	27	13.633013923318385	0.0	0.0	13.015404	5.5442915
GRLGWVE	27	10.226087044252688	-4.793999970247047	-4.793999970247047	12.488509	5.584486
GRLPTIP	2	8.798678821836948	0.0	0.0	13.794163	5.7090545
GRLPVMP	2	11.257618136382353	-2.3042099542472148	-2.3042099542472148	13.624154	5.631987
GRLSHFV	15	8.56095033309093	0.0	0.0	18.538734	7.277272
GRMPVVY	2	8.863195213199102	0.0	0.0	13.733103	5.8029637
GRMVITV	25	9.994174805336602	0.0	0.0	15.704835	8.325721
GRVGWLP	27	8.392910444325324	0.0	0.0	12.895193	5.597966
GRWDPPG	3	9.184042541936622	0.0	0.0	19.290138	5.20396
GRWDSGG	26	9.042226392197486	0.0	0.0	17.59125	5.912439
GSDRPWT	1	8.886954620463394	-3.112108633111786	-3.112108633111786	17.96772	9.649816
GSEKFLR	15	10.403396651138623	-6.354475132313216	2.3033272873548167	18.680775	7.0822597
GSEVFFR	5	9.526978052995606	0.0	0.0	19.28509	7.3759284
GSFAPPA	21	12.507631012476097	0.0	0.0	19.615784	4.4099703
GSFASPR	3	8.052120529504805	0.0	0.0	19.050138	4.2008686
GSFGFTP	38	10.101667741494081	-2.2841404730447357	-6.592431987275859	13.24859	5.057749
GSFGFVA	38	9.823231617015741	-2.231798226743479	-2.231798226743479	13.051386	4.867797
GSFMPPR	21	11.265450819961755	0.0	0.0	19.444216	4.4919662
GSFNPPS	21	9.645502312545165	0.0	0.0	19.70014	4.6120386
GSFNPPY	21	9.98075064068548	0.0	0.0	19.677155	4.6200995
GSGIWLP	24	8.598661035615283	0.0	0.0	13.124875	6.23072
GSGIWVA	24	8.71097316116529	0.0	0.0	12.489808	6.3072705
GSGKPFL	33	10.729698212766692	0.0	0.0	19.48329	9.434194
GSGMPFK	13	8.566051870577734	0.0	0.0	19.998276	8.051912
GSLGFYA	38	12.84527971673485	0.0	0.0	12.825606	4.8553333
GSLGWLA	27	10.385730200601714	0.0	0.0	12.38176	5.2488885
GSLGWSA	27	12.647823079428926	-0.7339974182430243	-0.7339974182430243	12.420194	5.0976353
GSLGWTA	27	12.488034567807288	-3.6391612037705032	-3.6391612037705032	12.444708	5.2595243
GSLGWVA	27	11.777931884766438	-4.046525331898708	-4.046525331898708	12.287988	5.478865
GSLGWVH	27	10.39533572573372	0.0	0.0	12.617764	5.5259504
GSLIPPR	3	8.507664504425781	0.0	0.0	19.03203	4.8746963
GSMGFIA	38	13.230657318793746	0.0	0.0	12.856641	4.721048
GSPLPFR	28	10.810488952123283	0.0	0.0	20.418713	7.4801407
GSPWNTG	36	8.07393419621724	0.0	0.0	17.003065	6.169585
GSRGAGC	36	8.107075862579872	0.0	0.0	15.565691	5.938402
GSSMPFR	13	12.016347495590011	-2.3042099542472148	-2.3042099542472148	20.296911	7.7666783
GSSPMHR	36	10.110019010846989	-2.3042099542472148	-2.3042099542472148	16.720575	5.5603456
GSTMPFR	13	11.271720467661932	0.0	0.0	20.211016	7.8455377
GSTSWVS	24	13.91983444560543	0.0	0.0	12.367672	6.131215
GSVGWLA	8	14.315665000413748	0.0	0.0	12.244606	5.501622
GSWAGGG	26	11.334812970674932	0.0	0.0	17.486906	5.9286103
GSWASGG	26	9.82300241828124	-5.283907344650292	-5.283907344650292	17.628672	5.98505
GSWDSGG	26	14.3796808617332	0.0	0.0	17.591555	5.9099355
GSWEPPS	3	11.195199149539889	0.0	0.0	19.388664	5.2001405
GSWHPPS	3	13.913569726252762	0.0	0.0	19.398367	5.210513
GSWIIES	37	14.076539122646206	0.0	0.0	18.897598	5.6395035
GSWIVPE	37	10.627512447744522	0.0	0.0	19.064734	5.480173
GSWSPPK	3	8.339882297951373	0.0	0.0	19.249784	5.0277295
GSWSPPS	3	13.130343765993931	0.0	0.0	19.386293	5.0915046
GSWTPPH	3	8.639762221636978	0.0	0.0	19.367485	5.149896
GSWVFEE	37	10.501265276377612	0.0	0.0	18.873936	5.694036
GSWVIPE	37	9.942221275058593	0.0	0.0	18.98807	5.584925
GSWVISS	37	11.226963641729615	0.0	0.0	18.765059	5.7198024
GSWVVDA	37	8.728453074371192	0.0	0.0	18.741398	5.7546883
GSWVWPE	37	11.431249201367413	0.0	0.0	19.061125	5.521553
GSWVYEP	37	9.78019896790892	0.0	0.0	18.775257	5.747234
GSYGFHG	38	8.002971742113242	0.0	0.0	13.161013	5.028571
GSYGFVP	38	10.422418680723684	0.0	0.0	13.302427	5.0303783
GTFAPPH	21	12.400843550321802	0.0	0.0	19.638016	4.479163
GTFGFHA	38	9.378598598084135	-5.5460241567156565	-5.5460241567156565	13.127497	4.8471985
GTFGFTP	38	9.16648685853866	-6.599643329596592	-6.599643329596592	13.443359	5.0604644
GTFIPPM	21	10.745395359131011	0.0	0.0	19.746891	4.59188
GTFLPPM	21	11.686696878932803	0.0	0.0	19.753143	4.603618
GTFSPPR	21	11.47286710550772	0.0	0.0	19.337696	4.3879976
GTGKWVS	24	8.43133948076928	0.0	0.0	12.764692	6.308092
GTGPWLS	24	8.821156840748207	0.0	0.0	12.997333	6.31993
GTLGFLP	38	9.481807848253197	-3.090924213222047	-3.090924213222047	13.494847	5.0641494
GTLGWIH	27	8.019365062053708	0.0	0.0	12.518395	5.18115
GTLGWSP	27	12.796875988576323	0.0	0.0	12.874526	5.4669447
GTMGFIA	38	8.419035780900924	0.0	0.0	12.9290495	4.826732
GTMGWAP	27	11.54666258981651	0.0	0.0	12.760095	5.381821
GTSKPFL	33	11.41722957018685	0.0	0.0	19.768322	9.3942175
GTSRSTL	1	8.135663709342086	4.975190691536721	0.0	18.10324	9.579636
GTTNIFR	13	9.590581039007178	0.0	0.0	19.871492	7.8361664
GTVGWSP	27	9.721029867959837	-2.3042099542472148	-2.3042099542472148	12.77765	5.61771
GTVGWTP	27	12.804075506588653	-2.3042099542472148	5.885480389918832	12.928913	5.637434
GTWAPPM	3	13.299737777704168	0.0	0.0	19.36862	5.0353117
GTWNPPP	3	9.28630077652659	0.0	0.0	19.322958	5.191566
GTWYAGG	26	8.204023223098877	0.0	0.0	17.670721	5.8500304
GVANLFR	5	8.054769098249801	0.0	0.0	19.694761	7.8584943
GVARLFT	39	8.339882297951373	0.0	0.0	18.660458	8.86612
GVARPFL	18	10.62630224132015	0.0	0.0	18.673216	9.681553
GVDGWIA	27	12.69523746963622	0.0	0.0	12.265133	5.2178144
GVDGWIR	27	11.419861560053016	-2.2699987493068985	-2.2699987493068985	12.461421	5.134681
GVDKPFR	13	8.215065316077853	0.0	0.0	20.213182	7.977824
GVEGWIR	8	8.757069226679677	0.0	0.0	12.184322	5.301952
GVFAPPY	21	11.40495620608771	0.0	0.0	19.761314	4.613177
GVFDPPR	21	9.355679994487488	0.0	0.0	19.49063	4.679825
GVFDRPR	3	8.809616969694583	0.0	0.0	18.974493	4.3650475
GVFGDWS	21	11.668116174635577	0.0	0.0	19.745447	4.835885
GVFIPPT	21	8.089073043354588	0.0	0.0	19.760689	4.6960063
GVFKPPM	21	14.040371750268966	0.0	0.0	19.63119	4.5581803
GVFNPPT	21	11.119629387043013	-2.2699987493068985	-2.2699987493068985	19.784994	4.7048545
GVFVPPF	21	8.268233735635324	0.0	0.0	19.731903	4.7943845
GVFVPPM	21	8.105237811846107	0.0	0.0	19.720724	4.7162795
GVGAPFR	13	10.515652984062342	0.0	0.0	20.17824	7.944811
GVGDRSF	9	9.479698250420666	0.0	0.0	15.778295	7.168432
GVGHGWN	29	8.749334949965831	7.43857701171265	0.0	16.919573	8.2672615
GVGRLFL	39	11.9720238726708	2.7334819027480766	-3.110389978078836	18.499678	9.055641
GVGRPFN	18	11.50014569333839	0.0	0.0	18.800749	9.630762
GVGRVFL	39	9.439799485982364	0.0	0.0	18.627787	9.242881
GVGWPGS	29	12.497284759528991	8.739789499675949	0.0	16.597347	7.767428
GVHSPFR	13	8.013898039165456	-4.014049764774036	-4.014049764774036	20.270214	7.7591066
GVIGWHA	27	8.711443560878104	0.0	0.0	12.232603	5.318698
GVIGWIA	27	8.676289020096434	0.0	0.0	12.34987	5.1637464
GVIWTGA	29	8.544658341876453	-2.231798226743479	-2.231798226743479	16.287495	7.725675
GVKLLMS	29	10.096570730887336	0.0	0.0	17.509502	7.4115767
GVLFPPR	3	9.819485177925994	0.0	0.0	18.982279	4.8485594
GVLGFIA	38	9.90772425200074	-2.2870029461535153	-2.2870029461535153	12.994847	4.77549
GVLGFMA	38	8.957825254751683	0.0	0.0	13.004122	4.844543
GVLKPFL	33	12.209678492928541	0.0	0.0	19.874954	9.372538
GVLSPPR	3	10.988326935962265	-0.5682932470983343	-0.5682932470983343	19.047888	4.864615
GVLTPFR	13	8.474885510575364	0.0	0.0	20.384035	7.839263
GVLTPPR	3	8.139318889707639	0.0	0.0	19.03132	4.9750347
GVLVPPR	3	8.154482383943483	0.0	0.0	19.076992	4.8883753
GVLYPPK	3	12.926410256707817	0.0	0.0	19.050991	4.9403405
GVLYPPR	3	8.954197665517558	0.0	0.0	18.999004	4.929584
GVQGFIA	38	10.850252949100408	0.0	0.0	12.957641	4.7878857
GVSAFFA	15	8.268233735635324	0.0	0.0	17.737131	7.624364
GVSLPFR	13	8.419035780900924	0.0	0.0	20.463839	7.68995
GVSMPFR	13	11.03266515630714	0.0	0.0	20.373672	7.9066978
GVSVGTE	9	8.48887512281337	0.0	0.0	15.36258	7.7666073
GVSVPFR	13	8.644914088680455	0.0	0.0	20.524977	7.723338
GVTALFK	5	8.394083011588775	0.0	0.0	19.214317	8.116869
GVTGWVP	27	8.226452688167555	0.0	0.0	12.675542	5.789304
GVTSLFR	5	8.212695496209298	0.0	0.0	19.646471	7.8061366
GVTVGVA	24	8.520804666689735	0.0	0.0	12.445232	6.1358175
GVVGWVA	8	9.839221239094927	0.0	0.0	12.096906	5.7779074
GVVNIFK	5	10.491090676884788	0.0	0.0	19.418192	8.210139
GVWAGGG	26	11.90175482874432	0.0	0.0	17.474873	6.0248046
GVWDSGG	26	11.127878918098432	-8.14871950629561	-8.14871950629561	17.559065	6.0604067
GVWEPPS	3	11.768808214172811	-2.3042099542472148	-2.3042099542472148	19.474464	5.1220493
GVWLPPE	3	9.360060685618032	0.0	0.0	19.497353	5.2244554
GVWSGGG	26	9.021526316002387	0.0	0.0	17.518167	6.0047827
GVWTPPE	3	10.154433924480207	0.0	0.0	19.379194	5.1757436
GVWVPPE	3	9.8748258470843	0.0	0.0	19.359444	5.2556667
GVWVPPN	3	9.478892507380166	0.0	0.0	19.36197	5.26499
GVWVSGG	26	9.545592193127705	2.2991649128164626	-3.1312925306864203	17.629168	6.104628
GVYFATW	11	8.120761837638778	0.0	0.0	14.365817	8.571771
GVYGFSA	38	8.170108480130567	2.7051919422298223	-2.2699987493068985	13.131916	4.7837873
GVYKFVA	38	12.838132253874193	0.0	0.0	13.092366	4.8863664
GVYLPPT	21	9.732429713750033	0.0	0.0	19.717745	4.8526278
GVYRFIA	38	9.864896341758564	0.0	0.0	13.005604	4.7923994
GVYSRMV	29	8.042423809421852	0.0	0.0	15.805011	7.786013
GWDRPFS	18	8.06796778281312	0.0	0.0	19.008738	9.897353
GWETSRH	36	8.185843814929058	0.0	0.0	15.570138	6.0628977
GWGADNR	13	8.653227251864049	0.0	0.0	19.906578	7.5888877
GWMGFAA	38	8.836369046805194	-2.231798226743479	-2.231798226743479	12.832305	4.848942
GWMVSIH	36	8.150865468227968	0.0	0.0	15.437508	5.678512
GWYGEHE	38	8.875942032067792	0.0	0.0	13.487809	5.147226
GYDRPFT	18	8.151317565630373	0.0	0.0	18.901861	9.848844
GYEGWIA	27	9.945909579422079	-4.793464530133777	-4.793464530133777	12.336465	5.164919
GYFAPPE	21	9.331582878992098	0.0	0.0	19.733877	4.50371
GYGLLHK	15	9.139366031296001	-2.3042099542472148	-2.3042099542472148	18.414314	7.6247525
GYLKPFA	33	9.475196868997891	0.0	0.0	19.917887	9.384902
GYMGWVG	27	8.470200230167043	0.0	0.0	12.440641	5.7007017
GYNNWPA	8	9.989173201661192	-2.3042099542472148	-2.3042099542472148	12.437655	5.8133297
GYNPIAL	2	8.046840938862289	-4.320470611414614	-4.320470611414614	13.918728	6.1839285
GYPQLGG	26	11.202681032451018	-4.7868927636944045	-4.7868927636944045	17.237402	5.9274
GYPQLRA	36	10.463280400597368	0.0	0.0	16.05674	5.87695
GYTFHTA	19	10.195814313937285	0.0	0.0	13.858814	8.078355
GYTFSNA	20	8.782929657888333	0.0	0.0	13.865667	8.966644
GYVGWVA	8	9.083467140948496	0.0	0.0	12.216469	5.739862
GYVVPPR	3	9.882053579338203	0.0	0.0	18.907204	4.888071
GYWVSGG	26	8.346777316656212	0.0	0.0	17.737148	6.100358
HAEAFFR	5	8.474885510575364	0.0	0.0	19.118359	7.515091
HAFAPPT	21	9.87284191817815	0.0	0.0	19.369719	4.4715877
HAIGWSQ	27	9.60934080646861	4.308291514231123	0.0	12.286979	5.3995934
HAPFYTP	19	10.718250344268254	0.0	0.0	13.791279	7.383851
HASGWAA	8	10.717904419938057	0.0	0.0	11.896158	5.42647
HATLPVN	5	8.179415364187587	-3.625696589137655	-3.625696589137655	19.472662	7.2425776
HATQLFK	15	8.14475547025496	0.0	0.0	19.0223	7.966433
HAVGWIA	27	12.59834513478502	-4.0252604485132615	-4.0252604485132615	12.228168	5.352889
HDDRLFR	15	10.207041735831927	0.0	0.0	18.834167	8.380334
HDGLFRL	29	10.8999291727791	0.0	0.0	16.075823	6.93617
HDNRLFL	15	8.287032399548158	0.0	0.0	18.257275	8.6779995
HDVGWLA	8	11.638648033230117	0.0	0.0	12.1569805	5.6158447
HELSIFR	13	8.325755043869867	0.0	0.0	19.864506	7.6607747
HFFGDSF	16	10.495322476833145	0.0	0.0	15.399926	5.9751
HFGGRLH	16	9.261327349364537	0.0	0.0	14.978926	5.8830466
HFGLGFA	29	8.00944489854091	0.0	0.0	16.26685	7.5645814
HFGTAKS	29	8.572803999596978	0.0	0.0	16.389055	7.171918
HGAMPWQ	28	8.813759480909548	0.0	0.0	19.836079	7.043627
HGDRYFV	39	10.194806258121016	0.27281220630342845	-4.0354793079276945	18.84934	8.755163
HGELPWR	28	8.07132061069036	0.0	0.0	20.03327	7.2983117
HGISSIF	34	9.653087101312192	0.0	0.0	15.2097645	4.6759586
HGLNSIW	34	8.31531589938873	0.0	0.0	15.127268	4.7427044
HGLQAVF	34	8.857824436494838	0.0	0.0	15.218553	4.8300266
HGLQSVF	34	9.528105560514996	0.0	0.0	15.127499	4.7876205
HGPATAR	12	8.118231796278735	0.0	0.0	16.500978	4.0985346
HGRTRRR	36	8.955753799532642	0.0	0.0	16.571833	5.5010066
HGVPWVA	24	9.080760205069284	0.0	0.0	12.4779005	6.2825522
HHCGMVC	22	8.698369317038152	0.0	0.0	13.3009205	4.20569
HHELCRA	29	11.093330228876873	0.0	0.0	15.945655	7.8983464
HHFSGGG	12	8.590204570834597	0.0	0.0	17.550604	5.509805
HKVFEHV	30	9.432393713838323	-2.2699987493068985	-2.2699987493068985	13.88225	10.159722
HLRFPDV	4	9.86013198666512	0.0	0.0	14.386277	9.402507
HLRPQGK	10	9.252620200266024	0.0	0.0	14.615007	2.7279186
HMELFHR	5	8.04216344185611	0.0	0.0	18.999226	7.0959873
HMNGWLP	27	10.519317013753646	0.0	0.0	12.859717	5.564177
HPDLFRM	36	9.794267597353093	0.0	0.0	15.94044	6.758752
HPGRPFI	18	10.954762117607977	0.0	0.0	18.979687	9.606331
HPLGWAS	27	8.826382528910266	0.0	0.0	12.325111	5.3814216
HPLTPFR	13	8.940294174972385	0.0	0.0	20.609268	7.928189
HPMQLFK	5	9.962870242371842	0.0	0.0	19.113483	8.046989
HPPQPWL	1	8.875009799747444	0.0	0.0	17.369677	9.191344
HPTGWVM	27	11.620374489468679	-3.110389978078836	-3.110389978078836	12.507623	5.748741
HPTYRHN	31	8.218524996505057	0.0	0.0	17.150984	8.173377
HPVPHYH	2	9.871269127766293	-2.3042099542472148	-2.3042099542472148	14.006655	6.284597
HPYGWTP	27	10.237484244817542	0.0	0.0	12.952193	5.6553164
HQSPWAA	24	10.519065440171072	0.0	0.0	12.594372	6.238741
HREFALV	4	10.917864023498026	-4.564786764442105	3.6585177432374194	14.316295	9.77317
HREFKMV	30	10.456177345341112	0.0	0.0	14.097868	9.678126
HSFTPPQ	21	13.258971221872423	0.0	0.0	19.550781	4.4158406
HSKAPFL	33	8.632040972642454	0.0	0.0	19.647282	9.019432
HSLGWVH	27	10.15720087357614	0.0	0.0	12.579141	5.5188236
HSSTRSL	36	9.389816613396988	0.0	0.0	16.569578	5.247863
HTLGWTP	27	8.432524241008828	-3.679976292076026	-3.679976292076026	12.942094	5.5020833
HTLNTSR	17	8.303840879586616	-3.1502246788187263	-3.1502246788187263	17.040705	3.543151
HTLRTSI	17	13.220818156049935	0.0	0.0	16.661732	3.491944
HTMRTSI	17	9.557001648098625	0.0	0.0	16.499628	3.6643202
HTVGWAA	8	11.993791119360477	2.283702293543216	-3.0694240813387665	11.8563	5.362053
HVFAGGG	26	8.56333350142969	0.0	0.0	17.300884	5.9869456
HVGGIFR	5	8.24983469937625	0.0	0.0	19.382565	7.542605
HVLRETR	12	11.140147305915832	4.020342910260242	0.0	17.266695	5.4471297
HVNNVFK	5	9.682643384869497	-3.090924213222047	-3.090924213222047	19.488674	8.177376
HVRFENV	4	11.923367934496351	-5.542127099710031	-5.542127099710031	14.194932	9.45484
HVRFESV	4	14.67846530203965	0.0	0.0	14.181598	9.336507
HVRFSEV	4	9.291416765242666	0.0	0.0	14.207898	9.481295
HVSSPFR	13	10.639216185073911	0.0	0.0	20.22133	7.8598228
HVSVSTH	16	8.432220392898332	-3.110389978078836	-3.110389978078836	15.403048	6.9215465
HVTFRDI	11	9.640695065507346	0.0	0.0	14.009762	9.083107
HVVGWAS	8	8.14475547025496	0.0	0.0	11.840823	5.2792754
IACAAFS	15	9.24609329341512	0.0	0.0	18.72788	7.878243
IAGWGVP	9	8.160311515521759	0.0	0.0	15.260187	7.235568
IALWAQS	9	11.641867475595093	0.0	0.0	15.480898	7.5948486
IAMRSIF	34	10.37876242819141	6.797055241137926	0.0	15.337698	4.8306785
IAPFFTA	19	12.555077066588568	0.0	0.0	13.692535	7.273171
IARLPFL	32	8.745302478667282	0.0	0.0	20.134876	9.026538
IARNWLD	19	8.114522728520413	0.0	0.0	13.2979145	6.7512445
IARVEDL	29	8.20750945271637	0.0	0.0	16.186186	7.8064656
IASMVFG	15	12.205841114410926	0.0	0.0	18.851572	7.268397
IDGWYNV	9	9.066350348796266	0.0	0.0	15.763179	7.56302
IDGWYPK	9	11.680847945642727	0.0	0.0	15.855813	7.42429
IDLGFHR	2	8.776195472182518	0.0	0.0	14.065545	4.917181
IDMQYFK	15	9.43784713949909	0.0	0.0	18.969091	7.6400414
IDPLPFH	28	9.607347887124858	-2.2699987493068985	-2.2699987493068985	20.09274	7.287696
IDPRPWL	1	8.469450566954722	0.0	0.0	17.975163	9.538785
IDPSPFR	13	11.854442801598095	0.0	0.0	20.326433	7.616165
IDQKFLR	2	9.719653637539828	-4.608338314738934	-4.608338314738934	14.47809	4.9747066
IDTWGQF	9	10.457361542595484	0.0	0.0	15.038191	7.5830684
IDVKRWS	31	8.211284002519708	-3.110389978078836	-3.110389978078836	16.63357	8.684231
IEDTHPR	3	8.175257094264907	0.0	0.0	18.624378	4.469356
IEERMWL	1	12.042569589085858	5.843871880826913	0.0	17.80911	9.403777
IEGRRWE	29	9.174735944577865	0.0	0.0	17.375875	8.427688
IEGWYSR	9	8.22668183559765	0.0	0.0	15.826191	7.4179516
IESRPWV	1	8.048237305504125	0.0	0.0	17.78533	9.128634
IFMLGSV	25	10.49615449282696	0.0	0.0	15.464231	8.973716
IFMNHST	6	13.264135080249643	0.0	0.0	16.23581	4.8186607
IFRGNVT	16	12.697894425539737	0.0	0.0	14.324512	6.496719
IFRLGMV	25	8.817320464092035	0.0	0.0	15.393162	8.935227
IFTADKV	25	9.301321976671431	0.0	0.0	15.003462	9.31202
IGARSIF	34	11.409255732066644	8.234364109001966	0.0	15.273143	4.8133774
IGAWNRG	29	8.919662492865655	0.0	0.0	16.633856	6.9081635
IGCTVRV	25	8.00594496468328	0.0	0.0	15.790077	8.226955
IGEKFWH	1	10.596166290642989	0.0	0.0	17.414928	8.998719
IGELPFR	28	10.990658198839833	0.0	0.0	20.375158	7.374896
IGFSLPR	3	8.235873484397834	0.0	0.0	18.754734	4.1431413
IGGFNVQ	19	8.118231796278735	0.0	0.0	13.882518	8.084357
IGIALGW	40	9.896733796471601	0.0	0.0	15.294554	3.1232061
IGIPLGR	10	10.361266388520306	0.0	0.0	15.103603	3.1433995
IGKALGH	10	9.117024879502202	0.0	0.0	15.217572	2.911418
IGLLPFS	28	8.841702516194955	0.0	0.0	20.15371	7.007853
IGLPFLR	2	8.926846350851806	0.0	0.0	14.336467	4.9909353
IGLPFLT	2	9.803033838587861	0.0	0.0	14.296754	5.0622
IGLPYTS	2	13.524654254276964	0.0	0.0	14.5928755	4.938639
IGMPLGR	10	12.867701837377721	0.0	0.0	15.066633	3.230824
IGMRFGN	23	8.899235649365837	0.0	0.0	14.865756	3.7143154
IGMTPFR	28	9.412779498791892	0.0	0.0	20.542995	7.3424687
IGQSMER	12	10.553905711606884	0.0	0.0	18.314663	4.513453
IGRALGL	10	11.803439929804819	0.0	0.0	15.247425	2.7927518
IGRLPFS	28	9.430454888098566	0.0	0.0	20.188568	7.044377
IGRPLGM	10	9.687723360926574	0.0	0.0	14.596756	2.6449401
IGRQLGM	10	8.832304007851146	0.0	0.0	14.874265	2.9750586
IGSMPFS	28	9.36562405214247	0.0	0.0	19.955614	7.1100316
IGSRRWP	1	8.055252329726054	0.0	0.0	17.407335	8.561241
IGTPLGR	10	11.370550725279296	-3.653681847295951	-3.653681847295951	15.107362	3.0673628
IGTVPFR	28	12.476959922392123	0.0	0.0	20.43688	7.310399
IGVALGH	40	11.061573692400353	0.0	0.0	15.275086	3.1118
IGVALGL	40	11.340979642475329	-4.793999970247047	-4.793999970247047	15.217758	3.1878269
IGVAMGK	40	14.445495814150147	0.0	0.0	15.216199	3.1088493
IGVKLGL	10	10.84003162169219	-2.3042099542472148	-2.3042099542472148	15.064614	3.3612647
IGVPLGL	10	11.300856345495792	0.0	0.0	14.87763	3.2712417
IGVQLGR	10	9.242812468338025	0.0	0.0	15.210979	3.3721766
IGVRIGY	23	8.195532653281557	0.0	0.0	14.822372	3.6121516
IGVRLGQ	23	10.122528828965628	0.0	0.0	14.920251	3.5735333
IGVRLGV	23	11.58061476909214	0.0	0.0	14.994449	3.593589
IGVSPPR	3	10.035238686145785	-2.231798226743479	-2.231798226743479	18.617271	4.360518
IGWVPPE	3	12.380847867148361	0.0	0.0	19.289698	4.8176928
IGYAPPR	3	8.78670305028147	0.0	0.0	18.89153	4.313696
IHRGISV	25	10.352756369121767	0.0	0.0	15.105733	8.75087
IHVAQSK	17	9.59067006001997	0.0	0.0	16.433092	3.7781205
IHVRSLS	36	10.086041261616959	0.0	0.0	15.537427	6.4221997
IIGRFNV	25	9.656428711850713	4.020342910260242	0.0	16.08895	8.264497
IIVSKWE	25	10.033050664859323	0.0	0.0	16.24199	8.327369
IKDFCST	11	8.00944489854091	0.0	0.0	14.456389	8.636571
IKEDFYP	2	8.876361611430568	0.0	0.0	13.673584	5.478066
IKHGAAL	2	8.293607955409811	4.4635291542455455	0.0	13.834012	6.0105014
IKQNWLD	19	8.62877294998833	0.0	0.0	13.308226	6.763038
IKSGNWT	16	9.54742649910828	0.0	0.0	14.332464	6.5902796
IKVSNWV	25	9.779398531218886	0.0	0.0	16.020887	8.750503
ILDKPWF	1	11.094860891077339	0.0	0.0	17.895546	9.562132
ILDRGWL	1	9.251789656226	0.0	0.0	17.767607	9.201229
ILDVRRG	29	8.325755043869867	0.0	0.0	16.401674	6.851015
ILGRDYL	29	10.424921192164017	2.2317309275020674	-2.231798226743479	16.651363	7.451649
ILGSPRL	29	12.083827953596158	-1.89993446108963	-6.208225975320753	16.225445	7.0332747
ILHPSWI	31	11.744739611113303	5.95272945407937	0.0	16.702324	8.786566
ILIHLPR	3	10.939165363385863	0.0	0.0	18.441828	4.5415483
ILRAAIT	16	9.864547042516058	0.0	0.0	15.075685	6.4565606
ILRGFIS	2	8.203354501056651	4.020342910260242	0.0	14.252244	6.2197723
ILRGNVT	16	15.819066616739361	5.430457443502883	0.0	14.356646	6.464003
ILRGNYS	16	10.203521423887858	2.939476937529258	-3.610890061454625	14.527726	6.4395747
ILRGQIS	16	9.46706823299755	-2.231798226743479	-2.231798226743479	14.449462	6.469721
ILRQEIT	16	8.826665607194656	0.0	0.0	14.865494	6.613487
ILRSKDC	16	11.087038221054897	0.0	0.0	15.100169	6.9575725
ILSAPFR	13	11.903076708191465	0.0	0.0	20.561203	8.226303
ILSGYIS	16	9.42371656861901	6.881906184499668	-3.6244929235802767	14.4901905	6.5075583
ILSRPFP	18	9.780618785547212	0.0	0.0	19.133278	9.669775
IMANWLD	19	8.8695361699124	0.0	0.0	13.281362	6.7179475
IMERLFL	39	9.916042939038896	0.0	0.0	18.336224	9.154833
INFAPPR	3	11.609284798013606	0.0	0.0	19.097551	4.3004127
INLPFIA	2	9.917489757752323	0.0	0.0	13.951304	5.0661135
INMSTSW	6	9.753623036673062	0.0	0.0	16.27377	4.339157
INPKRWE	31	8.46606342551065	1.3031248933573996	-1.438086882629115	16.833439	8.661747
IPANIST	6	10.111569612007198	-2.231798226743479	-2.231798226743479	16.098475	4.692554
IPANRAW	6	9.744900726127245	0.0	0.0	16.046076	4.6126747
IPDAGLW	16	9.403714398815882	0.0	0.0	15.048709	6.695308
IPGFFGV	25	9.51641580391126	0.0	0.0	14.8731785	9.207557
IPLFSIV	11	10.258219263372771	0.0	0.0	14.435285	8.619548
IPMNLSS	6	8.741828954159635	-2.3042099542472148	-2.3042099542472148	16.065313	4.779374
IPMNSIY	6	8.547829020811358	0.0	0.0	15.995698	4.99869
IPPFFTS	19	10.171782514187711	-4.014049764774036	-4.014049764774036	13.7943125	7.3105736
IPQHIFP	15	9.122776509853447	0.0	0.0	18.828653	8.197645
IPQNPWL	1	8.615754342993855	0.0	0.0	17.48128	9.062833
IPVVSHR	12	8.145451906768551	0.0	0.0	17.958557	5.1407213
IQFNSPR	3	11.00180840713303	5.27141428178998	0.0	18.540306	4.129751
IQFSMRV	3	8.073202356732631	5.220708432060627	0.0	18.457922	4.520753
IQMNVSF	6	8.898684377099139	-2.2699987493068985	-2.2699987493068985	15.9873495	4.955382
IQMQTPR	35	11.272730925023671	-0.04595380863750431	-4.3542453228686275	18.083752	3.9557328
IRAIGTV	25	8.856307046254496	0.0	0.0	15.516493	8.753624
IRDVFRM	29	8.790486379784275	0.0	0.0	16.036379	6.8113317
IREMVFG	15	8.163217272925923	0.0	0.0	18.805912	7.370524
IRENWLD	19	8.070842732318969	0.0	0.0	13.321296	6.707882
IRIASVL	36	8.0709960949358	0.12823285968979542	-5.77109428606422	15.953826	5.702695
IRPEAWV	25	9.059440330423506	-5.953820055348338	-5.953820055348338	16.075813	9.012893
IRPMPWV	1	9.623646537603523	0.0	0.0	17.26584	9.14777
IRQLGMV	25	10.04255838302209	0.0	0.0	15.573116	8.8986025
IRQLGTV	25	12.942721626406314	-0.8103708899789569	-4.830713800239199	15.534358	8.876462
IRTLGSV	25	10.152761495838318	0.0	0.0	15.5690565	8.986684
IRTPWSP	24	9.12600449097686	0.0	0.0	13.253424	6.2900653
IRYIGSV	25	8.283373383068106	0.0	0.0	15.529397	8.980808
ISEFCKM	11	8.510137263844017	5.430457443502883	0.0	14.26149	8.461315
ISFPTMH	16	8.025272030897337	0.0	0.0	15.342402	5.684374
ISFVPPR	21	12.504172419072058	0.0	0.0	19.317997	4.433252
ISPFWLA	19	10.523210138460758	0.0	0.0	13.482497	7.1512775
ISSPWAP	24	8.49209430103731	0.0	0.0	13.159677	6.0879602
ISSSDYP	2	10.010962949226494	0.0	0.0	14.512833	5.9304957
ITERTSR	17	11.481346777182896	-0.7731216198735352	-4.793464530133777	16.988304	3.5937774
ITFARPH	3	9.742704101376289	-2.231798226743479	-2.231798226743479	19.029192	4.2073174
ITFKESR	17	8.44814327380829	-2.231798226743479	-2.231798226743479	17.017504	3.8929982
ITIATSR	17	12.367172527997162	-6.258162956985097	-6.258162956985097	16.927238	3.6643975
ITLAASR	17	9.354108060989663	0.0	0.0	17.019093	3.7600133
ITLKTSM	17	10.6336178430275	-3.0694240813387665	-3.0694240813387665	16.91096	3.550739
ITLNASR	17	11.143863838525123	0.0	0.0	17.030544	3.6816597
ITLQTAK	17	9.247149565753455	-3.0694240813387665	-3.0694240813387665	17.051596	3.5680733
ITLRSFL	18	8.139075436213883	0.0	0.0	18.585812	9.809666
ITLSPPR	3	10.053489432865433	-3.1312925306864203	-3.1312925306864203	18.272121	4.099933
ITLSSSR	17	8.327732760776206	0.0	0.0	17.130936	3.7133188
ITLSTSR	17	12.557774992996713	-2.231798226743479	-2.231798226743479	17.034803	3.5962377
ITMKTSR	17	8.086486764431157	0.0	0.0	17.012325	3.768018
ITMQTSR	17	12.75788562129598	0.11072743630387616	3.3687684572129	16.945688	3.6373978
ITMSASK	17	10.576211280868986	0.0	0.0	16.758593	3.8102267
ITMSVSR	17	13.645316798179001	0.0	0.0	16.885357	3.8267467
ITQFKNV	4	8.825463810972966	0.9099529321814054	-3.110389978078836	14.435842	9.813111
ITSTTSR	17	10.803440120116049	0.0	0.0	16.922884	3.8115227
ITVNTSR	17	12.372528919121219	0.0	0.0	16.94799	3.6713276
IVLRLRT	15	8.336702044336949	0.0	0.0	18.295128	8.683864
IVNKVMR	5	8.943556476939193	0.0	0.0	19.246672	7.358128
IVNVRYG	29	8.833630792732475	3.379333134245413	0.0	16.710365	6.887944
IVPQGWV	25	9.092216493654659	0.0	0.0	16.404877	8.84884
IVQFCDV	4	8.051377537597324	0.0	0.0	14.531022	9.212734
IVQSEIR	12	9.649983149855187	0.0	0.0	17.837288	5.463981
IVRLGNV	25	8.799852392997598	0.0	0.0	15.340566	8.895994
IVRLGTV	25	10.688993894387277	-2.3042099542472148	-2.3042099542472148	15.382339	8.8682785
IVSFKNV	4	13.967553152606484	4.020342910260242	0.0	14.350209	9.571605
IVSVFSH	9	8.070842732318969	0.0	0.0	15.611926	7.1484613
IVVHRSV	25	8.32377461209038	0.0	0.0	15.078672	9.189607
IWDQEYL	29	8.339485599931075	0.0	0.0	16.762924	7.602688
IWGIDEL	29	8.310297905132233	0.0	0.0	16.573961	7.3933005
IYPNGWV	25	12.17151387660308	0.0	0.0	16.144037	8.834773
IYRGNIT	16	12.462008563093722	-3.090924213222047	-3.090924213222047	14.50139	6.5687
IYRVGSV	25	10.902957102208536	2.2317309275020674	-2.231798226743479	15.301319	8.801871
IYVPSSV	25	8.575798587825986	0.0	0.0	15.234209	8.9555025
IYVVDSV	25	9.326336184072275	-2.2699987493068985	-2.2699987493068985	15.295455	8.965133
KACGVVC	22	10.411959849299095	0.0	0.0	13.356738	4.2576017
KADYGVW	16	11.753388106990032	6.564410726076777	0.0	14.862288	6.9843307
KAGWPGS	29	12.949780167112134	6.156413546397981	0.0	16.516516	7.738481
KAPAWPP	19	8.979046304447433	-3.112108633111786	-3.112108633111786	13.321537	6.541026
KASFAQV	4	8.544020057897885	0.0	0.0	14.443971	9.693352
KASFNLI	20	8.20750945271637	0.0	0.0	13.3359375	8.837358
KASFSII	20	8.269095565653975	0.0	0.0	13.332717	9.025064
KASFSMI	20	10.232529712859607	0.0	0.0	13.361372	9.107247
KATFALI	20	9.640287030153917	0.0	0.0	13.410116	8.807284
KCVASFV	4	8.952259565075344	0.0	0.0	14.865834	10.124245
KDDKSLY	16	9.174132128975396	-2.231798226743479	-2.231798226743479	15.305735	5.6146617
KDHGPLR	12	8.287032399548158	0.0	0.0	17.32583	5.230285
KDLSRFF	15	8.418459669498489	0.0	0.0	18.48676	7.178474
KDPCQGH	29	8.118231796278735	0.0	0.0	17.219229	7.332796
KDPVFRL	29	8.001935266342041	0.0	0.0	16.42571	7.032261
KDSLWLP	24	8.635906762612425	0.0	0.0	13.043001	6.248654
KDSWGAW	9	9.334376319545159	0.0	0.0	15.120851	7.247636
KDTVWVP	24	8.43076826268062	0.0	0.0	12.856544	6.2760353
KDTWTTH	9	9.614253493906359	0.0	0.0	15.375507	7.272564
KDTWVDF	9	8.327732760776206	0.0	0.0	15.095962	7.6487803
KDWHTST	6	8.356782714530592	0.0	0.0	16.460648	4.276883
KEIFGMF	11	8.450520865829526	0.0	0.0	14.420905	7.8770823
KEMNSTW	6	11.315241204136719	0.0	0.0	16.295624	4.678047
KEMSISW	6	9.03480291520044	0.0	0.0	16.27449	4.5106773
KEMSTSW	6	13.143400614058493	0.0	0.0	16.385672	4.296159
KERFAAI	20	12.119778514324436	-2.231798226743479	-2.231798226743479	13.570452	8.924007
KEWVPPA	3	12.71114528972493	-2.231798226743479	-2.231798226743479	19.263979	4.895156
KFRFEDV	4	14.441837462361352	0.0	0.0	14.254033	9.325212
KFSGEGR	12	8.110804100424804	0.0	0.0	17.067554	5.2812414
KFTFAAV	4	10.787735052472183	0.0	0.0	14.647922	9.76576
KFTVSTF	36	8.224560520933508	0.0	0.0	15.776849	6.4890957
KGGWPGS	29	9.545980348602363	0.0	0.0	16.562658	7.7730904
KGINGIW	34	10.076276017908759	4.308291514231123	0.0	15.254996	4.8456564
KGVFRDI	20	13.501503459830674	0.0	0.0	13.527461	9.088774
KHAATFN	33	8.81103143391826	0.0	0.0	20.149944	8.583764
KHCGSVC	22	9.863929997095761	0.0	0.0	13.345609	4.3007903
KHNRADF	9	10.85289021629801	0.0	0.0	14.982706	7.8795285
KHSFEMI	20	8.01600922812151	-2.231798226743479	-2.231798226743479	13.382857	9.099574
KIAFHVI	20	8.848381803205516	0.0	0.0	13.375657	8.841051
KIGWPGA	29	9.010257171553853	0.0	0.0	16.623028	7.7785783
KIMNLAF	6	8.581183572972913	4.020342910260242	0.0	16.040815	4.8980803
KIPSWPS	3	10.832953501872037	3.004906105013096	-4.002751284006763	18.85	3.9645262
KISFGDI	20	10.438951914365171	0.0	0.0	13.560952	8.869296
KISFPHI	20	12.920716141712946	1.205739741577448	-4.01496869048318	13.470131	8.922606
KITFAAI	20	9.573591037072756	0.0	0.0	13.525878	9.006933
KITFQNV	4	9.552725354255584	0.0	0.0	14.564708	9.770504
KKAFESI	20	12.423260669449684	0.0	0.0	13.534754	9.132411
KKDSLWL	1	11.130262115214256	-2.3042099542472148	-2.3042099542472148	17.639673	9.099077
KLAFSHV	4	12.29949199224714	0.0	0.0	14.586729	9.95757
KLDWPGS	29	8.964778469706353	0.0	0.0	16.616756	7.8260508
KLGWSDL	29	9.123130115724953	0.0	0.0	16.170534	7.078283
KLNFSAI	20	8.709395526475786	0.1632293341321072	-6.524911390162561	13.274893	9.139877
KLNFVSI	20	9.337363043744414	0.0	0.0	13.350885	9.04626
KLPGWAA	8	8.666991100043541	0.0	0.0	11.928323	5.4094925
KLPGWMP	27	9.714539390625124	0.0	0.0	12.956488	5.9263396
KLPQAWA	31	8.890891924246132	0.0	0.0	16.904005	8.758362
KLQFSSI	20	8.085761266492028	0.0	0.0	13.370987	9.122133
KLTFATI	20	8.054769098249801	0.0	0.0	13.549059	9.050675
KLTKPVF	14	8.927608832335192	-3.1502246788187263	-3.1502246788187263	19.97139	9.580871
KLWNEST	36	8.257172666331952	0.0	0.0	16.390339	5.3582335
KMFAPPT	21	9.404283501385104	0.0	0.0	19.697985	4.347158
KMMNSST	6	9.107165691120471	0.0	0.0	16.268085	4.863166
KMSNPFG	5	8.713427328914133	0.0	0.0	19.266743	7.747936
KMTNVFG	15	10.816133716746062	-2.2699987493068985	-2.2699987493068985	18.835272	7.2853055
KNFVPPA	21	8.72891780995025	0.0	0.0	19.589336	4.498408
KPAFQVM	20	9.497823614455871	0.0	0.0	13.530244	8.641675
KPDRTSW	6	11.54763403269424	0.0	0.0	16.08394	4.682166
KPEFRLI	20	9.185458450881223	-3.6391612037705032	-3.6391612037705032	13.402938	8.74559
KPGWPGM	29	8.46704090488531	-0.3244391775001225	-4.7879683317456685	16.559664	7.7867694
KPMQLSW	6	8.227110791348217	0.0	0.0	16.127645	4.74427
KPMTVSW	6	10.608813202383057	0.0	0.0	16.170933	4.6090817
KPSAVSW	6	10.322283720925688	-4.346058058163387	-4.346058058163387	16.157635	4.7644234
KPSLPWI	1	8.737826271122751	0.0	0.0	17.663216	9.091309
KQQFNLI	20	8.761206995945445	0.0	0.0	13.448156	9.052927
KRDDGAR	12	8.007913883991556	0.0	0.0	17.346897	5.012101
KRDNWVD	19	10.13106158124266	0.0	0.0	13.340127	6.637067
KREFAVI	20	12.890654263558949	0.0	0.0	13.456205	9.042959
KRGFSDI	20	9.887480011982658	0.0	0.0	13.419294	9.108442
KRGYAAQ	20	8.120300061318014	0.0	0.0	13.502495	8.695449
KRSFAEP	20	9.06348279461132	0.0	0.0	13.736115	9.552966
KRTFENI	20	10.47865090460193	0.0	0.0	13.576723	9.188218
KRVHSGN	30	8.789885997326886	0.0	0.0	14.056214	10.041444
KSAFKDI	20	11.842755939244377	0.0	0.0	13.5000305	9.134465
KSDRPFL	18	8.619204239060169	0.0	0.0	18.567278	9.806639
KSFSPPM	21	8.127219585118151	0.0	0.0	19.470156	4.3098097
KSFTPPT	21	9.738377813399852	0.0	0.0	19.600973	4.3588758
KSFVPPA	21	10.716079610966055	0.0	0.0	19.622042	4.514246
KSGFSHV	4	9.66925559767461	0.0	0.0	14.662763	9.807337
KSGRRVF	29	8.661471156017067	0.0	0.0	16.231958	7.333404
KSISAMR	17	8.011907023203642	0.0	0.0	17.327236	4.032537
KSLSLKP	12	8.07132061069036	0.0	0.0	17.027683	4.2352743
KSSFGSI	20	10.933807209260092	0.0	0.0	13.427502	9.006922
KSSFIQV	4	8.881682515423316	0.0	0.0	14.452612	9.446369
KTALCPA	3	8.172375509704125	0.0	0.0	19.203886	4.643725
KTFSPPV	21	11.510977289389364	-4.979793717529846	-4.979793717529846	19.227648	4.173157
KTSFAHV	4	8.79062160238211	0.0	0.0	14.650896	9.632169
KTSFELI	20	10.310891677226385	-2.2699987493068985	-2.2699987493068985	13.480459	8.990536
KVAFQTI	20	11.89716513947119	0.0	0.0	13.519725	8.915754
KVEFAVI	20	10.662998481746047	0.0	0.0	13.626585	8.959652
KVEWATF	9	10.356974891140434	4.4635291542455455	0.0	14.985646	7.7430673
KVEWREF	9	9.487498696312542	0.0	0.0	15.181513	7.65812
KVFDGGG	26	9.27859912181095	-2.3042099542472148	-2.3042099542472148	17.293045	5.980732
KVKFELM	20	8.022074395629815	0.0	0.0	13.845385	9.1451645
KVLYDAT	12	10.49496023385942	0.0	0.0	18.157667	5.1650953
KVMHLSF	6	12.141835542922356	0.0	0.0	15.991109	4.7281322
KVMNVSY	6	10.32302488594712	-2.231798226743479	-2.231798226743479	16.056343	4.79543
KVRFTDI	20	10.88043808945211	0.0	0.0	13.797867	8.938334
KVTFAEV	4	11.589257908893082	0.0	0.0	14.516553	9.989522
KVWHQCS	7	10.577559027288492	0.0	0.0	17.79678	6.308161
KWEKPWI	1	9.656269452722185	0.0	0.0	17.454578	9.438326
KWGEALI	20	8.026028586030836	0.0	0.0	13.49326	8.649627
KWSEAFL	39	9.769132018053286	0.0	0.0	18.42727	9.15148
LAAIPFR	13	11.883279269158407	0.0	0.0	20.336182	7.570198
LAANPFR	13	9.593138565689	0.0	0.0	20.390633	7.699655
LAFGFLP	38	8.233309565905909	0.0	0.0	13.691769	5.179493
LAFSEPR	3	8.593673711826066	0.0	0.0	19.007345	4.2450266
LAFVPPR	3	10.7474876305779	0.0	0.0	19.102879	4.4299417
LAGSPFR	13	10.25688467510409	-2.231798226743479	-2.231798226743479	20.446249	7.7531214
LAHQVTC	2	9.771342248329965	0.0	0.0	13.497665	4.330433
LALKSIF	34	8.732532850547804	0.0	0.0	15.036373	4.805489
LALRGIF	34	10.242882044148141	0.0	0.0	15.117528	4.82143
LAPFYLQ	19	11.237033908135983	-2.3042099542472148	-2.3042099542472148	13.798285	7.341999
LAPLPFH	28	12.746316086884626	0.0	0.0	19.970543	7.3571086
LAPLPWV	1	10.670376482400675	0.0	0.0	17.172655	8.968014
LAQRPFI	18	9.490889016058064	4.308291514231123	0.0	19.14451	10.129635
LAQWSPV	25	8.63364060357505	0.0	0.0	15.350844	8.087067
LARKFDV	25	8.616256831275598	0.0	0.0	15.433934	8.47751
LASRPFM	18	11.602061657811035	0.0	0.0	19.163712	10.064936
LATRPPW	18	8.244130597056573	0.0	0.0	19.098852	10.125711
LAVNLNR	23	8.310297905132233	0.0	0.0	15.810022	3.6943758
LAVTPFR	13	11.84988476546642	2.004081559983908	6.184113899898128	20.327854	7.742108
LCLGREH	2	8.879352969105106	0.0	0.0	14.014839	5.0403166
LCPFRLK	19	9.928852918124269	0.0	0.0	13.714828	7.231512
LCSLLGL	10	8.142267194354893	0.0	0.0	15.125107	3.2355409
LDCGVVC	22	10.537020534911301	-4.9855446303710025	-4.9855446303710025	13.353432	4.2330523
LDEISVW	16	9.97692528054311	0.0	0.0	15.20147	5.5230412
LDFASLL	36	8.955615561107368	0.0	0.0	15.681719	5.4275036
LDFSPPQ	21	8.375450071809205	0.0	0.0	19.400995	4.0711255
LDFSSLY	36	9.997124979766415	-2.231798226743479	-2.231798226743479	15.592288	5.5922856
LDKPLRL	10	8.572286143782451	0.0	0.0	14.718728	2.9557865
LDLFKMI	19	8.629444250810309	0.0	0.0	13.721254	8.246203
LDLGFTR	2	8.040927413669602	0.0	0.0	13.892561	4.916337
LDLPFHK	2	8.339882297951373	0.0	0.0	14.117247	5.122804
LDLPFLH	2	9.280947753231054	-2.231798226743479	-2.231798226743479	14.184175	5.1179175
LDLPFYP	2	9.746769355977076	0.0	0.0	13.928337	5.3031697
LDMFPPR	3	8.164528640087017	-2.3042099542472148	-2.3042099542472148	18.61491	4.5762405
LDRLSVW	16	8.917801218173855	0.0	0.0	14.976386	5.7161727
LDRRTSI	17	8.184103486267617	0.0	0.0	16.40155	3.6735969
LDSFCVV	11	8.299120118348293	0.0	0.0	14.445678	8.677064
LDSFRFT	29	13.318727087822547	0.0	0.0	17.404503	7.431616
LDTPWTP	24	9.530450751041842	0.0	0.0	13.232916	6.1694155
LDTWKYS	9	8.41016202520299	0.0	0.0	15.358489	7.307756
LDVPWVP	24	10.59607760813847	0.0	0.0	13.203015	6.112417
LDWTPPL	3	9.083956996349388	0.0	0.0	19.031599	4.8394375
LDYGFVA	38	10.778529087365051	0.0	0.0	13.058377	4.9074926
LEFARPR	3	12.620519503237329	0.0	0.0	18.7534	4.237172
LEFERPR	3	8.247098426484284	0.0	0.0	18.774965	4.210998
[truncated: 3,556 more rows]
