# Supplementary material for: Targeting AAV vectors to the central nervous system by engineering capsid–receptor interactions that enable crossing of the blood–brain barrier
Source: PLoS Biol. 2023 Jul 19;21(7):e3002112. doi: 10.1371/journal.pbio.3002112 (PMC10355383; doi:10.1371/journal.pbio.3002112)
Supplement: S3 Data — (CSV) [file pbio.3002112.s018.csv]

AA_sequence	cluster	Ly6a_log2enr	Ly6c_log2enr	Fc-control_log2enr	UMAP1	UMAP2
AAERMLW	40	0.0	10.227492336529181	0.0	7.521855	-3.0767782
AAFMGSA	35	0.0	9.611400342490764	0.0	12.00567	-4.443733
AAFSNGW	10	0.0	8.794531521926894	0.0	6.1187882	-2.7233424
AAGREWV	3	-5.149917702185126	8.28768076997297	-5.149917702185126	9.082786	-1.4924151
AAGSYSW	40	0.0	8.775446432607941	0.0	6.236417	-3.385603
AAIILHP	26	-4.801072335850705	9.566314628446985	-4.801072335850705	9.051222	-4.679315
AAISRWD	21	0.0	8.337601929308086	0.0	8.88278	-0.21545842
AAMGTVY	31	-3.090924213222047	9.259619300962619	-3.090924213222047	10.2477665	0.75684583
AAMYGSS	4	0.0	8.850317158742673	0.0	12.390579	-3.4702492
AANSGYW	40	0.0	8.540494949235939	0.0	6.418531	-3.909812
AAPFFSH	36	3.843521388280747	8.756829164251275	-3.1312925306864203	13.363608	-1.7443373
AAVGNHW	10	0.0	8.718250504729596	0.0	6.241611	-3.0417688
AAVSGYW	40	0.0	9.000320362962213	0.0	6.423194	-3.7785468
AAWAGSA	35	0.0	11.595010177175505	0.0	12.253915	-4.201874
AAWGGSA	4	-0.11777686704032173	8.02955243979123	-7.822700827598422	12.440743	-3.5444112
ADGRGFW	40	0.0	8.152619862349919	0.0	6.4924526	-3.9872618
ADGSSRW	37	0.0	8.048963139511413	0.0	5.155622	-2.9911273
ADLLGLR	27	-2.3042099542472148	9.491845347259348	-2.3042099542472148	10.382477	-3.6671956
ADVGFRW	1	0.0	8.691928486343905	0.0	5.851335	-3.1215646
ADYGFSS	39	-3.090924213222047	8.273917595041118	-3.090924213222047	13.441709	-0.6776096
ADYMARF	1	0.0	8.1410198376594	0.0	5.8666215	-2.3131979
ADYSTRF	1	-3.112108633111786	8.93194765037172	-3.112108633111786	6.0382586	-2.5269017
AEAISWT	3	0.0	11.252978717999127	0.0	9.096044	-0.8877175
AEFAGHW	40	0.0	8.212636964263814	0.0	6.522281	-3.7542956
AEFGSRW	1	0.0	8.34168485877265	0.0	5.707876	-3.0526934
AEFRGSA	35	0.0	9.284659961878775	0.0	12.035389	-4.2901344
AEGYVGW	10	0.0	11.475916543221077	0.0	6.638208	-2.2337284
AEHATRW	1	0.0	8.801916808824112	0.0	5.4860826	-3.3860373
AEIHHRW	1	0.0	9.428665105134241	0.0	5.5723486	-3.321495
AEVGRTY	31	0.0	8.227959756202663	0.0	9.974129	0.58756727
AEVNRHW	40	0.0	8.205997634354027	0.0	6.390924	-3.249751
AEWKLPH	32	0.0	8.02191751858504	0.0	8.415415	-3.849212
AEYRMGF	6	0.0	8.716724466735247	0.0	8.095502	-3.4739351
AEYRTSW	40	8.757663183863334	11.252323215245411	0.0	7.405556	-3.5795548
AEYRTTW	40	2.324696008895963	8.839011740569143	-4.5870358665537525	7.418136	-3.4689908
AEYRVDR	32	0.0	10.114761924530825	0.0	9.089382	-3.5417483
AEYTGAW	40	0.0	8.437996780265797	0.0	6.6292443	-4.1679754
AFAGYNH	28	0.0	8.760549571704887	0.0	12.491918	0.08470862
AFDLRTP	3	0.0	8.333633352518248	0.0	8.737867	-1.491798
AFFAGSS	4	0.0	10.287164761459726	0.0	12.486579	-2.9507241
AFIGTVY	31	0.0	10.701446555416148	0.0	10.12652	0.7241422
AFIREIA	25	0.0	10.70108675732617	0.0	10.863377	-1.8684428
AFKLTFG	16	-2.2699987493068985	8.25760363205872	-2.2699987493068985	8.582459	-1.8800898
AFLLGSA	35	0.0	9.209049712847522	0.0	12.50119	-4.7280784
AFMRGAA	15	0.18491878393542432	8.508696445929624	-4.2936640786454845	11.18832	-3.5094752
AFMSDFR	16	0.0	8.134330999044494	0.0	9.27236	-2.5580928
AFPFMSS	23	0.0	8.347854168577847	0.0	12.855386	-2.0496757
AFPGFAS	22	-3.110389978078836	10.814576185330598	-3.110389978078836	12.18592	-1.5326751
AFPGGSS	23	0.0	8.122873899884842	0.0	12.6103735	-2.0962436
AFPGMSS	22	0.0	8.967224236851632	0.0	12.655259	-1.5844523
AFPSDYR	16	0.0	9.089781939525722	0.0	8.973849	-2.4545422
AFPSFSH	36	0.0	8.056211361463978	0.0	13.344101	-1.5740253
AFPSPGW	10	0.0	9.361325550454833	0.0	6.5370393	-2.7348087
AFRGDAA	25	-2.2699987493068985	9.147980384791342	-2.2699987493068985	11.072916	-1.5015974
AFRPSGY	34	0.0	8.009527993704962	0.0	7.514659	-1.5113579
AFSGFSS	39	0.0	10.154944958197973	0.0	13.453095	-0.67904943
AFSHSGW	10	0.0	9.885369395744771	0.0	6.638116	-2.4670327
AFSRGSA	35	-0.028690406356675205	8.197760244346544	-6.0484360494508955	12.1510725	-4.644459
AFVNYSS	22	0.0	8.347729463485752	0.0	12.779156	-1.5675286
AFVRQIS	18	0.0	10.201274652530621	0.0	10.774647	-2.115076
AFYAGSA	35	-0.9986872725895578	8.717793604120256	-0.045297476014067466	12.0404005	-4.2400494
AFYGGAA	24	-2.231798226743479	9.74803628922574	-2.231798226743479	11.341992	-2.8830166
AFYHGAT	15	0.0	8.510693036166828	0.0	11.328292	-3.3972385
AFYSGAA	15	-7.715828391009721	8.819176313150514	-7.715828391009721	11.419943	-3.6848001
AFYSGST	4	-2.2699987493068985	9.09554177909255	-2.2699987493068985	12.160346	-3.7458506
AFYVGSA	4	0.0	9.165873294063474	0.0	11.892377	-4.1003413
AGAFMAS	2	-5.773877333212585	8.389930023977884	-5.773877333212585	11.358367	-2.2489114
AGAVRWS	21	0.0	8.238614954322879	0.0	8.765512	-0.38466775
AGDSARW	1	0.0	8.099534963184434	0.0	5.6898036	-2.8758602
AGDVGRW	19	-3.679976292076026	9.420032872892035	-3.679976292076026	4.9927425	-3.974426
AGEARWA	21	0.0	10.752952136713523	0.0	8.748521	-0.24207398
AGEGFFR	16	0.0	8.952976326641107	0.0	8.861807	-2.2114296
AGFDLRG	6	-2.2699987493068985	10.364597348410197	-2.2699987493068985	8.15249	-4.244607
AGGEGRW	19	0.0	8.327655736089241	0.0	4.7725825	-3.4001894
AGGGTYW	40	0.0	8.893189707463515	0.0	6.9442444	-3.7249162
AGHEHWV	3	0.0	8.036804684874575	0.0	8.86667	-0.7656033
AGHMHYN	3	0.0	8.78283757454964	0.0	8.815907	-1.3895477
AGHNSYY	16	1.7279094410443159	9.59427006871675	2.768268353858489	8.281318	-2.2180517
AGIVRYS	3	0.0	8.26191889389827	0.0	8.565148	-0.64629143
AGMNSSW	16	0.0	8.915859078960615	0.0	7.6650853	-2.7555687
AGPFLAS	2	0.0	9.431278364140065	0.0	11.585804	-2.115286
AGPGSHW	40	-2.068608974968795	8.498162300765376	-0.2224438205504613	7.0749555	-3.503152
AGPVRYA	3	-1.6653235910973208	8.19428877134233	-6.1439064536782295	8.71706	-0.7097036
AGQFDYR	16	0.0	8.022073818449073	0.0	8.74445	-2.3371565
AGTGGHW	40	0.0	9.021842955079867	0.0	6.5293927	-3.8287926
AGVARWD	21	0.0	9.65212806069608	0.0	8.765326	-0.27708432
AGVGRIY	31	-3.110389978078836	8.833610903437634	-3.110389978078836	9.976811	0.76151043
AGVHVMW	10	0.0	10.166292582385816	0.0	6.485474	-2.6791115
AGYGLST	22	5.2338012143353065	10.770454143661734	0.0	12.659555	-1.5527213
AGYKIGG	11	-3.1502246788187263	8.861520249532251	-3.1502246788187263	8.773422	-3.1648903
AGYNLSS	11	-4.036384689197433	8.228374041998103	-4.036384689197433	9.527532	-3.4587073
AGYPGTW	9	0.0	9.636248353808865	0.0	5.230598	-4.5700216
AHDLGRW	19	0.0	8.392674030524189	0.0	5.3121276	-3.742496
AHFSDFV	18	0.0	8.649333460347503	0.0	9.440255	-2.3154562
AHHSISL	11	0.0	8.238749456543017	0.0	9.722277	-3.1913037
AHIGYST	29	0.0	8.195097870575278	0.0	13.034642	-9.459809e-05
AHIILSP	26	0.0	8.537047646077362	0.0	9.202893	-4.633613
AHPNDYR	16	-3.1312925306864203	8.21005605694341	-3.1312925306864203	8.86959	-2.5226998
AHVGSLY	31	0.0	8.384902873107725	0.0	10.156779	0.72173256
AHVHMSS	23	0.0	8.394463401599344	0.0	12.538686	-2.1944501
AHVSDFR	16	0.0	8.886172408863258	0.0	9.334137	-2.3547013
AHYAMAS	2	0.0	8.129761002060462	0.0	11.971426	-2.2790644
AIARYGM	18	-2.231798226743479	8.007348854736714	-2.231798226743479	9.824906	-1.5475347
AIAYSIG	16	0.0	10.230130562527131	0.0	8.321771	-2.173848
AIEHGYS	15	0.0	8.725939760776868	0.0	10.967126	-3.5675423
AIEMRWS	3	0.0	8.311468227567364	0.0	8.724875	-0.7253076
AIETWHT	17	0.0	9.04145057073627	0.0	10.250449	-0.95122963
AIEYSYS	24	-5.56087887253663	8.013999437066433	-5.56087887253663	10.602309	-2.6613276
AIFHGSS	4	0.0	8.327529272708937	0.0	12.009747	-3.45292
AIGLGFH	27	0.0	11.12370158722815	0.0	9.897459	-3.6973886
AIGYGYA	27	0.0	10.237190079985828	0.0	10.933857	-4.314435
AIPFAHH	16	0.0	8.942503088067816	0.0	8.802015	-2.2721624
AIPHGYA	27	-2.2699987493068985	9.201364910934894	-2.2699987493068985	11.039344	-4.164309
AIPIYGA	17	-4.045626294178697	8.909578778944832	-4.045626294178697	9.845894	-1.3542718
AIRSGYG	40	7.013507723839629	9.789332772909722	0.0	7.0592856	-4.1413116
AIRTYGA	17	0.0	10.408070413535237	0.0	9.871026	-1.3687279
AITMGFS	27	0.0	9.271032286484694	0.0	10.675716	-3.8922122
AITRGYN	27	1.1273344930862699	9.056131422458137	-5.5463419909232785	10.650116	-4.2135563
AKAPGPW	9	-2.231798226743479	8.546711655668892	-2.231798226743479	5.2562795	-4.7079496
AKEHWSS	5	-1.8813848220804636	8.469606772460324	-7.1151860364157695	13.869552	-1.6688269
AKFDLRG	6	-4.0354793079276945	9.347578360841688	-4.0354793079276945	8.195102	-4.2790866
AKFGLSQ	22	-4.793999970247047	8.487804903014766	-4.793999970247047	12.3965845	-1.1201426
AKIGLNW	40	-2.231798226743479	8.54629962882505	-2.231798226743479	7.5874176	-3.5677683
AKIGYSA	29	-3.0694240813387665	8.996779045607143	-3.0694240813387665	12.853339	-0.21459417
AKNSGLW	40	-0.7339974182430243	10.057728657937352	-0.7339974182430243	6.106479	-4.163539
AKPIGVW	9	-5.968176468689798	8.214064777669702	-5.968176468689798	5.858805	-4.716469
AKQGWST	5	-4.8243099123052415	8.837523003110109	-4.8243099123052415	13.8647785	-1.1587337
AKSYETW	10	0.0	8.739789499675949	0.0	6.843646	-2.5295212
AKVVLHN	26	0.0	11.312147469492198	0.0	8.902027	-4.6808057
AKWHLEE	32	-3.112108633111786	8.091020130150852	-3.112108633111786	8.699343	-3.953367
AKYGSAQ	20	-3.6391612037705032	8.200914730026836	-3.6391612037705032	11.481752	-0.5988783
AKYMGSV	35	0.0	10.097194111967962	0.0	12.517658	-4.518363
AKYVVGL	11	0.0	8.49288956512035	0.0	8.810037	-3.1829147
ALATDYW	40	0.0	8.559535395906053	0.0	7.2368565	-3.1211889
ALAYGSA	35	-3.653681847295951	8.888458136811314	-3.653681847295951	12.014876	-4.7754927
ALDSGRW	19	0.0	10.190165144196065	0.0	5.4358163	-3.7194707
ALETNYW	10	0.0	8.080556086908718	0.0	6.735136	-3.0046873
ALFPGKW	9	-5.652284598578109	9.432567627948101	1.583607708705556	5.3699403	-4.536505
ALGDSRW	37	-1.49632029281215	9.305111898268542	-1.49632029281215	5.1199923	-2.9743078
ALGGSFR	18	-2.231798226743479	10.227492850584603	-2.231798226743479	9.60244	-2.6331942
ALGMGFS	27	0.0	9.159227901599191	0.0	10.631804	-3.9128618
ALGSGHW	40	-5.418960265308946	9.518602130452328	1.0167375149045337	6.356507	-3.776991
ALGSGSW	40	-4.594581545677244	8.946862250219311	-4.594581545677244	6.405701	-3.9655952
ALGYRAG	17	1.7704477243787666	8.42948773917378	-4.0354793079276945	9.741221	-0.26902226
ALHGPNW	40	-5.758537092111084	8.246681173995425	-5.758537092111084	7.25096	-3.245847
ALIGRAG	17	-2.2699987493068985	8.018159187411703	-2.2699987493068985	9.921938	-0.10330235
ALIGRQG	17	0.0	8.18397543655711	0.0	9.754922	0.020468675
ALIRLTN	26	0.0	9.401889865773983	0.0	9.345036	-4.588499
ALLRGFA	27	-4.3631082426204335	8.830664059190438	-4.3631082426204335	10.577473	-4.206927
ALLSRWD	21	0.0	8.195236491496477	0.0	8.896264	-0.1439555
ALMGYGY	8	0.0	8.765073399890609	0.0	10.969688	0.39378914
ALPGWSS	5	0.0	8.736596965847642	0.0	13.895179	-1.138489
ALPSAYY	10	0.0	8.288957243844727	0.0	6.4797974	-2.022633
ALYEGFR	27	0.0	9.605751399540658	0.0	10.165941	-3.8220398
ALYHMPN	32	0.0	8.891587101042708	0.0	8.787524	-4.092496
ALYLGSS	4	0.0	9.129546744844413	0.0	12.544273	-3.9604597
ALYPLER	32	0.0	8.199604025718171	0.0	8.646732	-3.4955456
ALYPRTP	16	0.0	8.413515620154762	0.0	8.786126	-1.6908915
AMGESRW	37	-4.02434805688676	9.402158518143313	-4.02434805688676	4.8498154	-2.951422
AMTSGRW	19	0.0	8.505407077889844	0.0	5.4963317	-3.8963835
AMYAPRG	16	0.0	8.407980235264803	0.0	8.238983	-3.05858
AMYHVNV	32	0.0	8.763783065696813	0.0	8.96565	-3.5879936
AMYLGSA	35	0.0	10.362146932128477	0.0	12.444877	-4.707858
AMYNSYS	16	0.0	8.347729463485752	0.0	8.468857	-2.7905667
ANEVRWN	21	0.0	8.650730275510856	0.0	8.7405	-0.42005962
ANFGLAQ	20	0.0	9.067090058127045	0.0	11.638575	-0.63524276
ANFVLPN	32	0.0	10.453404726835014	0.0	8.623453	-4.2765965
ANIGYST	29	0.0	10.168140549024383	0.0	12.904216	0.018519992
ANKYSLQ	16	-3.0694240813387665	9.998161827729371	-3.0694240813387665	8.720853	-2.3118796
ANQWSGS	18	7.7049239605581	9.578011362748445	0.0	10.530497	-2.5293138
ANTFSGW	10	0.0	8.467516290787088	0.0	6.840795	-2.5718424
ANVGHGW	10	-3.6391612037705032	9.387028925756024	-3.6391612037705032	6.637685	-2.6429782
ANVHASW	10	0.0	8.696770239968453	0.0	6.8793087	-2.9728353
ANYRLPL	32	0.0	8.148107523104438	0.0	8.652008	-3.9743452
APAYAIQ	16	0.0	9.232764667255834	0.0	8.835349	-2.4416463
APETIRW	37	-3.610890061454625	8.007055899406248	-3.610890061454625	5.043502	-2.8693738
APFNLRP	6	0.0	9.797329731791983	0.0	8.232454	-4.2365203
APFVLGT	32	0.0	8.168175688414552	0.0	8.647601	-3.8285084
APGAVRW	37	0.0	11.100082304308476	0.0	4.8278017	-2.9049845
APGRSLW	40	3.982704876427512	8.44549497581705	-2.231798226743479	7.35698	-3.157993
APGTSNW	40	-5.859352335807717	8.169370455710997	-5.859352335807717	6.3091774	-3.1549182
APGWGSA	35	0.0	9.128259031097087	0.0	11.714162	-4.3941317
APLRPNI	11	-4.002751284006763	9.220191134228322	-4.002751284006763	9.2872	-3.3799915
APMTAHW	40	0.0	9.060947413667154	0.0	6.3050466	-3.172976
APNVVRW	37	0.0	8.476774491504877	0.0	5.1611457	-2.9202044
APQSAVW	40	-5.5717642726971075	8.610716338288258	-5.5717642726971075	6.375274	-3.218009
APREVRW	37	0.0	8.933101678906537	0.0	4.878117	-3.1931562
APRGTWD	17	-2.231798226743479	8.926062778322647	-2.231798226743479	9.437127	-0.44135532
APSDSRW	37	-3.6668889739136024	8.340159890469819	-3.6668889739136024	5.0398617	-2.9530158
APSFRSD	3	0.0	8.879379644597014	0.0	9.290477	-1.2784634
APTFLPW	40	0.0	11.136917718867034	0.0	7.6350074	-3.4077954
APTPGIW	9	-3.110389978078836	9.132906693460757	-3.110389978078836	5.5433116	-4.4227343
APVQLTR	26	0.0	8.634480726939406	0.0	9.264227	-4.410966
APVRLMN	26	0.0	8.4894319951835	0.0	9.183875	-4.4104314
APVVLVN	26	0.0	8.016976556194248	0.0	9.053498	-4.5277033
APWQGSM	4	0.0	11.78989950024401	0.0	12.366289	-3.8510487
APYHLNT	32	0.0	10.946491947895852	0.0	8.517581	-3.7438204
APYSAYT	6	0.0	8.016819703092105	0.0	8.017077	-3.5330794
APYTGGW	40	-3.110389978078836	8.77326194510176	-3.110389978078836	6.7886977	-4.02363
AQDYVSF	10	0.0	11.28931261257754	0.0	7.0738425	-2.2428567
AQFGSFS	22	0.0	8.075511062938324	0.0	12.668817	-1.6285499
AQMAAAW	10	-3.112108633111786	8.42778468795602	-3.112108633111786	6.4697666	-2.880955
AQMLRGY	34	0.0	8.12272814834071	0.0	7.213338	-0.5769727
AQQHTGW	10	0.0	9.350558468337836	0.0	6.4976664	-2.6477804
AQRPGGW	10	0.0	8.851708296848594	0.0	6.257894	-3.1107488
AQSYGGW	10	0.0	8.763596119567742	0.0	6.511814	-2.7498543
AQVAHGW	10	0.0	8.305526287018665	0.0	6.5941577	-2.6010725
AQVGAGW	10	0.0	9.974693840300002	0.0	6.668419	-2.5625632
AQVGVSW	10	-4.963354547064756	8.181118434410951	-4.963354547064756	6.7618403	-2.7737546
AQYSGYM	40	0.6191385509762173	8.196882693260022	-3.6525013147898426	7.172467	-4.1276937
ARAGLSQ	22	-2.2699987493068985	10.525041965329445	-2.2699987493068985	12.5120325	-0.8940034
ARALGSS	4	-4.0252604485132615	9.36028676237337	-4.0252604485132615	12.801103	-3.4109323
ARALYSQ	22	0.0	9.819681967404113	0.0	13.021407	-1.6829234
ARANGFY	15	0.0	9.350558468337836	0.0	10.992179	-3.4666195
ARANWSS	5	0.0	9.07320665954715	0.0	13.930365	-1.7819276
ARAPGVW	9	0.0	10.654542552109884	0.0	5.531055	-4.642548
ARDTDYW	40	0.0	8.57317771178731	0.0	7.1004987	-3.2292345
ARESGSW	40	0.0	8.295097026889605	0.0	6.7601237	-4.105965
ARFADYA	18	0.0	8.073278615162653	0.0	9.897835	-2.534172
ARFAVDT	11	0.0	8.729060198153888	0.0	8.913983	-3.1884484
ARFSLSV	32	0.0	8.41375390338619	0.0	9.120456	-3.9177966
ARGSEWA	3	0.0	8.798950199886828	0.0	9.222222	-1.2826453
ARHEGLW	40	0.0	8.004386132409937	0.0	5.8542466	-4.1040416
ARIADRA	25	-2.2699987493068985	8.94032257120176	-2.2699987493068985	10.432364	-1.6516929
ARIILNS	26	0.0	9.447103102641265	0.0	9.116538	-4.729695
ARILGSA	35	-3.6244929235802767	10.362129370195364	2.4017120870226445	12.483473	-4.698382
ARIQLLQ	26	-3.110389978078836	8.082877962870826	-3.110389978078836	9.1699505	-4.727949
ARIYDAA	18	0.0	10.400943335806188	0.0	10.709115	-2.030583
ARLGLAQ	20	0.0	8.707741467882032	0.0	11.755287	-0.3899716
ARLYALE	16	0.0	8.496556374227346	0.0	9.111662	-2.1488338
ARNYEFH	16	0.0	10.653721744306335	0.0	8.606289	-2.063445
ARPFSDF	16	-2.231798226743479	9.419121713074551	-2.231798226743479	8.213125	-2.170279
ARPGMAQ	20	-8.10591143372309	9.320225327493523	-8.10591143372309	11.939358	-0.67535543
ARPGYGY	8	1.6985319013299733	8.20883062528272	-4.321213741764247	10.941114	0.33809078
ARPLVIF	16	0.0	8.487537849830566	0.0	7.907492	-2.2048097
ARPLYSS	22	0.0	8.229965390704919	0.0	13.116398	-1.37788
ARPTGSW	40	-2.231798226743479	8.409025287859006	-2.231798226743479	6.743941	-4.2514935
ARPYDAS	24	0.0	11.501541187175151	0.0	10.906215	-2.3014324
ARQTPGW	10	-1.3908642148906112	8.223154207930754	-5.662504080656671	6.6077175	-3.0692844
ARSGMAQ	20	0.0	9.007895411967212	0.0	11.806865	-0.44842333
ARSGYAA	20	-2.3042099542472148	9.147150685690079	-2.3042099542472148	11.951524	-0.3894211
ARSLGSA	35	0.0	9.289792062209541	0.0	12.396301	-4.7425056
ARSPGVW	9	0.0	8.655611302526406	0.0	5.61619	-4.672577
ARSYGAA	15	0.22278278716691635	8.016505138466572	-7.072142067069565	11.361228	-3.8607216
ARSYSIG	16	0.0	8.550903249184309	0.0	8.571456	-2.0556014
ARTCLGC	32	0.0	8.791549671967497	0.0	9.032825	-3.420077
ARTMGSA	35	-6.7479841383285475	9.25220738756662	-6.7479841383285475	12.504549	-4.651433
ARVGFSS	39	0.0	8.049116536733163	0.0	13.309521	-0.75900525
ARVGHSQ	22	0.0	10.551598932923858	0.0	12.519726	-0.79569864
ARVGSSY	8	-2.3042099542472148	8.43302249373996	-2.3042099542472148	10.601467	0.7049436
ARVGYAQ	20	-2.231798226743479	11.556489497292059	-2.231798226743479	11.858742	-0.2615865
ARVHGSS	4	0.0	8.073429448795881	0.0	12.488209	-3.2914646
ARVILSS	26	0.0	8.024230810113357	0.0	9.345384	-4.6503325
ARVLGSA	35	0.0	9.454662985213318	0.0	12.47332	-4.7081733
ARVLNGW	10	-4.320470611414614	8.424421311995957	-4.320470611414614	6.386005	-2.7277994
ARVMLSP	26	0.0	8.616720731310766	0.0	9.323171	-4.6799693
ARVSYSQ	22	0.0	8.097191056285254	0.0	12.505041	-0.6840653
ARVTFSS	22	0.0	9.267069476607167	0.0	13.090443	-1.3276248
ARVTGSW	40	6.01974564309422	10.191366359496918	0.0	6.9064384	-4.1402006
ARVVLFS	26	0.0	8.361689177486209	0.0	9.047299	-4.7714906
ARVVLQN	26	0.0	8.900002957667628	0.0	8.975003	-4.656248
ARVYDAA	25	0.0	8.419267222114426	0.0	10.649568	-1.8927051
ARYAGSS	4	0.0	8.66364081803001	0.0	12.252126	-3.5810585
ASAAVDV	11	0.0	9.198103902766642	0.0	8.731851	-3.290584
ASEARWN	21	-3.1312925306864203	9.22255421961332	-3.1312925306864203	8.8297825	-0.39414382
ASGARWD	21	0.0	8.106239275639876	0.0	8.87555	-0.381819
ASHDLMW	1	0.0	8.061172103977242	0.0	5.728017	-3.1377041
ASHEIRW	37	0.0	8.08734896962001	0.0	5.097664	-3.0192096
ASIHGGW	40	0.0	8.240740157461538	0.0	6.1838355	-3.2235758
ASIRLLN	26	-2.231798226743479	8.81307439490665	-2.231798226743479	9.408055	-4.393532
ASLGRVY	31	-4.8243099123052415	9.271803672663125	-4.8243099123052415	10.045623	0.73479015
ASMGSVY	31	-7.668354268410369	9.472936721703274	-7.668354268410369	10.169724	0.8869804
ASMKNMW	10	0.0	9.479190890486647	0.0	6.173629	-3.0171747
ASNDYRW	19	0.0	8.922566354384658	0.0	5.0072727	-3.365035
ASQSRWD	21	-3.6244929235802767	8.140684105644587	-3.6244929235802767	8.789333	-0.20183843
ASRTGIW	40	-5.865857569783455	8.59919336172047	0.8806833661942455	6.0505733	-4.1591496
ASSPGRW	19	0.0	8.491105360746387	0.0	5.200287	-4.3212347
ASSVRWE	21	0.0	9.308311027193186	0.0	8.768571	-0.28610274
ASVASHW	40	-2.2699987493068985	9.389125173806251	-2.2699987493068985	6.6731505	-3.307388
ASVGSVY	31	0.0	8.134330999044494	0.0	10.324271	0.66967475
ASVGYGY	8	0.0	8.69985664221945	0.0	10.642414	0.44184375
ASVHAYM	16	-2.2699987493068985	8.007281980422146	-2.2699987493068985	8.188665	-2.2010493
ASVQCEE	17	0.0	9.292033380721856	0.0	9.368236	-0.063395634
ASWGSSS	22	-2.231798226743479	9.395111754333323	-2.231798226743479	12.59291	-1.8341945
ASYESRF	1	0.0	8.311596106625636	0.0	5.830224	-2.4771159
ASYGSSY	31	-3.090924213222047	8.973005537000688	-3.090924213222047	10.426679	0.906723
ASYGYSA	29	0.0	8.915943192564603	0.0	12.514427	-0.36372492
ASYLGSS	4	-4.5870358665537525	9.438199941339779	-4.5870358665537525	12.452303	-3.8618698
ASYSGSW	40	0.0	8.679368827393565	0.0	6.827938	-4.033261
ATATAYW	10	0.0	9.479247813851115	0.0	6.642335	-3.2324429
ATEYTGW	10	0.0	8.821897641659243	0.0	6.726061	-2.3081055
ATFGSSW	10	-2.2699987493068985	8.596362705300576	-2.2699987493068985	7.2500763	-2.6647573
ATGYGSS	4	0.0	9.41633756240437	0.0	11.982081	-3.4084735
ATHIRQV	3	-5.751528265057886	8.378852882313288	-5.751528265057886	9.192706	-1.5821321
ATHSHGW	10	-3.6391612037705032	8.7205176206537	-3.6391612037705032	6.3520846	-2.673091
ATNHHGW	10	0.0	9.311343276730243	0.0	6.3717217	-2.7212179
ATNQQYW	40	0.0	10.93088773758096	0.0	6.7867823	-3.3525617
ATQQSQP	10	0.0	8.54737216687264	0.0	7.0547996	-1.9528998
ATVGRVY	31	-4.337824065593425	8.71377345434044	-4.337824065593425	10.009557	0.6557877
ATVSHGW	10	0.0	9.347545252345704	0.0	6.5179977	-2.6621828
ATYHGSA	35	0.0	9.659332532099052	0.0	12.122862	-4.3611646
ATYMGSA	35	0.0	8.531967308991364	0.0	12.175237	-4.368407
ATYSIGG	16	0.0	8.384902873107725	0.0	8.504826	-3.2071238
AVAGGYW	40	0.0	8.170538778577523	0.0	6.711427	-3.7389662
AVAHGSS	4	-2.3042099542472148	8.366260938835666	-2.3042099542472148	12.358154	-3.3830566
AVARNGW	10	-3.112108633111786	9.620207516748792	-3.112108633111786	6.410594	-2.6644914
AVASGYW	40	0.0	8.68395652138956	0.0	6.6183877	-3.8885207
AVDSNRW	1	-3.6391612037705032	8.117086132550025	-3.6391612037705032	5.768816	-3.0121307
AVENWHS	17	0.0	9.581259731878458	0.0	10.407842	-0.95318145
AVGLRYV	3	1.159232366475641	8.99954916871849	-4.974492251488729	8.620014	-1.1582066
AVGVGTW	40	-2.231798226743479	8.036051408133202	-2.231798226743479	6.412793	-3.90149
AVGVVRW	37	0.0	8.347729463485752	0.0	4.7364526	-3.0569367
AVIRLTN	26	0.0	10.471815408273768	0.0	9.308362	-4.531444
AVIYGAA	15	0.0	8.163985717586943	0.0	11.285978	-3.9378932
AVPKHLW	40	0.0	9.60657562726774	0.0	7.012915	-3.561411
AVPLQHW	40	0.0	8.509042249503747	0.0	7.078474	-3.56072
AVPYAAY	16	0.0	9.143435874360451	0.0	8.934108	-2.3058758
AVPYSIS	18	0.0	8.111031224814194	0.0	10.316766	-2.5474658
AVQSHGW	10	0.0	8.973616622898158	0.0	6.4519215	-2.9180436
AVQSQHW	40	0.0	8.02191751858504	0.0	6.8121376	-3.5253358
AVQTQHW	40	0.0	9.84853601536551	0.0	6.791311	-3.4016612
AVRAGGW	10	0.0	8.725939760776868	0.0	6.559534	-2.7121727
AVRAIPM	10	0.0	10.840425075890634	0.0	7.170199	-2.6776776
AVRGALW	40	0.0	8.443768479478976	0.0	7.098153	-3.3683605
AVRPAGW	10	0.0	10.297905582100546	0.0	6.4519596	-2.4664395
AVRSGVW	40	-3.090924213222047	10.041094198479508	-3.090924213222047	6.397511	-4.043717
AVRVNGW	10	0.0	8.578115227276275	0.0	6.442167	-2.5585644
AVSYGSA	35	-4.9908057111323965	9.40832009080135	-4.9908057111323965	12.06433	-4.8946166
AVTMGSW	40	0.0	8.383101597325366	0.0	7.0064206	-4.006257
AVTQGYR	27	-2.231798226743479	8.156577354109588	-2.231798226743479	10.215802	-4.1689224
AVTTSYW	10	2.333749732397122	10.158705579714589	-3.112108633111786	6.762244	-3.1085734
AVVANGW	10	0.0	8.850229130458791	0.0	6.354742	-2.558046
AVVILKP	26	0.0	8.861478798007811	0.0	9.108117	-4.630656
AVVRLTN	26	0.0	8.22782424424216	0.0	9.170552	-4.414582
AVVRVFN	26	0.0	9.256490283064766	0.0	9.290336	-4.0602756
AVWGELV	8	0.0	8.917188459937416	0.0	10.466285	-0.059430543
AVWGEVS	8	0.0	9.146763129792836	0.0	10.516186	-0.09697088
AVWGVLE	8	0.0	8.500101680897235	0.0	10.450842	-0.13295837
AVYAGSS	4	0.0	8.37334271481173	0.0	12.024778	-3.6992648
AVYRLDG	11	-2.3042099542472148	9.095324076393695	-2.3042099542472148	8.808497	-3.3447237
AVYSGTW	40	0.0	8.476546393828762	0.0	6.4301286	-3.923663
AWAAGSS	4	0.0	8.20151143601954	0.0	12.395764	-2.847445
AWALGSS	4	0.0	8.851620353408844	0.0	12.631822	-3.2546384
AWDHGSR	4	-2.3042099542472148	8.133558502005982	-2.3042099542472148	12.63227	-2.9544683
AWEHDYA	18	0.0	8.111178162809612	0.0	9.987031	-2.3089304
AWERGAS	24	0.0	8.829055177414483	0.0	11.609642	-2.7526903
AWIGGSS	23	0.0	8.991449085472688	0.0	12.5357	-2.4333496
AWKGGST	14	0.0	10.06203739309376	0.0	13.2555065	-2.8410068
AWPGGSV	23	-3.110389978078836	10.556266234104989	-3.110389978078836	12.755387	-2.1573212
AWPGMSA	22	0.0	9.9225264152373	0.0	12.436935	-1.5833215
AWQGDRA	25	-4.806518931975452	9.590910149283904	-4.806518931975452	11.166543	-1.5574626
AWQGGSS	23	-3.110389978078836	9.284187040284499	-3.110389978078836	12.574063	-2.506982
AWQLGSS	4	-4.320470611414614	9.811999083431033	-4.320470611414614	12.559089	-3.1076412
AWSGGSS	23	-2.2699987493068985	9.605194346361019	-2.2699987493068985	12.526334	-2.5373666
AWSGGST	14	0.0	9.763414408184136	0.0	13.159213	-2.6943843
AWSGQTY	8	0.0	8.767924033562814	0.0	10.824749	-0.44500828
AWSLGAS	24	0.0	8.491105360746387	0.0	11.448756	-2.8156762
AWSMGST	14	0.0	9.064394330738969	0.0	13.402926	-3.4578555
AWTRPEG	16	8.022074395629815	9.622071576714184	0.0	8.654178	-1.9485497
AWVGLSS	22	-2.3042099542472148	8.361086188572347	-2.3042099542472148	12.534617	-1.3992927
AWVGMSH	22	0.0	8.428603440442224	0.0	12.573309	-1.2863318
AWVGNAA	12	0.0	9.122658617331217	0.0	11.621276	-1.6275922
AWVGSSA	22	0.0	11.108838592057124	0.0	12.22304	-1.5706271
AWVGSSV	22	-2.2699987493068985	9.868404474645915	-2.2699987493068985	12.33478	-1.622073
AYAGLSS	22	0.0	8.363517370051708	0.0	12.918181	-1.3423396
AYAGYAL	20	0.0	9.764888767500034	0.0	12.146703	-0.015868813
AYAGYGL	28	-4.974019788454442	9.386105742299465	-4.974019788454442	12.013035	0.25269976
AYAGYRT	20	-2.231798226743479	8.935261614540781	-2.231798226743479	12.440891	0.022550164
AYAGYTH	28	2.001641116459161	9.379660575050194	-2.2699987493068985	12.358277	0.06789395
AYESMRY	33	-3.090924213222047	8.662457283345635	-3.090924213222047	6.104495	-1.8793021
AYFGHSA	22	0.0	8.058622745134706	0.0	12.763003	-0.874691
AYGFGSS	4	-2.2699987493068985	9.10901562486268	-2.2699987493068985	12.144336	-3.5877206
AYGHGSS	4	-3.1312925306864203	8.445382260449577	-3.1312925306864203	12.130733	-3.3339827
AYGTLYT	11	0.0	8.79904141320444	0.0	9.384816	-3.6627734
AYHGHAS	12	0.0	8.960640319721701	0.0	11.850592	-1.4506279
AYHGSAA	25	0.0	11.760228422642436	0.0	11.016468	-1.0687941
AYHLGSS	4	0.0	10.669659100252243	0.0	12.656492	-3.3986583
AYKQSIA	17	0.0	8.415398343931006	0.0	10.183683	-1.4251634
AYKVSLA	18	0.0	9.600544927059726	0.0	9.903377	-1.5849794
AYLGGST	14	0.0	10.180352737319058	0.0	13.34929	-2.762014
AYLGSSS	22	0.0	8.57317771178731	0.0	12.745879	-1.5519911
AYPGGSW	22	0.0	8.278668748566725	0.0	12.476754	-1.7879919
AYPGMSS	22	0.0	8.795977478149727	0.0	12.897018	-1.4103599
AYPGNSW	22	0.0	9.407687910068754	0.0	12.857744	-1.3904356
AYPGSSV	22	0.0	8.188655665974442	0.0	12.798028	-1.3671088
AYPGTSS	22	0.0	8.129761002060462	0.0	12.82202	-1.4878824
AYPNFST	36	-6.947917598015477	9.261854079300747	-6.947917598015477	13.316992	-1.3444115
AYQYGAA	15	-4.781371423827802	9.327479558677082	-4.781371423827802	11.327662	-3.7526262
AYRPAGS	18	-3.6391612037705032	8.574775980956886	-3.6391612037705032	10.68211	-2.0678928
AYSGHAS	12	0.0	8.765995027868874	0.0	12.089036	-1.4096302
AYSGQSS	22	0.0	9.007816492329399	0.0	12.880047	-1.2131996
AYTHGSA	35	0.0	10.808056005018578	0.0	12.210423	-4.471719
AYTSGSW	40	3.123578889948943	9.443573638877602	-3.090924213222047	6.662681	-4.06443
AYVGYSA	22	0.0	9.064546096040175	0.0	12.8249855	-0.651878
AYVLGGR	15	0.0	10.057115228511327	0.0	10.748108	-3.3006196
AYYGASM	22	0.0	8.509153762679913	0.0	12.47369	-1.0764942
AYYPAGS	18	-4.787430647953157	8.807625619430157	-4.787430647953157	10.37954	-1.9503738
CAGLLYC	16	0.0	8.45271608255796	0.0	8.464222	-3.1933184
CAHILGC	32	0.0	9.773845742545868	0.0	8.641123	-3.8749685
CDFKQWS	24	0.0	10.602274996251166	0.0	10.777247	-3.097578
CFGHVCG	18	0.0	8.291009619590596	0.0	9.615261	-2.672738
CFLYLCS	2	0.0	8.530128229035142	0.0	11.757438	-2.4357884
CFPRLDC	11	0.0	9.21013470619083	0.0	10.100128	-2.9721367
CFPVSDC	18	-4.0252604485132615	9.958360437269219	-4.0252604485132615	10.250867	-2.8726223
CLDYRCG	17	0.0	10.304099612558838	0.0	9.688698	-0.35498056
CLGRVCG	18	2.882587546819224	8.20756591964348	-4.346788127949154	9.517421	-2.3408728
CNWSLSC	32	0.0	8.301210791100845	0.0	9.283453	-3.729754
CPTILGC	11	0.0	9.810200127767917	0.0	9.261296	-3.4142802
CPTSPRW	37	0.0	8.647536847427906	0.0	5.268296	-2.8178167
CRILGSA	35	-2.231798226743479	8.380883086637915	-2.231798226743479	12.741733	-4.7375083
CRRIEGS	2	0.0	8.616410206354061	0.0	11.419749	-2.213257
CVNCLEG	16	0.0	8.628212733932816	0.0	8.523663	-2.1200058
CVQYGSA	35	5.2338012143353065	10.358305235244154	0.0	11.8910055	-4.734614
CWPREGC	18	0.0	8.814704418627262	0.0	10.18241	-2.7728205
CYPQSAC	11	0.0	8.383101597325366	0.0	10.24663	-2.9304066
CYTALTC	11	-4.8130021018309	8.871594752930198	-4.8130021018309	10.002903	-3.1277106
DAASGRW	19	0.0	9.185971928795102	0.0	4.980297	-3.6131144
DAAWDRA	18	0.0	8.829055177414483	0.0	9.870196	-2.0868716
DAGAVRW	37	0.0	8.79019104349085	0.0	5.004229	-2.867501
DAGDYRW	37	-2.2699987493068985	9.27774923137896	-2.2699987493068985	5.1075053	-3.0292878
DAGGSRW	37	-1.7914114390345917	9.006576956378249	-7.0252126533698975	5.1769905	-2.811564
DAGQSRW	37	0.0	10.643206699699386	0.0	4.9974623	-2.8135526
DAGTVRW	37	-4.01496869048318	9.865457322448961	-4.01496869048318	5.020968	-2.7358186
DANAARW	37	0.0	10.336458038628106	0.0	5.2282844	-2.5203602
DAQSSRW	37	0.0	11.513218505724609	0.0	5.1908817	-2.6418235
DAQVTRW	37	0.0	8.809264482232336	0.0	4.966979	-2.7990506
DARFLSQ	24	0.0	9.279444163822696	0.0	10.68533	-2.631512
DARWDNG	18	0.0	9.10157775478013	0.0	9.9864	-2.333589
DARWSAA	18	0.0	9.849361812722744	0.0	10.515555	-2.5486605
DARWTAS	24	-2.2699987493068985	8.876464584585921	-2.2699987493068985	10.705981	-2.6466906
DARYLAQ	24	0.0	9.720436030279119	0.0	10.931771	-2.469672
DASNARW	37	-2.2699987493068985	8.144284023919727	-2.2699987493068985	5.4265995	-2.576553
DASRFSY	36	0.0	8.650831357879454	0.0	13.792188	-2.4099276
DASTSRW	37	-2.231798226743479	9.515485864217451	-2.231798226743479	5.3440714	-2.6391978
DATMRWS	21	0.0	11.660944786382371	0.0	9.0444355	-0.6203626
DATYGSS	4	0.0	9.016587997346807	0.0	12.36823	-3.645967
DAVRMLF	16	0.0	8.104201560321608	0.0	8.424663	-2.7735898
DAVTNRW	1	0.0	10.937300304826286	0.0	5.7919784	-2.6698484
DAWKGAS	15	0.0	9.674424094862701	0.0	11.414074	-3.3526497
DAWKGSS	4	0.0	8.51420381480805	0.0	12.215262	-3.7540054
DDARRFT	3	0.0	11.280539833908598	0.0	8.881322	-1.5727863
DDKRMYI	16	0.0	8.500213887253814	0.0	8.803001	-2.7000191
DDKVRWS	21	-3.6391612037705032	9.084942959898271	-3.6391612037705032	8.859053	-0.32543132
DDLNRWA	21	-2.2699987493068985	10.097340767447836	-2.2699987493068985	8.883429	-0.3449407
DDRLLSY	6	-3.6391612037705032	8.585469684913916	-3.6391612037705032	8.176384	-3.5871587
DDRPGRW	19	0.0	10.16006859406045	0.0	4.8697786	-4.1852446
DDRVTRW	37	1.399333033610201	8.470282713610514	-4.046525331898708	4.9500847	-2.9513848
DDSTRRY	33	0.0	9.317388723017752	0.0	5.8671894	-1.9119679
DDVHQFW	10	0.0	8.646035523635177	0.0	6.996395	-3.0783124
DDVRKYF	16	0.0	8.642831675152392	0.0	8.48159	-2.6585984
DEARVRW	37	0.0	9.068287196374206	0.0	5.0468435	-2.6155562
DEASARY	33	0.0	9.894285967279567	0.0	5.6564064	-1.9739484
DEAWGSS	24	0.0	8.637907144934061	0.0	11.800922	-3.291077
DEFRMRF	33	0.0	9.53947444536462	0.0	5.619711	-2.2737172
DEFTSRW	37	0.0	8.593556579909224	0.0	5.283144	-2.715179
DEGPWHF	17	-0.3082596540458967	8.742951662422286	-6.840800058587097	10.068066	-0.92251694
DEHWFRE	16	0.0	9.68166677203629	0.0	9.328734	-2.609688
DEIYHGW	10	0.0	8.022230101381599	0.0	6.659778	-2.2873123
DENRARW	37	0.0	8.86835616959827	0.0	5.2837067	-2.6693833
DEPWRAS	24	-3.0694240813387665	9.38327396932887	-3.0694240813387665	10.686755	-2.3881514
DEQIVRW	37	0.0	9.058392587300068	0.0	5.036075	-2.7582073
DERASRW	37	0.0	8.177202573225477	0.0	5.392763	-2.8181283
DERSARW	37	0.0	9.675306094363036	0.0	5.2289114	-2.9312167
DERSGRW	19	-4.805988118885048	8.801593053797777	-4.805988118885048	5.2926636	-3.8509407
DERWDSS	24	-2.2699987493068985	8.427302417689885	-2.2699987493068985	10.659331	-2.570218
DERWIAA	24	0.0	8.559643073864144	0.0	10.550751	-2.6307735
DERWSRS	18	0.0	9.426685489936208	0.0	10.393678	-2.4985926
DEVHRLW	10	0.0	11.75037067327993	0.0	7.2561846	-2.9944665
DEWYELA	18	-2.2699987493068985	9.091859558704423	-2.2699987493068985	9.688852	-2.2867794
DEWYELG	16	0.0	9.682399316557918	0.0	9.209193	-2.1933959
DEYRYSS	23	0.0	8.505407077889844	0.0	12.904352	-2.7159033
DFAHQYR	11	0.0	9.411517835718492	0.0	10.033851	-3.111697
DFARGSS	4	-0.8896942236407615	9.6524607858716	-0.8896942236407615	11.994743	-3.2664585
DFEVVRW	37	0.0	8.829055177414483	0.0	4.9272876	-2.6999612
DFFRSSS	24	-2.231798226743479	8.896638959696904	-2.231798226743479	11.903836	-2.9062696
DFGAGRW	37	0.0	9.61825179374088	0.0	4.886711	-3.2238305
DFGGFSV	39	0.0	9.787791274563501	0.0	13.372895	-0.6864811
DFGLRGF	34	0.0	9.454720884611492	0.0	8.114815	-1.2627516
DFGMGYR	27	0.0	9.980497965360781	0.0	10.223042	-3.9171696
DFHGHIF	8	0.0	10.236127492963625	0.0	10.841782	-0.6539999
DFKMGFS	15	-4.328803957384687	9.160982218595912	-4.328803957384687	11.09446	-3.4932785
DFLPSGF	34	0.0	9.200492166814957	0.0	7.594696	-1.3764374
DFQYSST	23	0.0	8.163985717586943	0.0	12.528665	-2.1866856
DFRGGSS	23	-2.3042099542472148	8.003373588692568	-2.3042099542472148	12.58761	-2.624598
DFRGYAT	20	-3.1312925306864203	9.71601444029854	-3.1312925306864203	12.235606	-0.33525664
DFRLTGY	34	0.0	9.144284166816666	0.0	7.5431643	-1.2155766
DFRMGST	38	0.0	10.922422713445014	0.0	13.414847	-4.064996
DFSRGAS	24	0.0	8.056363989978513	0.0	11.2571535	-3.046961
DFSSSRW	37	0.0	9.17921311648842	0.0	5.3118463	-2.6217792
DFVPMAS	2	0.0	10.193627031480316	0.0	11.3939905	-2.1713965
DFVTQHW	40	0.0	8.809083338074009	0.0	6.7558312	-3.4326
DGALWRS	30	-4.320470611414614	9.00015042043988	-4.320470611414614	7.060887	-0.22590615
DGASMRF	33	0.0	10.165244862790663	0.0	5.7066345	-2.1962976
DGASRWV	21	0.0	8.3216532491122	0.0	8.756405	-0.4565688
DGATAYW	10	0.0	8.65551055452191	0.0	6.5102243	-3.152602
DGDIARW	37	0.0	8.249459060983673	0.0	5.4097147	-2.6623442
DGEPGRW	19	0.0	11.3136603645502	0.0	4.986918	-4.095279
DGGRLMW	40	0.0	9.178174741564185	0.0	7.7190814	-3.07107
DGGRLTW	10	-3.030971647814191	8.743438111231054	-3.030971647814191	6.992438	-2.7591608
DGHVGVW	9	0.0	8.022073818449073	0.0	5.673923	-4.4112625
DGISSRW	37	0.0	9.594905772596578	0.0	5.0967746	-2.7139072
DGLPWVS	17	0.0	8.141307653988385	0.0	10.176391	-0.69063324
DGLSVRW	37	0.0	9.039015427480196	0.0	4.8425703	-2.720995
DGLTVRW	37	0.0	8.554425710058233	0.0	4.978254	-2.7903516
DGMIGRW	19	0.0	8.016819703092105	0.0	4.9373183	-3.820072
DGMSGRW	19	0.0	11.079703683342418	0.0	4.9086103	-3.600152
DGMVARW	37	0.0	10.926692741955668	0.0	5.1624947	-2.8235097
DGNPRWS	21	0.0	8.122873899884842	0.0	8.884582	-0.55000544
DGNSARW	37	-5.651989270086489	9.592336075847534	-5.651989270086489	5.229796	-2.6239898
DGPRVFY	16	-4.579450513925805	9.1500939991608	-4.579450513925805	8.272767	-2.522442
DGPTNWS	21	0.0	8.419267222114426	0.0	8.847002	-0.66555977
DGQPGKW	9	-7.071921315179447	8.602014335445409	-7.071921315179447	5.281541	-4.6338706
DGQSTRW	37	0.0	8.500213887253814	0.0	5.0949583	-2.6601746
DGRGWSA	5	0.0	9.466385386263719	0.0	13.833026	-1.091539
DGSIGRW	19	0.0	9.259567025167943	0.0	4.851546	-3.7210863
DGSLFRY	7	0.0	8.075511062938324	0.0	6.8910685	0.1639299
DGSMGRW	19	0.0	8.514314929748979	0.0	4.813886	-3.8005192
DGSSARW	37	0.0	8.953140276412519	0.0	5.296286	-2.6241956
DGSSGRW	19	-2.231798226743479	8.653423230585972	-2.231798226743479	4.8162675	-3.439273
DGVFHRT	10	2.2099970365908623	8.041022651441397	-3.5959299957155997	6.36457	-1.3998784
DGVGFSV	39	0.0	9.495500555506526	0.0	13.459281	-0.6428273
DGVGGRW	19	-2.2699987493068985	8.01295604312477	-2.2699987493068985	4.9366984	-3.5386212
DGVLYRS	30	-3.6668889739136024	9.653928089883529	-3.6668889739136024	7.084612	-0.26142946
DGVRLYN	26	0.0	10.470006839189283	0.0	9.196128	-4.406685
DGVVVRW	37	0.0	9.035352412517806	0.0	5.0090375	-2.8239655
DGYERLR	16	0.0	8.251301724385845	0.0	8.576017	-2.3046756
DGYGTFR	16	0.0	8.115953762464018	0.0	8.834851	-2.5692449
DGYKTNW	1	-2.3042099542472148	8.284358405048728	-2.3042099542472148	5.9449306	-3.1691532
DGYRVFV	11	0.0	8.92776298614101	0.0	8.921911	-3.0775957
DHFGNRF	33	0.0	9.689503764180754	0.0	5.8081727	-2.1825032
DHFHGSS	4	-5.140480668784812	9.667865683576602	-5.140480668784812	12.069901	-3.2999384
DHFRGSS	4	0.0	9.604877997776658	0.0	12.125486	-3.3961773
DHHHVGW	10	0.0	8.234364109001966	0.0	6.1872044	-2.7140489
DHKYSQW	10	0.0	8.303494473586147	0.0	7.0513706	-2.2651203
DHPQARY	33	0.0	8.616617230418045	0.0	5.803609	-1.8273506
DHPYALN	16	0.0	8.353624651560366	0.0	8.499487	-2.022585
DHRMYAV	20	-3.1312925306864203	8.28834189203191	-3.1312925306864203	12.165169	-0.12625869
DHSEWHY	17	0.0	8.159224635169913	0.0	10.118521	-0.95877874
DHSTGRW	19	0.0	8.554425710058233	0.0	4.927488	-3.436617
DHSYSHY	34	0.0	9.901680791355728	0.0	7.392484	-1.8943715
DHWAGSS	4	0.0	8.164127360228353	0.0	12.170238	-3.8328557
DHWGGAQ	12	-4.0354793079276945	8.582422137779208	-4.0354793079276945	11.626184	-1.4064599
DHYSNRF	1	0.0	8.4621846441786	0.0	5.841135	-2.42833
DIEVARW	37	0.0	8.094555986556504	0.0	5.2747717	-2.5081923
DIFRGAS	24	-3.6244929235802767	8.359721628589337	-3.6244929235802767	11.347513	-3.0540135
DIFRGAT	15	0.0	8.925289587214754	0.0	11.354826	-3.3279605
DIGSGRW	19	0.0	10.206236643542557	0.0	4.977881	-3.3697903
DIGTSRW	37	3.8981947618842376	9.553942882745467	-3.110389978078836	5.1674566	-2.7296124
DIGWGSS	4	0.0	8.104053910004314	0.0	11.898408	-3.3705232
DIIGGRF	33	0.0	8.824817484483095	0.0	5.6976833	-2.2091625
DIKWHAS	24	-4.800539514627126	9.114611877911837	-4.800539514627126	11.080575	-2.659487
DILQGYY	27	0.0	9.884056212040933	0.0	10.387145	-4.2844324
DILSGFR	27	-4.580071558335207	9.509961145336817	-4.580071558335207	10.33889	-3.8672483
DIMRGFR	27	0.0	9.877933450534812	0.0	10.271733	-3.9513702
DINTVRW	37	0.0	8.72442183887125	0.0	5.1989202	-2.6572464
DINYHRS	24	0.0	8.25327519199284	0.0	10.666729	-2.9386864
DIRYLAS	24	0.0	8.321526258448174	0.0	10.997956	-2.5704787
DISHHYY	16	0.0	9.24787627612469	0.0	8.427236	-2.8214777
DISHYRP	1	0.0	9.75220637078588	0.0	5.9797463	-2.4257565
DISRHYS	18	0.0	8.963374082420996	0.0	10.319748	-2.8404384
DISRRFS	18	-2.231798226743479	8.370398363348215	-2.231798226743479	10.095416	-2.6323004
DISYRYS	18	0.0	8.261786534606445	0.0	10.426184	-2.6765592
DITTRWT	21	0.0	9.705775183632408	0.0	8.9852915	-0.6308545
DIVPGRW	19	0.0	9.685569203845095	0.0	4.8893595	-4.011678
DIYRDRF	33	0.0	9.366192495351568	0.0	5.849095	-2.2114136
DIYRRFE	18	-3.1502246788187263	8.428312460971785	-3.1502246788187263	9.535856	-2.6838067
DKAFLGE	11	5.2338012143353065	8.210469925659407	0.0	8.753079	-3.1414003
DKAHRSD	36	0.0	8.016819703092105	0.0	13.418566	-2.1490424
DKAWSAS	24	0.0	9.364248507495816	0.0	10.805997	-2.6198852
DKFDLRR	6	0.0	8.404080928932096	0.0	8.155669	-4.2862883
DKGQYGW	10	0.0	8.353624651560366	0.0	7.293739	-2.3219044
DKGTYGW	10	0.0	9.081370608515519	0.0	7.041757	-2.4155185
DKIYLSS	24	0.0	8.11812119005564	0.0	11.828903	-2.7122529
DKMFGST	38	0.0	9.318391016416454	0.0	13.409399	-3.9576418
DKPFFSS	36	-3.6244929235802767	8.697255574709537	-3.6244929235802767	13.331759	-1.9976742
DKPGWAA	12	-0.9303636647041013	9.955526733749425	-0.9303636647041013	11.7061	-0.9734585
DKQYGYS	4	0.0	9.14775272820636	0.0	12.40567	-3.6301932
DKRWESS	24	0.0	10.180352737319058	0.0	11.122257	-2.666027
DKSRWDI	18	0.0	8.768110419752196	0.0	9.7894745	-2.3252683
DKVGRIY	31	-2.231798226743479	8.111557024823345	-2.231798226743479	10.037923	0.71918756
DKWAGSM	4	0.0	9.112049005412103	0.0	12.043616	-4.01285
DKWKGFS	4	0.0	8.159224635169913	0.0	11.80763	-3.696806
DKWLGST	38	0.0	8.467516290787088	0.0	13.3572235	-4.279542
DKWQGAT	15	-6.342178712866481	9.261109851901725	-6.342178712866481	11.398148	-3.4751577
DKYHGSS	4	0.0	8.631251086382495	0.0	12.444415	-3.5544343
DKYHVDV	32	0.0	9.007816492329399	0.0	8.955976	-3.5169492
DKYTNHW	1	-2.231798226743479	9.326316829418928	-2.231798226743479	5.875675	-2.9102168
DLAVRWS	21	0.0	9.487257443728648	0.0	9.04816	-0.40140033
DLDTNRW	1	0.0	8.072976900579027	0.0	5.6998253	-3.0279365
DLFRGFT	15	0.0	9.014110488177483	0.0	11.083881	-3.842756
DLGANRW	37	-6.704049160280044	8.352267191341687	-6.704049160280044	5.2092853	-2.8196604
DLGGSRW	37	-3.110389978078836	8.601062301442914	-3.110389978078836	5.219839	-2.7447467
DLGTSRW	37	0.0	9.849449893941662	0.0	5.323003	-2.6156526
DLHGWST	5	0.0	8.59168910103915	0.0	13.983718	-1.054896
DLIRSSW	10	0.0	10.922669947150776	0.0	6.2899976	-2.7235427
DLIRVNW	1	0.0	8.696672325707198	0.0	5.846403	-2.6994667
DLKYVGW	10	0.0	9.106168945367338	0.0	6.670101	-2.3536062
DLLHVPN	32	0.0	8.170679779335	0.0	8.561807	-3.8812075
DLLQRWA	21	6.543616307276032	9.201445600260682	0.0	8.92648	-0.34225613
DLMPGRW	19	0.0	8.0993868344739	0.0	4.9639206	-3.9186854
DLNLGRW	19	0.0	9.477393445574808	0.0	4.974839	-3.8004105
DLNTSRW	37	0.0	8.15936674599967	0.0	5.349301	-2.751924
DLRFSAS	24	-4.9802642937672905	8.001057809309046	-4.9802642937672905	10.950362	-2.4214604
DLSWGST	38	0.0	9.52382267999745	0.0	13.204552	-4.268099
DLTAGCC	27	0.0	9.698169797880677	0.0	10.5572405	-3.8064985
DLTRFGY	16	0.0	9.040236080057424	0.0	8.584829	-2.0036492
DLTTARW	37	-6.131839215475121	9.243699654535067	-6.131839215475121	5.3752966	-2.7578936
DLVGARW	1	0.0	9.245766019372342	0.0	5.6195455	-2.6733482
DLVRRWD	21	-2.2699987493068985	8.754869601335944	-2.2699987493068985	8.867797	-0.21880572
DLYHFPK	32	0.0	8.428721347477056	0.0	8.722485	-3.891301
DLYIRSI	18	0.0	8.613347306111999	0.0	9.582085	-2.0228245
DLYRGFS	27	-2.2699987493068985	8.380458680604928	-2.2699987493068985	10.661348	-3.7515805
DMHRYSA	24	-2.3042099542472148	8.465761604568572	-2.3042099542472148	11.942584	-3.0978186
DMLGGRW	19	-3.1312925306864203	9.127072926751213	-3.1312925306864203	5.259324	-3.4225483
DMLGWSS	5	0.0	8.950140632682583	0.0	13.905311	-0.95768625
DMLPSRA	34	0.0	8.688825058148286	0.0	7.3594503	-1.7971184
DMLQGYR	27	0.0	10.732174279408333	0.0	10.292838	-4.150471
DMNDYRW	37	0.0	8.404200857162364	0.0	4.9737816	-3.0207427
DMPGFSW	39	0.0	9.130475731938557	0.0	13.448751	-0.84565574
DMPGWSS	5	-3.1502246788187263	9.358481819398126	-3.1502246788187263	13.885659	-1.0740751
DMSSGRW	19	-5.77109428606422	9.398636155260585	-5.77109428606422	5.139572	-3.480455
DMTHSRW	37	0.0	9.352520978306623	0.0	5.269722	-2.6451156
DMTQVRW	37	0.0	10.28144197908587	0.0	5.1482806	-2.8417897
DMTWRVD	3	0.0	11.60077886884683	0.0	9.417073	-1.328763
DMVGRHW	10	0.0	9.343416357336606	0.0	6.31937	-3.0987518
DNAGARW	37	0.0	8.51420381480805	0.0	5.4442496	-2.5978348
DNAPGRW	19	0.0	11.869097689690356	0.0	4.791782	-4.109429
DNFGHLW	40	-3.6391612037705032	9.0121947763701	-3.6391612037705032	7.211051	-3.3633916
DNLAGRW	19	0.0	9.489155718387238	0.0	5.045289	-3.5277555
DNLSSRW	37	-4.320470611414614	9.15080100967579	-4.320470611414614	5.2141404	-2.6729891
DNPISRY	33	0.0	8.357538689401203	0.0	5.388801	-2.061529
DNPLSRY	33	-4.557713955147228	8.122757645170832	-4.557713955147228	5.60502	-1.9450523
DNPSRWA	21	0.0	8.031759294863532	0.0	9.070996	-0.5459953
DNPSRWT	21	0.0	8.568116200533936	0.0	9.117745	-0.56756496
DNPYAGF	34	0.0	10.260580897733353	0.0	7.29371	-1.7736849
DNQMVRY	33	0.0	8.075661663362006	0.0	5.264348	-2.2879207
DNSFNLK	16	0.0	8.299301860071338	0.0	8.390165	-2.547397
DNSWSSS	24	-2.231798226743479	8.27471259899371	-2.231798226743479	10.702613	-2.665324
DNTFAGW	10	0.0	8.428603440442224	0.0	6.628223	-2.3330097
DNTYDLR	16	0.0	10.565157045367997	0.0	8.979444	-2.29981
DNVVNRW	1	-2.231798226743479	10.60665318984163	-2.231798226743479	5.6536565	-2.759725
DNYLGKF	38	0.0	8.925289587214754	0.0	12.639029	-4.1547318
DPASARW	37	0.0	9.396309607829552	0.0	5.2383566	-2.4187124
DPAVIKW	37	0.0	8.15936674599967	0.0	5.2728505	-2.5304384
DPIWHNS	24	0.0	8.954108135850497	0.0	10.704209	-2.5690382
DPKEMRW	37	0.0	8.367650718230651	0.0	4.9954133	-2.998131
DPKWGSS	24	-3.6403526983565095	11.08104843796046	-3.6403526983565095	11.734184	-3.0254028
DPLGGRW	19	0.0	8.625071918875845	0.0	5.243159	-3.3168116
DPLKGWS	24	0.0	9.163497829460292	0.0	10.842137	-3.1659398
DPNTRWA	21	0.0	10.79001217942184	0.0	9.050759	-0.43885645
DPRHAHW	1	0.0	9.052442291687544	0.0	5.885311	-2.5902371
DPRWPKS	24	-4.3542453228686275	9.931607450610805	-4.3542453228686275	10.841487	-2.6756876
DPSSSRW	37	-6.762445882488933	9.409198620092978	-6.762445882488933	5.2194605	-2.6356523
DPTHARW	37	-4.3711995866326685	9.357515367522387	-4.3711995866326685	5.249692	-2.5651884
DPTSSRW	37	-6.950740106477031	9.012252801188726	-6.950740106477031	5.261208	-2.6716807
DPTWRRD	18	0.0	8.41914853985389	0.0	9.619852	-1.7598112
DQFPGKW	9	0.0	8.964579092137955	0.0	5.2217917	-4.4565964
DQFRGST	38	0.0	9.698894012642466	0.0	13.059074	-4.206097
DQGSSRW	37	-3.1312925306864203	9.37005504621318	-3.1312925306864203	5.22878	-2.7295554
DQRYGSV	35	-2.2699987493068985	8.326461939900355	-2.2699987493068985	12.570788	-4.180135
DQRYMAG	24	0.0	9.381719820651979	0.0	10.9607725	-2.5256445
DQSSARW	37	1.125387754094294	9.714319918816367	-4.320470611414614	5.211815	-2.6713233
DQSWRVD	3	-2.3042099542472148	9.849574436610181	-2.3042099542472148	9.394029	-1.0829997
DQTHMRW	37	0.0	8.481938961530611	0.0	4.98215	-2.9260144
DRAGWAV	20	-2.231798226743479	9.438192593062455	-2.231798226743479	11.966689	-0.62619555
DRAMGSA	35	0.0	8.578221527439702	0.0	12.704958	-4.6643806
DRAWGAS	24	0.0	10.005868898363813	0.0	11.463845	-3.0541036
DRDPGRW	19	0.0	10.917684783320798	0.0	4.9655013	-4.011809
DREFQTW	10	0.0	8.11812119005564	0.0	6.8807845	-2.7978404
DREPGRW	19	0.0	9.17484893619339	0.0	5.050557	-4.115069
DRFAGFS	27	0.0	9.440712824509253	0.0	10.602935	-3.5069375
DRFMLPS	27	0.0	10.103692266721037	0.0	9.722455	-3.6531184
DRFPYGY	8	0.0	8.81336743163198	0.0	10.9037695	0.12793303
DRFQAYH	11	4.589280908400646	11.582856369752305	0.0	9.53191	-2.8027406
DRFQNFL	11	0.0	8.471248075952142	0.0	10.1507015	-2.9814541
DRFYGAS	24	-2.2699987493068985	8.687601520289476	-2.2699987493068985	11.405756	-3.1535738
DRGVGSW	9	0.0	8.279637278383431	0.0	6.468823	-4.458907
DRGWSRE	37	0.0	8.024230810113357	0.0	5.188196	-2.5008538
DRHQGSS	4	-2.3042099542472148	8.843649301765879	-2.3042099542472148	12.706159	-3.4544663
DRHQPGW	10	-3.110389978078836	10.227594446994123	-3.110389978078836	6.5253515	-2.9600933
DRIHGSS	4	0.0	9.58976539380718	0.0	12.4244375	-3.6273835
DRIRGSS	4	0.0	8.099238690552694	0.0	12.546751	-3.602664
DRIYGSA	35	-3.653681847295951	10.356270942025363	-3.653681847295951	12.253069	-4.5696616
DRKMGSA	35	0.0	8.482052589375597	0.0	12.58341	-4.5876226
DRLFQSS	23	0.0	8.462069440630549	0.0	12.613193	-2.6754904
DRLGFSY	29	0.0	12.413173184334672	0.0	13.066661	-0.5389439
DRLGYST	29	0.0	8.325908116678114	0.0	12.795895	-0.083437026
DRLHGSV	38	-3.6391612037705032	9.851283585757454	-3.6391612037705032	12.851679	-4.333764
DRLLGAA	15	0.0	8.628315406312042	0.0	11.361224	-3.638176
DRLLGSA	35	0.0	10.997304571230451	0.0	12.678362	-4.666501
DRLYSAS	24	-4.5654141520413	8.089837854945706	-4.5654141520413	11.191721	-2.6569135
DRMHGSW	35	0.0	8.122873899884842	0.0	12.69359	-4.481479
DRMLGAS	24	0.0	9.421022712852546	0.0	11.478201	-3.0960016
DRMRGAQ	24	0.0	8.873751411512442	0.0	11.517459	-2.8962545
DRNWGPM	24	0.0	8.517927753313582	0.0	11.285745	-3.156062
DRPFSLS	24	0.0	10.557995711265937	0.0	10.818721	-2.5335581
DRPGFAW	20	0.0	9.014267636092345	0.0	11.984657	-0.67195714
DRPGMWA	12	0.0	8.061172103977242	0.0	12.179435	-0.9583282
DRPQYNW	10	7.008584739963073	9.090736879718895	0.0	7.4864883	-2.593587
DRQVSWA	3	0.0	8.404080928932096	0.0	9.143444	-0.8668251
DRRGFAT	20	5.254728446840877	9.05461345369866	-2.2699987493068985	12.260149	-0.59631467
DRRLGST	38	0.0	8.188516411261661	0.0	13.239676	-4.364565
DRRLIQL	16	0.0	8.95685429264892	0.0	8.287886	-3.0119393
DRRNGSS	4	0.0	8.482052589375597	0.0	12.8065195	-3.4705849
DRRYEAQ	24	0.0	10.359830295457932	0.0	11.111243	-2.3314052
DRSLGSS	38	-3.6403526983565095	9.546429281691408	-3.6403526983565095	13.014601	-3.7679765
DRSQWSI	36	0.0	9.119996681388024	0.0	13.563215	-1.7811451
DRSWERF	18	0.0	8.500101680897235	0.0	9.406163	-2.2632594
DRSWERS	18	0.0	9.199197156193737	0.0	10.154408	-2.4236948
DRTCYSC	29	0.0	8.0922039698676	0.0	12.666764	-0.04800962
DRTGWAT	12	0.0	8.693480965221173	0.0	11.969142	-0.8642993
DRTGYSS	29	-6.594161347500855	9.44138716251951	-6.594161347500855	12.953992	-0.5133331
DRTHGSA	35	0.0	9.114290733957898	0.0	12.380169	-4.3717737
DRTKGSS	4	0.0	8.408099839804935	0.0	12.57866	-3.5752752
DRVAWSA	36	0.0	8.311468227567364	0.0	13.690154	-1.7896143
DRVHGSA	35	0.0	10.126501452513631	0.0	12.56897	-4.4557543
DRWAGSV	35	0.0	8.18397543655711	0.0	12.430373	-4.2501144
DRWNSST	23	-2.2699987493068985	9.438749843068278	-2.2699987493068985	12.656772	-2.4769619
DRWQGAV	15	0.0	8.5178169162913	0.0	11.589656	-3.574115
DRWSTST	23	0.0	8.351783871769797	0.0	12.527707	-2.635192
DRYAGAS	24	-5.951123601898384	8.075443821851717	-5.951123601898384	11.395631	-3.0644362
DRYIGSS	4	-6.339202206595141	8.444625864198796	-6.339202206595141	12.443237	-3.6103604
DSAFQHW	40	0.0	9.297074782690466	0.0	6.6838136	-3.4236588
DSANGRW	19	0.0	8.257603516374516	0.0	4.8289356	-3.6756983
DSASARY	33	0.0	8.152619862349919	0.0	5.661559	-1.8793153
DSFPGKW	9	0.0	8.485747010495212	0.0	5.1978593	-4.456516
DSFRAIY	10	0.0	8.809083338074009	0.0	6.4024405	-2.0587137
DSGLHRW	37	-3.112108633111786	8.09158218549406	-3.112108633111786	4.9463263	-3.0627406
DSHPGRW	19	-1.0646243320197522	9.549023181819706	1.870049905786423	4.961959	-3.9297032
DSIGGRW	19	-2.3042099542472148	10.002923406611773	-2.3042099542472148	5.033478	-3.5221047
DSIGVRW	37	0.0	9.203552734621034	0.0	5.2007346	-2.6787856
DSLPGRW	19	-0.9879681273454857	9.181254261046224	-0.9879681273454857	4.9484925	-3.9050834
DSMSSRW	37	0.0	8.073278615162653	0.0	5.2152414	-2.6337128
DSPGFSS	5	0.0	8.738197280870406	0.0	13.672539	-0.95789284
DSPHGRW	19	0.0	8.036649972900161	0.0	5.052113	-3.6644604
DSPTARF	33	-7.5011799057578825	8.6490398931353	-7.5011799057578825	5.923203	-1.9789766
DSRWRLE	16	0.0	8.115807310082294	0.0	9.307875	-2.1073906
DSSSGRW	19	0.0	8.257603516374516	0.0	5.080193	-3.3426034
DSTHYRF	1	-2.231798226743479	8.074362302095357	-2.231798226743479	5.742308	-2.43666
DSWCCSG	4	-2.2699987493068985	9.358444417640973	-2.2699987493068985	12.161095	-3.613398
DSWLGSS	4	0.0	8.962086604185798	0.0	12.476065	-3.8797646
DTAHGRW	19	-5.560564225156321	8.256017284785026	-5.560564225156321	5.043829	-3.747336
DTASGRW	19	0.0	10.950670903466577	0.0	4.989827	-3.6057363
DTHQVRW	1	0.0	9.843178164878223	0.0	5.387892	-3.0340016
DTLQRWV	21	0.0	10.885814683836928	0.0	8.736088	-0.4434295
DTLTSRW	37	0.0	9.889475987655391	0.0	5.3360105	-2.7265992
DTPHWSS	5	-3.0694240813387665	8.511522463765228	-3.0694240813387665	13.944721	-1.4354523
DTPWHSS	24	-4.805988118885048	8.360431544453645	-4.805988118885048	11.224876	-2.657145
DTRSRWD	21	0.0	8.660275046674375	0.0	8.912325	-0.29821008
DTRWPTS	18	0.0	8.503638296614957	0.0	10.481557	-2.5417142
DTSPGRW	19	0.0	8.684154076736252	0.0	5.0008163	-4.006074
DTTRYSW	4	4.636023644577141	8.335784907751846	-2.3042099542472148	12.508108	-2.9293442
DTVYARY	33	0.0	10.104239055574945	0.0	5.842663	-1.8581358
DTWAGSR	4	0.0	9.753045222840367	0.0	11.879922	-3.9349601
DTYAGSW	40	0.0	8.836177378251568	0.0	6.6301336	-4.2759943
DVAQWHT	17	0.0	8.568009153151754	0.0	10.352797	-0.9232456
DVASGRW	19	-8.698852856239286	9.169769037666576	-8.698852856239286	5.205227	-3.7882175
DVASRYW	40	0.0	9.80007485818382	0.0	6.4740524	-3.441151
DVDRVRW	37	0.0	10.532915651844188	0.0	4.935846	-2.8671515
DVDTHRW	37	0.0	8.613347306111999	0.0	5.1697273	-2.737645
DVESARW	37	0.0	8.443768479478976	0.0	5.488837	-2.7645314
DVFFGSA	35	0.0	8.950304905004549	0.0	11.976307	-4.6640606
DVFNRPP	16	0.0	9.10492906229134	0.0	8.62607	-1.8329204
DVFSGKW	19	-3.090924213222047	8.513412562764168	-3.090924213222047	5.5711536	-4.0128503
DVGAARW	37	0.0	8.413634766689992	0.0	5.273015	-2.7321334
DVGRGLW	40	-5.301326908072102	8.83613860509139	-5.301326908072102	6.5305166	-3.7223666
DVGSARW	37	-0.3143329060699879	9.11054989922936	-6.846873310611188	5.384423	-2.7248783
DVGSARY	33	0.0	8.907952801791394	0.0	5.645145	-2.2017145
DVGVTRW	37	-4.557713955147228	9.02575251554256	-4.557713955147228	4.9370103	-2.6882327
DVHIRWN	21	0.0	9.639368346833798	0.0	9.022764	-0.6443362
DVIARSW	10	0.0	9.584761845492828	0.0	6.3976007	-2.5376625
DVIASRW	37	-2.231798226743479	9.757946497161376	-2.231798226743479	5.3253565	-2.685451
DVIGVRW	37	-2.231798226743479	8.087600079863218	-2.231798226743479	5.290161	-2.7162504
DVITRWT	21	6.747789432836536	10.104275964834029	0.0	9.049981	-0.67756224
DVKHGSS	4	-5.867955346844846	8.555080704308613	-5.867955346844846	12.249064	-3.4013233
DVKWSSS	24	-4.0354793079276945	8.677574261790342	-4.0354793079276945	10.841076	-2.6493747
DVKWSYS	24	3.2890002507714815	8.537410008664706	-2.2699987493068985	10.6253605	-2.7111785
DVLGGRW	19	0.0	8.073278615162653	0.0	5.359986	-3.3305726
DVLHTRW	37	5.55899900007838	10.505959278790245	0.0	5.105143	-2.6913164
DVLNGFR	27	-2.3042099542472148	8.154845635749412	-2.3042099542472148	10.402302	-4.176231
DVLQGAT	15	0.0	8.847448521698626	0.0	11.098119	-3.3215845
DVLSHRW	37	0.0	8.467516290787088	0.0	5.2255483	-2.7586935
DVLSVRW	37	-2.3042099542472148	9.552381030948274	-2.3042099542472148	5.1659017	-2.7946296
DVLVARW	37	0.0	8.301210791100845	0.0	5.24991	-2.6350462
DVLVQRW	37	0.0	10.484546547905481	0.0	5.181608	-2.6338298
DVMAGFR	27	0.0	8.946326914459569	0.0	10.313268	-3.8951538
DVNVRWA	21	0.0	8.624866104582226	0.0	8.966504	-0.61476296
DVPSLRY	33	0.0	8.499989465813067	0.0	5.6061654	-2.1540718
DVRMLPY	6	-4.346788127949154	9.77370516474463	-4.346788127949154	8.307718	-3.7304487
DVRNFHI	17	0.0	8.915943192564603	0.0	9.833866	-0.9936583
DVRWALA	18	0.0	10.13974489861341	0.0	10.4087305	-2.5209274
DVRWSST	18	-0.7281798584886986	9.236525359640263	-0.7281798584886986	10.5034685	-2.6383457
DVRWTRD	18	-2.3042099542472148	8.173464376913103	-2.3042099542472148	10.273261	-2.5678751
DVRYGAS	24	0.0	8.085284378270973	0.0	11.456357	-2.9241238
DVSNNRW	37	-2.231798226743479	8.73996412533709	-2.231798226743479	5.233831	-2.5708487
DVSPGRW	19	0.0	8.914612663102996	0.0	4.885968	-4.0242515
DVSWQAS	24	0.0	9.369105618315965	0.0	10.830837	-2.5733535
DVTAIRW	1	0.0	8.925206016789032	0.0	5.5330644	-2.6941316
DVTHGWS	15	-5.287806857332243	8.273747305837738	-5.287806857332243	10.951937	-3.265093
DVTRRFV	3	0.0	8.351783871769797	0.0	9.024549	-1.1930773
DVVAARW	1	0.0	8.08513477905511	0.0	5.689893	-2.705447
DVVARGW	10	0.0	9.182594154703667	0.0	6.4703937	-2.5150316
DVVGARW	1	0.0	9.071792142874736	0.0	5.662518	-2.6603243
DVVSRWT	21	0.0	8.855692460665589	0.0	8.978144	-0.5984042
DVVYLRS	24	0.0	9.839594357556336	0.0	11.302557	-2.8937695
DVYDGRW	19	0.0	8.26191889389827	0.0	4.965042	-3.4791791
DVYHFRP	1	0.0	9.94160689606098	0.0	5.740386	-2.573749
DVYMHRS	24	0.0	8.367527712717713	0.0	10.707642	-3.1513247
DWARGAQ	24	0.0	8.268174579617533	0.0	11.440881	-2.8720977
DWHGGAS	2	-6.3461066294349715	8.903783694239943	-6.3461066294349715	11.741611	-2.204064
DWKSGFQ	24	-2.231798226743479	8.199917225203432	-2.231798226743479	11.041446	-3.12307
DWPGGAQ	2	-2.2699987493068985	8.797409918796196	-2.2699987493068985	11.79627	-2.090079
DWPRGAS	24	0.0	8.494776701692295	0.0	11.43422	-2.7281528
DWRGGAA	2	-7.184422671804065	8.823633579652908	-7.184422671804065	11.626595	-2.3207884
DWRGGST	14	-4.302905877290978	9.587871213050407	-4.302905877290978	12.965807	-2.8416624
DWRGPTY	2	8.216160857469722	6.529686821824696	0.0	11.728211	-2.0605745
DWRGSAS	2	0.0	10.092465068637628	0.0	11.646784	-1.9197007
DWRHGST	14	0.0	8.263877901371009	0.0	13.035175	-3.4626508
DWRQGLI	2	0.0	10.321748987933619	0.0	11.753459	-2.4127417
DWRSREG	16	-4.328803957384687	8.009900237866596	-4.328803957384687	8.716208	-1.7228622
DWRYDNG	18	0.0	9.897608842416256	0.0	10.168071	-2.2473657
DWSLGSS	38	-2.231798226743479	9.488472500139192	-2.231798226743479	12.893817	-3.5837288
DWSRGSA	4	-1.1818133776635737	9.405990337701104	-5.77109428606422	12.538433	-4.167574
DYGGMRF	33	0.0	8.413634766689992	0.0	5.977105	-1.9678785
DYGRHMF	16	0.0	8.993965783636302	0.0	8.26183	-2.6401134
DYHGAAS	12	0.0	9.563516097140733	0.0	11.738725	-1.4453063
DYIPAGH	18	-2.231798226743479	8.029206909855278	-2.231798226743479	10.274685	-1.9034648
DYIPAGS	18	-4.302153254018385	8.780465529925744	-4.302153254018385	10.493623	-1.8753288
DYKGFST	39	0.0	10.282536960156634	0.0	13.095575	-0.919701
DYPFSSS	23	0.0	8.016976556194248	0.0	12.270923	-2.1194186
DYPGFSA	22	-2.231798226743479	8.696108301032128	-2.231798226743479	13.16359	-1.3089671
DYPGRAQ	12	-4.3542453228686275	8.675491756150041	-4.3542453228686275	11.988771	-1.2090269
DYRHGAS	24	0.0	9.652027069143273	0.0	11.5279255	-2.6591947
DYRLGST	38	0.0	10.721458569082563	0.0	13.209283	-4.3643956
DYRPASH	18	0.0	11.064641241904237	0.0	10.38515	-2.0535762
DYRRLSP	32	0.0	8.195236491496477	0.0	9.333574	-3.7293909
DYRSGTW	40	-2.2699987493068985	8.580665204641953	-2.2699987493068985	5.7914696	-3.9040482
DYSHWVE	17	0.0	8.879379644597014	0.0	10.049001	-1.1221071
DYTKSLW	10	-4.781911370182264	8.165636135240183	-4.781911370182264	6.7968955	-3.0997567
DYVGGGW	10	0.0	8.40029130868952	0.0	6.387287	-2.8952627
DYVGHRF	33	0.0	10.758122921378884	0.0	6.1165595	-1.9348946
DYYGGSS	23	-2.231798226743479	9.11259111891093	-2.231798226743479	12.5661745	-2.814398
EAAGYSS	29	-3.1312925306864203	8.587004734979923	-3.1312925306864203	13.020657	-0.26110008
EAASGRW	19	0.0	8.278668748566725	0.0	5.2758293	-3.4316616
EADSNRW	1	0.0	8.129761002060462	0.0	5.499659	-2.94742
EAFRVDS	11	0.0	9.171515446216024	0.0	9.3124895	-3.3702207
EAGEFRW	37	0.0	9.91307776823221	0.0	4.9008536	-3.0724003
EAGSFRW	37	0.0	9.840162318399745	0.0	5.0249476	-3.039756
EAHGFSS	39	-3.6391612037705032	8.275785723937986	-3.6391612037705032	13.612323	-0.6679735
EAIGWAS	12	0.0	9.832489047033013	0.0	11.930621	-1.107623
EAISWSS	5	0.0	8.394463401599344	0.0	13.874143	-1.5981483
EAKGWSA	5	-2.2699987493068985	9.979287870953982	-2.2699987493068985	13.859818	-1.1772703
EALSVRW	37	0.0	8.417627188065527	0.0	4.9898357	-2.799772
EAPGFSS	39	-2.231798226743479	8.392408895200372	-2.231798226743479	13.531893	-0.72296494
EAPGWAF	12	0.0	8.760643245393695	0.0	11.967802	-1.0451986
EAPGYSM	22	0.0	8.402303454107138	0.0	12.869853	-0.67668086
EAPNARY	33	0.0	9.744845623483295	0.0	5.5745068	-1.9147859
EARGMWS	22	0.0	9.69942241506045	0.0	12.990756	-0.78255683
EARKGSW	35	4.589280908400646	8.299430822055953	0.0	12.781469	-4.3504434
EARWESS	24	-3.6668889739136024	8.844271151020537	-3.6668889739136024	11.511765	-2.5427969
EARYGAA	15	-10.31899481974951	8.755897789826642	-3.30390066086292	11.171665	-3.4493556
EASVVRW	37	-0.8398992919196748	9.999761538824597	-0.8398992919196748	4.8394375	-2.8446412
EAVNWSS	5	0.0	8.826054391513937	0.0	14.02299	-1.6704373
EAYNLRP	6	0.0	8.188516411261661	0.0	8.224079	-4.069622
EAYRGAA	15	-2.6304635618197127	9.716157408818024	-2.6304635618197127	11.157686	-3.6737375
EAYRTAY	11	0.0	8.2662214017863	0.0	9.8295	-3.2401423
EAYRVNV	32	-3.625696589137655	9.220283046492884	-3.625696589137655	9.067039	-3.6247528
EAYTGYH	27	0.0	9.430465378846982	0.0	10.189028	-3.8158388
ECPGRCF	12	0.0	8.798858980801958	0.0	11.516915	-1.0625556
EDFRLPY	32	0.0	8.821987415664275	0.0	8.557797	-3.9468849
EDGVVRW	37	0.0	10.574152656332323	0.0	4.866196	-2.8327048
EDHHGRW	19	0.0	10.751812974165565	0.0	5.1612763	-3.770946
EDQSWSM	5	0.0	8.709082887698676	0.0	14.1056185	-1.7145554
EDRRLYV	32	-4.002751284006763	9.204161174909594	-4.002751284006763	8.81149	-3.4400115
EDRSWSV	5	-2.2699987493068985	9.155578812922142	-2.2699987493068985	14.247854	-1.6391939
EEFRLPT	32	0.0	9.38286099418739	0.0	8.517409	-4.1045475
EEGRVRW	37	0.0	8.073278615162653	0.0	5.0275245	-2.8419578
EEIGWST	5	0.0	8.642730030709709	0.0	13.751333	-1.232819
EEKFFSS	23	0.0	9.761198482782643	0.0	13.292625	-2.3269076
EEMARWA	21	0.0	9.37811110747948	0.0	8.919603	-0.38932952
EERSARW	37	0.0	8.748670204294553	0.0	5.3354588	-2.8833382
EESSRWA	21	0.0	9.584814752249835	0.0	8.93251	-0.3483693
EEWHGSS	4	-2.231798226743479	8.663666084475427	-2.231798226743479	12.138427	-3.8284633
EEWRGSL	4	0.0	8.611809959249646	0.0	11.947074	-4.0922813
EFDWASS	2	-2.2699987493068985	8.984672563961203	-2.2699987493068985	11.682258	-2.4961774
EFFAGAR	15	0.0	11.937423824098724	0.0	11.180172	-3.267777
EFFRGAS	15	0.0	11.467207154695064	0.0	11.324606	-3.3280108
EFHGGSM	23	-2.231798226743479	8.579542156348307	-2.231798226743479	12.827771	-2.4871078
EFHGRSM	22	0.0	11.098712228751108	0.0	13.222862	-1.2885083
EFHHGSS	4	0.0	10.103803033637265	0.0	12.14319	-3.182528
EFIAHSA	23	0.0	8.11132508584097	0.0	12.150801	-2.1883736
EFKGQSQ	22	0.0	8.655611302526406	0.0	12.884946	-1.4034318
EFKMGSS	4	-3.1312925306864203	8.91099759094737	-3.1312925306864203	12.438553	-3.3774304
EFKWAAA	24	0.0	8.218973200853656	0.0	10.833816	-2.5478756
EFKYDRA	18	-2.3042099542472148	9.677756984160522	-2.3042099542472148	10.433786	-1.8877944
EFMRFHP	11	-2.231798226743479	8.521548078047227	-2.231798226743479	9.351963	-2.9566267
EFPKWSQ	5	0.0	8.104053910004314	0.0	13.746535	-1.5502142
EFPQWSS	5	0.0	8.514314929748979	0.0	13.833119	-1.662819
EFQSNRW	37	-4.0354793079276945	9.193755378145974	-4.0354793079276945	5.305169	-3.0709896
EFSGARW	1	0.0	8.95806475804875	0.0	5.5970473	-2.7927163
EFVGGSA	23	0.0	8.652226724234044	0.0	12.700539	-2.5601537
EFVGRGW	10	0.0	8.671625891407418	0.0	6.626067	-2.6114392
EFVHFSA	36	-6.203299014819259	8.64713592015517	-6.203299014819259	13.380866	-1.8515456
EFVRQIS	24	0.0	8.255768889409158	0.0	10.920491	-2.139902
EFYAGSI	4	-2.231798226743479	8.507639708028192	-2.231798226743479	11.956956	-3.795902
EFYQGSM	4	-2.231798226743479	9.510405027377569	-2.231798226743479	12.116737	-3.6043825
EFYQSSA	4	0.0	10.478687051822032	0.0	12.070498	-3.6901853
EGASSRW	37	0.0	9.41639702048927	0.0	5.251194	-2.926683
EGFGGRY	37	-4.354971262296497	9.09525840640828	-4.354971262296497	5.147417	-2.731931
EGFSRFN	3	0.0	8.44928473167744	0.0	8.673269	-0.928009
EGFVLGR	32	-3.1502246788187263	8.380876622962983	-3.1502246788187263	8.750162	-3.8414185
EGGGGRW	37	0.0	10.091913798267138	0.0	5.0007987	-3.2159088
EGIGYST	29	0.0	8.004386132409937	0.0	13.100817	0.06604168
EGISGRW	19	0.0	9.001494917521207	0.0	4.97497	-3.3725002
EGKYNTW	10	0.0	8.309700876792107	0.0	6.2778063	-2.769661
EGLFMAS	24	0.0	9.461730256900937	0.0	11.168665	-2.3315942
EGLSGRW	19	0.0	9.52027993405039	0.0	5.3586493	-3.4117324
EGNTNRW	37	0.0	8.11812119005564	0.0	5.2930646	-3.141267
EGPRTYF	16	0.0	9.093160728249982	0.0	8.4184065	-2.3628707
EGQSSRW	37	0.0	8.456833220742443	0.0	5.3870687	-2.8507802
EGRMNMW	10	-2.231798226743479	9.233467962167705	-2.231798226743479	6.2084184	-2.7736585
EGSIVRW	37	-5.129709456634071	8.306421709155066	-5.129709456634071	4.8586597	-3.0763762
EGTRPWG	16	0.0	9.218908157157612	0.0	8.189975	-1.7657918
EGVRYGF	34	8.443367134577477	6.898321414209071	0.0	7.8445797	-1.7735089
EGWSGSS	4	0.0	9.226556665050847	0.0	12.077675	-3.7445128
EGYNSIY	16	0.0	8.666898799513412	0.0	8.28903	-2.382588
EGYQWSA	36	0.0	8.199604025718171	0.0	13.435554	-2.0717714
EGYRGAS	15	0.0	10.453178369185126	0.0	11.194755	-3.3263383
EGYRGSA	15	0.0	9.790780894681077	0.0	11.685453	-4.0086427
EHALYGY	34	0.0	10.432613968428104	0.0	7.5305467	-0.8561489
EHEWGSS	24	0.0	9.819681967404113	0.0	11.929515	-3.0615942
EHFHGAS	24	-3.6668889739136024	9.115154139559396	-3.6668889739136024	11.394327	-3.2724752
EHRFGAS	24	0.0	10.71071115665869	0.0	11.311827	-2.8931217
EHVAQSW	10	0.0	8.413634766689992	0.0	7.248513	-2.918194
EHVKMLW	10	0.0	11.460564193498259	0.0	7.2494373	-2.9331043
EHVRTVW	10	0.0	8.022073818449073	0.0	7.323187	-2.900212
EHWAGSI	4	-2.2699987493068985	8.686674391879693	-2.2699987493068985	11.984156	-4.0143757
EHYLGAS	24	-3.5959299957155997	8.767132095809893	-3.5959299957155997	11.621448	-3.0879827
EIANFHV	17	-4.0252604485132615	8.67896569212459	-4.0252604485132615	10.01665	-0.9434107
EIGQGRW	19	0.0	9.529962240225288	0.0	4.8388314	-3.4412115
EIGQSRW	37	0.0	10.026540586679328	0.0	5.0056562	-3.009819
EIHRMYS	18	0.0	8.301339582567262	0.0	10.09323	-2.7702043
EIIWVAM	24	0.0	8.471362548914083	0.0	11.053927	-2.809596
EIKNFHT	17	-2.2699987493068985	10.062470358377835	-2.2699987493068985	10.036695	-0.9875627
EILFGAA	15	0.0	9.314305351134731	0.0	11.3785	-3.6153097
EIPAYWS	21	0.0	8.447329355784728	0.0	9.251411	-0.5584137
EIPRGLW	40	0.0	8.432554709006576	0.0	6.425863	-4.125589
EIRFGAQ	15	-4.014049764774036	8.422836688757277	-4.014049764774036	11.259874	-3.3316891
EIRFGAS	24	-4.0252604485132615	8.478857554116027	-4.0252604485132615	11.2872925	-3.0050945
EIRYGSQ	4	0.0	8.74418931351141	0.0	12.029383	-3.9962463
EIRYGSS	4	0.0	8.048809725977684	0.0	12.191776	-3.5829918
EISHGSS	4	0.0	8.00219924306331	0.0	12.145295	-3.4021397
EISYGSA	35	0.0	9.687999529261143	0.0	11.952132	-4.5174446
EITGGRW	19	0.0	9.41163714735038	0.0	5.357259	-3.4015732
EIVGRSW	40	0.0	10.230631478451553	0.0	7.538748	-2.788524
EIWAGSK	4	-5.874675126435072	9.577825564554642	2.242085467950222	12.084599	-4.0877995
EIYRGAS	15	0.0	8.847272109310257	0.0	11.325569	-3.289239
EKAQWAA	12	0.0	8.585126201335935	0.0	11.721096	-0.9584101
EKFHLDV	32	0.0	10.422338234952143	0.0	9.071438	-3.8716624
EKFKFGV	11	-6.407736945552024	8.932459236000895	1.01960357773794	9.119764	-3.2598486
EKFLVGL	11	0.0	9.694206528332732	0.0	8.842414	-3.1167307
EKFRIDL	32	0.0	10.23346647368997	0.0	9.055121	-3.4931533
EKHIYGI	3	-4.01496869048318	8.692934594835819	-4.01496869048318	9.225923	-1.8367256
EKLGYQW	8	0.0	8.857335417553077	0.0	11.634836	0.010650307
EKSFGSS	4	0.0	8.639213169031644	0.0	12.2490635	-3.35699
EKTPGRW	19	0.0	8.98647725054121	0.0	5.053096	-4.088505
EKVGFSS	39	-2.3042099542472148	10.360432261568805	-2.3042099542472148	13.608494	-0.65295446
EKVGRAQ	20	0.0	10.008984151381979	0.0	11.532315	-0.5332492
EKVGYGY	8	-2.2699987493068985	9.398429066248314	-2.2699987493068985	10.977234	0.25878653
EKWALDK	32	0.0	8.363517370051708	0.0	9.261681	-3.8294508
EKWNLSS	24	-4.124733479959839	9.170762154274744	-8.603316342540747	11.368569	-2.8940794
EKYGMSS	22	0.0	8.523168117847007	0.0	12.844313	-1.4696147
EKYNHAQ	20	0.0	9.355461810077145	0.0	11.705291	-0.7073328
ELAGYRM	28	0.0	10.131693117303534	0.0	12.026944	0.33864337
ELFMGSS	4	0.0	8.379134372714985	0.0	12.307508	-3.6955304
ELFRGSS	4	0.0	8.676238234299705	0.0	11.867139	-3.7086084
ELHGVRW	37	0.0	8.423125752862022	0.0	5.2821345	-2.8446147
ELKPGYW	19	0.0	8.157402755177523	0.0	5.4649696	-4.327171
ELLFGSA	35	0.0	9.10449324887421	0.0	11.643072	-4.392945
ELLGWSA	5	-2.231798226743479	8.254005898103536	-2.231798226743479	13.826564	-1.2475038
ELLRSFA	27	0.0	8.177342924235221	0.0	10.542258	-3.8913708
ELMNTRW	37	0.0	8.681033861467032	0.0	5.2584796	-3.0093334
ELNNQRW	37	0.0	8.325908116678114	0.0	5.291384	-3.0868738
ELNSSRW	1	-4.806518931975452	10.243021371159323	-4.806518931975452	5.3943157	-3.018434
ELPVGRW	19	-0.7281798584886986	9.269581774641582	-0.7281798584886986	5.195153	-3.5168114
ELSLRGW	34	0.0	8.036804684874575	0.0	6.731292	-0.34202686
ELTGSMW	10	0.0	9.535159151489852	0.0	6.1388593	-3.000649
ELTQSRW	1	0.0	8.721291342028413	0.0	5.4633822	-3.0041757
ELTSSRW	37	-2.231798226743479	8.73225881007839	-2.231798226743479	5.4031434	-2.912731
ELTWSAA	24	0.0	8.278668748566725	0.0	10.615946	-2.6704285
ELVGAGW	10	-2.231798226743479	8.20165689674584	-2.231798226743479	6.6171675	-2.5985088
ELVGYAY	28	0.0	9.217625039277555	0.0	11.704949	0.10242433
ELVGYRQ	28	0.0	8.701303017091687	0.0	12.002839	0.22301686
ELVRAYY	16	0.0	8.419385894612457	0.0	8.267483	-2.8344
ELWAGSM	4	0.0	9.242592604155783	0.0	11.952926	-3.8803256
ELWGGAA	24	-5.774148737675726	8.220216752614292	-5.774148737675726	11.332706	-3.0482392
ELWGGSA	4	0.0	8.106386702480144	0.0	12.034477	-3.0593421
ELWRDKF	27	0.0	10.334316205266813	0.0	10.869222	-3.794704
ELYRGAA	15	0.0	9.493666973669873	0.0	11.07286	-3.6813338
ELYRGSM	4	0.0	10.127505042355542	0.0	11.846305	-3.9059107
ELYRIDR	32	0.0	11.790940965743752	0.0	9.081345	-3.5021806
ELYRLNV	32	-2.3042099542472148	8.272883903761391	-2.3042099542472148	8.895792	-3.845643
ELYRQSY	27	2.039841639022581	8.864810167077486	-2.231798226743479	10.058172	-3.5310225
ELYTGFY	27	0.0	8.295226365274136	0.0	10.424211	-3.688022
EMANFSA	36	0.0	8.831871429124726	0.0	13.657291	-1.7572857
EMGSSRW	37	-4.9855446303710025	8.946097300929006	-4.9855446303710025	5.2375555	-2.817311
EMGSVRW	37	-6.805890700860869	8.867475056890452	-6.805890700860869	5.0078726	-2.8152606
EMHHGSA	35	0.0	8.476774491504877	0.0	12.00222	-4.4737587
EMHRLNL	32	-3.090924213222047	8.440312688284784	-3.090924213222047	9.041047	-3.9159431
EMHRYSA	15	0.0	10.139780910604873	0.0	11.5527	-3.490467
EMIRGAA	15	0.0	8.817728880597421	0.0	11.247232	-3.4065883
EMITTSV	36	0.0	8.569700794088938	0.0	13.514278	-2.5245383
EMKFGAA	15	-6.11158912747657	9.393506592299584	-6.11158912747657	11.313748	-3.6336856
EMRFGAA	15	0.0	10.378772458985894	0.0	11.259097	-3.6611347
EMRGFSS	39	0.0	8.438113922136663	0.0	13.454481	-0.5013634
EMRHFSS	36	0.0	12.063826526941833	0.0	13.445847	-1.3670164
EMYRLPT	32	0.0	8.600081327523021	0.0	8.660577	-3.991344
ENDRRLW	16	0.0	10.623293312904286	0.0	7.7698517	-2.893117
ENGSSRW	37	-6.037856859189403	9.181337536097942	-6.037856859189403	5.213058	-2.9991941
ENGVHRW	37	0.0	8.068359397764686	0.0	5.048163	-2.89287
ENGYARY	33	-5.5457062524718586	8.817020630230322	-5.5457062524718586	5.575808	-1.9318902
ENNHARY	33	0.0	8.901177080211378	0.0	5.575377	-1.9225403
ENNIARW	37	2.547614129257388	8.621758383197276	-3.6668889739136024	5.357102	-2.6961157
ENPSLRY	33	0.0	10.56735223177909	0.0	5.6467977	-1.9415863
ENRGFST	39	-4.5724494033511895	8.6836112566328	-4.5724494033511895	13.631182	-0.43143082
ENRGYST	29	-2.2699987493068985	9.096635298819216	-2.2699987493068985	13.23324	-0.06520422
ENRTWSV	5	-4.0252604485132615	8.014698974581567	-4.0252604485132615	14.034793	-1.6904281
ENRYGSA	35	-4.056595193676133	10.126652461853073	-4.056595193676133	11.993105	-4.583222
ENSSRWD	21	-4.7879683317456685	8.404567624949046	-4.7879683317456685	8.713065	-0.42644528
ENVHQLW	40	0.0	9.604773643742671	0.0	7.2877383	-3.0784967
ENVRGFW	10	0.0	8.784203142398642	0.0	7.2905264	-2.9824278
ENVRRAE	16	0.0	8.024230810113357	0.0	7.7765007	-2.688179
ENVYTSW	10	0.0	8.969945563843568	0.0	7.3030777	-2.6645606
ENWNGSV	4	0.0	8.432554709006576	0.0	12.082279	-3.9956148
ENYGMSM	22	-2.2699987493068985	8.77301371978433	-2.2699987493068985	12.836693	-1.5992192
EPATWTF	5	0.0	8.022073818449073	0.0	13.854209	-1.6673554
EPDDFRW	37	0.0	9.297966496328533	0.0	4.9988008	-3.0607839
EPDKVRW	37	0.0	10.16751383131778	0.0	5.074701	-2.8230598
EPDWWAG	18	0.0	9.319460435529601	0.0	10.662988	-2.2950807
EPFKSSW	10	-2.231798226743479	8.403466760846516	-2.231798226743479	6.958397	-2.6544921
EPGINRW	37	-4.780831275316116	8.652203821205317	-4.780831275316116	5.3438344	-2.933782
EPGLVRW	37	0.0	8.733492804912293	0.0	5.045799	-2.8605964
EPGNYAW	1	0.0	8.533482445840978	0.0	5.701571	-3.2342277
EPGWGSS	4	3.433226329197197	8.243389057535685	-3.110389978078836	11.976827	-3.16668
EPHRIAY	11	0.0	8.658987959141916	0.0	9.8942585	-3.19013
EPINSWK	3	0.0	11.837777825958925	0.0	9.165735	-0.9276321
EPIRLNN	26	0.0	9.064546096040175	0.0	9.231967	-4.474292
EPISRWS	21	-6.352251223273611	9.141192534410834	1.460409095434086	8.750226	-0.4477544
EPKWGYA	15	6.249932411886565	9.017836196876305	-2.3042099542472148	11.319119	-4.3021107
EPLPRAW	10	0.0	8.154732938676426	0.0	6.597111	-2.5853167
EPLWTAS	24	-4.781371423827802	8.667334494069404	-4.781371423827802	10.939905	-2.6161425
EPNSTRW	37	0.0	9.131621432326972	0.0	5.152432	-3.0345223
EPPWDRS	18	0.0	8.639315061546755	0.0	10.049491	-2.1579156
EPVGGRW	1	-3.1312925306864203	8.88496900674422	-3.1312925306864203	5.6162148	-3.182694
EPVILRN	26	0.0	8.056211361463978	0.0	8.930279	-4.482731
EPVLVRW	37	0.0	8.11812119005564	0.0	5.167144	-2.8070848
EPVSRWA	21	-5.560564225156321	8.256459226196805	-5.560564225156321	8.91983	-0.542985
EPVSSRW	37	-2.231798226743479	8.099255794681305	-2.231798226743479	5.333787	-2.846382
EPWRGST	4	0.0	8.392794910704826	0.0	12.002286	-4.0454516
EPYRAFI	11	0.0	8.74418931351141	0.0	9.096857	-3.3623672
EPYRVSV	32	0.0	10.755180754655164	0.0	8.964011	-3.5111954
EPYVIGV	32	0.0	8.031759294863532	0.0	8.782938	-3.4959598
EQFNWGS	12	0.0	8.423125752862022	0.0	11.877533	-1.4153711
EQFRGST	38	-5.288186978814656	8.446654433183143	-5.288186978814656	12.727487	-4.1769238
EQHHFPR	27	0.0	8.080255890607528	0.0	9.542516	-3.737762
EQKWESW	24	0.0	8.655611302526406	0.0	11.62021	-2.740521
EQLGSYW	10	0.0	8.33586632408106	0.0	6.124736	-2.926364
EQRWGSQ	4	0.0	9.191605657132868	0.0	11.977122	-3.7324677
EQTHFSA	36	-2.2699987493068985	8.33611389152566	-2.2699987493068985	13.2945795	-1.9557054
EQWGRAS	12	2.6043436138003337	8.148152088271146	-5.297086132524599	11.742294	-1.2626837
EQYNLRV	32	0.0	8.061172103977242	0.0	8.4773	-3.9014297
ERAGFSA	36	0.0	9.725039196505566	0.0	13.534097	-1.4953595
ERAGWAS	12	-4.787430647953157	9.503854589950858	-4.787430647953157	11.951127	-0.91105676
ERAHFSA	36	0.0	8.817548796179755	0.0	13.32037	-1.8333164
ERAHYAS	12	0.0	8.545871554743915	0.0	12.101128	-1.0688106
ERANFSA	36	0.0	9.630443196331028	0.0	13.430044	-1.7810215
ERAYLSS	24	0.0	8.471248075952142	0.0	11.971856	-2.7616718
ERDGARW	1	-4.60147632729589	9.930759338239318	-4.60147632729589	5.5985155	-2.8386395
ERDVARW	1	0.0	10.865588883476201	0.0	5.575591	-2.7850108
EREHMWA	24	0.0	8.983947443611935	0.0	10.822999	-3.1981072
ERELWSS	36	0.0	8.357662549506072	0.0	13.684191	-1.8687433
EREWESS	2	0.0	8.377325875732735	0.0	11.883472	-2.629804
ERFHGAA	15	-7.960182796707684	8.965127170256611	0.5281410574376595	11.213598	-3.4518378
ERFHGFI	15	2.319282159093748	8.971883555140955	-2.2699987493068985	10.915066	-3.6014578
ERFHLGA	32	0.0	8.65551055452191	0.0	8.93714	-3.9786923
ERFNLSN	27	-3.1312925306864203	8.833346989184362	-3.1312925306864203	10.093883	-4.3020277
ERFRETW	40	0.0	8.291009619590596	0.0	7.494575	-3.4133763
ERFRLAP	32	-0.3063491500531591	8.642088827091872	-5.865348150131539	9.143406	-3.8077755
ERFRLGD	32	-7.6437864279768055	8.991919483503395	-7.6437864279768055	8.926617	-3.917583
ERFRLGP	32	-2.2699987493068985	8.337603510107439	-2.2699987493068985	9.072079	-3.7819505
ERGFSGW	10	0.0	8.104201560321608	0.0	7.298166	-2.3985448
ERGGWAS	12	0.0	8.195097870575278	0.0	11.944047	-1.1887151
ERGSGSW	40	0.0	9.470120094075051	0.0	6.408167	-4.1130404
ERGSMFS	24	0.0	9.309195824930429	0.0	11.098435	-2.7877257
ERHMGPW	9	0.0	8.157402755177523	0.0	5.628117	-4.688292
ERHNGSM	4	0.0	9.252091985116765	0.0	12.799654	-3.4837499
ERHSGWN	17	-2.231798226743479	8.280953924333637	-2.231798226743479	9.602038	-0.8885361
ERIAWSA	36	0.0	12.009208491977045	0.0	13.587076	-1.804577
ERIGYAA	20	0.0	8.327655736089241	0.0	12.2308035	-0.5348857
ERIILTP	26	0.0	8.569700794088938	0.0	9.106775	-4.6296163
ERILGAA	15	-3.625696589137655	8.498435971956368	-3.625696589137655	11.252213	-3.616773
ERIMGGW	40	0.0	9.027692206478529	0.0	6.6372876	-3.4007766
ERIMLTR	26	0.0	9.680838153736083	0.0	9.099887	-4.6579213
ERIYQNF	15	0.0	8.099238690552694	0.0	11.178281	-3.3204012
ERKGAAQ	20	0.0	8.545762843965077	0.0	11.73488	-0.4574006
ERLAGWS	24	0.0	8.383223282191516	0.0	11.661854	-3.1652393
ERLAPFY	15	0.0	8.480368684443757	0.0	10.922829	-3.4049466
ERLGFSQ	39	0.0	8.087498339424963	0.0	13.124533	-0.6994988
ERLHGFG	27	0.0	10.635592203119398	0.0	10.806868	-3.8523984
ERLHGSS	4	0.0	8.681033861467032	0.0	12.203294	-3.3405597
ERLHLAS	24	0.0	8.779831431305904	0.0	11.260971	-2.601403
ERLLGST	38	0.0	10.645787147060837	0.0	13.2351265	-4.273498
ERLRGSV	4	0.0	8.268174579617533	0.0	12.439903	-3.9117026
ERLRVDS	11	0.0	8.325908116678114	0.0	9.33661	-3.335792
ERLVGSW	4	0.0	8.514314929748979	0.0	12.1631	-3.9019437
ERNFFSA	36	0.0	8.409750734025828	0.0	13.331484	-2.0664537
ERNNWAS	12	0.0	11.015002842697623	0.0	11.896077	-1.227172
ERNPGAW	9	0.0	9.188310705228188	0.0	5.522464	-4.50744
ERNYGSS	4	0.0	8.857247816472238	0.0	12.331849	-3.594714
ERPGESQ	22	-4.337824065593425	8.692690029179651	-4.337824065593425	12.977227	-0.9140278
ERPGGSQ	23	0.0	11.27639344673246	0.0	12.951125	-2.2577896
ERPGWAT	12	-2.2699987493068985	10.994991231196707	-2.2699987493068985	12.0277605	-1.0432719
ERPGYSQ	22	-3.6391612037705032	9.875199035409747	-3.6391612037705032	12.910055	-0.7824802
ERPYAVS	18	0.0	11.363106982137236	0.0	10.04441	-2.3732846
ERPYEFH	16	0.0	8.756199445090244	0.0	8.5474825	-2.0434277
ERQYAIA	18	0.0	8.217088752873224	0.0	9.927389	-2.482647
ERQYGYT	38	-2.231798226743479	9.902607486495583	-2.231798226743479	13.239375	-4.1082234
ERRGWSE	5	-3.1312925306864203	8.155742914981696	-3.1312925306864203	13.743029	-1.3016477
ERSHGSQ	4	0.0	8.175403269535765	0.0	12.627181	-3.3795652
ERSHGSS	4	-2.2699987493068985	8.748254029934168	-2.2699987493068985	12.517443	-3.3653975
ERSNWAQ	12	0.0	11.224414108217792	0.0	11.59658	-0.97556776
ERSSYGW	10	0.0	8.634582954227318	0.0	6.4241524	-3.1629498
ERSWGDR	4	-2.3042099542472148	8.118596321495328	-2.3042099542472148	12.128247	-3.8253238
ERSYGST	38	-2.231798226743479	8.556696150588852	-2.231798226743479	13.268388	-3.9746032
ERTGWSS	5	0.0	10.524530841762658	0.0	13.799571	-1.3548892
ERTGWSV	5	0.0	8.959513625491374	0.0	13.800847	-1.3959013
ERTHGST	38	-6.343504044988134	9.63986965858731	-6.343504044988134	13.095416	-3.827567
ERTLWGA	25	0.0	8.049116536733163	0.0	10.886326	-1.4265968
ERTNWSS	5	-3.6525013147898426	9.030862573761421	-3.6525013147898426	13.8794365	-1.6950581
ERTQWSQ	5	0.0	8.626389608791042	0.0	13.748564	-1.7205052
ERTRELW	40	-5.7672155269879815	8.170703947298636	-5.7672155269879815	7.4310184	-3.372379
ERTWAIE	18	-2.2699987493068985	8.5173857271577	-2.2699987493068985	10.162348	-2.4539516
ERVGNGW	10	0.0	8.0922039698676	0.0	6.451711	-2.797495
ERVGSVY	31	-7.610443018521591	9.216402565199983	-7.610443018521591	10.329614	0.7434972
ERVGWGA	22	0.0	8.41375390338619	0.0	12.396338	-0.9687543
ERVHYSA	22	-4.320470611414614	9.467927255455368	1.131797834014561	13.108692	-1.5981212
ERVILTR	26	0.0	8.482166208271867	0.0	9.114866	-4.5137267
ERVMLKN	26	0.0	8.166082224099183	0.0	9.16958	-4.731908
ERVNWAA	25	-2.3042099542472148	8.34277785340668	-2.3042099542472148	11.448286	-1.3375907
ERVNYSS	22	-6.403973506081313	9.144427111370668	-6.403973506081313	13.145363	-1.6715469
ERVQLRA	26	0.0	8.359495848523	0.0	9.412689	-4.453694
ERVQLYN	26	0.0	8.407980235264803	0.0	9.180875	-4.595437
ERVQMVR	26	7.204756373877462	10.312794600951076	0.0	9.38299	-4.3534594
ERVYHAA	24	0.0	8.568223239973833	0.0	10.896753	-2.3692617
ERVYMAS	24	0.0	8.840381882668169	0.0	11.275787	-2.3522506
ERWGSSS	22	0.0	11.591961422807032	0.0	12.7796545	-1.743897
ERYEGSA	4	0.0	8.628110054246179	0.0	12.3836355	-4.0305786
ERYGGFS	24	0.0	8.282921665833685	0.0	11.641806	-2.8397532
ERYGLAS	12	0.0	8.029302551195324	0.0	11.689927	-1.1802822
ERYGSST	22	-3.0694240813387665	8.938588499250745	-3.0694240813387665	12.831425	-1.9072412
ERYHLGV	32	0.0	11.35204638970591	0.0	9.206142	-3.8232198
ERYHLPS	32	0.0	8.556133344094631	0.0	8.818705	-3.9111993
ERYMSSM	23	-2.2699987493068985	8.03156241724876	-2.2699987493068985	12.471923	-2.8117552
ERYNGAA	15	-2.2699987493068985	9.454543283477802	-2.2699987493068985	11.28498	-3.5606005
ERYNLAT	11	0.0	8.766729526899791	0.0	9.379791	-3.1308615
ERYNTYV	11	0.0	9.252091985116765	0.0	10.153925	-2.998868
ERYPGVW	9	0.0	8.508930727707497	0.0	5.4509377	-4.6806707
ERYTLPV	32	0.0	8.833369527726706	0.0	8.647905	-3.8288097
ESALWSS	5	0.0	8.630594608248842	0.0	13.972166	-1.6681194
ESFNRYM	16	0.0	8.106239275639876	0.0	8.72037	-1.8561755
ESFRLNI	32	-4.346788127949154	8.528469026117813	-4.346788127949154	8.845363	-3.9050534
ESFTHFM	16	0.0	8.246954423654158	0.0	8.5706	-1.9260892
ESGGARW	1	-5.114901138366251	8.166835695346728	-5.114901138366251	5.553172	-2.8650298
ESGQRWA	21	0.0	8.357538689401203	0.0	8.8220825	-0.438572
ESGSARW	37	0.0	10.407096635430122	0.0	5.4477324	-2.6801186
ESGVSRW	37	2.212069793126586	9.540585828216502	-4.320470611414614	5.275782	-2.9245527
ESIVQYW	40	0.0	8.073278615162653	0.0	6.6525497	-3.394264
ESKGYSS	29	0.0	10.220521300418783	0.0	13.208179	-0.19869895
ESKRWDI	18	-3.1502246788187263	9.436905025245865	-3.1502246788187263	9.63834	-2.7193522
ESLGFSS	5	0.0	8.227688719551859	0.0	13.639476	-0.84540164
ESNLSRW	37	-3.1312925306864203	9.260764931784088	-3.1312925306864203	5.3622594	-3.045135
ESPVTYR	16	0.0	9.451747575619677	0.0	8.603811	-2.5807579
ESRHFSS	36	0.0	8.933267902757034	0.0	13.354467	-1.7504871
ESRLRLG	16	7.420818470080057	8.494551432796825	0.0	8.704314	-1.9550987
ESRWGSA	35	0.0	9.79796021421915	0.0	11.798662	-4.509956
ESSFSSW	10	0.0	9.896895444002634	0.0	7.0606427	-2.6145995
ESSPGRW	19	0.0	8.75480709878735	0.0	5.1892633	-4.286598
ESVRSLW	10	0.0	8.983947443611935	0.0	7.0176067	-2.7292187
ESWGGSS	4	-3.090924213222047	8.83922442592696	-3.090924213222047	12.332259	-2.9009862
ESWGLSS	22	-2.231798226743479	8.112574775628516	-2.231798226743479	12.781205	-1.6084328
ESYHLPL	32	0.0	9.068211512238127	0.0	8.628291	-4.001025
ESYTVYH	16	0.0	8.621511693979393	0.0	8.560647	-2.436202
ETAWMSS	23	0.0	10.402365966496331	0.0	12.835005	-2.2365196
ETFRIDV	11	0.0	9.159227901599191	0.0	9.052668	-3.3223498
ETLRYGY	34	0.0	9.684008183142184	0.0	7.51508	-1.4554558
ETNSARW	37	-3.1312925306864203	8.323784943811559	-3.1312925306864203	5.39826	-2.872549
ETPLGRW	19	0.0	9.12359204902873	0.0	5.353594	-3.5683599
ETPLWAY	8	0.0	9.16810361483644	0.0	10.947859	-0.8564032
ETPRHLW	40	-5.534621689280917	9.01630798235839	-5.534621689280917	7.4537086	-2.9913518
ETRFGSA	35	-6.1140019795087195	8.887449957460657	-6.1140019795087195	11.811895	-4.4559402
ETRYGSA	35	0.0	10.597781743592613	0.0	12.027674	-4.3715405
ETRYLAS	24	0.0	9.400939955271836	0.0	11.167433	-2.5023072
ETSYSAW	10	0.0	8.0993868344739	0.0	6.9474716	-2.6922548
ETVHRLW	10	0.0	9.121364737947449	0.0	7.321359	-2.981464
ETVLNRW	1	0.0	8.471362548914083	0.0	5.652689	-2.9260983
ETYKLNL	32	0.0	8.068359397764686	0.0	8.74531	-3.7240136
ETYNRFT	16	0.0	8.299430822055953	0.0	9.245955	-1.9846492
EVFHGYS	15	0.0	9.65302379260816	0.0	11.127508	-3.64158
EVFKFPK	32	-4.564786764442105	8.74333908090252	-4.564786764442105	9.126226	-3.547471
EVFRGSA	35	0.0	8.759348941036865	0.0	11.785717	-4.3397512
EVFRGSH	35	0.0	8.710520046897182	0.0	11.865243	-4.2095556
EVFRGSM	4	0.0	9.030379631348202	0.0	11.909908	-4.04152
EVFRQPY	11	-4.046525331898708	9.172066895421287	-4.046525331898708	9.020662	-3.2507677
EVGASRW	37	-2.3042099542472148	9.596118744337183	-2.3042099542472148	5.30717	-2.9919784
EVGHGYR	27	0.0	9.08033439556695	0.0	10.460023	-4.056271
EVGRFAY	11	0.0	8.47666044717475	0.0	9.986511	-3.0492816
EVGRHNW	10	-4.0252604485132615	9.229529630495446	-4.0252604485132615	6.6772456	-2.8892026
EVGVTRW	37	-3.610890061454625	8.738501384288732	-3.610890061454625	5.138166	-2.840094
EVGYKWV	3	0.0	8.500101680897235	0.0	8.884013	-1.083859
EVHARWA	3	0.0	8.98647725054121	0.0	8.921154	-0.9176539
EVHGYNR	8	5.445858365508909	8.054101692856632	0.0	11.674976	-0.036947846
EVHMRFA	3	-3.625696589137655	9.069333838671715	-3.625696589137655	8.970856	-1.1195574
EVHRAWN	21	4.7435089745327295	8.302022429545678	-2.2699987493068985	9.267848	-0.7653263
EVHRSIF	16	-4.328803957384687	9.827037510992763	-4.328803957384687	8.4417305	-2.2903426
EVHTRWV	3	0.0	8.009527993704962	0.0	8.789674	-0.9413919
EVIRLSN	26	0.0	8.041678317921434	0.0	9.302091	-4.5177517
EVKDMEV	3	0.0	9.277379613183497	0.0	8.550264	-1.1087929
EVKSQHW	40	0.0	8.886258271170895	0.0	6.71852	-3.4905005
EVKWSIQ	18	-2.2699987493068985	9.800060358680156	-2.2699987493068985	10.233149	-2.6775415
EVLGLRW	1	0.0	9.455404582526889	0.0	5.866537	-2.8312564
EVLRVDR	11	0.0	9.845183435416343	0.0	9.255047	-3.2140238
EVLSLRW	1	0.0	8.068510746552436	0.0	5.506742	-2.8847752
EVLTNRW	1	0.0	8.810514790091407	0.0	5.6312823	-2.7599988
EVNNYKW	1	0.0	8.96345547095208	0.0	5.579282	-3.3848405
EVNYGSS	4	0.0	8.041678317921434	0.0	12.035771	-3.3811667
EVPAARW	37	0.0	9.73650390695771	0.0	5.437613	-2.7603729
EVPGQFW	40	0.0	8.80917391299622	0.0	7.013844	-3.3715518
EVPLGRW	1	0.0	9.505186032874839	0.0	5.4289923	-3.212948
EVPSQFW	40	0.0	9.171515446216024	0.0	6.717259	-3.4363365
EVPYLAY	18	0.0	9.46019549708333	0.0	9.780044	-2.7527456
EVQGGRW	1	-2.231798226743479	8.278151827903082	-2.231798226743479	5.580409	-3.2483473
EVQWTSS	24	0.0	8.073278615162653	0.0	11.506825	-2.8846886
EVRYGSH	4	-5.951363631754161	9.550656115381226	-5.951363631754161	11.977154	-4.1258855
EVSFGSS	4	0.0	8.76691606746507	0.0	12.067071	-3.4229195
EVSGVRW	37	-3.0694240813387665	8.928930083559345	-3.0694240813387665	5.3692684	-2.8382585
EVTSMRW	37	0.0	12.546541858269057	0.0	5.330717	-2.7743194
EVTSNRW	1	0.0	11.026444098571217	0.0	5.5148754	-2.8178968
EVVAQHW	40	-4.328803957384687	8.3976913710278	-4.328803957384687	6.6751013	-3.3550034
EVVGGRW	1	-4.003677432227084	8.767431085456375	-4.003677432227084	5.6857038	-3.0626645
EVVILHR	26	0.0	9.344525729769872	0.0	9.041209	-4.4602284
EVVRLKN	26	-2.2699987493068985	8.678724778184067	-2.2699987493068985	9.151663	-4.4563527
EVWRGAT	15	0.0	9.881975120505386	0.0	11.240975	-3.349077
EVWSGAS	24	0.0	8.666898799513412	0.0	11.572502	-2.9809134
EVWSGSS	4	-2.2699987493068985	8.72489316519902	-2.2699987493068985	12.022956	-3.6078088
EVYAGKW	40	0.0	10.571203669514441	0.0	5.9243674	-3.8566732
EVYHGQW	40	-2.2699987493068985	8.507711643936501	-2.2699987493068985	6.464333	-4.0316854
EWARQAS	24	0.0	11.430829810041313	0.0	11.243624	-2.4210234
EWDLSKS	3	-2.231798226743479	8.093548607767591	-2.231798226743479	8.813516	-1.4494706
EWHGGSA	23	0.0	9.810960708180728	0.0	12.399997	-2.518934
EWIAGAA	24	-6.274121542086335	8.545998538011911	-6.274121542086335	11.336072	-2.9720316
EWIAHSA	2	-4.045626294178697	9.226865846565353	-4.045626294178697	11.662779	-1.9476345
EWKGHSQ	22	-3.090924213222047	8.97395034272552	-3.090924213222047	12.828581	-1.4943569
EWKHGAS	24	0.0	9.947627681412845	0.0	11.526786	-2.7559311
EWKHGSS	4	1.8736909492016052	9.466238154801689	-5.134893790761469	12.357431	-3.1702328
EWKYGSM	4	4.27163986576606	9.493666973669873	0.0	12.158784	-3.6992555
EWLGAAS	2	0.0	8.240605840714764	0.0	11.603812	-1.8244689
EWPGSAS	2	-0.7281798584886986	9.958257062989126	-0.7281798584886986	11.773279	-1.8190322
EWPSGSW	4	0.0	8.080405996566238	0.0	11.968909	-3.7715786
EWQGFSS	39	0.0	8.301339582567262	0.0	13.483387	-0.9311506
EWQGSYS	2	0.0	9.177065434852137	0.0	11.760502	-1.9571716
EWRAGAA	24	-7.251997855736745	8.900358284913455	-7.251997855736745	11.333934	-3.2330585
EWRGLSS	22	0.7066342151926659	8.681402010431592	-5.427090402771705	12.918665	-1.0980957
EWRGPGV	2	-3.610890061454625	8.01994400141368	-3.610890061454625	11.769281	-1.9067329
EWRLGSS	38	0.0	10.875332468531541	0.0	12.663073	-3.9162433
EWRVDRV	25	-5.134893790761469	8.640938274933227	-5.134893790761469	10.780286	-1.7962875
EWRVGVI	9	0.0	8.249459060983673	0.0	6.0820847	-4.9376597
EWSGYAA	12	0.0	8.141307653988385	0.0	11.768934	-0.94499457
EWTDGRW	19	0.0	8.3216532491122	0.0	5.016177	-3.4871387
EWTGGSS	23	0.0	9.552401126675333	0.0	12.382468	-2.662069
EYFASAS	2	0.0	8.261786534606445	0.0	11.471038	-1.9130981
EYFKGAS	24	0.0	11.877827108352072	0.0	11.362917	-2.8229043
EYFRGSV	4	0.0	8.347480020958761	0.0	11.978836	-3.817389
EYHISRI	18	0.0	8.779738995290352	0.0	9.43598	-2.0420566
EYIRGAA	15	-3.1502246788187263	9.813019459469473	-3.1502246788187263	11.185979	-3.4536765
EYIRQLN	26	0.0	9.209118357924199	0.0	9.332001	-4.1739335
EYLGQGW	10	0.0	8.170679779335	0.0	6.5617895	-2.740643
EYMRGSS	4	0.0	8.505295274725903	0.0	12.34117	-3.328546
EYRAYSS	22	0.0	8.55942770991064	0.0	13.016295	-1.6940876
EYRGGAQ	12	-5.774148737675726	8.5196917032475	-5.774148737675726	11.754459	-1.449159
EYRGHAS	12	-5.43551819502443	8.85844019285771	-5.43551819502443	11.772383	-1.3895984
EYRGHST	22	-4.320470611414614	9.699046088603303	-4.320470611414614	12.95576	-1.0088766
EYRGSAQ	12	-3.610890061454625	8.636394870860777	-3.610890061454625	11.621853	-1.0985959
EYRMGSA	35	0.0	8.134475583143878	0.0	12.062908	-4.48108
EYSGSRW	1	5.445858365508909	12.334744425348909	7.235892307283664	5.8606844	-2.7881327
EYSRGSS	4	0.0	10.15272750153604	0.0	12.218662	-3.2641454
EYTGYST	29	-5.942762445493512	8.476498779688136	-5.942762445493512	12.867464	-0.29367158
EYTHFSA	36	0.0	8.660475871375905	0.0	13.261046	-1.8336499
EYTHGSS	4	-5.288186978814656	8.026111906386355	-5.288186978814656	12.2661295	-3.2820766
EYVGGST	23	-2.2699987493068985	10.364648104176771	-2.2699987493068985	13.063205	-2.5502732
EYVGHAA	25	0.0	10.426044857125596	0.0	11.338677	-1.3684299
EYVRQAS	25	0.0	9.484630312311696	0.0	11.049572	-1.9982947
EYVRTLY	16	-2.3042099542472148	8.379725276564962	-2.3042099542472148	7.8756986	-2.9092848
EYVVLKN	26	0.0	10.82094528065404	0.0	9.212083	-4.6973286
EYVYGSS	4	-2.2699987493068985	9.183978648338481	-2.2699987493068985	12.159312	-3.1405652
EYYAGSQ	4	0.0	9.550689066686003	0.0	12.086117	-3.811122
EYYASAS	2	-4.9855446303710025	9.140856114811006	-4.9855446303710025	11.401627	-2.160161
EYYGAAS	12	-4.0354793079276945	8.879296236489916	-4.0354793079276945	11.82974	-1.3889749
EYYGASQ	22	0.0	10.269962952581421	0.0	12.381022	-1.3974434
EYYSGAA	15	-4.002751284006763	8.672704008009838	-4.002751284006763	11.230141	-3.7489173
FAAYGSA	35	0.0	8.876568272656556	0.0	12.0285015	-4.660645
FADSRWA	21	-3.610890061454625	8.727837141719764	-3.610890061454625	8.940501	-0.33825877
FADSSRW	1	0.0	9.276344049287665	0.0	5.40321	-3.2201006
FADTGRW	19	0.0	8.143293663148931	0.0	5.1595893	-3.6895368
FAEARWS	21	-4.580071558335207	8.520019714521128	-4.580071558335207	8.881424	-0.42397276
FAFGGSS	23	-6.534109819992313	8.28870048619578	-6.534109819992313	12.905315	-2.5952058
FALHGSS	4	0.0	9.347545252345704	0.0	12.714874	-3.099578
FARLGAA	15	-2.3042099542472148	8.061406852036114	-2.3042099542472148	11.205921	-3.502406
FASFGAS	24	0.0	8.447329355784728	0.0	11.568912	-3.232489
FASGFSQ	39	0.0	8.251301724385845	0.0	13.166771	-0.73739016
FASRGSS	4	0.0	12.29482017187335	7.5963339451677	12.363033	-3.300866
FASWIAN	18	0.0	8.784203142398642	0.0	10.179027	-2.4811327
FASWSHP	18	0.0	8.145841278027342	0.0	9.855014	-2.4484208
FATIGFH	27	-3.0694240813387665	8.872825626805405	-3.0694240813387665	10.234326	-3.8504853
FATWISK	18	0.0	8.6380091297276	0.0	10.385243	-2.5642333
FATWSVN	18	0.0	10.86152281705978	0.0	10.117326	-2.4494479
FAYPFID	17	0.0	9.009452787091819	0.0	9.698842	-0.9715655
FDFNLRP	6	0.0	10.216146146399225	0.0	8.075161	-4.23673
FDGVLSW	40	0.0	9.295035326322832	0.0	7.177046	-3.2691383
FDRHGFH	27	0.0	8.59168910103915	0.0	10.530362	-4.052968
FDRSTWV	21	0.0	9.129401665916786	0.0	9.308034	-0.5160247
FDTFPHG	34	0.0	8.797507221526974	0.0	8.107129	-1.0566884
FDTLPKG	34	0.0	9.377809859155729	0.0	8.045985	-0.992717
FDTWRRD	18	2.4359111446346002	8.76898517021892	1.2327404804691438	9.545901	-1.7411988
FDVAPRG	34	0.0	10.224212757284498	0.0	8.020797	-1.2195271
FDVPGRW	19	0.0	10.106060054484283	0.0	5.0425043	-4.177181
FDVRSYM	16	0.0	8.576752678651156	0.0	8.544276	-2.6979008
FEAWDRI	18	0.0	8.654017509869478	0.0	9.7239275	-2.1134307
FEPWLRE	18	0.0	10.391811243062957	0.0	9.635528	-2.173866
FERFGSQ	4	0.0	10.433570680142818	0.0	11.941942	-4.12269
FERSKWD	21	0.0	9.09675424983512	0.0	9.029491	-0.40712965
FERSTWS	21	0.0	8.413634766689992	0.0	9.196398	-0.45047048
FESWGSS	4	0.0	8.847272109310257	0.0	11.961717	-3.2504332
FEVGMRW	1	-2.2699987493068985	8.267320919256145	-2.2699987493068985	5.9015255	-3.0169451
FEYRLPT	32	-2.2699987493068985	8.784913740366724	-2.2699987493068985	8.559602	-3.9692364
FFARVSP	24	0.0	10.379224342554146	0.0	11.055125	-3.0805035
FFDTTRP	10	-5.764419586601399	9.084029857366486	-5.764419586601399	6.72199	-1.6629012
FFLGGSM	23	0.0	9.267979924480859	0.0	13.053493	-2.6785617
FFSLGPA	15	-2.3042099542472148	10.634362608679403	-2.3042099542472148	11.253345	-3.776372
FFTDARP	10	0.0	9.665713849216957	0.0	6.69646	-1.6684899
FFVGGAQ	20	0.0	8.255768889409158	0.0	11.623521	-0.6698332
FFYDAQP	10	0.0	9.542112660947291	0.0	6.751188	-1.6631427
FGAGRWD	21	0.0	8.929325928001383	0.0	8.894648	-0.18718414
FGALAGL	7	-0.9668440529795168	9.591992577143122	-0.9668440529795168	6.8863263	0.12103103
FGALRAL	7	0.0	8.473056992441954	0.0	6.837157	0.2713967
FGALRGI	7	-2.2699987493068985	9.449654790576245	-2.2699987493068985	6.9884744	0.017903823
FGDFYRP	10	0.0	10.686297622488953	0.0	6.788611	-1.7183762
FGDRVLW	10	0.0	9.245699096112102	0.0	6.4829054	-2.9069686
FGGARWD	21	1.4436688532101303	8.535600579366239	-4.9855446303710025	8.775113	-0.20866852
FGILAGL	7	0.0	9.229697841333813	0.0	6.873442	0.29740995
FGIMHVV	34	0.0	8.398509155830297	0.0	7.7772493	-1.4698027
FGLGVRP	10	-4.319727098082217	8.810670205375784	-4.319727098082217	6.8306656	-1.6521661
FGLLDPY	7	0.0	8.679567011912512	0.0	6.9112635	0.2049205
FGLLSRV	7	0.0	8.419267222114426	0.0	6.872581	0.41513118
FGLMVSR	30	0.0	8.12961594467825	0.0	7.529686	-0.4912222
FGLTRWE	21	0.0	8.255635964658058	0.0	8.611765	-0.35995537
FGMITDV	30	0.0	9.275438866178899	0.0	7.157084	-0.095844254
FGMPSYV	30	0.0	9.303244498454253	0.0	7.1377025	-0.20783041
FGNYERY	33	0.0	8.361812681785356	0.0	5.322171	-1.8820403
FGRLEVL	7	-3.090924213222047	9.412006758814897	-3.090924213222047	6.789576	0.45453238
FGRSIVD	21	0.0	10.936727879682834	0.0	8.509024	-0.43582144
FGRSVID	21	0.0	8.451229737840599	0.0	8.596513	-0.32316035
FGRSVQD	21	0.0	8.141163753001278	0.0	8.5115595	-0.4842628
FGSLAAF	7	0.0	10.30200570793062	0.0	6.8330054	0.5480742
FGSLAGL	7	0.0	9.436959723806474	0.0	6.7895145	0.56434876
FGSLAPH	7	-7.466133432892422	9.136579602011636	-7.466133432892422	6.6805916	0.4383774
FGSLARL	7	6.13372461796437	10.742038903859248	0.0	6.802049	0.45990795
FGSLEAL	7	0.0	8.263877901371009	0.0	6.814681	0.5545152
FGSLHAQ	7	-3.6244929235802767	8.130293139956537	-3.6244929235802767	6.7424016	0.6603107
FGSLHSL	7	0.0	11.905573314048794	6.435697780213479	6.774483	0.6457815
FGSLHTM	7	-9.93075954253108	8.13353587828407	-1.051075083223996	6.7977605	0.5537214
FGSLNAI	7	0.0	9.308311027193186	0.0	6.8163652	0.5473452
FGSLNIL	7	0.0	10.459540723917334	0.0	6.818053	0.5688112
FGSLNKL	7	0.0	9.471983828709169	0.0	6.758694	0.6156588
FGSLNSL	7	0.0	8.724517887859946	0.0	6.890076	0.6230053
FGSLNVH	7	-3.653681847295951	8.107020071432627	-3.653681847295951	6.8617463	0.6737102
FGSLRGI	7	0.0	8.061324208603747	0.0	6.9800754	0.30890837
FGSLRGY	7	0.0	8.462299838528038	0.0	6.9023266	-0.066239275
FGSLRVL	7	0.0	9.418272039451004	0.0	6.9147325	0.5262688
FGSLSAY	7	0.0	8.234094272971651	0.0	6.908699	0.5063243
FGSLSFT	7	0.0	8.024230810113357	0.0	6.991922	0.6672654
FGSLSGF	7	0.0	8.784295292839607	0.0	6.835289	0.22981948
FGSLSGL	7	0.0	8.043960164853038	0.0	6.8770375	0.45653644
FGSLSHI	7	0.0	8.894454761603432	0.0	6.92104	0.44330627
FGSLSHL	7	-4.9855446303710025	10.219196255025564	-4.9855446303710025	6.959516	0.66044474
FGSLSIV	7	0.0	9.436437617520461	0.0	7.0243487	0.5736692
FGSLSLH	7	0.0	8.251301724385845	0.0	6.812624	0.5268139
FGSLSLV	7	0.0	8.41774599553982	0.0	6.953422	0.55315995
FGSLSMH	7	-3.0694240813387665	9.609447024881229	-3.0694240813387665	6.8739834	0.5701047
FGSLSRI	7	-2.3042099542472148	8.156269796482203	-2.3042099542472148	6.8393793	0.44935557
FGSLSSL	7	0.0	8.62628679926205	0.0	6.899653	0.6384779
FGSLSST	7	0.0	8.054101692856632	0.0	6.8742375	0.61968845
FGSWSQS	7	0.0	8.616720731310766	0.0	6.9873257	0.45973262
FGTLEKL	7	0.0	8.540713157862495	0.0	6.740734	0.47957218
FGTLGPF	7	0.0	8.724517887859946	0.0	6.884673	0.20829964
FGTLSRI	7	0.0	9.134262025007624	0.0	6.678779	0.39450175
FGTWSSS	18	-3.1312925306864203	8.780817965535107	-3.1312925306864203	10.45186	-2.4556942
FGVLAVH	7	0.0	8.456601948101783	0.0	6.7353754	0.42558864
FGVLDRH	7	0.0	8.763783065696813	0.0	6.956781	0.45007503
FGVLDRI	7	-4.337824065593425	9.379432646158342	-4.337824065593425	6.84686	0.22621773
FGVLNIV	7	0.0	8.566529864616303	0.0	6.929128	0.28878284
FGVLNPI	7	0.0	8.650730275510856	0.0	6.833374	0.26699498
FGVLREV	30	0.0	11.397365238222571	0.0	7.347014	-0.10577076
FGVLSSL	7	0.0	8.879379644597014	0.0	6.927674	0.5313103
FGVVRFN	3	0.0	8.57486330667498	0.0	8.533157	-0.81845915
FGYGLAS	12	0.0	8.073429448795881	0.0	11.622945	-1.3817977
FGYQGGF	34	0.0	8.3216532491122	0.0	7.1287823	-0.7744358
FGYRESL	11	0.0	8.438231054496784	0.0	9.586847	-3.3336096
FGYRLSP	32	6.01974564309422	8.554641821944774	0.0	9.148016	-3.5999224
FHFQGSM	4	0.0	8.424759551652878	0.0	12.746224	-3.5170097
FHGSYSM	11	0.0	8.550903249184309	0.0	9.915977	-3.000875
FHHSQAL	11	0.0	8.869730029868263	0.0	9.721755	-2.8781152
FHSLVGY	30	0.0	8.996716712976859	0.0	7.095584	-0.42553142
FHTIQSI	3	0.0	9.465477019258806	0.0	9.448743	-1.742559
FIRPQAI	18	0.0	8.199604025718171	0.0	10.7133	-2.171945
FISDARP	10	0.0	9.117905197068145	0.0	6.5874844	-1.7962244
FKALGST	38	0.0	8.053948824804138	0.0	13.344092	-4.280951
FKEIGYR	27	0.0	8.201649442092377	0.0	10.371709	-3.7698815
FKFGGSQ	23	0.0	9.664134516032078	0.0	12.729222	-2.2928326
FKMGSIY	31	-2.2699987493068985	8.683262301020875	-2.2699987493068985	10.195008	0.75554454
FKMMGAA	15	0.0	10.52199656700822	0.0	11.300097	-3.8234308
FKTLGSS	38	-5.5306936673674905	9.349867553308446	1.7701409870120282	12.696206	-4.022502
FLGGSLR	16	-4.781371423827802	8.371215885272441	-4.781371423827802	8.959199	-2.0734472
FLGRGFS	27	0.0	9.133977610824397	0.0	10.656496	-3.886214
FLHGYAN	28	-2.231798226743479	8.00648729340828	-2.231798226743479	11.908069	0.119045205
FLHGYAS	20	0.0	9.905071447325628	0.0	12.173171	-0.049871743
FLKSGYT	38	0.0	8.432554709006576	0.0	13.497067	-4.1232014
FLLDARP	10	-5.279232590470761	9.542517516503823	-5.279232590470761	6.6836963	-1.7158393
FLPMANV	10	0.0	9.067165801116206	0.0	6.602515	-1.6216711
FLQREVL	11	0.0	9.3031801891294	0.0	9.779008	-3.103612
FLRGMSS	22	-0.8976143637043794	9.001684583333233	-6.131415578039685	13.054013	-0.8959711
FLSLPRV	30	0.0	8.768110419752196	0.0	7.782943	0.42330772
FLSMERY	34	0.0	8.244838361633096	0.0	6.671751	-0.4814049
FLSMFSA	36	0.0	10.588932715764438	0.0	13.65686	-2.4435325
FLTGFSS	39	0.0	9.907619207664375	0.0	13.46524	-0.69931835
FLTRGFS	27	0.0	8.289087133812199	0.0	10.556294	-3.8960776
FLTVYPG	17	-2.2699987493068985	8.005148758188671	-2.2699987493068985	9.846305	-1.0160391
FLVGRAG	17	-4.768086416813369	9.348197142738044	-4.768086416813369	9.824291	-0.002993258
FMAFGAA	15	-4.800006496547427	8.550786073021536	-4.800006496547427	11.211194	-3.5306587
FMHGGSS	23	-0.9699008499578269	8.995993106439846	-6.203702064293132	12.707155	-2.7948244
FMHGYSS	29	0.0	8.89167264170729	0.0	13.227418	-0.2948571
FMIHGSS	4	-3.610890061454625	8.216832546902683	-3.610890061454625	12.608519	-3.4303062
FMLGGSM	23	-3.9922971053408443	8.502460832612108	-3.9922971053408443	13.063698	-2.549508
FMLGHSQ	22	-2.2699987493068985	9.781698133433807	-2.2699987493068985	12.937758	-1.635519
FMLGTSR	22	0.0	8.053948824804138	0.0	12.785873	-1.427898
FMLLGAS	24	0.0	8.657397894480601	0.0	11.445825	-3.0632293
FMMDAVP	10	0.0	8.199465823835684	0.0	6.916091	-1.7399675
FMMRGAA	15	-3.090924213222047	9.085441615153687	-3.090924213222047	11.312375	-3.6663597
FMQDAVP	34	-3.112108633111786	9.53445410246818	-3.112108633111786	7.0317254	-1.6018665
FMRGTWD	17	-3.5959299957155997	9.767303344907583	-3.5959299957155997	9.463984	-0.33941036
FMSGYNP	28	-2.2699987493068985	9.511680710195492	-2.2699987493068985	12.246415	0.31547788
FMTLGSA	35	-2.2699987493068985	9.197731932001359	-2.2699987493068985	12.482912	-4.816402
FNDVGRW	19	0.0	8.814704418627262	0.0	5.135652	-3.870915
FNEWDRS	18	-2.2699987493068985	9.192825760464052	-2.2699987493068985	9.91775	-2.103348
FNRGTWD	21	0.35995440306221355	9.225273982722904	-5.659791240032007	9.397451	-0.41863316
FNRVSWD	21	0.0	9.463719935410056	0.0	9.253751	-0.38931832
FNSWSAS	18	0.0	8.872381377237518	0.0	10.507352	-2.4605415
FNVVRPD	21	-2.2699987493068985	8.645654323937187	-2.2699987493068985	8.852474	-0.32738996
FNYAREV	3	0.0	10.455776568038697	0.0	9.305757	-1.0900509
FNYGSAQ	20	-3.133491677725897	9.100439519870612	-3.133491677725897	11.500282	-0.5725926
FNYHGSA	35	0.0	9.958023071954479	0.0	12.16003	-4.3657956
FPHLRGV	30	0.0	8.476546393828762	0.0	7.9615474	-0.5307972
FQERGWA	35	0.0	8.549297862563968	0.0	11.486536	-4.3157487
FQETGRW	19	-5.5460241567156565	8.416632486246643	-5.5460241567156565	5.429262	-3.6935966
FQNYSFG	16	5.805927032306461	8.073278615162653	0.0	8.056055	-1.9149936
FQRGDWS	25	0.0	8.461954227882412	0.0	11.465685	-1.0610338
FQRLPVV	30	2.4433586194411427	8.954027463656553	-4.761397754436319	7.846254	0.26175186
FQRYPDM	30	0.0	9.883970218573292	0.0	8.16368	-0.0037552796
FQSWKAD	18	-4.329542808707794	8.708587742702418	-4.329542808707794	9.626038	-1.7434888
FQSYGSA	35	0.0	8.216952215896953	0.0	12.068205	-4.7543864
FRAGEWS	12	0.0	8.40242353018009	0.0	11.463779	-1.5033689
FRANGAM	24	-4.974964559848441	8.968135247207526	-4.974964559848441	11.7266245	-3.3162043
FRDELNL	32	0.0	10.252486953211951	0.0	8.760968	-4.0431156
FRDLHYP	16	0.0	8.177202573225477	0.0	8.197838	-1.9793736
FREAWSS	36	0.0	10.247746381409275	0.0	13.72039	-1.762064
FRELGAS	24	0.0	8.092501690531826	0.0	11.623207	-3.313868
FRELGSA	35	0.0	8.494889322950966	0.0	12.364223	-4.6955314
FREWPTS	18	0.0	9.897608842416256	0.0	9.914188	-2.1917918
FREYPTF	30	0.0	8.925206016789032	0.0	8.131957	-0.13129179
FREYPVI	30	0.0	9.96060142083007	0.0	8.142803	-0.12841824
FRHLGST	38	0.0	9.489099184620045	0.0	13.421859	-4.248484
FRIAQRE	17	-0.3233371375136081	8.598660013283155	-7.336844861353236	9.849469	-1.2295886
FRIQDGY	13	0.0	9.197286681661934	0.0	7.1119313	-0.8648987
FRLGDYS	12	0.0	8.041678317921434	0.0	11.636002	-1.1447588
FRLGGSM	14	0.0	10.696020855979045	0.0	13.149134	-2.8333247
FRLNGSQ	4	0.0	9.542167155060117	0.0	12.828372	-3.3954704
FRLQGSA	35	-4.781911370182264	9.336532755824612	-4.781911370182264	12.427673	-4.5499864
FRQLLQM	11	0.0	8.053948824804138	0.0	9.359472	-3.611812
FRSGGAQ	20	-5.422511732162072	9.29683291427618	-5.422511732162072	11.75677	-0.8032149
FRSGLSQ	22	0.7666503364786592	8.523027206772113	0.7735730071219551	12.436535	-0.8604869
FRSLPEI	30	0.0	9.247809450685052	0.0	7.893491	0.31884477
FRSYPDT	30	0.0	8.377203692407598	0.0	8.097711	0.010357058
FRTGMSQ	22	0.0	8.0993868344739	0.0	12.540246	-1.014793
FRVGSAQ	20	0.0	10.65856587125364	0.0	11.651033	-0.3575506
FSAGFSS	39	1.3006967559918572	8.678842974294284	-0.1463484276637488	13.544737	-0.6006847
FSDLGST	38	0.0	8.523057682707986	0.0	13.4115925	-4.30607
FSFPNGG	34	-3.090924213222047	8.635984353798554	-3.090924213222047	7.591111	-1.2555758
FSHFSGN	34	0.0	8.467516290787088	0.0	7.072049	-1.4470093
FSHGTWV	17	0.0	8.922566354384658	0.0	9.761406	-0.23422365
FSIGIRP	10	0.0	8.891501555305924	0.0	6.669077	-1.7076664
FSIGSIY	31	-2.2699987493068985	8.29306540041505	-2.2699987493068985	10.116892	0.8984657
FSIRLVN	26	0.0	9.521969504846794	0.0	9.234223	-4.429395
FSKLWDS	36	0.0	10.489601998617854	0.0	13.718182	-2.0698543
FSLDARP	10	2.179023795243296	9.522380262535403	-4.0354793079276945	6.738442	-1.6722414
FSLRGSA	35	-2.231798226743479	8.21934684158412	-2.231798226743479	12.142687	-4.5096316
FSLSAGY	13	0.0	8.30729875607055	0.0	6.9871135	-1.124679
FSSDARP	10	-3.6391612037705032	9.645763837009222	-3.6391612037705032	6.68355	-1.6991622
FSTDSRP	10	0.0	9.271032286484694	0.0	6.944327	-1.7678428
FSTEGRW	19	-4.0252604485132615	8.307946327356309	-4.0252604485132615	4.929359	-3.5084875
FSTFSGN	34	-4.800006496547427	8.853478654229862	-4.800006496547427	7.2139997	-1.4682811
FSTSHWE	21	-2.231798226743479	8.263478466718686	-2.231798226743479	9.120118	-0.43617192
FSVDARP	10	6.8624480831108645	11.354038952645588	0.0	6.6996775	-1.7276181
FSYDAVP	10	-3.1312925306864203	8.633711607999908	-3.1312925306864203	6.757879	-1.6893656
FTDVARW	1	0.0	8.268042793033931	0.0	5.786783	-2.73667
FTHDTRP	10	-3.6525013147898426	8.258754435871813	-3.6525013147898426	6.7683973	-1.816253
FTHIKAV	18	-4.003677432227084	10.05040223087806	-4.003677432227084	9.692679	-1.6277788
FTISGRP	1	0.0	8.879465912118604	0.0	6.028112	-2.5023336
FTISPTT	34	0.0	8.092352837879575	0.0	7.7705526	-1.410233
FTKGSIY	31	-0.33393865587677746	9.428941364900634	-0.4897678086646608	10.261261	0.78886485
FTLNGRP	37	0.0	8.937033364433752	0.0	5.111736	-2.6459928
FTPDSRW	1	0.0	8.3905273402665	0.0	5.831079	-2.8449495
FTPKNMW	1	0.0	8.872554746018304	0.0	6.0775924	-2.9266214
FTQVDRP	10	0.0	8.068359397764686	0.0	7.093862	-1.9474121
FTTTSRP	10	-0.9260311900811551	8.839666389844915	-1.1143292826492248	6.8960557	-1.9020945
FTVAGGW	10	0.0	8.049116536733163	0.0	6.6304183	-2.5720472
FTVGFSS	39	0.0	10.363091875729026	0.0	13.511548	-0.5751471
FTVNSRP	10	0.0	10.022035364408392	0.0	6.922374	-1.9900723
FTVSPRT	34	-5.149499341014631	9.56252220782703	-5.149499341014631	7.3949876	-1.653522
FVAWREE	3	0.0	9.568065138208219	0.0	9.28998	-1.5498371
FVEHGFR	27	0.0	8.259700951333995	0.0	10.406305	-3.9871483
FVFGTPT	8	0.0	9.0204553801909	0.0	10.506173	-0.25656986
FVGASWN	21	0.0	8.398388753506442	0.0	9.252646	-0.72638816
FVGDNRW	37	0.0	10.451632869168403	0.0	4.9722466	-3.1224482
FVGLPGI	30	0.0	9.458316461433405	0.0	7.872705	-0.2303652
FVGPRVR	3	0.0	8.117828710204762	0.0	8.915634	-1.1603026
FVHGFSS	39	0.0	9.1682448537822	0.0	13.493526	-0.5265289
FVIATRV	17	0.0	8.797598526118568	0.0	9.859323	-0.83142704
FVISPVT	34	-3.653681847295951	9.18252368872135	-3.653681847295951	7.886345	-1.0377301
FVLKVGT	34	5.445858365508909	8.854480715422138	0.0	7.6208777	-1.166969
FVLPGPP	34	0.0	9.16929039776432	0.0	7.7546916	-1.450141
FVLPGPV	34	0.0	8.407980235264803	0.0	7.7405753	-1.6875519
FVLPGRG	34	0.0	9.289792062209541	0.0	7.6847267	-1.3410897
FVNWREN	3	0.0	8.188655665974442	0.0	9.112685	-1.1941209
FVRGHET	8	-4.320470611414614	8.035611297588943	-4.320470611414614	10.781222	-0.2998275
FVRYAES	18	0.0	8.234364109001966	0.0	10.244923	-2.0966196
FVSLDAY	30	0.0	12.15069333044645	0.0	7.4650807	0.208696
FVSLPEV	30	0.0	8.240740157461538	0.0	7.9293528	0.32132104
FVSLPGM	30	0.0	8.404200857162364	0.0	7.8287477	0.30100936
FVSLPIV	30	0.0	10.699208235010826	0.0	7.8669524	0.30223665
FVSLPNV	30	0.0	8.578115227276275	0.0	7.914508	0.2614862
FVSLPSV	30	0.0	9.864063054725177	0.0	7.864275	0.3023205
FVSSQYF	10	0.0	8.987743154702743	0.0	7.3517685	-2.8485777
FVSWMRE	18	0.0	8.359619540720454	0.0	9.603642	-1.7692039
FVSYAIS	18	-2.231798226743479	9.922822154422944	-2.231798226743479	10.250828	-2.4220366
FVVAQYA	16	0.0	8.11812119005564	0.0	7.9020286	-2.6520455
FVVGEIY	17	0.0	8.595008427975172	0.0	9.986827	0.46896955
FVVGSHW	40	0.0	8.379012342463831	0.0	7.076883	-3.330843
FVYERTV	3	0.0	8.45271608255796	0.0	9.399037	-1.17835
FVYGATA	17	-4.328803957384687	8.9538013661746	-4.328803957384687	10.246462	-0.42539984
FVYGSIV	17	0.0	8.004544343085765	0.0	10.174869	-0.20612234
FVYGTDM	17	0.0	9.686345800428786	0.0	10.206077	-0.35517284
FVYKLDH	11	0.0	8.092352837879575	0.0	8.582019	-3.358848
FYEHTRP	10	0.0	11.103255903084678	0.0	6.706739	-1.7541919
FYERGSS	4	0.0	8.363640717951208	0.0	12.096732	-3.1010017
FYLPDGK	34	0.0	8.048963139511413	0.0	7.7970166	-1.2205002
FYLPHDG	34	0.0	10.468211294039854	0.0	7.8056674	-1.2041851
FYLPTGA	34	0.0	9.198103902766642	0.0	7.875394	-1.127385
FYPGESS	22	0.0	9.209049712847522	0.0	12.844047	-1.403254
FYSIRTV	3	0.0	8.363394011605276	0.0	9.546545	-1.2408553
FYSLGAP	24	0.0	8.509042249503747	0.0	10.776673	-3.215776
FYSLGGE	15	0.0	8.879207094076914	0.0	10.770764	-3.2532241
FYSLGGS	15	0.0	8.188377143106157	0.0	10.850031	-3.3480284
FYSLGNE	15	-3.6391612037705032	9.024504671039365	-3.6391612037705032	10.810587	-3.2834074
FYVGSAS	12	0.0	8.96329268929818	0.0	11.813509	-1.3171558
GADAARY	33	0.0	8.95685429264892	0.0	5.6556215	-2.0553625
GADAYRW	1	0.4636141720977288	8.25737858659662	-4.01496869048318	5.649359	-3.2717307
GADNARW	1	0.0	8.531967308991364	0.0	5.8408637	-2.8476436
GADRGPW	9	-5.945956459649274	8.766009750284004	-5.945956459649274	6.042002	-4.481863
GADTARY	33	-3.110389978078836	9.113117493574588	-3.110389978078836	5.727384	-2.0162017
GAEGARW	1	0.0	8.029302551195324	0.0	5.8402023	-2.6702917
GAERGHW	9	-3.110389978078836	8.403747159798408	-3.110389978078836	6.350067	-4.366604
GAFEGHW	9	0.0	8.939812184531105	0.0	6.35516	-4.4304266
GAFKDLR	16	0.0	11.437970417966632	0.0	8.6645	-2.4252372
GAFPGSW	9	0.0	8.443651795858639	0.0	5.626025	-4.663338
GAFRLAS	24	0.0	8.240605840714764	0.0	10.816795	-2.6656032
GAFRLNM	32	1.4139068506419625	8.00301953476274	-5.129709456634071	9.030446	-4.0958824
GAGFWAE	17	0.0	8.95685429264892	0.0	9.87926	-1.3987396
GAGMGYY	27	0.0	8.388733077597463	0.0	9.772544	-3.947236
GAHTGSW	9	0.0	9.225483956549024	0.0	6.1526175	-4.392694
GAHTGVW	9	0.0	9.261789576885766	0.0	6.0403404	-4.4892483
GAHVGSW	9	0.0	8.388854288419227	0.0	6.0169435	-4.6587086
GAIGFSW	5	0.0	8.363517370051708	0.0	13.760951	-0.7406256
GAIGMRF	33	3.5017170780592464	8.309213839961616	-2.3042099542472148	6.000304	-1.9825454
GAIILHK	26	-3.112108633111786	8.028898004209525	-3.112108633111786	9.007709	-4.7576923
GAILHLR	16	0.0	8.519679112399146	0.0	8.455603	-2.4024785
GAIRNFT	27	0.0	9.144284166816666	0.0	9.619913	-4.052165
GAKMNAW	9	-4.337089444300754	8.013583290961984	-4.337089444300754	6.2618546	-4.320702
GALGMHW	40	-2.3042099542472148	8.251176453161417	-2.3042099542472148	6.837394	-3.7475235
GALNTWT	21	0.0	8.919837971454253	0.0	9.231558	-0.7959275
GALRLQN	26	0.0	9.402839151240181	0.0	9.211155	-4.4171014
GAMIGHW	9	0.0	8.88065686110892	0.0	6.2026677	-4.3841777
GANKGVW	9	0.0	8.438113922136663	0.0	5.866011	-4.764169
GANLGWH	9	0.0	8.00937032863957	0.0	5.939571	-4.7977543
GANPSYW	10	0.0	9.37811110747948	0.0	7.4015603	-2.871067
GANTYNW	40	0.0	8.89436938574298	0.0	6.443224	-3.3987796
GAPPWSH	5	-2.3042099542472148	8.328455679907483	-2.3042099542472148	14.121978	-1.442735
GAPQARY	33	0.0	8.771234048333175	0.0	5.8977714	-1.6850934
GAPYFSS	22	0.0	8.480254923890374	0.0	13.147498	-1.6797854
GARPSYT	16	0.0	9.828306133480083	0.0	7.9827895	-2.5168748
GARPSYV	16	-3.625696589137655	8.42367516948497	-3.625696589137655	7.9584055	-2.4105344
GARVGQW	9	-6.198759603359124	8.771000582074434	-6.198759603359124	6.1127677	-4.697918
GASLWAE	17	-2.3042099542472148	8.953886136725803	-2.3042099542472148	10.187602	-1.2304026
GASLWVE	17	-5.7838127172009335	9.278238617536813	-5.7838127172009335	9.8765335	-1.1678594
GASMGHW	9	-2.2699987493068985	8.151375293652459	-2.2699987493068985	6.0914106	-4.505498
GASPGKW	9	-5.144787172056376	8.659449732998544	-5.144787172056376	5.4989576	-4.7875524
GASWAVG	18	0.0	9.314305351134731	0.0	9.348763	-2.0464313
GATAGHW	40	0.0	9.302291693191286	0.0	6.292129	-4.109261
GATFAHF	33	0.0	10.113135308926381	0.0	6.185126	-2.113243
GATGARY	33	0.0	8.367527712717713	0.0	5.7727942	-1.8354954
GAVEYWR	16	0.0	8.245106195781164	0.0	8.382995	-1.7417363
GAVGWSA	5	7.123414578216675	9.20600079658217	0.0	13.698849	-0.8993546
GAVLRWD	21	0.0	8.624866104582226	0.0	8.748482	-0.2019237
GAVNFSY	5	-3.6244929235802767	8.093340842903013	-3.6244929235802767	14.018076	-1.5522785
GAWQGST	38	0.0	8.129906044859185	0.0	13.164445	-3.789255
GAYDTRW	1	-2.231798226743479	8.981716888505254	-2.231798226743479	5.7045465	-3.0137517
GAYEGMW	40	0.0	9.89221959053587	0.0	6.629402	-4.302797
GAYREMW	40	0.0	8.3300242275927	0.0	6.8402476	-4.0413637
GAYSGYG	27	-4.337824065593425	8.183040840395439	-4.337824065593425	9.69773	-4.1490607
GDAPGRW	19	0.0	8.90912047483971	0.0	5.147782	-4.15951
GDEIGRW	19	0.0	8.679368827393565	0.0	5.2304	-4.0079646
GDEPRWA	21	0.0	10.077627457089365	0.0	8.674796	-0.40938413
GDEPWRY	19	0.0	8.439847845864595	0.0	5.1866074	-4.0605607
GDFQGRW	19	0.0	11.162519257059959	0.0	5.321101	-3.9124932
GDFQHIR	16	-3.6391612037705032	8.70736133894392	-3.6391612037705032	8.225057	-2.7334514
GDFRHGW	10	0.0	8.129761002060462	0.0	7.335617	-2.907068
GDFRRIA	16	0.0	9.90105156316169	0.0	8.226965	-2.7402744
GDGRFSY	36	0.0	8.736501717705966	0.0	13.676307	-2.193452
GDGSHRW	37	0.0	8.136471013098191	0.0	5.2421594	-3.1543384
GDHLNRW	19	-3.6391612037705032	8.166849211435904	-3.6391612037705032	5.514086	-3.6146631
GDITGRW	19	0.0	8.784203142398642	0.0	5.41764	-3.9871035
GDIVGRW	19	0.0	8.499989465813067	0.0	5.3148394	-4.155421
GDLHSHW	40	0.0	8.915943192564603	0.0	6.5570874	-3.2739866
GDLSRWV	21	0.0	8.009527993704962	0.0	8.668003	-0.5968193
GDPAVWS	21	0.0	8.434295323007305	0.0	9.147151	-0.6442787
GDPRYGL	16	0.0	10.243421853521308	0.0	8.24156	-2.4461336
GDRFGYA	35	0.0	9.180386140383874	0.0	11.462368	-4.5108643
GDRRWEY	17	0.0	8.724517887859946	0.0	10.308808	-0.9030722
GDRVGVW	9	0.0	8.568223239973833	0.0	5.9881167	-4.7836094
GDSQGRW	19	-4.573073468236146	8.055528397458435	-4.573073468236146	5.4324203	-4.116307
GDTAGRW	19	0.0	8.621511693979393	0.0	5.4694586	-3.9779038
GDVGWSS	5	-2.3042099542472148	9.045611612932904	-2.3042099542472148	13.946896	-1.0246067
GDWKLGF	11	0.0	8.111031224814194	0.0	8.3937845	-3.463583
GDWSAII	16	-3.1502246788187263	8.598516493636904	-3.1502246788187263	8.147942	-2.2442977
GDYAMIV	16	0.0	8.861304093026238	0.0	8.120085	-2.880261
GDYARNW	40	0.0	8.60986198776693	0.0	5.8613596	-3.7074754
GDYRGQW	40	0.0	8.935888074956527	0.0	6.471167	-4.196156
GDYRGYL	11	-3.090924213222047	9.211931519237615	-3.090924213222047	9.256233	-3.5007026
GDYSMVR	16	-3.112108633111786	8.8099731805836	-3.112108633111786	8.492612	-3.038289
GDYSQPR	32	0.0	8.34168485877265	0.0	8.644572	-3.4313605
GDYTARW	19	0.0	11.02849969992419	0.0	5.6542854	-3.539056
GDYTMIA	6	0.0	8.206272776469087	0.0	8.026559	-3.213987
GEFKDLR	16	0.0	9.132978515001488	0.0	8.706063	-2.374929
GEFRSYV	16	-2.3042099542472148	9.631577182713096	-2.3042099542472148	8.316786	-2.8153749
GEHAGRW	19	0.0	8.4453790805467	0.0	5.5311594	-3.8030193
GELHRWD	21	0.0	8.29317998375633	0.0	8.80921	-0.27733895
GELMYRS	40	0.0	8.309572829624688	0.0	7.453063	-4.2944593
GELNWSS	5	0.0	8.954108135850497	0.0	14.1748705	-1.4819052
GELRGVW	9	0.0	8.011703810387019	0.0	6.1638956	-4.411985
GEMNWSS	5	0.0	8.980061267121386	0.0	14.218521	-1.3933693
GEMVGRW	19	-4.781371423827802	9.354903357571354	-4.781371423827802	5.5245934	-3.9369652
GEMYDYR	16	0.0	10.855887198600765	0.0	8.733339	-2.4938002
GENLGHW	9	0.0	8.93203644324766	0.0	5.776907	-4.5740976
GENMARW	1	-4.991272709745801	9.310591010912242	-4.991272709745801	5.530743	-3.1833417
GENMARY	33	0.0	8.447329355784728	0.0	5.6296563	-2.067454
GENSSRW	1	-3.0694240813387665	9.899741661402228	-3.0694240813387665	5.710267	-3.3298776
GEPLGRW	19	0.0	8.92635981433166	0.0	5.5194745	-3.9131563
GEPRFAW	40	0.0	9.921120926682079	0.0	6.1218066	-3.7544067
GEQVGRW	19	0.0	8.367650718230651	0.0	5.522444	-4.035308
GERISLM	16	0.0	8.787292158750308	0.0	7.806188	-2.8806648
GERVGLW	9	0.0	8.02191751858504	0.0	6.053253	-4.63109
GESARWS	21	-5.862225710043387	8.547993725047037	-5.862225710043387	9.011797	-0.42416406
GESASRW	1	0.0	8.217225276928827	0.0	5.7373447	-3.4261036
GESLFSY	36	0.0	9.068211512238127	0.0	13.774655	-2.429468
GESQRWA	21	0.0	8.341810087427596	0.0	8.845001	-0.40238357
GESSGRW	19	-6.401649008313111	8.628576850803366	-1.9167995165556946	5.5415187	-3.7944636
GETASRW	1	-2.3042099542472148	8.270810037650387	-2.3042099542472148	5.8442807	-3.330076
GETGNRW	40	0.0	8.704379747766218	0.0	5.815411	-3.365434
GETRSLW	40	0.0	9.60657562726774	0.0	7.4147925	-3.1452699
GEVAGRW	40	0.0	10.936667076410028	0.0	5.7786174	-3.7478626
GEVRRWE	21	0.0	8.004386132409937	0.0	8.7546	-0.3705224
GEWMGSS	4	0.0	8.056211361463978	0.0	12.217407	-3.8473747
GEWRGST	4	0.0	10.14198238436384	0.0	12.461845	-4.1560187
GEWYVAD	16	0.0	9.488261580173205	0.0	9.462287	-2.5582068
GEYRERW	40	2.0055444583487363	8.702920391222817	-4.787430647953157	6.0560656	-3.494336
GEYRNIL	16	-4.794535211711437	10.245198066901022	-4.794535211711437	8.487171	-3.190284
GFAAGVW	9	0.0	8.036804684874575	0.0	5.8851237	-4.427213
GFAGGST	14	0.0	12.014004400928926	0.0	13.553859	-3.0719392
GFDSARF	33	-3.110389978078836	8.441530164813082	-3.110389978078836	5.691644	-2.1306798
GFESHRW	19	0.0	9.024000291680558	0.0	5.4769793	-3.4118192
GFFEGFS	15	0.0	9.139817662301054	0.0	11.241761	-3.385737
GFFNGST	38	0.0	8.905281352683472	0.0	13.3493	-3.8407516
GFGSRSG	3	5.992762294190029	8.394819664509852	-2.231798226743479	8.93082	-1.3539311
GFGTGIW	40	0.0	8.15936674599967	0.0	5.9438515	-4.232988
GFGVKLY	16	3.15381390253139	10.3598443955678	-3.6391612037705032	8.79734	-1.8855143
GFHLGLA	27	-6.341446306182115	8.357902794587918	-6.341446306182115	10.186501	-3.539753
GFHLGST	38	0.0	10.015390833872459	0.0	13.478239	-3.8840587
GFMRFEP	11	0.0	8.234229197295443	0.0	9.367418	-3.1058729
GFPGFSA	22	-5.649552454766631	8.779958576629964	-5.649552454766631	13.236466	-1.2817712
GFPGSSS	22	0.0	8.290879902602532	0.0	12.683432	-1.5347353
GFPSFSS	36	0.0	8.917104418907174	0.0	13.271635	-1.3528117
GFREGLF	27	-5.538219487322233	8.733391824910845	-5.538219487322233	10.293459	-3.9071336
GFRLGMS	15	0.0	8.152477085337617	0.0	11.66854	-3.6119545
GFRMGST	38	0.0	8.01186122065766	0.0	13.567109	-3.864282
GFRPSYD	16	0.0	8.791549671967497	0.0	8.068623	-2.4267323
GFSDARW	19	0.0	9.498164166381914	0.0	5.0948706	-3.3449275
GFSPSYV	16	3.8295146637171547	8.606495517364955	-2.3042099542472148	8.080129	-2.3080292
GFSRWVE	17	0.0	8.613347306111999	0.0	9.9115095	-1.1140655
GFTGGWN	17	0.0	10.14994372391201	0.0	9.745058	-0.8596091
GFTIRSI	3	0.0	8.92644331795046	0.0	9.511826	-1.6863533
GFTYGSS	4	-2.3042099542472148	8.190623505446956	-2.3042099542472148	12.164604	-3.4361165
GFVPSRA	16	-0.23603783374887655	8.892755496414363	-0.9555142159551957	8.660872	-2.2658975
GGALRWD	21	0.0	8.482052589375597	0.0	8.719702	-0.24752171
GGATMRF	33	0.0	9.684008183142184	0.0	6.0869117	-1.9449095
GGATRWD	21	0.0	12.685434274140238	0.0	8.70404	-0.2641277
GGDAGRW	19	-7.522596692785722	9.302875454010296	-7.522596692785722	5.2319794	-4.0249896
GGDARWN	21	0.0	9.114290733957898	0.0	8.868284	-0.26886922
GGDLRWV	3	-3.6668889739136024	8.416893283968804	-3.6668889739136024	8.51742	-0.54585624
GGDLSRW	1	0.0	11.02386640353947	0.0	5.7927485	-3.1357064
GGDSGRW	19	-3.112108633111786	8.70615337758405	-3.112108633111786	5.2454596	-3.8577304
GGDTGRW	19	-7.151981881099861	8.908449073951545	-7.151981881099861	5.274424	-3.976564
GGDVARW	1	-4.02434805688676	9.254285685483348	-4.02434805688676	5.710223	-2.918065
GGDVGRW	19	0.0	9.279378784754611	0.0	5.205421	-3.9031408
GGDYSTW	10	4.630671706179549	9.64059759586374	-3.110389978078836	6.295347	-2.6515698
GGERGYW	40	0.0	8.141163753001278	0.0	6.225013	-4.2520447
GGFVCGL	16	0.0	8.969864540634033	0.0	8.102468	-2.8323095
GGHGTLW	40	0.0	10.134548442632486	0.0	7.0582914	-3.7233427
GGHNGMW	9	-2.2699987493068985	8.05491067920496	-2.2699987493068985	5.9668202	-4.448266
GGHVGPW	9	-2.3042099542472148	8.876851274248853	-2.3042099542472148	5.9524975	-4.561707
GGIHASW	40	0.0	10.67516146741245	0.0	6.462131	-3.2764616
GGLAPRY	33	0.0	8.663440433440128	0.0	5.308938	-2.158455
GGLSRWE	21	-5.690078697568555	8.41196076390825	-5.690078697568555	8.781143	-0.41720322
GGMSRWD	21	1.2511623519352217	8.5872225585174	-5.292453955340812	8.761628	-0.32493517
GGPVRWD	21	-2.3042099542472148	8.06777366836232	-2.3042099542472148	8.717073	-0.28089747
GGPYDRH	16	0.0	9.160208989683918	0.0	8.335824	-1.9049263
GGPYLAS	2	-3.8837806231015417	10.43827814938787	-3.8837806231015417	11.495743	-2.134042
GGRFDLH	16	0.0	9.531644168603723	0.0	8.696823	-2.3260002
GGRFDLS	16	-2.3042099542472148	8.172705635143688	-2.3042099542472148	8.845497	-2.350016
GGRYDLS	16	0.0	10.632237070706854	0.0	8.88334	-2.4092553
GGSHGLW	9	0.0	8.21250000529855	0.0	5.6242094	-4.4551477
GGSIRWN	21	0.0	9.705103090112068	0.0	8.68863	-0.31565475
GGSPGKW	9	-2.417705370162836	9.355599788622008	2.238540016694447	5.300657	-4.5808587
GGVAGHW	40	0.0	10.05470640476956	0.0	5.9865074	-3.690037
GGVEGRW	19	-2.231798226743479	9.522953349195628	-2.231798226743479	4.814289	-3.7118974
GGVLRFN	3	0.0	10.165733448606803	0.0	8.5086565	-0.61586636
GGVPGRY	33	0.0	8.024230810113357	0.0	5.3328915	-2.2976198
GGVTGRY	33	0.0	8.533592085893646	0.0	5.3551793	-2.190983
GGVVNWS	21	0.0	8.177342924235221	0.0	8.636542	-0.430178
GGVYVSW	10	0.0	8.080255890607528	0.0	7.0281157	-2.4740686
GGWDMVA	16	0.0	10.473648384010312	0.0	8.176422	-2.3571389
GGWQGPG	40	-5.553470633497519	9.278463867879745	-5.553470633497519	7.4490767	-4.128054
GGYALAQ	32	0.0	9.274143823840678	0.0	9.16432	-3.4664702
GGYDMMF	16	0.0	8.70764429542788	0.0	7.783516	-2.8840292
GGYDTRF	10	0.0	8.855692460665589	0.0	6.1056185	-2.3726282
GGYHGSF	4	0.0	8.134475583143878	0.0	11.746841	-3.7964852
GGYNLAQ	11	0.0	8.68571493967314	0.0	9.481489	-3.0370867
GGYSERF	33	-2.2699987493068985	8.359457114579557	-2.2699987493068985	5.968702	-2.2004929
GGYTNSW	40	-2.2699987493068985	8.015208000675175	-2.2699987493068985	6.5214825	-4.177087
GHAGWSS	5	0.0	10.44753348727551	0.0	13.974274	-0.7985503
GHDHTYW	40	-3.1312925306864203	8.069437178718783	-3.1312925306864203	5.9608335	-3.5102599
GHDMARF	33	-2.3042099542472148	9.187675877534538	-2.3042099542472148	5.7831774	-2.1198516
GHDSARY	33	0.0	9.517546022601719	0.0	5.754839	-2.0349994
GHDTSRW	1	-6.274121542086335	9.211913990415452	-6.274121542086335	5.684904	-3.254145
GHDVSRW	1	0.0	11.70087077368422	0.0	5.5815887	-3.232651
GHELSHW	40	0.0	8.315625683768726	0.0	6.36239	-3.1735876
GHHVGQW	9	0.0	9.27330291674029	0.0	6.06093	-4.5538087
GHPLATY	10	0.0	8.821897641659243	0.0	6.4708867	-1.7130986
GHQGHLW	40	0.0	8.056363989978513	0.0	7.1312838	-3.5669456
GHQPGAW	9	-4.573073468236146	8.419822320577724	-4.573073468236146	5.614064	-4.6923633
GHSMGPW	9	0.0	9.003994167300608	0.0	5.757299	-4.7090054
GHSPGPW	9	0.0	8.59997662594287	0.0	5.474108	-4.8375015
GHVLATY	10	0.0	11.007350640920198	0.0	6.534333	-1.7829676
GHYHNIL	16	0.0	8.523057682707986	0.0	8.63626	-3.1221337
GHYMGSS	4	0.0	8.075511062938324	0.0	12.281636	-3.6719246
GHYNEYR	16	0.0	8.115953762464018	0.0	8.652144	-2.629539
GIALRYV	3	0.0	8.70764429542788	0.0	8.556495	-1.2959392
GIDGGRW	19	0.0	9.371165782919528	0.0	5.2707057	-3.8267226
GIDPGRW	19	0.0	9.800208537537689	0.0	5.235246	-4.08691
GIDSARW	1	6.543616307276032	9.678392425257421	0.0	5.595833	-2.8193948
GIDVGRW	19	0.0	8.467516290787088	0.0	5.1863575	-4.013128
GIEAGRW	19	0.0	8.453063913117997	0.0	5.4803276	-3.9971452
GIEGGRW	19	0.0	8.568116200533936	0.0	5.400721	-3.92447
GIERMYT	16	-2.2699987493068985	8.514023252029308	-2.2699987493068985	8.933826	-2.8156266
GIESGRW	19	-2.231798226743479	10.383607041231235	-2.231798226743479	5.378503	-3.8432221
GIGDYYR	16	0.0	9.37189023674951	0.0	9.241338	-2.8778923
GIGGDFR	18	0.0	8.305526287018665	0.0	9.494253	-2.6010916
GIHLGKY	40	0.0	8.76801722966748	0.0	6.8147683	-4.246874
GILSGFH	27	-3.110389978078836	8.035791139643887	-3.110389978078836	10.142903	-3.996643
GILSLDW	40	-2.2699987493068985	8.005148758188671	-2.2699987493068985	7.7250733	-3.7341967
GINAGIW	9	-5.873915587137217	8.491805342030753	-5.873915587137217	5.8884554	-4.4961815
GIPNWAH	8	0.0	8.4621846441786	0.0	11.04633	-0.8674759
GIPSSWG	3	0.0	8.009527993704962	0.0	9.027417	-0.8610013
GIRDGFR	27	0.0	8.519568409850947	0.0	10.093762	-3.8819623
GIRFGSS	4	0.0	9.13083331023536	0.0	12.177934	-3.9104862
GIRGQFT	18	0.0	9.500822868562219	0.0	9.446113	-2.3181944
GIRGTFH	18	0.0	8.188516411261661	0.0	9.491166	-2.4124565
GIRHSWE	3	0.0	10.26417138888622	0.0	9.146197	-0.95080507
GIRPSYV	16	-7.402355762540409	9.163886882114287	-7.402355762540409	8.088488	-2.3650587
GISGGFY	40	0.0	8.851532404607934	0.0	7.7494855	-3.6218688
GISKALW	9	0.0	8.590128488340527	0.0	5.8031373	-4.4720984
GISNYHV	17	0.0	9.530017195218468	0.0	10.021517	-0.96338254
GISPGVW	9	0.0	9.865438109586842	0.0	5.6071734	-4.842448
GISRGIY	6	0.0	8.779923861399297	0.0	7.918904	-3.2229168
GITGHRY	33	0.0	8.3197711937254	0.0	6.035115	-1.8465326
GITRSIY	16	0.0	10.742858401600666	0.0	8.19295	-2.4894679
GIVGRLF	17	0.0	8.423244108403992	0.0	9.949879	-0.14236253
GIVRLLN	26	0.0	10.02703953131933	0.0	9.200965	-4.305556
GIVWPPP	18	0.0	9.308311027193186	0.0	9.497089	-2.3034368
GIWGHVP	8	0.0	9.28472510206099	0.0	10.434813	0.021112608
GIYREFS	11	0.0	8.272589883209482	0.0	10.060441	-3.4437969
GKALGTW	9	0.0	9.060947413667154	0.0	5.9529424	-4.6484113
GKAVGVW	9	0.0	8.591583788607686	0.0	6.1320825	-4.7666054
GKGCLGC	16	0.0	9.890784249605804	0.0	8.880978	-2.9321728
GKLLGAW	9	-4.587653654923386	8.511309551914978	-4.587653654923386	5.9026155	-4.816526
GKNLGTW	9	0.0	11.08764541746461	0.0	5.869723	-4.7207823
GKNVGAW	9	0.2741616187215727	9.666437316469791	-6.518813487580321	5.958412	-4.756933
GKSTGVW	9	-7.150598268243735	8.531706443379942	-7.150598268243735	5.9686723	-4.6576815
GKTSGAW	9	0.0	8.295226365274136	0.0	5.9874563	-4.5649405
GKVVGPW	9	0.0	9.532508177810422	0.0	5.937855	-4.4960246
GKWTDFA	16	0.0	8.559535395906053	0.0	9.403314	-2.3942513
GKYENFY	16	0.0	9.25851859149518	0.0	8.341249	-3.2217448
GKYTEWS	18	0.0	8.7987677559491	0.0	9.871189	-1.4909741
GLAGARF	33	-2.3042099542472148	8.327294257443848	-2.3042099542472148	5.921795	-1.96265
GLAMRER	16	-3.090924213222047	8.210352048104475	-3.090924213222047	8.874934	-2.3974142
GLANNMW	40	0.0	8.282921665833685	0.0	6.2823496	-3.5229976
GLANWSA	5	0.0	8.68425284426594	0.0	13.892098	-1.5908121
GLAYDLR	16	0.0	9.398094478168684	0.0	8.940404	-2.4829245
GLDAGRW	19	-3.1502246788187263	9.70234472216218	-3.1502246788187263	5.3820696	-4.0816455
GLDIGKW	9	0.0	9.339522304358717	0.0	5.8311853	-4.375983
GLDLNRW	19	-3.679976292076026	9.929331266657835	-3.679976292076026	5.4589095	-3.457516
GLDMSRW	1	0.0	8.00937032863957	0.0	5.531054	-3.13824
GLDVHRW	1	0.0	12.859587004006636	0.0	5.339041	-3.256671
GLDVVRW	37	0.0	8.413515620154762	0.0	5.084923	-3.2305388
GLEHRWT	21	0.0	10.063162780158446	0.0	8.945268	-0.6529335
GLGESRW	37	0.0	8.923805920503694	0.0	5.069231	-3.2428472
GLGEVRW	37	0.0	8.59997662594287	0.0	4.7452807	-3.1326032
GLGKGIW	9	0.0	8.809083338074009	0.0	5.9573	-4.413168
GLGRDHW	40	-6.0401704561643	8.072458506960615	-6.0401704561643	6.5912066	-3.8917944
GLGSRWD	21	-0.5164973977550184	8.639504878092687	-5.962355763263927	8.842124	-0.21875519
GLGVWAA	18	-0.8460147245715111	9.271330367110643	-0.8460147245715111	10.028932	-1.4808319
GLGYGSS	4	-6.399672609293586	9.216157060816903	-6.399672609293586	11.967933	-3.4502826
GLHGGWT	2	0.0	8.029458053061015	0.0	11.388887	-1.9070861
GLHNGMW	9	0.0	9.805191787658073	0.0	6.0652833	-4.413367
GLHPGHW	9	-3.625696589137655	8.812432961724253	-3.625696589137655	6.1583157	-4.5030355
GLHSGVW	9	0.0	8.523168117847007	0.0	6.0646987	-4.3800893
GLHTGSW	9	0.0	8.27853791716447	0.0	6.2495084	-4.4109364
GLHYGFA	27	0.0	9.07424800279413	0.0	10.356366	-4.0203443
GLIGSGW	10	0.0	8.14782106028549	0.0	6.992987	-2.9138176
GLIRLAN	26	-3.6244929235802767	8.827404206221669	-3.6244929235802767	9.3255825	-4.2876387
GLIRSFN	27	0.0	8.111178162809612	0.0	9.443537	-3.7931597
GLLAGHW	40	0.0	8.246954423654158	0.0	6.3046327	-4.1772404
GLLEGFA	27	0.0	10.54667500331732	0.0	10.263744	-4.0900574
GLLESRW	37	0.0	8.564627048302206	0.0	5.325594	-3.1142964
GLLHGYA	27	-7.264867232245854	8.228424153358464	-7.264867232245854	10.514322	-4.3920302
GLLNGFR	27	0.0	8.742507093298524	0.0	10.07446	-3.9985223
GLLREHW	40	-3.610890061454625	8.910827363051878	-3.610890061454625	6.716295	-3.9269826
GLLRGFS	27	0.0	9.426626454372395	0.0	10.446729	-4.058463
GLLSGFG	27	-5.430966235781706	8.606701785121778	-5.430966235781706	10.212268	-4.100937
GLLSGFH	27	0.0	9.39434543635224	0.0	10.149288	-4.0408425
GLNMGKW	9	0.0	8.823579516069294	0.0	5.8087997	-4.6089277
GLNPGAW	9	0.0	9.151212970396301	0.0	5.588024	-4.6239014
GLNPGIW	9	0.0	8.19304313779386	0.0	5.7231984	-4.4874573
GLNSGMW	9	0.0	9.004152420964099	0.0	5.7645655	-4.2853475
GLPGARF	33	6.429213483581132	9.943603780382334	0.0	6.008507	-1.8845122
GLPLARY	33	0.0	8.117974957542064	0.0	6.074957	-1.7987696
GLPNWHV	5	0.0	8.295226365274136	0.0	14.140271	-1.4869429
GLPVWSS	5	0.0	8.106386702480144	0.0	14.070933	-1.3602728
GLPYSFN	16	0.0	9.724424046530835	0.0	8.564697	-2.4261827
GLRAGPW	9	0.0	8.299430822055953	0.0	6.000286	-4.3636103
GLRAGQW	9	0.0	10.386489607118845	0.0	6.1034775	-4.4761143
GLRLDFR	16	0.0	8.894284004829853	0.0	8.924844	-2.4931746
GLRLTFG	16	0.0	8.33772751285555	0.0	8.551302	-2.1281395
GLRLTYG	16	0.0	9.244841439862544	0.0	8.41436	-1.9112902
GLRPSYT	16	0.0	8.540822249800446	0.0	8.0662	-2.4634311
GLRQGAW	9	-3.610890061454625	9.579146839207487	-3.610890061454625	6.00646	-4.6641927
GLRVGQW	9	0.0	8.729060198153888	0.0	6.1922755	-4.650013
GLSAGHW	40	0.0	8.482052589375597	0.0	6.092925	-4.203777
GLSDGRW	19	0.0	8.79290702218731	0.0	5.179794	-3.75995
GLSEGRW	19	0.0	10.07009559914699	0.0	5.061076	-3.9402018
GLSGGRY	40	0.0	9.743303226616552	0.0	5.797642	-3.5099216
GLSHNLW	40	-2.3042099542472148	8.207608769268539	-2.3042099542472148	6.4365907	-3.6540232
GLSLWAE	17	0.0	9.036498800797162	0.0	10.143164	-1.266249
GLSPGAW	9	0.0	10.1224076048605	0.0	5.708126	-4.5752993
GLSRMIF	16	0.0	9.179418682601856	0.0	8.213146	-2.782471
GLSSGYY	40	0.0	8.677708470545973	0.0	6.6945677	-4.136604
GLSSSMW	40	0.0	9.131621432326972	0.0	6.4298797	-3.7299128
GLSTGHW	9	0.0	8.26191889389827	0.0	6.203631	-4.3595905
GLSVGRY	40	6.747789432836536	8.068208033097727	0.0	5.693891	-3.6108503
GLTEGFR	27	0.0	8.363394011605276	0.0	10.1579895	-3.9053822
GLTVWGA	3	0.0	9.294970650016035	0.0	9.666728	-1.4913787
GLTWVGA	16	0.0	8.803264444690232	0.0	9.24096	-1.9065393
GLVRLTN	26	0.0	9.086170987197526	0.0	9.256251	-4.365282
GLYEVFN	11	0.0	9.046313673644148	0.0	9.317461	-3.4985948
GMDISRW	1	0.0	8.016662832934681	0.0	5.586532	-3.177358
GMDVHRW	1	0.0	8.212636964263814	0.0	5.4056625	-3.3366134
GMIERWS	21	0.0	8.61313981225399	0.0	8.887076	-0.4117529
GMLRGFA	27	0.0	11.335325349857635	0.0	10.509711	-4.109718
GMLRTMF	16	0.0	8.212636964263814	0.0	8.448829	-2.6651142
GMPNWAM	25	-3.1312925306864203	8.196785030447204	-3.1312925306864203	11.018656	-0.96816194
GMREGFR	27	3.377158609674182	8.055850382249739	-3.110389978078836	10.074721	-3.876539
GMRGLSS	22	-0.5016814311863815	9.129219997163244	-4.9802642937672905	13.031989	-0.72219443
GMSDGRW	19	-5.279232590470761	9.278975301413752	-5.279232590470761	5.1504717	-3.8055463
GMSLWKE	17	0.0	8.053948824804138	0.0	9.927558	-1.2679458
GMVAAIV	16	0.0	8.626492410994132	0.0	8.043677	-2.6801083
GMVRLVN	26	-5.297086132524599	8.860594474408702	-5.297086132524599	9.2260275	-4.228995
GMWQGST	38	0.0	9.267979924480859	0.0	12.995798	-3.7365823
GMYPGVW	9	0.0	8.687366112879838	0.0	5.640809	-4.734745
GNAGWVY	31	0.0	8.595008427975172	0.0	10.477215	0.6800692
GNAPGAW	9	0.0	8.528389516444301	0.0	5.481355	-4.711785
GNAVSMW	40	0.0	9.057492241421835	0.0	6.342693	-3.3414068
GNDMSRW	1	-3.1502246788187263	9.81000411684157	-3.1502246788187263	5.541759	-3.3825734
GNDSARW	1	0.0	9.426567416392727	0.0	5.7035093	-2.8951495
GNEIARW	1	-6.583134493101833	9.342191973290138	-6.583134493101833	5.533179	-3.2459078
GNELGRW	19	-3.090924213222047	8.906459098715153	-3.090924213222047	5.414611	-3.799583
GNETGRW	19	-2.2699987493068985	8.099016121029731	-2.2699987493068985	5.278608	-3.9471242
GNEVSRW	1	0.0	9.317388723017752	0.0	5.471427	-3.3659441
GNFGYGF	8	0.0	8.33772751285555	0.0	11.310132	0.101478085
GNHEVRW	37	0.0	8.485747010495212	0.0	4.976808	-3.2898014
GNHTTYW	40	0.0	10.741711237838752	0.0	6.0662994	-3.9256601
GNHWKLD	16	0.0	10.213447980841718	0.0	9.206613	-2.0531857
GNIAGKW	40	0.0	10.366678474115158	0.0	5.6741934	-4.2600846
GNISWSH	5	0.0	8.72432578348756	0.0	14.112117	-1.4700274
GNKPSYT	16	-0.14609752924896433	9.101134189936648	-6.8938869620854994	8.016509	-2.484063
GNKQWIA	18	0.0	8.227959756202663	0.0	10.214171	-1.5064592
GNKVGLW	9	-2.231798226743479	8.491274330275907	-2.231798226743479	5.78895	-4.5858526
GNLRLVN	26	0.0	8.915859078960615	0.0	9.179848	-4.3942475
GNRIGVW	9	4.95937692546148	8.715274594726555	-2.2699987493068985	6.008667	-4.587638
GNRSGVW	9	0.0	8.537266376694788	0.0	6.096539	-4.3954096
GNSKGVW	9	4.27163986576606	10.61439570706022	0.0	5.872003	-4.8339634
GNTSRWD	21	0.0	8.880570664774163	0.0	8.9808235	-0.26362392
GNVSRWD	21	0.0	8.79019104349085	0.0	8.820615	-0.23095256
GNYDLNR	32	0.0	8.014651594127283	0.0	8.655411	-3.8613524
GPAFDLR	16	0.0	8.880743052294033	0.0	8.830632	-2.3541002
GPALARF	33	0.0	8.075360446792084	0.0	5.9425035	-2.0283668
GPDGIWR	17	0.0	8.604927773663933	0.0	9.542144	-0.563698
GPDIARY	33	-2.2699987493068985	8.219936972725106	-2.2699987493068985	5.7280817	-1.9250817
GPDRGPW	9	-1.717699146221237	9.406442792275707	-6.196282008802146	6.164804	-4.324316
GPDVGRW	19	0.25884094838311894	9.270446145590336	-6.488948484453417	5.416865	-3.8741825
GPEVRWS	21	-5.542127099710031	8.232337342180912	-5.542127099710031	8.786344	-0.46972215
GPEYVGW	10	-3.6244929235802767	8.668882501294988	-3.6244929235802767	6.5241265	-2.2119825
GPFNAYH	16	0.0	8.3257815000059	0.0	9.031968	-2.6491263
GPFNRWD	21	0.0	9.274143823840678	0.0	9.004364	-0.32885084
GPGAFSY	36	0.0	8.66364081803001	0.0	13.516097	-2.0407689
GPGDNRW	37	0.0	9.012867519978194	0.0	5.2090898	-3.1335046
GPHDNRW	19	5.121763096387441	8.597316967377834	-4.002751284006763	5.30944	-3.4442542
GPHSGIW	9	0.0	8.660174623839508	0.0	5.9819865	-4.3637075
GPHYGTL	9	0.0	8.993965783636302	0.0	6.138327	-4.7414417
GPIGRWD	21	0.0	8.5178169162913	0.0	9.045593	-0.3242121
GPILHNR	16	0.0	8.940954364301483	0.0	8.28709	-2.3733187
GPIVLVR	26	0.0	8.485747010495212	0.0	8.996955	-4.383348
GPKNTWV	3	0.0	10.462213900107121	0.0	9.213892	-0.92526346
GPKYAIN	16	-1.5507607749582988	8.293952630410612	-0.0753540643787366	9.076877	-2.5375726
GPKYSIQ	16	0.0	10.273107443110124	0.0	9.054756	-2.4426887
GPLHGYG	27	0.0	10.962369535750467	0.0	10.280793	-4.3498588
GPLLGYH	27	-2.231798226743479	8.171958979258763	-2.231798226743479	10.042887	-4.1698365
GPLRGFT	27	0.0	8.471362548914083	0.0	10.23385	-4.0497184
GPLTNHW	40	0.0	8.990346205821636	0.0	6.442703	-3.4636652
GPNVTRW	1	-0.16876002218492556	8.932602147893252	-5.402561236520231	5.3648953	-3.1693447
GPPEGRW	19	-4.329542808707794	8.502562032770513	0.15530668304962242	4.935701	-3.548973
GPPFAYS	16	-2.231798226743479	8.030840513164362	-2.231798226743479	8.989103	-2.5784006
GPPRAFN	16	0.0	9.0462368279174	0.0	8.8604	-2.725035
GPPRAIM	16	0.0	8.69985664221945	0.0	8.7928095	-2.634238
GPPRSFS	16	0.0	8.443768479478976	0.0	8.807095	-2.5249922
GPQGLFR	16	0.0	8.331766871034059	0.0	9.262631	-2.6430595
GPREDPW	40	5.55899900007838	11.751011662005316	0.0	6.025222	-3.6421704
GPRFAIQ	16	0.0	8.533482445840978	0.0	9.012421	-2.462685
GPRFSLS	16	0.0	8.363517370051708	0.0	8.853272	-2.473818
GPRSGPW	9	0.0	9.94697975986078	0.0	5.9296985	-4.4319806
GPSDFRW	37	-2.3042099542472148	9.22272729418194	-2.3042099542472148	5.069355	-3.223905
GPSYERW	1	-4.0354793079276945	9.720817207068505	-4.0354793079276945	5.52489	-3.2085185
GPTAGHW	40	-2.231798226743479	9.814933232470752	-2.231798226743479	6.1439285	-3.9865491
GPVGRWD	21	0.0	8.016819703092105	0.0	9.063261	-0.20192789
GPVILHN	26	0.0	8.257603516374516	0.0	8.888625	-4.442438
GPVYSYA	16	0.0	8.473056992441954	0.0	9.411237	-2.5734499
GPYNFSS	36	0.0	8.434295323007305	0.0	13.380019	-2.0425007
GPYRITN	26	0.0	8.19974221436298	0.0	9.193881	-4.0589995
GQAFDLR	16	-1.8179227260617208	8.535760450116722	0.48381025003828315	9.055138	-2.6741114
GQGSRWD	21	0.0	9.871570648970373	0.0	8.869064	-0.37288398
GQNVGVW	9	0.0	8.33586632408106	0.0	5.8600802	-4.603409
GQPHWSS	5	0.0	9.716630117088108	0.0	14.018593	-1.379415
GQRVGVW	9	-0.443156074722649	9.990185703872934	-3.7351734914114414	5.9096403	-4.7842546
[truncated: 5,046 more rows]
