# Supplementary material for: Targeting AAV vectors to the central nervous system by engineering capsid–receptor interactions that enable crossing of the blood–brain barrier
Source: PLoS Biol. 2023 Jul 19;21(7):e3002112. doi: 10.1371/journal.pbio.3002112 (PMC10355383; doi:10.1371/journal.pbio.3002112)
Supplement: S6 Data — (CSV) [file pbio.3002112.s021.csv]

AA_sequence	cluster	Ly6a_log2enr	Ly6c_log2enr	Fc-control_log2enr	UMAP1	UMAP2
AADTSYW	10	0.0	8.018050606527707	0.0	6.674578	-2.9597394
AADYMRY	33	0.0	8.002452418129803	0.0	5.7547026	-1.9112777
AAEFGSS	4	0.0	9.280635838307914	0.0	12.145509	-3.4875991
AAFHLPV	32	0.0	9.680388253617599	0.0	8.663305	-4.0708013
AAFKLPT	32	-2.871473307860869	10.491536882439203	3.4450558475404534	8.518286	-4.0539093
AAFSNGW	10	-3.850458879126925	8.135823276930932	-3.850458879126925	6.2297516	-2.817747
AAFTRFD	3	0.0	9.86333578306459	0.0	8.733468	-0.97890234
AAGEVRW	37	0.0	9.813450337545406	0.0	4.875982	-3.0531132
AAHEGRW	19	0.0	8.71326966474965	0.0	4.975471	-3.4603617
AAHLAGW	10	0.0	8.374097205579552	0.0	6.3225937	-2.658914
AAHSGLW	40	0.0	8.291385169170495	0.0	6.024202	-3.8993423
AAKYLAS	24	5.930524213376275	8.233409092888989	0.0	11.308057	-2.3703601
AANESRW	37	0.0	10.061196979886672	0.0	5.0466037	-3.0385537
AAPFFSS	36	0.0	10.960303632517245	0.0	13.285544	-1.7327919
AAPWASS	22	0.0	8.861397940470836	0.0	12.807837	-1.9448968
AASTSYW	10	0.0	8.8897373906031	0.0	6.8843737	-2.9751487
AAWAGSQ	4	0.0	10.211262105768267	0.0	12.507998	-3.8810494
AAWGGSS	4	0.0	8.750277461007885	0.0	12.56477	-2.9219215
AAWGHAQ	8	0.0	8.551498627931721	0.0	11.297463	-0.45926228
AAYRFDG	11	0.0	8.885469796019946	0.0	8.763954	-3.3181548
AAYTLPV	32	0.0	8.288753370703096	0.0	8.580903	-3.8691664
ADRDYWN	21	0.0	8.81002585057715	0.0	9.4493885	-0.49081945
ADSYAHW	10	0.0	8.047416943468326	0.0	6.949569	-2.4522653
ADYDTRW	1	0.0	8.311809361355072	0.0	5.8423057	-3.0856879
AEHRHGW	10	4.932197191317343	8.288753370703096	0.0	6.4644437	-2.7630045
AELSGRW	19	0.0	9.342986718072622	0.0	5.4764686	-3.6513994
AEVGRVY	31	0.0	9.756153634442027	0.0	10.014281	0.5844094
AEWHGST	4	0.0	8.320734973949385	0.0	12.421183	-4.005599
AEWKGSS	4	0.0	8.480910575970222	0.0	12.273115	-3.8174136
AEWRGAA	15	0.0	8.214611491751874	0.0	11.400442	-3.791927
AEYRGSS	4	0.0	8.54073984831985	0.0	12.14398	-3.8900917
AEYSRHW	40	6.48530823658088	8.474113611693598	0.0	6.484976	-3.4888592
AEYTGSW	40	0.0	8.98699167238619	0.0	6.8052144	-4.20837
AFDRYLT	18	0.0	8.242831546415191	0.0	10.170745	-1.9577981
AFFSGSA	35	0.0	12.443561346580926	4.537045787419512	12.009258	-4.196326
AFGTGFH	27	0.0	8.23614371572401	0.0	9.809121	-3.6491952
AFLGHSS	22	0.0	9.280635838307914	0.0	12.596477	-1.903131
AFLHGAA	15	-4.176895811423996	8.743307758564079	-4.176895811423996	11.21327	-3.5401132
AFPGGSA	23	0.0	9.234531454667305	0.0	12.562605	-2.4745646
AFQFQAS	2	5.908374767747937	10.522128959999003	0.0	11.49571	-1.9962282
AFSIRQV	3	0.0	8.073141843312088	0.0	9.134331	-1.5062159
AFYGAAA	25	0.0	8.839488404343028	0.0	11.469807	-1.1809133
AFYGGSA	4	0.0	8.660309428508377	0.0	12.111528	-3.8760943
AGAPGAW	9	0.0	8.919233461019656	0.0	5.238945	-4.5959716
AGDIARW	37	0.0	8.408972617865434	0.0	5.1296964	-3.0964897
AGDPGRW	19	0.0	9.32732925028085	0.0	5.2150793	-3.973096
AGDSKNE	10	0.0	9.936392810523014	0.0	6.130631	-2.7753508
AGDYSRW	1	0.0	8.09988012476389	0.0	5.750001	-2.9724884
AGIVRFN	3	0.0	9.23846722369331	0.0	8.582136	-0.69354296
AGLNWSH	5	0.0	8.723818993308766	0.0	14.128463	-1.5540004
AGMPGPW	9	-3.0190744496011397	10.137503126322112	-3.0190744496011397	5.2417874	-4.688169
AGNPGAW	9	-5.936289358560324	8.743284082193203	-1.3992435711408122	5.323253	-4.6751575
AGQPGLW	9	0.0	8.63420648374421	0.0	5.220637	-4.628728
AGQVRWD	21	0.0	10.432087721091902	0.0	8.796628	-0.28744686
AGSPGPW	9	0.0	9.368186624171067	0.0	5.313155	-4.713481
AGVGFSM	39	0.0	8.766247603148733	0.0	13.472616	-0.68596053
AGVGGHW	40	0.0	8.944897703208333	0.0	6.462028	-3.567658
AGVGWAS	12	0.0	8.369269953809038	0.0	12.016871	-1.1447039
AGVSRWD	21	0.0	8.824420246161234	0.0	8.813863	-0.3429688
AGVTRWD	21	0.0	9.094326152089272	0.0	8.783994	-0.27212018
AGYGYSS	29	0.0	10.199948524571441	0.0	12.906469	-0.34040222
AGYNSSF	16	0.0	9.87282411870741	0.0	8.190412	-2.5874782
AGYNSSY	16	-2.871473307860869	10.246740552343535	-2.871473307860869	8.63272	-2.7052538
AHAHDYY	16	0.0	8.274472540266276	0.0	8.307131	-2.5525572
AHATGYW	40	0.0	8.864935982446692	0.0	6.6138353	-3.6263056
AHEVHRW	1	0.0	8.275835774493187	0.0	5.3396015	-3.2863576
AHFGGST	14	0.0	8.513324916474533	0.0	13.41671	-2.9302855
AHLSDFY	16	0.0	9.193622662284428	0.0	9.15109	-2.2787683
AIFMGSA	35	0.0	9.041656873878551	0.0	12.120802	-4.3061285
AIHMGFS	15	0.0	8.028984268457384	0.0	10.9406	-3.8686638
AIPGWSS	5	0.0	8.304164898405118	0.0	13.666331	-1.0375309
AIRPAGW	10	2.473624872065852	8.05349820028639	-3.456899341310423	6.8238845	-2.4724813
AITHGSA	35	0.40038600758783344	8.237298986193958	-1.0015034448232718	12.000978	-4.518169
AITRYYE	18	0.0	9.450262378336141	0.0	9.8846	-2.1911492
AKAGWSS	5	-3.0190744496011397	8.502462785412755	-3.0190744496011397	13.87923	-1.1161237
AKITNGW	10	0.0	8.545026949293288	0.0	6.4914484	-2.6834817
AKVVAGW	10	0.0	8.085146448333967	0.0	6.397152	-2.656953
ALGGTMA	18	0.0	8.717074183531368	0.0	10.289662	-1.5227892
ALHGWTN	28	0.0	9.667056803470748	0.0	11.983245	0.29632497
ALHGYSI	28	0.0	9.071207423776729	0.0	12.300109	0.1545116
ALHSPIW	40	0.0	8.21998397009562	0.0	6.076015	-3.480088
ALPVYGR	3	0.0	9.099521790057134	0.0	9.4018135	-1.4715574
ALPWGSA	35	0.0	9.721669343299293	0.0	12.187257	-4.432485
ALSRYDI	18	0.0	9.501842512162733	0.0	9.542911	-2.3238885
ALYGTQW	40	0.0	9.337401374646662	0.0	7.274692	-3.5765772
AMRGFST	29	0.0	10.55959215802648	0.0	13.375431	-0.3448065
AMRGYSS	29	0.0	11.47704991974166	4.398267104914287	13.102559	-0.11155253
AMRYGSA	35	0.0	8.348204235059402	0.0	12.178769	-4.7071977
AMWGGAS	2	0.0	8.933447344851842	0.0	11.782947	-2.2921453
AMWGSIA	8	0.0	9.453721514193528	0.0	10.474548	0.19727013
AMYTGQW	40	0.0	8.002452418129803	0.0	6.6941257	-4.1452484
ANEYMGW	10	0.0	8.157768426271629	0.0	6.804198	-2.4578688
ANHGYSM	29	5.930524213376275	10.4084365008734	0.0	12.8439245	-0.19284286
ANHSPGW	10	0.0	8.436046562422733	0.0	6.3640842	-2.8996928
ANPGWST	5	0.0	8.743704155194436	0.0	13.764017	-1.3393625
APEFVGW	10	0.0	9.113473276560224	0.0	6.7402453	-2.4318547
APGSAVW	40	-2.871473307860869	8.845074818653313	-2.871473307860869	6.2640753	-3.4793549
APHTGFH	27	0.0	8.468281029960112	0.0	9.893587	-3.725364
APLEVRW	37	0.0	11.580283231241934	0.0	4.969813	-2.9760554
APNEVRW	37	0.0	8.684115809322215	0.0	4.9468923	-2.9720745
APNSGYW	40	0.0	8.185661359527714	0.0	6.3583446	-3.9118934
APSLRYV	3	0.0	11.94121662560768	0.0	8.273767	-0.8964352
APVHNGW	10	0.0	8.578204258236301	0.0	6.465912	-2.747485
APVRLTN	26	0.0	11.236166926519532	0.0	9.183367	-4.362514
APVWKLD	18	0.0	8.588688246139554	0.0	9.368091	-1.9279605
APYVVQT	11	0.0	10.407259562928628	0.0	8.493187	-3.3242157
AQAVGLW	9	8.075485053466023	8.786469789632957	0.0	5.4104033	-4.41448
AQEAVSW	10	0.0	8.144864178400082	0.0	6.5934143	-3.1295705
AQELVGW	10	0.0	9.291634479606676	0.0	6.7079325	-2.5599775
AQGITYL	16	0.0	10.486608508998463	0.0	7.9822598	-3.0470352
AQIGWSS	5	5.263957940402321	11.868287061148497	5.740589034126275	13.824973	-1.0709345
AQPGWSS	5	0.0	9.049267953059779	0.0	13.863331	-1.2237782
AQVGWSA	5	0.0	9.65849102812458	0.0	13.741994	-1.0632619
AQWQGAA	15	0.0	9.20530231629189	0.0	11.499729	-3.744139
AQYMGSS	4	0.0	8.041360391889292	0.0	12.192519	-3.8682404
ARAGYGF	8	-0.28746838464167634	8.008330518912892	-5.241455008578641	11.636032	0.05029354
AREHWSS	36	0.0	10.304295003153285	0.0	13.738824	-1.8733897
AREYGST	38	1.1199285648793722	9.592184881895388	-4.799563432337774	13.36952	-3.8063343
ARFTEYH	40	0.0	8.376577963097034	0.0	7.6561775	-2.937721
ARHGFSS	39	0.0	8.26142585867785	0.0	13.350821	-0.7903812
ARHMGST	38	0.0	10.673428719957387	0.0	13.416741	-3.9424472
ARLGYST	29	0.0	9.909504167459911	0.0	12.825011	-0.1604549
ARLLGSS	4	5.263957940402321	11.476051530077216	0.0	12.826634	-3.6064708
ARNPGVW	9	0.0	10.725556392942542	0.0	5.5730705	-4.5525436
ARPGFSS	39	0.0	9.84634451104747	0.0	13.264718	-1.0197489
ARPYAHE	16	-5.679606584609787	8.986242119626661	0.060982449516489234	8.86948	-2.1030633
ARQHLSG	26	7.480991187434542	8.586546925604905	0.0	9.428422	-4.6487036
ARSGFSS	39	0.0	10.014734198481507	0.0	13.369014	-0.7711135
ARSTDYW	40	0.0	10.56338956393263	0.0	7.130996	-3.2431564
ARVILSA	26	0.0	8.4042608484038	0.0	9.30656	-4.6082172
ARVQLVA	26	0.0	9.287087640352546	0.0	9.3861885	-4.4108815
ARVTDYW	40	0.0	8.749570901280583	0.0	7.3996778	-3.1616206
ARWEGSA	35	0.0	10.104438157157688	0.0	12.416756	-4.3454137
ASAARWD	21	0.0	10.296891009929421	0.0	8.899937	-0.40396252
ASAHSMW	10	0.0	8.076197428243646	0.0	6.489285	-2.906805
ASDFSSW	10	0.0	8.819066087194027	0.0	6.9569745	-2.6255476
ASFDGRW	19	0.0	8.245548383974889	0.0	5.1622868	-3.5880964
ASIGSVY	31	0.0	8.056545711872218	0.0	10.264022	0.8440329
ASKGSIY	31	0.0	9.03624820989791	0.0	10.230856	0.8460408
ASLGSIY	31	0.0	11.498838521789516	0.0	10.205986	0.8250289
ASLGSVY	31	0.0	9.020752944712124	0.0	10.224371	0.77772665
ASLGTVY	31	0.0	9.625737347699797	0.0	10.240847	0.79751587
ASLWHCI	31	0.0	9.19229824473819	0.0	9.997611	0.76526386
ASQFDLR	16	0.0	8.118954164053212	0.0	8.793727	-2.3035812
ASRGSIY	31	5.930524213376275	10.2814234875631	0.0	10.193701	0.8562322
ASWGNAQ	20	0.0	9.377978457688128	0.0	11.466776	-0.56766886
ASWQGSS	4	-6.1218278766901	9.229060660450877	-0.0021297164224754806	12.203098	-3.699304
ASYGQYW	40	0.0	8.193958372915429	0.0	7.047316	-3.5501516
ASYGYSS	29	0.0	8.96122477441237	0.0	12.955597	-0.40308055
ATDSARW	1	1.9349121743358253	8.209819804899102	-3.0190744496011397	5.7369146	-2.8606503
ATIGWSS	5	0.0	8.203641165434522	0.0	13.6430855	-1.0237366
ATSSSYW	10	0.0	9.065250132402847	0.0	6.696691	-2.9288146
ATVAHGW	10	0.0	11.840513904257522	4.398267104914287	6.590862	-2.6623807
AVFMGAA	15	0.0	9.178315298715805	0.0	11.4231615	-3.8495424
AVGARVT	3	0.0	8.40301377160004	0.0	8.901928	-1.1313865
AVGDGRW	19	0.0	9.25376490538184	0.0	4.899158	-3.3787293
AVGEFRW	37	0.0	11.569821827653477	0.0	4.835171	-3.081763
AVIRLTN	26	0.0	10.683946423708639	0.0	9.262216	-4.4776316
AVIYGSS	4	0.0	9.023921403001761	0.0	12.130226	-3.6351209
AVPGWSM	5	0.0	8.097051987297801	0.0	13.705785	-1.2344306
AVPLQAW	40	0.0	9.199156475258379	0.0	6.747685	-3.4041762
AVQMHGW	10	0.0	8.755076200270008	0.0	6.6221333	-2.7481616
AVRVNGW	10	-5.421239756263615	8.333839796190109	-0.8841939688441034	6.42781	-2.6456137
AVSYGSA	35	-4.758134563226916	8.101030675674858	-0.359867458312628	12.052818	-4.811585
AVVGTIY	31	0.0	9.256381721979805	0.0	10.045374	0.70663714
AVVGWSS	5	0.0	8.193958372915429	0.0	13.688752	-1.0884178
AVWAGAS	24	0.0	8.449969486637482	0.0	11.819138	-3.1083984
AVWAGSS	4	0.0	9.270808094492773	0.0	12.126817	-3.6112957
AVWGGAS	2	0.0	8.193958372915429	0.0	11.616257	-2.3237536
AVWGTVP	8	0.0	9.499635419470707	0.0	10.347078	0.0386932
AVYMGSV	4	1.1682493847528579	9.146020915915972	-0.9410638552459509	12.27179	-4.018964
AWDRGSS	4	0.0	8.083590473050402	0.0	12.4886	-3.0993109
AWGGFGP	25	0.0	10.153147671368712	0.0	10.606594	-1.4909843
AWGGPPL	25	0.0	8.487675667833706	0.0	10.618872	-1.6291206
AWGKIGG	16	0.0	8.150502251541237	0.0	8.766619	-2.7759187
AWGSLGA	16	0.0	10.828033496989722	0.0	8.895045	-2.4994361
AWGSLGV	16	0.0	9.844094217186443	0.0	9.066678	-2.6666367
AWGTTGA	16	0.0	8.358132167454503	0.0	8.574068	-2.0524993
AWHQGSA	4	0.0	8.291385169170495	0.0	12.312632	-3.1732266
AWHTGSS	4	0.0	11.616994208093361	6.552771179419311	12.387188	-2.9332879
AWINGSA	4	0.0	8.944897703208333	0.0	12.307518	-3.0280514
AWIPAAS	25	0.0	9.02314998290218	0.0	11.215913	-1.8584553
AWPAGSS	23	0.0	9.629779510493234	0.0	12.540844	-2.7502
AWPGGAA	2	-2.871473307860869	8.285704121949868	-2.871473307860869	11.764329	-2.0244343
AWPSGST	14	0.0	8.871778502378739	0.0	13.063723	-2.9693377
AWSHGAS	24	-5.954744315018595	9.462563352154717	-1.4176985275990832	11.62127	-2.6106322
AWTGYAA	12	0.0	8.198207366405041	0.0	11.690672	-1.1093898
AYAGYSL	29	0.0	8.673271020884176	0.0	12.548697	-0.116334684
AYDSYKF	10	0.0	8.053448175406201	0.0	6.1841955	-2.347155
AYENWHV	17	0.0	8.242831546415191	0.0	10.355036	-1.0617853
AYHGAAA	12	0.0	10.235556653045343	0.0	11.617844	-1.2723954
AYHGGST	14	0.0	8.038230044027337	0.0	13.271832	-2.7311702
AYIGGAQ	12	0.0	8.056545711872218	0.0	11.672249	-1.5229778
AYMPAVH	18	0.0	9.758057607101376	0.0	10.443309	-1.9399619
AYPGNGW	10	0.0	9.498496984213164	0.0	6.7344255	-2.784543
AYPGRSQ	22	0.0	9.248516989541777	0.0	12.68197	-1.3294404
AYPGYSS	22	-6.065737608929354	8.15803136949797	-6.065737608929354	12.842081	-1.3225605
AYRLGSA	35	0.0	8.590826393128332	0.0	12.4425125	-4.6565547
AYSGYSL	29	0.0	8.555753924043755	0.0	12.512722	-0.15125251
AYVGFSV	22	0.0	9.030051452883484	0.0	13.015339	-0.95431
AYVGGAS	12	0.0	8.274472540266276	0.0	11.854864	-1.5064044
AYVGLSS	22	0.0	8.850027235331082	0.0	12.799562	-1.1590891
AYVHDYK	16	0.0	8.200844174473357	0.0	8.58728	-2.4021451
AYYSGST	14	0.0	8.753168286274878	0.0	13.052982	-3.3038526
CAVAQTW	10	0.0	8.366776587175568	0.0	6.9693294	-2.9560072
CFIGGAQ	12	0.0	8.963625279983031	0.0	11.619772	-1.4204137
CFPIADC	18	0.0	8.949805419025493	0.0	10.1789	-2.8514578
CFPRHEC	18	6.719458058742037	12.61149035182935	4.767322486530743	10.407044	-2.4665298
CFPVGHC	11	0.0	10.904451679793862	0.0	10.268549	-3.0069335
CFVYGSA	35	0.0	8.147771720927683	0.0	11.95867	-4.444714
CGKTCWE	21	0.0	9.071207423776729	0.0	8.827096	-0.30859476
CGRACWE	21	5.908374767747937	9.746274107430132	0.0	8.589974	-0.39470357
CGYSLSC	32	0.0	8.98211286667744	0.0	9.101234	-3.571402
CNGRSCS	18	0.0	8.555753924043755	0.0	9.512521	-2.629147
CPALIHC	16	-3.0190744496011397	8.17011345298353	-3.0190744496011397	8.070183	-2.8140244
CPGYTSA	35	0.0	8.511068674899702	0.0	11.634882	-4.470158
CQVGFSS	39	0.0	8.791040035345615	0.0	13.494503	-0.6259784
CVGLYGC	34	0.0	8.133348286256613	0.0	8.006543	-1.409191
CVYLGSA	35	0.0	8.719030400084083	0.0	12.166934	-4.465609
CWGCPGE	16	-5.103749954332207	8.143269292085527	-5.103749954332207	9.0269375	-2.4177783
CYPAGAC	24	0.0	8.646228667551052	0.0	10.62745	-3.0696683
CYPLGQC	15	0.0	8.796499023544586	0.0	11.269791	-3.4479306
CYPQLTC	11	4.953986623936965	8.661473001362841	0.0	10.13194	-3.021735
CYPQQMC	11	0.0	8.17731635344775	0.0	10.270003	-2.9600136
CYPRAEC	18	0.0	9.00979694094371	0.0	10.411819	-2.72025
CYPVGIC	11	0.0	9.981994042141396	0.0	10.278498	-3.1005137
CYPVLDC	11	0.0	8.364278903869767	0.0	9.897099	-3.2220209
DAHPGPW	9	0.0	9.033199577578245	0.0	5.3240566	-4.6362486
DAMSSRW	37	0.0	9.445544250429014	0.0	5.321766	-2.8029509
DANSGRW	19	0.0	8.638225020028745	0.0	5.1535563	-3.4485834
DAPGARY	33	0.0	11.179100001818068	0.0	5.7948856	-1.7948114
DAPRSWT	3	0.0	8.233409092888989	0.0	9.27071	-1.1739535
DARWSAA	18	-3.0190744496011397	9.987282478295255	2.3445720452682624	10.495773	-2.5702307
DARWSAS	24	0.0	8.528625504397064	0.0	10.665963	-2.4759197
DASSNRW	37	0.0	9.501842512162733	0.0	5.3829775	-2.8332388
DAVAGRW	19	0.0	8.988518527708944	0.0	5.2543783	-3.529967
DAVGNRW	1	0.0	9.285203024558067	0.0	5.766984	-2.9884057
DAWRGSA	35	0.0	8.134777341292608	0.0	12.372323	-4.311935
DAWRGSV	4	0.0	8.81236077476424	0.0	12.155899	-4.1175356
DAYRLPH	32	0.0	8.280985426558484	0.0	8.649503	-3.8520606
DDFSARY	33	0.0	8.898293123786766	0.0	5.69709	-1.9706529
DDNTHRW	37	0.0	8.73716587299044	0.0	5.3497124	-2.694297
DDRVTRW	37	0.0	11.277445762765499	0.0	5.0090857	-2.8577218
DDVSRWA	21	0.0	8.74945789112192	0.0	8.894703	-0.4476842
DDYKWPV	32	0.0	10.302991426676794	0.0	8.648436	-3.8021824
DEFSNRW	37	0.0	8.574014763362639	0.0	5.396348	-2.8694034
DEMTNRW	1	0.0	9.165679031511816	0.0	5.4945946	-2.8036568
DENPGRW	19	0.0	11.27302457983367	0.0	4.891577	-4.126811
DERINRW	37	0.0	12.023223147701552	4.537045787419512	5.3852143	-2.9112325
DERLLQY	6	0.0	8.309214591980336	0.0	8.050903	-3.5860703
DERWIAA	24	0.0	9.767372540617695	0.0	10.58316	-2.6100588
DETPGRW	19	0.0	9.065250132402847	0.0	4.951908	-4.0946712
DEVKPDH	32	0.0	8.60429954156617	0.0	8.4802	-3.7038872
DEWRGSS	4	0.0	13.311433709717226	0.0	12.191132	-3.9876587
DFRGGAV	2	0.0	8.53738989886818	0.0	11.787659	-2.2439284
DFRGYSV	29	0.0	9.234369956683409	0.0	12.890722	0.067491636
DFRHGAS	24	0.0	8.63420648374421	0.0	11.477556	-2.8631277
DFRLGST	38	0.0	8.501111420248671	0.0	13.179034	-4.3627286
DFRMGAS	24	0.0	8.088176739933052	0.0	11.419969	-2.7611198
DFTRGST	38	0.0	9.867269225066732	0.0	13.201731	-4.023254
DFVGARF	33	0.0	8.461424160697083	0.0	5.8832603	-2.0578322
DGASGRW	19	0.0	11.280351251025879	0.0	5.0301294	-3.665872
DGGSRWS	21	0.0	8.868361299059634	0.0	8.837992	-0.5168999
DGHDGRW	19	0.0	8.801037658045429	0.0	4.882054	-3.7101772
DGNPGHW	9	0.0	8.141950764307108	0.0	5.268446	-4.5720096
DGPGLRY	33	0.0	8.153398464899869	0.0	5.7973886	-1.8993274
DGREGRW	19	-3.850458879126925	8.519680129611048	-3.850458879126925	4.8708816	-3.5928097
DGRFLAQ	24	0.0	9.377978457688128	0.0	10.979428	-2.3299856
DGRFMAS	24	0.0	8.168922796232275	0.0	11.1036825	-2.3481157
DGRPGLW	9	0.0	9.931971192808998	0.0	5.254748	-4.587177
DGRPGVW	9	0.0	8.383849139970922	0.0	5.3216205	-4.582658
DGSSRWN	21	0.0	12.819741821384957	0.0	8.893111	-0.47159773
DGTVGRW	19	-4.8398357520260795	9.06983529453722	1.0970459243993886	4.966631	-3.8172698
DGWAGSS	4	3.636107037052227	9.945664922792258	-2.871473307860869	12.29708	-3.7433348
DGYFSSS	2	0.0	8.309214591980336	0.0	11.788199	-2.1753473
DGYPGKW	9	0.0	8.976572412020426	0.0	5.3243275	-4.547543
DHGWGSS	4	0.0	9.101665072988665	0.0	11.899169	-3.239042
DHRYGSA	35	0.0	9.317815527392607	0.0	12.121724	-4.6530604
DHSWQAS	24	0.0	9.5640315938509	0.0	10.912092	-2.4901514
DHTTNYW	1	0.0	8.387429547391818	0.0	5.9915357	-2.9666753
DHVSSRW	37	0.0	9.276735178933333	0.0	5.4064083	-2.5665348
DHYLGSH	38	0.0	8.150502251541237	0.0	12.882962	-4.195666
DHYLGST	38	0.0	9.139394782273074	0.0	13.109105	-4.1318793
DIEWLAS	24	0.0	9.950845151066641	0.0	10.986259	-2.5611358
DIFYGSA	35	0.0	8.141950764307108	0.0	12.09927	-4.630339
DIGSSRW	37	0.0	9.433421936814831	0.0	5.251001	-2.887922
DIPFGSS	4	-3.456899341310423	8.074355211082493	-3.456899341310423	12.335535	-3.0866723
DIPTHRW	37	0.0	8.358132167454503	0.0	5.386183	-2.6734772
DIRHGWA	15	0.0	9.269552702345761	0.0	11.242728	-4.0261865
DISHRYM	18	4.932197191317343	10.527095963544822	0.0	9.504024	-2.4684129
DISTNRW	1	0.0	8.050527442409372	0.0	5.536717	-2.7784166
DITWSAS	24	0.0	9.514598817121879	0.0	10.809033	-2.5594006
DIVGNRW	1	0.0	8.831563942572977	0.0	5.69301	-2.9653294
DKAVWSS	5	0.0	11.333484203357035	0.0	13.717817	-1.3706598
DKLFGSA	35	-6.077954852806134	9.027464893343362	-0.14107317638066624	12.277054	-4.5486913
DKMWGVV	4	0.0	9.586813364202232	0.0	11.96279	-3.9347286
DKPWMST	23	0.0	8.21444774829703	0.0	13.184404	-2.275333
DKPYYST	23	0.0	10.922292949439807	0.0	13.1295595	-2.2726321
DKSGYAQ	20	0.0	8.002452418129803	0.0	11.929483	-0.37629434
DKTGWSS	5	0.0	9.352801725251085	0.0	13.834842	-1.0347018
DKWNLNI	32	0.0	8.860489638534519	0.0	9.037549	-3.8261485
DKYHFPV	32	0.0	9.910625996707399	0.0	8.766847	-3.6806784
DKYMGSV	35	2.4514754264375136	9.764952912913722	-3.456899341310423	12.543795	-4.300619
DLDSGRW	19	0.0	8.974936195007812	0.0	5.3183575	-3.5746953
DLFHLRP	6	0.0	10.08562261911524	0.0	8.296819	-4.171288
DLHTGRW	19	0.0	8.850027235331082	0.0	5.080236	-3.5766425
DLIGVRW	37	0.0	9.094326152089272	0.0	5.336789	-2.823553
DLLFGYA	27	0.0	10.333697092259177	0.0	10.843514	-4.3716373
DLMPGRW	19	0.0	9.314644837516965	0.0	5.066924	-3.9166899
DLMTSRW	37	0.0	8.551498627931721	0.0	5.3589935	-2.8365843
DLNTNRW	37	-3.9272277529951216	8.462932511259426	-3.9272277529951216	5.4400873	-2.8592162
DLNTSRW	37	-2.871473307860869	8.35172834676493	-2.871473307860869	5.341947	-2.8561058
DLPGWSS	5	0.0	9.443249257958445	0.0	13.803812	-1.0506666
DLRFLAS	24	0.0	9.098751725715063	0.0	11.068776	-2.4484296
DLRLFSA	35	0.0	9.168544967229995	0.0	12.787883	-4.5131345
DLSPGRW	19	0.0	8.065617080275777	0.0	4.978746	-3.9663277
DLSSARW	37	0.0	10.997473707639072	4.398267104914287	5.3389387	-2.7923324
DLSSSRW	37	0.0	8.306768757649696	0.0	5.3834076	-2.725599
DLTRNHW	1	0.0	10.880013888143482	0.0	5.8806725	-2.9096823
DLTTRWA	21	0.0	11.005001182822125	0.0	9.089385	-0.5667605
DLVGGRW	19	-1.2113159866252352	8.728534712164082	-0.10578634208113444	5.386402	-3.4378858
DLYHLPH	32	0.0	9.934809749157282	0.0	8.609658	-3.8885262
DMFREPW	40	0.0	8.681201599958715	0.0	7.1966205	-3.5797968
DMLSGRW	19	0.0	8.17178230177562	0.0	5.1357055	-3.5136132
DMWLGSA	35	0.0	10.776002352553968	0.0	12.58516	-4.6586742
DMYRGAS	24	0.0	8.34582366940591	0.0	11.365507	-3.0473204
DNHAGRW	19	6.24506165773532	10.003415579843244	0.0	5.0811195	-3.604436
DNLSARW	37	1.068062226386251	8.041183280817043	-0.37441269017482376	5.3236823	-2.5971851
DNLVRWS	21	0.0	8.42075612211737	0.0	8.799925	-0.4379623
DNPTMRY	33	0.0	8.915052357296966	0.0	5.5702457	-2.0610623
DNRAWGA	18	0.0	8.489833471837766	0.0	10.566683	-1.9691375
DNRPPNR	18	5.908374767747937	8.028984268457384	0.0	10.248893	-2.3228858
DNTSNRW	37	0.0	8.820888867785156	0.0	5.346497	-2.8486466
DNWHLPH	32	0.0	8.596970680599892	0.0	8.552811	-3.8593867
DNWKLPI	32	0.0	8.091022312110166	0.0	8.567953	-3.9245348
DNWRGAQ	24	0.0	8.891473085249274	0.0	11.878398	-2.7874484
DNYKLPI	32	0.0	9.111309769514099	0.0	8.664876	-3.8521264
DPGMVRW	37	0.0	10.902377421361326	0.0	4.8828607	-2.7935147
DPGTVRW	37	4.953986623936965	12.70438062178835	5.740589034126275	4.975705	-2.6242628
DPHTARW	37	0.0	9.487266269929805	0.0	5.399509	-2.6260378
DPHWSSA	18	0.0	11.020255688498093	0.0	10.37827	-2.775275
DPNFARW	37	0.0	8.070079773004805	0.0	5.257656	-2.6360219
DPNPGRW	19	0.0	8.180159287107188	0.0	4.9560075	-4.0745535
DPNVARW	37	0.0	8.309367925764434	0.0	5.226054	-2.6686513
DPNWDLG	18	-2.871473307860869	8.367187888232857	-2.871473307860869	9.554163	-2.179869
DPPITWR	3	0.0	8.053448175406201	0.0	9.170062	-0.8762694
DPPNWAY	8	0.0	10.60282138071442	0.0	10.983238	-0.8005199
DPQSVRW	37	0.0	8.164586542095053	0.0	5.098512	-2.6726966
DPRLGSW	38	0.0	8.032134720189736	0.0	13.10345	-4.372098
DPRLLAY	6	0.0	9.66154579504688	0.0	8.170937	-3.464618
DPRWSSA	18	0.27720858242146434	8.581173759777942	-4.654988608895878	10.425316	-2.6442454
DPSRSWT	3	0.0	8.144864178400082	0.0	9.143317	-1.2260214
DPSSARW	37	0.0	12.11873897341377	5.5056351416550235	5.2165146	-2.604564
DPSTARW	37	0.0	8.153398464899869	0.0	5.2574124	-2.6489935
DPYTLSY	32	0.0	8.217218514793327	0.0	8.540031	-3.5637925
DQPYRGF	34	0.0	9.037723841350303	0.0	7.3370337	-1.6884553
DQSSRWA	21	7.235519885451676	8.323309124168466	0.0	8.957771	-0.50628483
DQTPGRW	19	0.0	9.53443030855487	0.0	4.967474	-4.0556397
DQVVRWA	21	0.0	8.228086468621266	0.0	8.943775	-0.47762892
DRAMGSW	35	0.0	8.127642641509283	0.0	12.720657	-4.5253935
DRGSGIW	40	7.65725701339671	8.884620653214421	0.0	5.943503	-3.986756
DRGVWAA	18	1.4945836966159567	8.724321663077728	-3.7693742437863644	10.14066	-1.5638077
DRHGYSS	29	0.0	8.663386070339621	0.0	12.777725	-0.3239466
DRHLGST	38	-5.347103436970092	8.589485132062576	-0.9488363320558042	13.327925	-4.17278
DRHLNQW	40	0.0	10.651401506401474	4.767322486530743	6.2891607	-3.28926
DRHSAIW	40	0.0	10.367168325744304	0.0	5.9009953	-3.5027502
DRIGYSY	29	0.0	9.133713047530277	0.0	12.709723	-0.26702562
DRILGST	38	0.0	11.916790334227708	4.537045787419512	13.276822	-4.2549305
DRIVLRN	26	1.1309607810385018	8.533491312639303	0.828326383346915	9.118362	-4.8078337
DRIYGSA	35	-4.561750857548503	8.921555681503998	-0.16348375263421575	12.207669	-4.6214495
DRKPDRM	19	5.919491997217146	8.163356391393961	0.0	4.9741755	-4.1465206
DRMGFSQ	22	0.0	8.23614371572401	0.0	12.782084	-0.8615136
DRNANNR	18	0.0	8.168922796232275	0.0	10.131592	-2.8217206
DRNSGIW	40	0.0	8.725766091763337	0.0	6.057775	-3.935253
DRPGYSS	29	0.0	8.153398464899869	0.0	12.9086685	-0.5667941
DRPVGVW	9	0.0	8.689993902037642	0.0	6.074551	-4.353224
DRPYGSA	35	0.0	10.919161327989494	4.767322486530743	12.108201	-4.5063477
DRRLGSS	38	0.0	9.112710625141988	0.0	12.845588	-3.7841127
DRSGFSW	39	0.0	8.983740969135892	0.0	13.171219	-0.72906697
DRSHGHW	9	8.038766078366255	6.780867227248822	0.0	6.093782	-4.3063197
DRSWGAA	24	0.0	8.903361683412221	0.0	11.273271	-3.2238832
DRTASRA	18	0.0	9.145971699474215	0.0	10.113839	-2.4884732
DRTAWAA	25	0.0	8.576047308481806	0.0	10.576436	-1.8894346
DRTGWST	5	0.0	10.548847400293123	0.0	13.776469	-1.3451852
DRTPGLW	19	-2.871473307860869	8.992701268400381	-2.871473307860869	5.1914616	-4.20549
DRVGYGY	8	5.263957940402321	9.645957276272387	0.0	10.959509	0.22095579
DRWGLSQ	22	0.0	10.269981935778993	0.0	12.438316	-0.78293616
DRWIGSA	35	0.0	8.988518527708944	0.0	12.384726	-4.403889
DRWRLDP	32	0.0	9.789465615788126	0.0	9.186038	-3.6215582
DRWVGSV	35	0.0	9.87458026886316	0.0	12.39961	-4.3680577
DRYIGSS	4	-2.871473307860869	9.318386538772714	-2.871473307860869	12.439975	-3.5524142
DRYLGAS	24	0.0	8.939113094824831	0.0	11.553449	-3.278851
DRYLGAT	15	0.0	11.175758454570214	0.0	11.54488	-3.4927478
DSFSARY	33	0.0	9.4409506088707	0.0	5.6609535	-1.9312344
DSHKGNK	19	4.953986623936965	8.348204235059402	0.0	5.30752	-4.094881
DSNDGRW	19	0.0	8.163356391393961	0.0	4.9434705	-3.5812905
DSNIGRW	19	0.0	8.371612174976146	0.0	4.9582825	-3.4609287
DSPRAIY	33	0.0	9.548475067091758	0.0	6.319864	-1.7939982
DSRFGSS	4	0.5256386303656697	8.411006030237646	-4.428347993571295	12.544604	-3.6661975
DSRYSAS	24	0.0	8.54073984831985	0.0	11.0281725	-2.4397202
DSTPGRW	19	-3.7693742437863644	8.041392043601695	-3.7693742437863644	4.9643836	-3.8886542
DSYATRF	1	0.0	8.306768757649696	0.0	5.968495	-2.3308501
DTFRGST	38	-2.871473307860869	8.405129941469237	-2.871473307860869	13.067167	-4.1130185
DTHAGRW	19	0.0	10.968752236304859	0.0	5.087101	-3.6112823
DTLTNRW	1	0.0	8.073141843312088	0.0	5.5026293	-2.756983
DTPVGRW	19	-4.561750857548503	8.791176641118765	-0.16348375263421575	5.3642225	-3.6546164
DTPVRRG	1	0.0	8.82794300165554	0.0	5.709159	-2.3530917
DTSTNRW	1	0.0	10.819547657210387	0.0	5.5097623	-2.8137314
DTYDGRW	19	0.0	8.876940907971557	0.0	5.140111	-3.6202104
DVATNRW	1	0.0	10.461506335060347	0.0	5.5629005	-2.7606618
DVDGWHY	8	0.0	9.73074900497506	0.0	10.809934	-0.622131
DVFRGST	38	0.0	8.476291780400574	0.0	13.043514	-4.08272
DVFYSSS	24	0.0	8.669349058107427	0.0	11.714817	-2.9129996
DVGSSRW	37	0.6046890347483367	9.119156764196997	-2.6138250970525494	5.3273163	-2.810484
DVHLRWA	21	6.096347972924029	8.258738784855668	0.0	8.953778	-0.72897834
DVKFGST	38	0.0	10.02328007428399	0.0	13.197861	-3.9104695
DVKLWSS	36	0.0	9.23788298433264	0.0	13.606752	-1.9338304
DVKWSYS	24	0.0	11.270902793635363	0.0	10.558147	-2.6393218
DVKWTTF	18	4.932197191317343	8.985367236327834	0.0	10.476043	-2.6084423
DVLARPW	10	0.0	8.624943237123798	0.0	6.4059877	-2.4343638
DVLNMRF	37	0.0	8.144864178400082	0.0	5.411881	-2.4505343
DVLYGSS	4	0.0	8.147771720927683	0.0	11.985506	-3.259995
DVMYRGF	34	0.0	8.36064050580899	0.0	7.4922414	-1.5746034
DVPGLRW	1	5.263957940402321	9.962207553269804	0.0	5.5541215	-2.7612765
DVPSGRW	19	0.0	11.91102482034864	4.767322486530743	5.1926455	-3.4378178
DVPVFRP	37	0.0	8.447611872449931	0.0	5.326978	-2.9578145
DVQWGSS	24	0.0	8.09988012476389	0.0	11.85155	-3.1459162
DVREVRW	37	0.0	9.607671368636096	0.0	4.955213	-3.0389762
DVRLLRY	6	0.0	8.825351535751826	0.0	8.0035095	-3.5599692
DVRSTWT	21	4.932197191317343	10.496668413139188	0.0	9.384916	-0.8058863
DVRWGAS	24	0.0	8.133348286256613	0.0	11.123243	-2.6064222
DVRWNSS	24	0.0	8.124694205644033	0.0	10.841083	-2.625466
DVRWQAS	24	0.0	8.4568808838852	0.0	10.85064	-2.5605834
DVSGYRW	1	0.0	9.115595948078065	0.0	5.524197	-2.8837206
DVTRMWV	3	0.0	8.211835708989359	0.0	8.97453	-1.0640947
DVTVSRW	37	0.0	9.520086592916767	0.0	5.286156	-2.7251608
DVTWMAS	24	0.0	9.059176962516748	0.0	10.882608	-2.499149
DVVSSRW	37	0.0	10.402818231697825	0.0	5.461769	-2.7772257
DVWAGSV	4	0.0	8.088176739933052	0.0	12.06686	-3.9893222
DWARGAS	24	0.0	10.25852833356604	0.0	11.532303	-2.8698838
DWARGST	38	-4.112602599767905	9.470839531083051	1.3237843120627346	12.9684925	-3.8457773
DWGRGSS	4	0.0	9.152967742643128	0.0	11.98421	-3.1703768
DWGRVGI	16	0.0	10.11616116382313	0.0	9.07951	-2.5698667
DWNSARY	33	0.0	8.228086468621266	0.0	5.6374936	-2.047459
DWRGGAS	2	5.908374767747937	8.968566900387083	0.0	11.707232	-2.3015962
DWRGGAT	2	0.0	10.292736238228812	0.0	11.756933	-2.1493714
DWRGGSV	23	-4.112602599767905	8.068452327412968	-4.112602599767905	12.359795	-2.282731
DWRGQAT	2	0.0	11.567143750639284	0.0	11.593689	-1.9940801
DWRGYSS	29	0.0	9.934449222688647	0.0	13.024612	-0.15321304
DWSRGAS	24	0.0	8.933447344851842	0.0	11.420347	-2.8881207
DWVRGST	38	0.0	8.280985426558484	0.0	13.171445	-3.849309
DYGSARY	33	0.0	8.214611491751874	0.0	5.6299944	-2.0881014
DYKWVAQ	24	0.0	8.203641165434522	0.0	10.904883	-2.369339
DYNGGRW	19	-3.0190744496011397	9.532959777377458	1.3791926553131477	5.111611	-3.5478792
DYPGWQA	12	0.0	8.156288875750635	0.0	12.211284	-1.0197101
DYPGYAS	12	-6.032705670984415	9.000436957101057	-1.4956598835649026	11.8966465	-1.2464671
DYRGYST	29	-2.871473307860869	9.942477020942365	-2.871473307860869	12.953055	-0.22191396
DYRLGST	38	-3.7693742437863644	9.375872027073497	-3.7693742437863644	13.1699	-4.3843484
DYRPAAS	25	0.0	8.374097205579552	0.0	10.861361	-2.0348322
DYRPASS	18	2.060723883456473	8.631528166488179	-2.871473307860869	10.583795	-2.0404658
DYRPQAS	24	0.0	8.871778502378739	0.0	10.927468	-2.078667
DYRVLPY	32	0.0	8.54073984831985	0.0	8.379176	-3.6827886
DYVGQAS	12	0.0	9.562942875169085	0.0	11.769303	-1.4193711
DYYGAAS	12	0.0	9.220327474241916	0.0	11.774316	-1.4938647
EAAWGST	38	0.0	8.459085206442094	0.0	13.157362	-3.8985958
EAFMGSA	35	4.932197191317343	8.500002952242745	0.0	12.094658	-4.333345
EAGFALE	16	0.0	8.675287500901456	0.0	8.537718	-2.0535803
EAGNSRW	37	0.0	10.629091498481019	0.0	5.067344	-3.060417
EAGVTRW	37	0.5256386303656697	9.055017736343734	1.5085336828541733	5.152395	-2.9527586
EAHQVRW	37	0.0	8.951470370941168	0.0	5.104817	-2.7922
EAHWRAD	18	0.0	8.539474665828958	0.0	9.6897955	-1.8015033
EAIGWAS	12	6.918648351599887	9.580959278065487	0.0	12.052345	-1.1228669
EAKWGST	38	-3.0190744496011397	8.10207562875606	-3.0190744496011397	13.2462015	-3.9913166
EAKYANW	10	6.8236699940645344	9.527787292503048	0.0	6.8243756	-2.5194523
EALGWAS	12	4.953986623936965	10.362869601178941	0.0	11.988701	-1.054374
EAPFLSS	23	0.0	9.13517883149405	0.0	12.144316	-2.389599
EAPGYSS	29	0.0	9.320394887293483	0.0	13.038525	-0.4476281
EAPWQSS	23	-2.4031091053966884	8.873890550333261	-0.5776494292370783	12.135052	-2.4084623
EARGFSQ	39	0.0	8.188487912276841	0.0	13.468424	-0.63498294
EARGWST	5	-2.871473307860869	9.889258853143525	2.492173187008533	13.74426	-1.0889434
EARWGAA	24	5.930524213376275	8.150502251541237	0.0	11.031613	-3.1550143
EARYGSS	4	-3.0190744496011397	8.212355572766517	-3.0190744496011397	12.438091	-3.6428792
EARYGST	38	0.0	8.699815795869128	0.0	13.3203335	-4.0665593
EASFGSS	4	0.0	9.274155053832942	0.0	12.22428	-3.4193392
EAWGGSQ	14	0.0	8.338207509742249	0.0	13.109048	-2.8276796
EAWKGAA	15	0.0	9.437460679177699	0.0	11.201136	-3.4511085
EAYMGSV	38	-3.0190744496011397	8.315484895055382	-3.0190744496011397	12.680967	-4.076629
EDARRFT	16	0.0	8.21998397009562	0.0	9.044385	-1.8732764
EDARRFV	16	0.0	9.62108588963904	0.0	9.020442	-1.8447058
EDGSGRW	19	-0.9586426277426585	9.210869584300411	-0.9586426277426585	5.213848	-3.4200935
EDGSSRW	37	0.0	8.28627257078253	0.0	5.327758	-3.0377483
EDTRRYF	16	0.0	9.859339225047526	0.0	8.699036	-2.0632796
EEFRLPT	32	0.0	8.083590473050402	0.0	8.679961	-3.9918437
EEHRFPR	32	0.0	8.258738784855668	0.0	9.18328	-3.5182683
EEPNSWK	3	0.0	8.932583303461769	0.0	9.223609	-0.9847329
EEPVGRW	19	0.0	9.874978279460755	0.0	5.328086	-3.5791163
EERWSAA	24	0.0	8.234811667226943	0.0	10.576314	-2.6246274
EEWRGSV	4	0.0	8.035278307184399	0.0	11.948237	-4.088219
EEWSAFR	16	0.0	8.064117813786886	0.0	8.665153	-3.0164857
EEYMGSS	4	0.0	9.02689644359682	0.0	12.22125	-3.7559834
EFFNGSA	4	0.0	9.998984476277835	0.0	12.049078	-4.0319695
EFIGGSS	23	0.0	8.584402422089703	0.0	12.693159	-2.4240928
EFLGGST	14	-2.871473307860869	8.071505200227177	-2.871473307860869	13.235265	-2.9395587
EFLHGAA	15	0.0	9.547439542943499	0.0	11.163062	-3.5308638
EFLRGAA	15	4.932197191317343	9.411033992594914	0.0	11.142984	-3.6114244
EFPGWSS	5	0.0	11.31262898431048	0.0	13.595067	-1.468918
EFRGYSS	29	-4.176895811423996	9.07745621639147	-4.176895811423996	13.137486	-0.43388543
EFRLGST	38	0.0	9.391872868113799	0.0	13.087045	-4.268161
EFSPRHE	30	0.0	8.594967421032857	0.0	8.162116	-0.608693
EFWAGSV	4	0.0	8.618793458285232	0.0	12.099791	-4.0046124
EFYGGSR	23	0.0	11.548772507012195	0.0	12.728197	-2.760197
EFYGGSV	23	2.060723883456473	9.568697927231042	-2.871473307860869	12.580326	-2.7109258
EFYRGAV	15	-1.1286313835705248	8.078817993696115	-6.08261800750749	11.268273	-3.4767027
EGALFRN	7	0.0	11.128332416945428	0.0	6.929165	0.008331604
EGFGRSQ	22	0.8195945915494373	10.036741352294369	2.373198768084486	12.559718	-1.2341473
EGGSGRW	19	0.0	9.321682839961708	0.0	5.2057247	-3.346975
EGNVGRW	19	0.0	8.06719255082614	0.0	5.241705	-3.5723903
EGPFMST	2	0.0	8.966921573578833	0.0	12.002207	-2.212128
EGPFQSS	23	-3.0190744496011397	9.688994683645967	-3.0190744496011397	12.227887	-2.4284604
EGPQWSS	5	0.0	9.025409690168303	0.0	13.6831875	-1.5600715
EGPSRWD	21	0.0	10.943347500732836	0.0	8.751932	-0.49000287
EGPSRWS	21	0.0	9.662997898225624	0.0	8.802483	-0.5379833
EGPVRWD	21	0.0	9.328611029957054	0.0	8.740548	-0.44759744
EGRPGVW	9	0.0	10.066493636766904	0.0	5.491288	-4.663005
EGTRMLW	40	0.0	8.19130893802241	0.0	7.6272736	-2.9003317
EGWGTST	23	0.0	8.393390954540058	0.0	12.909339	-2.0868542
EGYRGSS	4	0.0	8.659316810038996	0.0	11.954166	-3.797724
EHAWERT	18	0.0	9.637891069583164	0.0	9.77717	-2.0696967
EHGGVRW	37	0.0	8.427808550916236	0.0	5.1208267	-2.8429782
EHGTGRW	19	0.0	8.284919167538177	0.0	5.022716	-3.4255915
EHHGFSM	39	0.0	8.64029104877802	0.0	13.383532	-0.78525835
EHHSPGW	40	0.0	8.269299546293484	0.0	6.029419	-3.3939607
EHIGAAQ	20	0.0	8.102879658662465	0.0	11.789843	-0.6481152
EHKLFSA	36	0.0	8.799298787871866	0.0	13.559561	-2.488258
EHNSARW	37	0.0	8.993280317357149	0.0	5.4473476	-2.8448815
EHPSRWS	21	-2.871473307860869	8.372871483746673	-2.871473307860869	8.880596	-0.5165985
EHYLGAA	15	0.0	10.90949868666075	0.0	11.398803	-3.633488
EILKSFA	27	0.0	10.080766610959147	0.0	10.513796	-3.5612352
EILPYRT	17	0.0	9.25376490538184	0.0	10.005842	-1.2443975
EIPGYSQ	22	0.0	9.625675779371697	0.0	12.976854	-0.75732875
EIPGYSS	29	0.0	8.356908166959833	0.0	13.250486	-0.53682435
EIPTWSH	5	0.0	8.427808550916236	0.0	14.005815	-1.6054341
EIPVHRW	1	0.0	9.251063511390917	0.0	5.4112854	-3.3458822
EISYGSS	4	0.0	8.333258456247975	0.0	12.142415	-3.4513009
EITHGAA	4	0.0	8.842054623122806	0.0	11.81071	-4.111215
EIWAGSV	4	0.0	9.956938040737999	0.0	11.938585	-3.9594378
EKAGWSV	5	0.0	8.606414693416767	0.0	13.867885	-1.502803
EKAQWST	36	0.0	10.055529705654566	0.0	13.637606	-1.6358147
EKFRVDV	32	0.0	10.966533121980449	4.767322486530743	9.042976	-3.4610806
EKHLYST	36	0.0	10.01741464519539	0.0	13.35108	-2.151609
EKLFGAA	15	0.0	10.73417301319548	0.0	11.348986	-3.6683614
EKLYGST	38	-3.850458879126925	8.459035196102999	-3.850458879126925	13.290072	-3.9494052
EKPFFSA	36	1.0870621289783253	8.39146968765129	0.5904266751067466	13.436171	-2.0050833
EKQYFSA	36	-3.456899341310423	9.712626161839776	-3.456899341310423	13.373628	-2.0652523
EKSFSHW	10	0.0	8.366776587175568	0.0	6.8570657	-2.5242233
EKSYSGW	10	0.0	8.166057611724606	0.0	6.7380776	-2.3994613
EKTHFSA	36	0.0	9.351615720515968	0.0	13.42885	-1.975495
EKVGWSQ	5	0.0	9.289722476464881	0.0	13.710813	-1.2835
EKVNWSV	5	-5.21107242338878	8.323290424016866	-5.21107242338878	13.959875	-1.6498381
EKWDLSR	27	0.0	8.193958372915429	0.0	10.333125	-3.434717
EKWGGSS	23	-2.871473307860869	8.409559733751752	-2.871473307860869	12.4997835	-2.5587502
EKWGMAA	12	0.0	8.551498627931721	0.0	11.596997	-0.96962196
EKWGSSQ	22	0.0	9.523956244854556	0.0	12.71258	-1.4648592
EKWGSST	22	-2.871473307860869	8.40380950451089	-2.871473307860869	12.896751	-1.9037493
EKYGGST	14	-5.779183052695801	8.379602782752185	-5.779183052695801	13.16987	-2.9974473
EKYRLNV	32	0.0	8.17178230177562	0.0	8.840554	-3.7534814
EKYYSSA	24	-2.871473307860869	8.431125210873365	-2.871473307860869	11.751264	-2.9144354
ELFRGFA	27	0.0	10.629135378413824	0.0	10.847888	-3.8542428
ELHSPRW	37	6.086517732503685	8.675287500901456	0.0	5.3533583	-3.0423007
ELLRSFA	27	0.0	9.257728081338794	0.0	10.578233	-3.82199
ELPGWSV	5	0.0	9.771924101588695	0.0	13.931979	-1.3493849
ELTGARW	1	1.0817383121904176	9.250954128501409	0.6865869082925868	5.5348682	-2.9152203
ELVGHGW	10	0.0	9.499635419470707	0.0	6.6665325	-2.560142
ELVGYRI	28	0.0	8.46495500836418	0.0	11.942044	0.32858574
ELWQGFS	15	0.0	8.018050606527707	0.0	11.024845	-3.7910705
ELWSGST	4	0.0	8.460284764219233	0.0	12.39998	-3.8610427
EMFKRLP	16	0.0	9.188755652021802	0.0	8.620635	-2.3043845
EMFRGST	38	0.0	9.251063511390917	0.0	12.791849	-4.242786
EMKWAAS	24	7.215818276791466	9.023921403001761	0.0	11.074739	-2.5209413
EMLGFSS	39	0.0	8.142122945790904	0.0	13.548109	-0.72128284
EMPFGSA	35	0.0	8.557941405344755	0.0	11.745873	-4.345988
EMRYGST	38	-2.871473307860869	9.623966624003048	-2.871473307860869	13.087989	-4.0458584
EMYRGST	38	0.0	8.935851893456517	0.0	12.7845	-4.1171827
ENDRRLW	16	0.0	8.047416943468326	0.0	7.8150043	-2.842385
ENFRGST	38	0.0	8.746559614034794	0.0	12.801766	-4.011778
ENGYARY	33	0.0	8.258738784855668	0.0	5.6506486	-1.9530414
ENKGWSS	5	0.0	8.185661359527714	0.0	13.610425	-1.1749578
ENNNFRW	19	0.0	9.331020144148633	0.0	5.3236604	-3.4169548
ENNSGRW	19	0.0	9.028474810695602	0.0	5.2850223	-3.3945625
ENRAWSV	5	0.0	8.076197428243646	0.0	14.165531	-1.6138238
ENRGFSS	39	0.0	8.168922796232275	0.0	13.434458	-0.72663414
ENSHWSS	36	0.0	8.182829258075303	0.0	13.349853	-1.9321564
ENVRHLW	10	0.0	8.237543635294067	0.0	7.338314	-2.8746736
ENYRYSA	24	0.0	9.798129717991554	0.0	11.653812	-3.4522333
EPARGYW	40	0.0	8.876940907971557	0.0	6.3862276	-3.947794
EPAWSSS	24	-3.850458879126925	8.495962429291502	-3.850458879126925	10.906337	-2.7144065
EPGSGRW	19	0.0	9.942645766361574	0.0	5.335701	-3.3534749
EPGSGVW	40	0.0	8.505517730838106	0.0	6.0146346	-3.8664427
EPGSNRW	37	0.0	9.028567948932741	0.0	5.231859	-3.060056
EPHASRW	1	0.0	8.073141843312088	0.0	5.4366035	-3.015714
EPIILKP	26	0.0	8.41366904900552	0.0	9.08512	-4.7126284
EPLHSRW	1	0.0	8.723818993308766	0.0	5.508735	-2.9414139
EPMYSYS	18	0.0	8.188487912276841	0.0	10.45581	-2.66345
EPNWSSA	18	0.0	8.431422531125948	0.0	10.480552	-2.6715105
EPPGWSH	5	0.0	8.97647585569176	0.0	13.944482	-1.4723002
EPQTVRW	37	0.0	9.895472799491069	0.0	5.08819	-2.879201
EPRDFSW	1	0.0	8.67919337500506	0.0	5.678571	-2.9718869
EPRWQSS	24	0.0	9.035483354697844	0.0	11.331479	-2.7880232
EPRWSLD	18	0.0	11.165259567998728	0.0	9.832839	-2.2563522
EPTGVRW	37	0.0	8.638225020028745	0.0	5.165119	-2.9174523
EPVTARY	33	0.0	8.466090723838487	0.0	5.607789	-2.0498948
EPVTNRW	1	0.0	9.968252744929588	0.0	5.500132	-2.806818
EPWHLAY	11	0.0	8.593928795057133	0.0	9.831282	-3.3502634
EPWTTYH	16	0.0	8.939973235471395	0.0	8.911977	-2.582059
EPYRAFT	11	0.0	8.999636694235372	0.0	8.927378	-3.2514663
EPYRHLH	11	0.0	8.658392272718409	0.0	8.837272	-3.196983
EQFRGSS	4	4.953986623936965	8.258738784855668	0.0	12.063159	-3.679467
EQKWASS	24	0.0	8.369269953809038	0.0	11.7833805	-2.672756
EQRGWSA	5	0.0	8.002452418129803	0.0	13.765533	-1.2336962
EQSWGSS	4	0.0	8.21998397009562	0.0	12.019549	-3.114074
EQTWGSS	4	2.060723883456473	8.272283843795279	-2.871473307860869	12.140354	-3.138685
EQVFGSA	35	0.0	9.362088241809174	0.0	11.812788	-4.4061956
EQWGRSQ	22	0.0	9.00979694094371	0.0	12.473549	-1.2736375
EQYKGST	4	0.0	10.020610513154855	0.0	12.571975	-4.1063704
ERAGWSA	5	-3.456899341310423	8.441261396943068	-3.456899341310423	13.763322	-1.4002563
ERAGYSS	29	-2.871473307860869	9.454544673236768	-2.871473307860869	12.792489	-0.52164984
ERAHGSS	4	-0.9537905155948548	9.020977515550584	-0.2461026843490842	12.485411	-3.3929696
ERALGSA	38	0.0	8.242831546415191	0.0	12.861146	-4.3723054
ERALGSS	4	0.0	9.197671471893392	0.0	12.803249	-3.5880218
ERAPWSH	5	0.0	8.416082742396261	0.0	13.694972	-1.5631325
ERAQYSA	36	0.0	8.163356391393961	0.0	13.204721	-1.519151
ERAYDRA	18	0.0	8.868361299059634	0.0	10.048362	-2.0740674
ERFFGAA	15	0.0	8.727710565905031	0.0	11.293526	-3.4965906
ERFHGYS	15	5.263957940402321	9.53490601332874	0.0	11.604484	-3.5460787
ERFNGSV	4	0.0	8.433666066745294	0.0	12.569856	-3.739892
ERFNLSS	24	0.0	10.22512113495883	0.0	12.068704	-2.8733695
ERGGWSA	5	0.0	8.097051987297801	0.0	13.63548	-1.4033787
ERHAGPW	9	0.0	8.922632637118824	0.0	5.765118	-4.2977386
ERHHGSS	4	4.953986623936965	9.781630114871518	0.0	12.466058	-3.4128952
ERHLYSS	36	0.0	9.002069045322855	0.0	13.251501	-1.9835919
ERHNYAA	2	0.0	8.538526108968469	0.0	11.39719	-1.8335682
ERHVIAA	18	7.714515002549993	8.211835708989359	0.0	10.441478	-2.692764
ERIGMSS	22	0.0	11.278535496089852	0.0	12.90309	-1.1092714
ERIILSN	26	0.0	9.095098581654234	0.0	9.201185	-4.706108
ERILGAA	15	0.0	8.948138543440624	0.0	11.266072	-3.5400963
ERIVLKQ	26	0.0	8.296479713578957	0.0	9.062219	-4.8076715
ERKYAFD	16	0.0	9.703843258066398	0.0	8.722883	-1.9600508
ERLGLAQ	20	0.0	8.085146448333967	0.0	11.845858	-0.6122339
ERLGYSS	29	0.0	8.378908359234433	0.0	12.979267	-0.5442115
ERLLGSS	4	0.0	9.65052935847166	0.0	12.59664	-3.7143204
ERLMGSS	4	0.0	8.968566900387083	0.0	12.535766	-3.5175583
ERLNFSS	36	0.0	8.667324254879409	0.0	13.41756	-1.840923
ERLYASS	24	0.0	10.1438839673178	0.0	12.084316	-2.879546
ERLYGSA	35	0.0	9.129393590085543	0.0	12.311684	-4.307191
ERMFLSS	23	0.0	8.246710437986504	0.0	12.340275	-2.7624974
ERMLGSS	4	-4.112602599767905	9.18960241993455	1.2510438951014962	12.667798	-3.699576
ERNFGSS	4	0.0	8.266627111119531	0.0	12.57092	-3.1948125
ERNGWST	5	0.0	8.524289313189145	0.0	13.74089	-1.3454732
ERNPGRW	19	0.0	8.562177768365771	0.0	5.245626	-4.2444263
ERNYGSA	4	0.0	12.018956368924519	0.0	12.232175	-3.9592125
ERPFGSS	4	0.0	8.588688246139554	0.0	12.386555	-2.9028723
ERPFQAS	2	0.0	9.424000477313271	0.0	11.926805	-2.3672848
ERPGWAS	12	-4.799563432337774	8.922680400416414	-4.799563432337774	11.920033	-1.1286142
ERPIPTR	16	0.0	8.167454646725423	0.0	9.137946	-2.9132063
ERPLYSA	22	6.507580344913096	8.136279106616453	0.0	13.117379	-1.6667396
ERPYQST	4	0.0	8.021224998745078	0.0	12.586174	-2.9386892
ERSFGYA	15	0.0	9.268902077893388	0.0	11.411548	-4.1755214
ERSHFSS	36	-2.871473307860869	10.393033801181517	-2.871473307860869	13.306822	-2.1383004
ERSLGST	38	0.0	8.4568808838852	0.0	13.194784	-4.093441
ERSYGSA	35	0.0	9.117080245623834	0.0	12.142946	-4.160533
ERSYMAQ	12	0.0	9.294183560432945	0.0	11.710906	-0.9773885
ERTGFSA	5	0.0	8.522050167185187	0.0	13.526564	-1.3147664
ERTGGYW	40	0.0	8.951470370941168	0.0	6.399931	-3.6179476
ERTGWAA	12	0.0	11.466924890606304	0.0	11.618759	-1.0447959
ERTGWSA	5	0.0	9.376739815657707	0.0	13.633678	-1.4451759
ERTGWSV	5	0.0	9.913140930328616	0.0	13.782645	-1.4036524
ERTHGAA	15	0.0	8.256205786637297	0.0	11.347738	-3.4023361
ERTHGSS	4	0.0	9.06669641071477	0.0	12.419748	-3.499854
ERTLWAA	25	-3.0190744496011397	8.209831380790538	-3.0190744496011397	11.09694	-1.2992686
ERTLYSS	36	-3.0190744496011397	8.10927969528842	-3.0190744496011397	13.187529	-1.9149616
ERTTWSA	36	0.0	10.805843296861557	0.0	13.658599	-1.742536
ERTWSAA	24	0.0	10.208479864988504	0.0	10.709832	-2.6970088
ERTYGSQ	4	0.0	9.332921309321078	0.0	12.336804	-3.681549
ERVFQSS	23	0.0	11.633019126824358	0.0	12.341051	-2.5591526
ERVGYAW	20	0.0	8.258738784855668	0.0	11.784605	-0.2668181
ERVNWSV	5	-3.7693742437863644	9.234314205385399	-3.7693742437863644	13.792788	-1.7908225
ERVYGSH	4	0.0	8.182829258075303	0.0	12.191847	-3.8584437
ERWAGAA	15	0.0	10.302416231639421	0.0	11.367981	-3.3433945
ERWGAAS	12	0.0	9.06669641071477	0.0	11.749062	-1.3537288
ERWGGAT	24	0.0	9.10307532039072	0.0	11.489074	-3.1173036
ERWSGSM	4	0.0	10.239919372120635	0.0	12.008337	-3.706525
ERYAAYA	11	0.0	8.127642641509283	0.0	10.408073	-3.0704315
ERYAGSS	4	0.0	10.200566049667751	0.0	12.139735	-3.7048953
ERYGGFH	15	0.0	10.566277530471032	0.0	10.788655	-3.390234
ERYGTAQ	20	0.0	9.62003940160872	0.0	11.592659	-0.7745571
ERYHGSQ	4	0.0	9.876731810968543	0.0	12.449886	-3.570973
ERYNGSM	4	0.0	8.547230743486901	0.0	12.077339	-3.6573107
ERYNTSQ	4	0.0	8.754963620551159	0.0	12.44356	-2.9795082
ERYSGSQ	4	0.0	9.082487725538186	0.0	12.343113	-3.650472
ERYTEHW	40	0.0	9.082487725538186	0.0	6.6304193	-3.484769
ERYVIQT	16	0.0	11.057501100905204	0.0	8.727068	-2.9917915
ESEYNFH	16	0.0	9.212775897257034	0.0	8.018324	-1.8866825
ESGGARW	1	2.2448834908011817	9.74235271934484	3.060899143928474	5.466969	-2.8938637
ESHGFSS	39	0.0	8.517826841476992	0.0	13.422038	-0.74170524
ESPGLWS	12	6.086517732503685	10.401897503885307	0.0	11.554272	-0.97790986
ESPGYRW	1	0.0	9.739714991547807	0.0	5.6958933	-2.8207874
ESPSARY	33	0.0	8.430198723322347	0.0	5.689617	-1.8840038
ESPTWRY	33	0.0	8.266627111119531	0.0	5.8018446	-1.8333547
ESVAGYW	40	-2.871473307860869	8.35376243370773	-2.871473307860869	6.1372385	-3.6474683
ESVRSLW	10	0.0	9.376208981847045	0.0	6.938293	-2.930973
ESWGGSA	4	0.0	8.082109778395363	0.0	12.418191	-2.925359
ESWGTAQ	20	0.0	8.61261735250903	0.0	11.518819	-0.6677246
ESYLAYM	16	0.0	8.53738989886818	0.0	8.509243	-2.1991913
ETGRLTW	40	0.0	8.891895707300506	0.0	7.027735	-3.260925
ETKFAMW	10	0.0	8.340900718224933	0.0	6.1124735	-2.7937803
ETNVGRW	19	0.0	8.445389936104732	0.0	5.3686404	-3.5853171
ETPSRWS	21	1.438242081196659	8.28261650395923	-1.3499674617687232	8.930373	-0.56030077
ETPVGRW	19	0.0	12.506444379938163	0.0	5.3938265	-3.3496642
ETRFFSA	36	0.0	8.756981594447266	0.0	13.446774	-2.2603407
ETWGGSS	23	0.0	8.636156028354604	0.0	12.458032	-2.811004
ETWRGSV	4	1.913122741716203	9.833490998703017	-3.0190744496011397	12.58668	-3.9669254
ETYGQRW	1	0.0	8.506679311317683	0.0	5.698889	-3.091673
EVAHWSS	36	0.0	8.408972617865434	0.0	13.530636	-1.8666319
EVAYGSS	4	0.0	8.28627257078253	0.0	12.118605	-3.3704803
EVEWSYS	18	0.0	8.74945789112192	0.0	10.396592	-2.605268
EVFKLPH	32	0.0	10.627827841874828	0.0	8.631683	-3.9207609
EVFRGAA	15	-3.0190744496011397	8.537371621969246	-3.0190744496011397	11.109449	-3.602511
EVGYGSA	35	0.0	8.358132167454503	0.0	11.779695	-4.6183553
EVHAVWN	21	0.0	8.84732429709261	0.0	9.345739	-0.66319287
EVHRMPF	16	0.0	12.807068390621035	0.0	8.725262	-2.426425
EVHTRWV	3	0.0	8.632131716838414	0.0	8.957507	-0.8625204
EVIHRTW	10	0.0	8.661352874906404	0.0	6.797179	-3.1010983
EVIYGSS	4	0.0	8.011869242202962	0.0	12.00766	-3.4362211
EVIYLSS	24	0.0	8.408972617865434	0.0	11.808319	-2.8052108
EVKWGSA	35	0.0	9.084006461767103	0.0	11.841689	-4.5902743
EVLGARW	1	0.0	8.398138300037472	0.0	5.7168775	-2.8236682
EVLGTRW	1	0.0	8.144864178400082	0.0	5.7590504	-2.8762133
EVMSSRW	37	0.0	8.242831546415191	0.0	5.337951	-2.8700552
EVQFGYH	15	0.0	8.306768757649696	0.0	11.395498	-4.315476
EVRFGSA	35	0.0	8.185661359527714	0.0	11.80945	-4.4752965
EVRLGSA	35	0.0	8.968566900387083	0.0	12.222046	-4.415142
EVRLMTY	6	0.0	9.616445955349299	0.0	8.175589	-3.4092665
EVSFGSA	35	0.0	8.25350896351439	0.0	11.757841	-4.47674
EVSGYRW	1	0.0	8.651385642364676	0.0	5.7018867	-2.9841504
EVSWAAS	24	0.0	8.180159287107188	0.0	10.891735	-2.619756
EVSYGSS	4	0.0	10.118342409156147	0.0	12.009691	-3.3847241
EVVGLRW	1	0.0	9.23179377118643	0.0	5.872213	-2.9283326
EVVNWAS	12	0.0	9.500772957093636	0.0	11.694763	-1.3407553
EVWAGSR	4	0.0	10.313489749422088	0.0	12.017658	-3.8772933
EVWGGAM	24	0.0	11.623338384687637	6.4511134182330245	11.395492	-2.6506314
EVWPRNP	3	0.0	8.371612174976146	0.0	8.871136	-1.2037857
EVWVGSR	15	0.0	8.528625504397064	0.0	11.666018	-3.9438899
EVYKRYD	3	0.0	9.74958288164341	0.0	9.019006	-1.3004638
EVYQGSS	4	0.0	8.45922341170466	0.0	12.024142	-3.6232202
EWDHGSS	4	0.0	9.63641346162037	0.0	12.53212	-2.9218047
EWDRLLK	16	0.0	8.553692565924594	0.0	8.238607	-3.0960715
EWFNGST	4	0.0	9.226383973575155	0.0	12.612352	-3.9570415
EWHAGAS	2	0.0	8.296479713578957	0.0	11.646398	-2.530371
EWHGGAS	2	0.0	11.310711808976185	0.0	11.642216	-2.123946
EWIGGAA	2	0.0	11.527714100256627	0.0	11.553557	-2.2003171
EWIGSAS	2	0.0	8.008674174539214	0.0	11.674217	-1.934981
EWKYSAA	24	0.0	8.45232325435904	0.0	11.235939	-2.3108032
EWLGGAA	2	0.0	9.879681047237867	0.0	11.531285	-2.2197356
EWPADRS	25	1.1846123801506008	8.512331177746375	0.6288928611279228	10.826622	-1.7718242
EWPGGAR	2	-2.871473307860869	8.201132165330714	-2.871473307860869	11.757532	-2.0827017
EWPGGAS	2	0.0	10.017461573451401	0.0	11.797895	-2.0415964
EWPGSAT	2	0.0	8.28611676247117	0.0	11.791598	-1.7901298
EWPGYAM	2	0.0	11.17838027284183	0.0	11.8627825	-1.7711763
EWRSGSA	35	0.0	9.766426995179456	0.0	11.897149	-4.2593412
EWSGGSS	23	0.0	11.528112559077568	0.0	12.445507	-2.6310353
EWSRGSS	4	0.0	10.451194870296996	0.0	12.224291	-3.2560112
EWTHGAS	24	0.0	10.841322221903484	0.0	11.558405	-2.6279185
EWTRGSA	4	0.0	8.118954164053212	0.0	11.962025	-3.973042
EYAFHSS	23	0.0	9.539843305082634	0.0	12.484831	-2.3385015
EYEGWSS	5	0.0	8.553692565924594	0.0	13.577649	-1.5097896
EYFAGSS	4	0.0	8.175856725101891	0.0	12.303692	-2.9883406
EYGEGRW	19	-3.456899341310423	8.033805392206588	-3.456899341310423	4.8955693	-3.4166017
EYGGGKF	23	-0.1415999232304874	9.005579846711393	0.4358266768739682	12.996761	-2.5644994
EYHGGAS	2	0.0	8.366776587175568	0.0	11.8508835	-2.0940921
EYIGMSS	22	0.0	10.26931460673363	0.0	12.903902	-1.38088
EYLGGSS	23	0.0	8.4042608484038	0.0	12.566997	-2.5183558
EYPAFSM	22	0.0	10.295696816954157	0.0	13.139415	-1.6247567
EYPFGSS	23	0.0	9.705278409112017	0.0	12.277592	-2.78799
EYPFSSS	23	0.0	8.507649032818255	0.0	12.376664	-2.0826392
EYRFAAS	24	0.0	8.789289065917975	0.0	11.102311	-2.1878853
EYRGGST	23	0.0	9.9674787195463	0.0	13.27395	-2.5139196
EYRGQAQ	12	0.0	8.515444724450164	0.0	11.756865	-0.9861
EYVPASS	25	0.0	8.82623627879741	0.0	10.878224	-1.9847491
EYYKGSA	4	0.0	8.202207942474264	0.0	11.988848	-4.0927343
EYYKLPT	32	0.0	10.331490788277701	0.0	8.69346	-3.860865
EYYNGSA	4	0.0	8.656352022325978	0.0	12.037698	-4.0280547
EYYPQGS	25	0.0	9.053078118896915	0.0	10.759462	-1.994871
EYYRGSV	4	0.0	8.45922341170466	0.0	12.093028	-3.7823632
FAHGYAM	20	-0.20885794898104793	8.425322021245872	0.36902061001257425	12.251857	-0.1787746
FAHGYSS	29	0.0	8.274472540266276	0.0	13.075648	-0.29346383
FAIHGSA	35	0.0	9.125061161253605	0.0	12.088847	-4.47917
FALNLRP	6	4.932197191317343	12.475083552704842	0.0	8.074828	-4.0634665
FAPGWSS	5	-2.871473307860869	8.295310358596806	-2.871473307860869	13.791635	-0.96212286
FAQGFSS	39	0.0	8.87518763074792	0.0	13.5843	-0.71986353
FAQGFST	39	0.0	8.17178230177562	0.0	13.380704	-0.611067
FARASWD	21	0.0	8.4568808838852	0.0	9.297216	-0.52181536
FATPNWS	21	0.0	8.727710565905031	0.0	9.385755	-0.6919786
FAVEGSR	27	0.0	8.091022312110166	0.0	10.760798	-3.9800124
FAVNLRP	6	0.0	9.208604906590752	0.0	8.100807	-4.14408
FAYGSAQ	20	-3.0190744496011397	8.747729482246323	-3.0190744496011397	11.48789	-0.54342055
FDHPGVW	9	0.0	12.492406198477783	6.033835425491509	5.4980445	-4.6495776
FDIGPRP	34	0.0	9.421670928651622	0.0	7.090516	-1.724965
FDSRFSS	36	0.0	8.258738784855668	0.0	13.678156	-2.326349
FDTLPAG	34	0.0	8.050527442409372	0.0	8.126869	-1.0915579
FEDRARY	33	0.0	8.746559614034794	0.0	5.80559	-2.0983446
FEFRGST	38	0.0	8.217218514793327	0.0	12.809722	-4.1703687
FELLKGY	34	0.0	9.326122110442974	0.0	7.0542555	-0.57300043
FENAGRW	19	0.0	9.024732451857982	0.0	5.4094133	-3.8956556
FEPIGRW	19	0.0	10.040333631227961	0.0	5.5864286	-3.8653681
FEPWFSS	22	5.263957940402321	10.15916546422566	0.0	13.214548	-1.3200095
FERFGSA	35	-4.176895811423996	9.101804715850935	-4.176895811423996	11.866624	-4.4492908
FEWMGAA	15	0.0	8.408972617865434	0.0	11.292729	-3.7403312
FFHAGSS	4	0.0	9.398544876612757	0.0	12.432332	-2.9037411
FFKLGSA	35	0.0	11.036682342516515	0.0	12.597989	-4.7385507
FFSHGSA	35	0.0	8.050527442409372	0.0	12.118031	-4.405864
FGAPGMW	9	0.0	9.622605727689225	0.0	5.2109337	-4.542402
FGGATPR	16	5.930524213376275	8.538526108968469	0.0	8.434702	-1.804932
FGLLDRI	7	-3.456899341310423	9.314259748547592	-3.456899341310423	6.81815	0.099462114
FGLLGPL	7	0.0	8.002452418129803	0.0	6.9726267	0.33648556
FGPFLSS	2	-2.871473307860869	8.434650564822244	-2.871473307860869	12.035884	-2.179737
FGPGWSS	5	0.0	8.199408168805995	0.0	13.879374	-1.1082175
FGRLEQF	7	0.0	9.784858876336703	0.0	6.7186193	0.43534422
FGSDGRW	19	0.0	10.848356536072211	0.0	4.9564238	-3.6874275
FGSLALI	7	-5.685749460510427	8.55479327504033	0.2511322159150415	6.8248696	0.4411575
FGSLARL	7	-3.7693742437863644	8.863742278012223	-3.7693742437863644	6.911553	0.43195897
FGSLDAI	7	0.0	10.678761567816588	4.767322486530743	6.9455647	0.4798058
FGSLHLV	7	0.0	12.414471610860575	5.627889815684688	6.805684	0.49302477
FGSLNAW	7	0.0	8.81013421467291	0.0	6.8957624	0.47605592
FGSLNQL	7	0.0	9.50966955778282	0.0	6.864077	0.44399253
FGSLQLY	7	0.0	10.0076913831928	0.0	6.8717895	0.39708742
FGSLSAV	7	0.0	8.065617080275777	0.0	6.919706	0.5006472
FGSLSIV	7	0.0	12.388646852594812	0.0	6.948428	0.50439316
FGSLSQF	7	1.9349121743358253	9.782581687286076	-3.0190744496011397	6.9990726	0.5256067
FGTGLAQ	20	0.0	9.073522146818215	0.0	11.575038	-0.5710386
FGTLEMY	7	0.0	8.673271020884176	0.0	6.890227	0.19481431
FGTYSIL	7	0.0	9.082487725538186	0.0	7.0229244	0.21003121
FGVGFST	39	0.0	9.03081919250611	0.0	13.380671	-0.48893008
FGVLASL	7	0.0	8.076197428243646	0.0	6.7998796	0.34952152
FGVLDRI	7	0.0	8.584529129516165	0.0	6.8413997	0.21549018
FGVLDRV	7	0.0	8.2641079370267	0.0	6.8697624	0.13296989
FGVLHAH	7	0.0	10.529580121726102	0.0	6.914026	0.3849587
FGVLNGI	7	0.0	9.885657006619011	0.0	6.9821424	0.20739235
FHAYDRA	18	0.0	8.056545711872218	0.0	9.878248	-2.0118105
FHVTNTY	10	0.0	9.064370701362737	0.0	6.6847763	-1.8609353
FIAGWSS	5	0.0	9.027799010041319	0.0	13.781892	-0.9234866
FIEYART	33	0.0	9.352876112535782	0.0	6.155761	-1.8926065
FIGDNRW	37	0.0	8.203641165434522	0.0	5.1283503	-3.0720649
FILHGAA	15	0.0	10.132847825343555	0.0	11.323594	-3.7740376
FIPGFSQ	39	0.0	10.011183418201869	0.0	13.114143	-0.84011906
FIPLGST	38	0.0	10.351412058321937	0.0	13.255238	-4.307549
FIRLGAA	15	0.0	10.037984834935912	0.0	11.375162	-3.6764638
FISHGSA	35	-2.871473307860869	8.40887794316501	-2.871473307860869	12.022789	-4.486213
FISLPSV	30	0.0	9.155859015701951	0.0	7.7614617	0.35392413
FIYSGSS	4	0.0	10.045615259788415	0.0	12.36394	-3.6016576
FKAGYAT	20	0.0	8.185661359527714	0.0	12.359959	-0.06595733
FKFEGSA	35	0.0	9.279310697957692	0.0	12.284449	-4.523434
FKPWVFE	18	0.0	9.533795083337596	0.0	9.548554	-2.3099532
FLAGYST	29	0.0	10.321491205907225	0.0	12.760866	0.015329196
FLNMYGQ	28	0.0	9.272141064072896	0.0	11.492316	0.23979351
FLPNWSS	5	0.0	9.063711511730594	0.0	14.046939	-1.4759755
FLRDAVP	10	0.0	8.338357792991026	0.0	6.763112	-1.67099
FLRGYEN	28	0.0	9.679898889314211	0.0	12.127835	0.28953636
FLRGYND	28	0.0	9.351615720515968	0.0	12.246252	0.29537615
FLSGFSQ	29	0.0	8.24010958293866	0.0	12.924447	-0.5902575
FLSGWKD	28	0.0	9.455428189415626	0.0	11.853518	0.3263166
FLVGFRE	28	0.0	9.689730620734899	0.0	11.904272	0.15732218
FLVGYAQ	20	0.0	8.002452418129803	0.0	11.800695	-0.010548056
FMIGGAQ	12	0.0	8.64029104877802	0.0	11.69136	-1.7803704
FMKLGST	38	0.0	8.735234109613335	0.0	13.189082	-4.3349457
FMKTHMQ	22	4.953986623936965	8.141950764307108	0.0	13.117599	-1.8390235
FMLGGAS	2	0.0	8.271809679173264	0.0	11.853272	-2.3631947
FMMRGSA	35	0.0	8.851811338579786	0.0	12.048449	-4.3963017
FNFGMAQ	20	0.0	8.665296605872612	0.0	11.665466	-0.6591048
FNSQFSY	36	-4.4802276686189435	8.542113562618388	-0.08196056370465588	13.770422	-2.261265
FNTGWAS	12	0.0	8.266627111119531	0.0	11.936054	-0.97168463
FPGFNLH	16	0.0	8.663386070339621	0.0	8.668775	-2.2938504
FPSDNRW	37	0.0	8.123180326179632	0.0	5.162729	-3.0240781
FQHLGSS	4	0.0	9.025503026488991	0.0	12.628892	-3.767448
FQRLGSS	38	0.0	12.91304068298358	4.537045787419512	12.804153	-3.883015
FRALVQS	38	7.290462215701088	8.296479713578957	0.0	12.940428	-3.5298471
FREHGSS	4	-5.701627947137894	8.858556292518383	-1.3033608422236058	12.471152	-3.2223675
FREYPHY	30	0.0	8.288753370703096	0.0	8.09206	-0.15308884
FRGVSTP	16	8.02750884268922	6.115570205634433	0.0	7.5975137	-2.190514
FRILGAA	15	4.932197191317343	9.964232392208176	0.0	11.344107	-3.48525
FRLGGSQ	23	0.0	8.764354415553006	0.0	12.920527	-2.2763424
FRLQGAQ	24	2.6571214657861706	8.864441401220606	-3.850458879126925	11.641058	-3.05912
FRTLGSA	35	2.526437856920691	9.498409396608084	0.16630418149478507	12.533958	-4.608214
FSDYSTW	10	0.0	9.262942658135731	0.0	6.984651	-2.486333
FSHGYST	29	0.0	13.006751431437475	4.767322486530743	12.869104	0.10158677
FSKGYST	29	0.0	10.726516790324037	0.0	12.998752	0.0055939313
FSLDSRP	10	0.0	9.558162492759068	0.0	6.84184	-1.8070964
FSSLFSA	36	0.0	9.436851460704778	0.0	13.694078	-2.4628646
FSSWNLA	18	-3.0190744496011397	8.018247229573186	-3.0190744496011397	9.55347	-2.0035703
FSVGSVY	31	0.0	8.466090723838487	0.0	10.253049	0.62309694
FTADSRP	10	0.0	10.995918884567018	0.0	6.8636937	-1.9677582
FTLSDRP	10	-0.007252982924040571	8.056334814331965	-0.872943818412074	6.992469	-1.8548102
FTMVDRP	10	0.0	8.768995145815522	0.0	6.889528	-1.8394791
FTPWIDE	18	0.0	10.270363310248062	0.0	9.413867	-2.3118334
FTRDAVP	10	-3.7693742437863644	8.344867272403608	-3.7693742437863644	6.793947	-1.6802881
FTVGSIY	31	0.0	10.047572388973265	0.0	10.210569	0.78995246
FVFDKPF	34	0.0	8.755076200270008	0.0	8.113141	-1.4960353
FVFGAEV	17	0.0	9.549509848504263	0.0	10.221527	-0.3924872
FVFGERV	17	0.0	8.966921573578833	0.0	10.103669	-0.3868857
FVFGETL	17	0.0	8.065617080275777	0.0	10.210682	-0.3213348
FVFPHGE	34	0.0	10.41173827992056	0.0	7.7028933	-1.1702168
FVGTQYW	40	0.0	8.399389596535665	0.0	6.922714	-3.3153708
FVPGFSS	39	0.0	8.401827278438146	0.0	13.478865	-0.82154435
FVQVAIS	18	0.0	8.515444724450164	0.0	10.368755	-2.384599
FVRLPDV	30	-3.7693742437863644	8.857781697609376	-3.7693742437863644	7.866446	0.24547744
FVSLPDV	30	0.0	8.701678722909529	0.0	7.9164357	0.29441833
FVSLPEV	30	0.0	8.834189977888716	0.0	7.9498672	0.25793752
FVSLPRL	30	0.0	8.333258456247975	0.0	7.751844	0.28060234
FVSLPRV	30	0.0	9.739220944719683	0.0	7.9410014	0.29776135
FVSMDAH	30	0.0	8.376577963097034	0.0	7.499152	-0.030384323
FVTYGSA	35	-5.241455008578641	8.201332976222497	-5.241455008578641	12.001378	-4.5279875
FVTYGSS	4	0.0	9.54413306708655	0.0	12.023565	-3.5003455
FVWMHSD	15	0.0	8.09988012476389	0.0	11.146546	-3.7439618
FVYGAHL	17	0.0	8.241436751055852	0.0	10.2517395	-0.4696842
FVYGQIA	17	-4.176895811423996	8.521629617772268	-4.176895811423996	10.227899	-0.41324648
FVYGTTH	17	0.0	8.376431609107394	0.0	10.208198	-0.38359168
FWQHGSS	4	0.0	8.828978978514698	0.0	12.48664	-2.8628917
FYALGSS	38	0.0	9.468003457102952	0.0	12.806549	-3.713486
FYLPGGD	34	0.0	8.667324254879409	0.0	7.811765	-1.2335266
FYRGDSS	22	0.0	11.12763970259823	0.0	12.502925	-1.2638143
FYRPAGA	18	3.0590509055154054	9.241612501306504	1.5267937970534187	10.276047	-1.9690487
FYSLGAE	15	0.0	8.80829778660247	0.0	10.864994	-3.3122869
FYSLGDA	15	0.0	9.482213409393694	0.0	10.947533	-3.4250708
FYYGGSS	4	0.0	9.89000459463785	0.0	12.425536	-2.8322814
GAAWDRA	18	0.0	8.584402422089703	0.0	9.7447405	-2.1182685
GADISRW	1	-4.374532897872025	9.169837052864228	0.02373420704226236	5.5917683	-3.100965
GADTARW	1	0.0	8.731477242091369	0.0	5.7341623	-2.764035
GADTGRW	19	0.0	11.418279858893696	0.0	5.4108405	-3.7946434
GADVGVW	9	0.0	9.117080245623834	0.0	5.91577	-4.6682687
GADVSRW	1	-0.9032982016086272	10.750557482830967	-0.9032982016086272	5.5265913	-3.1494582
GAEKFQR	16	6.607128266023158	8.038230044027337	0.0	8.847879	-2.3220751
GAFGFSS	5	0.0	9.071207423776729	0.0	13.620822	-0.836009
GAFNWAA	25	0.0	8.9016402415722	0.0	10.948065	-0.97701085
GAGAGLR	16	8.158951157023969	8.047416943468326	0.0	9.146486	-2.8576996
GAIVGPW	9	0.0	9.260337725726886	0.0	5.7534614	-4.7235484
GALLHIK	16	0.0	8.250966758313927	0.0	8.332056	-1.8994168
GANVGVW	9	0.0	9.325388188959678	0.0	5.9386005	-4.6719456
GAPFNHY	10	0.0	8.15488098111829	0.0	6.4840937	-2.020246
GAPGFSS	39	0.0	8.130585063943693	0.0	13.432695	-1.005012
GAPGQYW	40	5.263957940402321	11.480428472134507	5.3636464948694025	7.1342916	-3.357743
GAPGSRF	33	0.0	9.08694970748649	0.0	6.192684	-1.9489523
GAPGWST	5	0.0	11.039038214258014	0.0	13.910849	-1.2479087
GAQFAGW	10	0.0	8.9016402415722	0.0	6.4659677	-2.447983
GASPGLW	9	0.0	10.029863411355132	0.0	5.6071615	-4.6351647
GASPGPW	9	-2.871473307860869	8.112919475898787	-2.871473307860869	5.4883475	-4.7479258
GASVGAW	9	0.0	8.881233768724279	0.0	5.929289	-4.6359606
GASWDRA	18	0.0	11.190888417997593	0.0	9.810238	-2.0966432
GAVIGPR	16	0.0	8.504412644469483	0.0	8.654026	-2.9489183
GAVPGAW	9	0.0	10.206770569350109	0.0	5.6792545	-4.5956182
GAWHGST	38	-2.871473307860869	8.323554578009363	-2.871473307860869	13.176637	-3.6948702
GAYEGMW	40	0.0	9.162977101591787	0.0	6.449496	-4.319857
GCTSVGA	16	0.0	9.346637821883023	0.0	9.052125	-1.8427358
GDAPGAW	9	0.0	8.864831657582622	0.0	5.454656	-4.5808225
GDDKARF	33	0.0	8.632131716838414	0.0	5.866836	-2.0671456
GDFRMIV	16	0.0	10.566012729701573	0.0	8.297935	-3.0275993
GDFVGAW	9	4.932197191317343	8.188487912276841	0.0	5.848077	-4.698923
GDGARWN	21	0.0	9.723561813580687	0.0	9.020368	-0.48706937
GDLAGRW	19	0.0	9.7802926931823	0.0	5.516132	-3.858659
GDLPGRW	19	0.0	8.681201599958715	0.0	5.2718086	-4.095103
GDMTGRW	19	-3.0190744496011397	8.593315442930267	-3.0190744496011397	5.5315933	-3.8099961
GDNVGRW	19	0.0	9.907739408840657	0.0	5.36891	-4.151973
GDNVGYW	9	0.0	9.469166201202881	0.0	5.786768	-4.53508
GDPAGRW	19	0.0	12.203477692200984	0.0	5.543811	-3.9312296
GDQPGRW	19	0.0	8.98211286667744	0.0	5.2131824	-4.3086815
GDRLGVW	9	0.0	12.305196262222914	0.0	5.7966614	-4.725027
GDRVGVW	9	0.0	9.539843305082634	0.0	6.045229	-4.7971134
GDSPGPW	9	0.0	8.856074555424412	0.0	5.4923835	-4.731143
GDSRFSY	36	0.0	9.436272088424174	0.0	13.811796	-2.35544
GDSVGRW	19	2.2559486052777267	8.902440398091672	-0.4741325220478988	5.46075	-4.1228695
GDVIGRW	19	0.0	12.963032328877373	0.0	5.5131793	-4.005775
GDVSGRW	19	0.0	8.586546925604905	0.0	5.4941263	-3.810653
GDWRGPG	6	0.0	8.912612861337774	0.0	8.180826	-3.6046772
GDWSRIA	3	-2.871473307860869	8.153630062127307	-2.871473307860869	8.558211	-1.4427831
GDWSRPV	3	0.0	9.371921412725332	0.0	8.591384	-1.1908704
GEAAGRW	19	0.0	9.527787292503048	0.0	5.523157	-3.9960775
GEAARWS	21	1.1035277448100398	8.686770021215573	-3.850458879126925	8.970164	-0.38952166
GEASRWT	21	0.0	8.423157997433332	0.0	8.859285	-0.43891257
GEDLGRW	19	0.0	8.924229109490934	0.0	5.524276	-3.904548
GEDMGRW	19	0.0	8.9117362476582	0.0	5.4770045	-3.8196616
GEDRARW	1	0.8894250425302961	8.089924439153467	0.16251288954748663	5.8515673	-2.9322543
GEFNDYR	16	0.0	9.225008028929459	0.0	8.670106	-2.523341
GEHAGVW	9	-3.850458879126925	9.898491077412642	-3.850458879126925	5.871452	-4.469423
GEHKGSW	9	0.0	8.565470716909791	0.0	6.0937166	-4.4772024
GEHMGMW	9	0.0	8.542819783534728	0.0	6.0140166	-4.3167186
GELNWSS	5	0.0	8.2990974678884	0.0	14.190175	-1.4539506
GELTGRW	19	-1.864952298853501	8.510727258153201	0.9067403054367531	5.487246	-3.8369253
GENQGKW	9	0.0	9.185929624298339	0.0	5.7011323	-4.4001856
GEPHGRW	19	0.0	8.041360391889292	0.0	5.438289	-3.8119345
GEPLGRW	40	0.0	9.362088241809174	0.0	5.6880035	-3.8806448
GEPNGRW	19	0.0	8.555753924043755	0.0	5.5390863	-3.9506335
GEPSGRW	19	0.0	8.73716587299044	0.0	5.5359263	-3.7407947
GEPVRWA	21	0.0	8.16048011963389	0.0	8.945504	-0.5356323
GERVGLW	9	0.0	10.003004075991035	0.0	6.1482286	-4.623414
GESAGRW	19	-5.159629802466412	8.77509097408201	-0.7613626975521247	5.594813	-3.9763176
GESLGPW	9	0.0	9.704337068189556	0.0	5.722909	-4.461226
GESSGRW	19	-3.456899341310423	8.794608757487474	-3.456899341310423	5.601744	-3.945831
GESVGRW	19	0.0	8.889839929991693	0.0	5.46444	-3.897333
GETRHVW	40	-0.5576145623498483	9.4642851985899	1.2339146173950102	6.5389695	-3.382749
GETVGRW	19	0.0	9.711071078214887	0.0	5.4767632	-3.8538399
GEVAGRW	19	0.0	8.26394971636246	0.0	5.576302	-3.839815
GEVGNRW	1	0.0	8.729652422798464	0.0	5.7282557	-3.2109003
GEVIGRW	19	0.0	8.159003348890467	0.0	5.574511	-3.7984834
GEVNWSY	5	0.0	10.806079193444752	0.0	14.221841	-1.4331915
GEVTGRW	19	0.0	10.299508018728895	0.0	5.4602695	-3.7631476
GEWGARF	33	0.0	8.396947788777174	0.0	6.0000243	-2.0111253
GEWRGSV	4	-3.0190744496011397	9.706185425082504	-3.0190744496011397	11.927998	-4.1144505
GFAIRQV	3	0.0	10.707778568584567	0.0	9.114736	-1.5102143
GFAYGSS	4	0.0	9.853328148609148	0.0	12.213956	-3.0675259
GFGDSRW	37	0.0	8.82794300165554	0.0	5.2285733	-3.0566351
GFGSYGG	16	0.0	8.606414693416767	0.0	8.569796	-1.7621894
GFGTGRA	40	8.19230763365024	7.286902164596375	0.0	6.0893435	-3.5680056
GFMMGST	38	0.0	8.059636612022638	0.0	13.360014	-3.8013134
GFPGFST	36	-0.9701360298295503	9.119987265944445	-0.9701360298295503	13.410717	-1.2611127
GFSLSGY	30	0.0	8.110213043970974	0.0	7.1438365	-0.40249884
GFSRWAE	17	5.263957940402321	11.883126169099897	0.0	10.261962	-1.2176536
GFSSGSW	40	0.0	8.333409255890059	0.0	5.916657	-4.158817
GGAIGPW	9	5.930524213376275	9.528359303332866	0.0	5.6271334	-4.6104674
GGDRWAY	8	7.718973560481974	8.397092076337902	0.0	10.8917885	-0.68767506
GGDTGRW	19	0.0	8.976572412020426	0.0	5.4278007	-3.8046355
GGDVSRW	1	0.0	8.144864178400082	0.0	5.618876	-3.0652468
GGEPGRW	19	0.0	8.288908894541171	0.0	5.1866236	-4.0981517
GGGLNQK	7	7.235519885451676	8.056545711872218	0.0	7.1343565	0.12716526
GGGLRWD	21	0.0	9.334122775842841	0.0	8.592556	-0.3162683
GGHPGSW	9	0.7867456178967791	8.088290469659894	-0.051518810737926565	5.765898	-4.6569967
GGHVGAW	9	1.0817383121904176	8.324128563508047	0.5478082257873622	5.963091	-4.648569
GGIGWSS	5	0.0	10.0498368129087	0.0	13.846486	-1.0684152
GGLAPRY	33	0.0	8.082109778395363	0.0	5.4227962	-2.1534119
GGLFMAS	24	0.0	9.44790524312708	0.0	11.286909	-2.2925467
GGLGWSS	5	0.0	11.691246423801179	0.0	13.904792	-0.83482236
GGLSRWD	21	0.0	10.03489351089274	0.0	8.786333	-0.34816572
GGNLGVW	9	0.0	8.438423136671288	0.0	5.7927713	-4.625775
GGNPGVW	9	-3.0190744496011397	8.30177686968202	-3.0190744496011397	5.7069387	-4.6368895
GGNSRWD	21	0.0	9.429843205960843	0.0	8.722046	-0.25719795
GGPSRFN	3	0.0	8.783802675733602	0.0	8.73133	-0.7527195
GGPYDLR	16	0.0	8.401827278438146	0.0	8.801772	-2.3909304
GGPYMAS	2	0.0	8.139203985113218	0.0	11.299274	-2.281824
GGQVRWD	21	0.0	8.669349058107427	0.0	8.765068	-0.30533195
GGSEGRW	19	0.0	8.904979611863963	0.0	4.8799467	-3.680181
GGSFWKE	17	2.3924846325414517	10.887234496031725	-2.871473307860869	9.913051	-1.1993537
GGSPGMW	9	0.0	8.474113611693598	0.0	5.4673076	-4.6914763
GGSPGQW	9	-4.176895811423996	9.182604946598328	0.360149975995516	5.4705005	-4.7371073
GGSVGPW	9	0.0	8.26142585867785	0.0	5.588167	-4.5518456
GGVEGRW	19	0.0	8.294012175389593	0.0	4.963195	-3.6192033
GGVNHVR	16	7.235519885451676	8.824312949866016	0.0	8.322081	-2.3158824
GGWDMVV	16	0.0	8.209054575251578	0.0	8.322282	-2.2355897
GGWGGST	14	-4.609122817342783	8.204435258305754	-4.609122817342783	13.275618	-3.0970254
GGYLLSS	11	0.0	8.076197428243646	0.0	9.430659	-3.2552211
GGYNGMY	40	0.0	9.315307897500302	0.0	7.4981246	-3.8408055
GHDRGPW	9	0.0	9.111221822831483	0.0	5.8513875	-4.348462
GHNSGMW	40	1.913122741716203	9.564325645588596	1.3791926553131477	5.600661	-4.174321
GHPLSFS	34	-0.2788752320714369	8.470709589999505	-0.6740266359692675	8.075238	-1.6967236
GHPLSTY	34	0.0	8.660309428508377	0.0	7.2954025	-1.516743
GHPNWAA	25	0.0	9.03162637392647	0.0	11.021442	-1.012089
GHSISHW	40	4.953986623936965	8.071572859734843	0.0	6.4488235	-3.5534291
GHSPGIW	9	0.0	10.363442286761298	0.0	5.6083426	-4.7274218
GHSVGPW	9	6.500194446735663	12.2276184789826	7.0894176165619305	5.7439513	-4.686064
GHTPNWN	21	0.0	9.214792572986413	0.0	9.343758	-0.74716014
GHVNWSS	5	0.0	10.745244619070185	0.0	14.085774	-1.3479174
GHYGMSS	22	0.0	8.110213043970974	0.0	12.810352	-1.6288183
GIDHARF	33	0.0	9.840557678531725	0.0	5.775087	-2.1559677
GIDLSRW	1	0.0	8.982906538576309	0.0	5.5440426	-3.3720627
GIDRGVW	9	0.0	9.047804088121886	0.0	5.990451	-4.427881
GIDSARF	33	0.0	9.899319705504444	0.0	5.7919817	-2.2747178
GIEKGYW	40	-3.0190744496011397	9.22420499872232	-3.0190744496011397	5.767304	-4.1631846
GIERQYF	16	0.0	8.348204235059402	0.0	8.531021	-2.7427356
GIFAGQY	9	-3.0190744496011397	8.218924905737476	-3.0190744496011397	6.3927503	-4.4715743
GIGEGRW	19	0.0	8.707485834332916	0.0	4.8970213	-3.5336237
GIHTGMW	9	0.0	10.108832866948301	0.0	6.1147213	-4.3470883
GILQGYG	27	0.0	11.031489938807347	4.398267104914287	10.297891	-4.2538667
GIMDGFR	27	-2.871473307860869	8.702884165071227	-2.871473307860869	10.091144	-3.8706
GINAGVW	9	0.0	10.022940994650444	0.0	5.9968996	-4.521579
GINNWHT	17	0.0	8.557941405344755	0.0	10.320876	-0.8842956
GIPREWN	16	0.0	9.365765108581376	0.0	8.957049	-2.0075212
GISPGVW	9	0.0	8.990139421360215	0.0	5.7693477	-4.753966
GITTSMW	40	0.0	8.746559614034794	0.0	6.426335	-3.4009154
GIWGLAQ	20	0.0	9.61077333134034	0.0	11.483094	-0.5648852
GIWGSLP	8	0.0	8.597096289037236	0.0	10.341336	-0.07930124
GIWGSVS	8	0.0	8.118954164053212	0.0	10.427974	0.019682206
GIYAGSW	40	0.0	9.023921403001761	0.0	6.350893	-4.3269134
GKDMSRW	1	0.0	8.274472540266276	0.0	5.5447803	-3.371517
GKDVGRW	19	0.0	8.094040299794212	0.0	5.421924	-3.981546
GKHWDNT	18	7.085766340768132	8.610511281554405	0.0	9.552339	-2.118642
GKVANAW	40	7.61003960066477	10.678001171663832	4.767322486530743	6.0037827	-3.6540363
GLADGRW	19	0.0	8.974936195007812	0.0	5.183812	-3.5966458
GLDKARF	33	1.0260590808824364	8.832034196350513	-5.070288892041593	5.8885384	-2.1148064
GLDRGHW	40	0.0	9.547374540772015	0.0	6.100273	-4.255007
GLEISRW	1	0.0	9.16362883553884	0.0	5.464622	-3.3507495
GLERGMW	40	4.953986623936965	8.426783631520356	0.0	6.198666	-4.2345014
GLFTNYN	40	0.0	8.17731635344775	0.0	7.4630175	-3.2547815
GLGASPP	10	0.0	8.168922796232275	0.0	7.2235856	-3.0786743
GLGWRVD	3	0.0	10.513678821381356	0.0	9.338187	-1.1412371
GLHVGSW	9	0.0	8.513191798212484	0.0	6.001081	-4.531145
GLIGWSS	5	5.263957940402321	9.57893364627386	0.0	13.622923	-1.2361354
GLINWSF	5	0.0	8.094040299794212	0.0	14.099088	-1.4453682
GLLEGFR	27	0.0	9.294183560432945	0.0	10.19141	-4.0652037
GLLRLVN	26	0.0	8.376577963097034	0.0	9.27963	-4.3053
GLLTGFG	27	0.0	8.287402293805464	0.0	10.233099	-4.0909324
GLLTGYG	27	0.0	8.175856725101891	0.0	10.165121	-4.195044
GLLVGYG	27	-3.456899341310423	10.889466782206787	2.6230742522191917	10.215835	-4.256904
GLRSSER	16	4.932197191317343	8.153398464899869	0.0	8.498174	-2.7207215
GLRVGAW	9	0.0	9.247822503350605	0.0	6.022082	-4.628919
GLSDGRW	19	0.0	8.338357792991026	0.0	5.185829	-3.6355596
GLSEGRW	19	0.0	8.25350896351439	0.0	5.2808537	-3.9196897
GLSQTMW	40	0.0	8.041360391889292	0.0	6.627777	-3.6931298
GLSRGDL	40	0.0	8.002452418129803	0.0	6.024263	-4.043982
GLSTSMW	40	-3.456899341310423	9.225756495284982	-3.456899341310423	6.5414205	-3.6366167
GLSYVGW	10	0.0	8.073141843312088	0.0	6.6680455	-2.2953324
GLTFGSI	4	0.0	8.041360391889292	0.0	11.859137	-3.9838388
GLVGWAQ	20	0.0	8.228086468621266	0.0	11.612447	-0.39761177
GLWHGSS	4	4.953986623936965	8.592835406987781	0.0	12.351982	-3.5844052
GLYEIFN	11	0.0	10.489129466446048	0.0	9.392385	-3.602147
GLYMGLH	27	0.0	8.205002293269363	0.0	10.218994	-3.72509
GLYPPMA	40	0.0	10.181230972031898	0.0	7.3515825	-3.9683776
GLYREFH	11	0.0	9.413969403033212	0.0	9.606058	-3.540321
GMAGWSS	5	0.0	11.193663226662027	0.0	13.734652	-1.0441326
GMAVPHR	16	6.719458058742037	8.056545711872218	0.0	8.593642	-2.8576422
GMHQVPR	11	7.997422439630369	8.185661359527714	0.0	8.950571	-3.3124366
GMKVHQH	40	6.913097193885592	8.542819783534728	0.0	6.6362486	-3.5798333
GMVEGRW	19	0.0	8.792898548752696	0.0	5.012515	-3.6956885
GMVGNGW	10	0.0	8.562177768365771	0.0	6.4186244	-2.9067957
GNDMGRW	19	0.0	10.061967837369059	0.0	5.3621597	-3.7537274
GNDPGRW	19	-0.4884922199363425	8.732725559105416	-0.469011836123932	5.350127	-4.1044507
GNDPGVW	9	0.0	9.012989525785915	0.0	5.721092	-4.641135
GNDTGRW	19	-4.799563432337774	10.549661320724095	-0.03224094580703041	5.322663	-3.8315735
GNEVGRW	19	0.0	8.118954164053212	0.0	5.4030886	-3.836773
GNMPFAY	8	0.0	10.557719671749236	0.0	10.867384	-0.7381901
GNNPGLW	9	-3.850458879126925	8.638171617640438	0.6865869082925868	5.516799	-4.548777
GNPNWST	5	0.0	10.635210741480753	0.0	14.004492	-1.5158789
GNVLERW	19	0.0	9.805295738217579	0.0	5.5068154	-3.4441142
GPDAGRW	19	0.0	8.416082742396261	0.0	5.327284	-3.841285
GPDVGRW	19	0.0	8.703655912281913	0.0	5.4026337	-3.8153832
GPGEGRW	19	0.0	8.185661359527714	0.0	4.839767	-3.472157
GPHLGTW	9	6.89631440101519	8.447751181147515	0.0	5.94763	-4.564589
GPHPGQW	9	-4.609122817342783	9.923126037599438	0.827264094487857	5.6759696	-4.5481534
GPIRLVN	26	0.0	8.996509621261566	0.0	9.181085	-4.381687
GPKFSLS	16	0.0	8.632131716838414	0.0	8.941809	-2.3998463
GPKWALD	18	0.0	8.783802675733602	0.0	9.329371	-2.059027
GPNTYNW	40	4.953986623936965	8.899032378688208	0.0	6.273612	-3.4460247
GPPRSIQ	16	0.0	8.280985426558484	0.0	8.981195	-2.5770507
GPSVVWN	21	0.0	8.569685060456274	0.0	8.955778	-0.5263247
GPTVGHW	40	0.0	12.22726621098407	0.0	6.2189436	-4.2157354
GPTWGVM	40	0.0	8.675287500901456	0.0	6.4352484	-4.283365
GPTWTSS	24	0.0	10.060425710301292	0.0	11.277122	-2.7066073
GPVEGRW	19	6.913097193885592	13.09955770189084	0.0	4.9643826	-3.5751858
GPYYTSS	24	0.0	8.241436751055852	0.0	11.978796	-2.7573092
GQANWAS	12	0.0	11.395666722253912	0.0	11.567132	-1.1450249
GQDLGRW	19	0.0	9.338599117533686	0.0	5.480477	-3.8254967
GQDVSRW	1	0.0	9.00979694094371	0.0	5.7102222	-3.2990112
GQMYIRD	10	0.0	8.005661279228656	0.0	7.036904	-2.0708325
GQNPGTW	9	2.2448834908011817	8.72962923895941	-3.0190744496011397	5.488268	-4.5165453
GQQPGVW	9	0.0	8.03509288918988	0.0	5.6152806	-4.760792
GQVSWSS	5	0.0	9.69416627293271	0.0	13.940717	-1.3138053
GQVWERV	18	0.0	8.416082742396261	0.0	9.768651	-2.0655682
GQWQGSS	4	0.0	8.797448506418288	0.0	12.381233	-3.7497811
GQWQGST	38	0.0	10.841541023129574	0.0	12.989233	-3.8662105
GQWRLDV	32	0.0	8.576047308481806	0.0	9.003778	-3.7149122
GRDAARY	33	4.932197191317343	8.340750699649082	0.0	5.6446886	-2.012607
GREGWAY	8	0.0	8.411251310629291	0.0	11.220153	-0.63427055
GRENTWT	3	0.0	12.365503021268054	5.5056351416550235	9.3327055	-0.92872566
GRFAGEW	9	0.0	8.685091516847873	0.0	6.0290847	-4.391641
GRFDLRP	6	1.4177128403989376	8.857765101744228	1.2594658360419932	8.212393	-4.2159867
GRFMGSV	38	0.0	8.449969486637482	0.0	12.944544	-4.0284715
GRIILKN	26	0.0	8.791040035345615	0.0	9.049786	-4.701302
GRIMLNQ	26	0.0	9.653540621471272	0.0	9.043879	-4.6580567
GRIVLHV	26	0.0	8.144864178400082	0.0	8.983064	-4.7597594
GRIVLQM	26	0.0	8.032134720189736	0.0	8.981771	-4.7070456
GRLIGER	27	5.263957940402321	8.374097205579552	0.0	10.036578	-4.1366057
GRLLLVN	26	0.0	11.160181071144152	4.767322486530743	9.089608	-4.4761033
GRLMGST	38	0.0	9.3019580135667	0.0	13.222721	-4.0048676
GRSQGHV	9	0.0	8.366776587175568	0.0	6.4889803	-4.5310607
GRWEVFE	11	0.0	9.919881069978027	0.0	9.24141	-3.0871813
GSAPGPW	9	0.0	8.085146448333967	0.0	5.514717	-4.8010774
GSAYDLR	16	0.0	8.27713049542478	0.0	8.858381	-2.4203343
GSDHARY	33	0.0	9.292948353690964	0.0	5.7310386	-2.0904891
GSDLGRW	19	0.0	11.95768960884005	0.0	5.5597296	-3.7648513
GSDMARF	33	0.0	9.514665312906704	0.0	5.901854	-2.1111207
GSDTSRW	1	0.0	10.739105927863616	0.0	5.708106	-3.2179306
GSDVARF	33	0.0	9.146508540745586	0.0	5.802217	-2.103706
GSDVARY	33	0.0	8.982906538576309	0.0	5.7432036	-2.0587206
GSDVGVW	9	0.0	9.834361117954828	0.0	5.9369173	-4.61304
GSEAGRW	19	2.473624872065852	9.573278687762029	1.3104231452203199	5.528709	-4.015182
GSEIGRW	19	0.0	14.003113375305785	4.767322486530743	5.3529415	-3.850128
GSELGRW	19	0.0	10.398609132635986	0.0	5.440436	-3.8474345
GSHLGAW	9	0.0	8.476428347200214	0.0	5.9242887	-4.7229514
GSHVGAW	9	0.0	9.400215202324958	0.0	5.959023	-4.672617
GSKWDMA	18	0.0	8.983002665485953	0.0	9.572277	-2.1181562
GSLKGSW	9	0.0	8.445389936104732	0.0	6.0814133	-4.547953
GSLPWSS	5	0.0	8.028984268457384	0.0	14.055755	-1.1230935
GSMGWSS	5	0.0	8.433666066745294	0.0	13.860523	-1.0248537
GSNAGPW	9	-2.871473307860869	8.51094254422803	-2.871473307860869	5.7175274	-4.4410353
GSNLGAW	9	0.0	9.58151059458243	0.0	5.894753	-4.719653
GSNLGMW	9	0.0	8.153398464899869	0.0	5.7999234	-4.6442986
GSNMGQW	9	0.0	8.511068674899702	0.0	5.74662	-4.718842
GSNTGVW	9	-2.871473307860869	9.159969669710438	-2.871473307860869	5.9048023	-4.6164784
GSPPWSH	5	0.0	8.369122856540697	0.0	14.0584345	-1.395583
GSQGRAW	9	6.492770541685256	8.050527442409372	0.0	5.969302	-4.704074
GSRFDLS	16	0.0	9.235737005680575	0.0	8.85039	-2.3961408
GSRQPDR	16	5.263957940402321	8.524289313189145	0.0	8.915656	-2.833996
GSRYDLS	16	0.0	10.112895644997518	0.0	8.823587	-2.4019496
GSSLGVW	9	0.0	8.600310580581542	0.0	5.914332	-4.627794
GSSPGMW	9	0.0	8.602306439726675	0.0	5.5837326	-4.616518
GSSPGQW	9	0.0	8.894887134552176	0.0	5.6510243	-4.6977787
GSSPGRW	9	0.0	8.411394174797373	0.0	5.362564	-4.566477
GSSPGVW	9	0.0	8.038230044027337	0.0	5.6388426	-4.6954207
GSSSSMW	40	0.0	8.951470370941168	0.0	6.321701	-3.2216094
GSSTSMW	40	0.0	8.860489638534519	0.0	6.4570727	-3.4091501
GSSVGAW	9	0.0	8.27962705196412	0.0	5.921482	-4.705029
GSTIGPW	9	0.0	8.896565619812717	0.0	5.762972	-4.6350546
GSTPGVW	9	0.0	8.22533651597332	0.0	5.666096	-4.6550155
GSVASHW	40	0.0	10.083391299988088	0.0	6.4840097	-3.301655
GSWQGSS	4	-0.30925781726129886	9.282517783495106	2.171780522894282	12.256966	-3.7519343
GSYDTRW	1	0.0	9.03861966150114	0.0	5.8499207	-3.0644438
GTDLARW	1	0.0	8.17178230177562	0.0	5.766741	-2.9120317
GTDYTRW	1	0.0	9.798525966862321	0.0	5.9108567	-2.909574
GTEAGRW	19	0.0	10.114294962333881	0.0	5.4052377	-3.8754432
GTFGGSS	23	0.0	9.58675011210929	0.0	12.568609	-2.7547534
GTFNWAA	8	0.0	8.24415621404484	0.0	10.846089	-0.9557758
GTGYDLR	16	0.0	11.049332468098648	0.0	8.946509	-2.3855546
GTHEGRW	19	5.930524213376275	8.002452418129803	0.0	4.9798737	-3.5863898
GTNVGIW	9	0.0	12.406526274273093	0.0	5.888544	-4.5017557
GTNYSGW	10	0.0	8.094040299794212	0.0	6.5764112	-2.4281986
GTRETYW	40	0.0	8.242831546415191	0.0	5.741097	-3.524965
GTRWNLE	16	0.0	11.519350625008192	0.0	9.036205	-2.3067644
GTSLGPW	9	-0.8152156030189893	9.594129617413042	-0.8152156030189893	5.7532463	-4.4536195
GTSPGAW	9	-3.9272277529951216	10.032489406907523	0.6098180344243908	5.600878	-4.6372957
GTSPGPW	9	0.0	10.022894244294914	0.0	5.5516157	-4.743114
GTSPGRW	19	6.500194446735663	10.903187164487612	4.537045787419512	5.364196	-4.2494907
GTYESRW	1	0.0	9.224302130468947	0.0	5.6453123	-3.1560476
GTYTGYG	27	0.0	8.266627111119531	0.0	9.700084	-4.1053777
GVAEGRW	19	0.0	8.07463176601198	0.0	4.9803977	-3.5777493
GVAFDLR	16	0.0	9.466311602176464	0.0	8.866229	-2.5227299
GVDLGRY	40	0.0	8.729652422798464	0.0	5.7904763	-3.4321332
GVDRGPW	9	-3.9272277529951216	8.045226904350603	-3.9272277529951216	5.99025	-4.453613
GVDRGVW	9	-5.339330960160238	9.377068254909396	-0.9410638552459509	6.1099057	-4.4675226
GVDSARY	33	0.0	9.0145831727457	0.0	5.6028275	-2.1248965
GVDSYRW	1	0.0	8.25350896351439	0.0	5.594793	-3.128364
GVERGPR	11	0.0	8.153398464899869	0.0	9.447237	-3.621549
GVGEGRW	19	-3.850458879126925	9.723490738495038	2.0864227972985434	4.9284854	-3.438269
GVGEVRW	37	0.0	8.38370352178621	0.0	4.8914576	-3.1700842
GVGVWGA	3	0.0	8.956355816640597	0.0	9.618915	-1.5395609
GVHPGVW	9	-3.0190744496011397	9.897888233884267	1.7482480369296032	5.7657075	-4.5654087
GVHSGQW	9	0.0	9.922379935537023	0.0	6.0628805	-4.349768
GVHTGSW	9	0.0	10.411702573722426	0.0	6.1288114	-4.359986
GVHVGHW	9	0.0	8.041360391889292	0.0	6.15999	-4.323501
GVHVGLW	9	0.0	8.035278307184399	0.0	5.964682	-4.486499
GVLDGFR	27	0.0	9.334852268449202	0.0	10.132052	-3.971324
GVLLHIK	16	0.0	8.290036555843935	0.0	8.203708	-2.1175735
GVNAGAW	9	0.0	8.758884475453819	0.0	5.6654916	-4.449526
GVNEGRW	19	0.0	9.462843186121908	0.0	5.0334935	-3.7247128
GVNLGRW	19	0.0	8.050527442409372	0.0	5.4990172	-4.153423
GVNPNRH	19	6.507580344913096	8.335810377626975	0.0	5.421675	-3.678409
GVNQARF	33	-4.561750857548503	8.411460216528928	-4.561750857548503	5.8020544	-2.1742027
GVPGWSS	5	0.0	10.71312851496609	0.0	13.725392	-1.3138777
GVPYMSS	23	0.0	8.288753370703096	0.0	12.248388	-2.3349183
GVRGVDR	16	7.497403613856369	8.269141894001944	0.0	9.180233	-2.902007
GVTGLLW	40	0.0	8.463759329083905	0.0	7.0580616	-3.619801
GVTQSMW	40	0.0	8.24010958293866	0.0	6.332501	-3.365129
GVVRLMN	26	6.507580344913096	9.73074900497506	0.0	9.141345	-4.3497443
GVWGFAQ	20	0.0	8.671251718452211	0.0	11.407411	-0.45233214
GVWGHLP	8	0.0	9.009071855148704	0.0	10.352005	-0.23827824
GVWGIVE	8	0.0	8.989308684426735	0.0	10.428998	-0.0913241
GVWGLSG	8	0.0	8.905030343650918	0.0	10.552343	-0.45315465
GVWGSVP	8	0.0	9.28776348431274	0.0	10.398023	-0.0041245185
GVYEGMY	40	0.0	8.582381622301234	0.0	7.0143867	-4.11179
GVYENRW	19	0.0	8.576047308481806	0.0	5.4188113	-3.4530761
GVYGQLF	17	0.0	8.401827278438146	0.0	10.145436	-0.37524933
GVYMGSS	4	0.0	11.297934996602727	0.0	12.113816	-3.6247208
GVYRDGW	40	0.0	8.591795244442547	0.0	6.414608	-3.9095476
GVYSGHF	40	0.0	8.756981594447266	0.0	6.686388	-4.0873556
GWAGGSS	23	-3.0190744496011397	8.320141064567286	-3.0190744496011397	12.4572	-2.4805653
GWGLGLS	24	0.0	8.92432922654134	0.0	11.038899	-3.1631174
GWHGGSM	23	0.0	11.271084933042255	0.0	12.542685	-2.3623953
GWHGGSS	23	0.0	12.214633959993499	0.0	12.36518	-2.412163
GWLGGAS	2	0.0	9.50631347566262	0.0	11.8183775	-2.2321837
GWLGGSV	23	0.0	8.824420246161234	0.0	12.657727	-2.4713538
GWPGGST	23	0.0	9.416311410639699	0.0	12.784324	-2.3662822
GWQGGSV	23	0.0	10.315800057100306	0.0	12.540776	-2.4399366
GWSSGQF	9	0.0	10.61735663330647	0.0	6.0924234	-4.4439383
GYATDYW	10	0.0	8.064117813786886	0.0	7.1461525	-3.1012921
GYDLRTP	3	-5.347103436970092	8.219812575894904	0.15853170468493186	8.595348	-1.4765728
GYDRGAW	9	0.0	8.461424160697083	0.0	6.169059	-4.3881464
GYDTAKW	1	0.0	8.602306439726675	0.0	5.9874916	-2.8843668
GYPGDRT	25	-3.0190744496011397	8.379025952970009	-3.0190744496011397	10.9134035	-1.4588403
GYVDFGY	34	0.0	8.848346454507883	0.0	6.743348	-1.2938421
GYVDMRF	33	0.0	11.242180371738433	4.537045787419512	6.173583	-2.0363576
GYVGFST	22	0.0	8.258738784855668	0.0	13.197468	-1.1641362
GYVPAAS	25	0.0	10.160236609114124	0.0	10.734297	-2.008275
HAFQGSS	4	0.0	9.227677480482454	0.0	12.519633	-3.5618553
HAHMGSM	38	0.0	8.917631447853275	0.0	12.754393	-3.9055674
HAKLGSS	38	-0.5517851171685368	8.641209176555137	0.3912173463540598	12.903527	-3.811395
HALYGSV	38	-3.0190744496011397	8.85247505472357	-3.0190744496011397	13.36554	-4.1052756
HAPGWAS	12	0.0	8.6156201285435	0.0	12.073772	-1.1399531
HAWGAIP	8	0.0	8.957205741304895	0.0	10.677611	-0.13306235
HDYGFSQ	29	0.0	8.979742951529124	0.0	12.893671	-0.63256377
HEHVGRW	19	0.0	8.37175901866519	0.0	5.319186	-3.7118347
HEMKWSL	5	5.263957940402321	8.047416943468326	0.0	13.916408	-1.5328252
HEPWGAQ	2	0.0	8.018050606527707	0.0	11.62047	-2.482691
HERGQWN	17	0.0	8.34582366940591	0.0	9.663009	-0.53601027
HEYLGSS	4	0.0	8.876940907971557	0.0	12.644587	-3.8425312
HGEVGRW	19	0.0	8.374097205579552	0.0	5.0599656	-3.933702
HGHGFAQ	20	0.0	10.156717799268371	0.0	11.814299	-0.42975542
HGKMSGG	34	6.907524594066129	8.164586542095053	0.0	7.675165	-1.3525314
HGLGFSS	39	0.6890692047976333	9.375028687280356	0.12219148629076085	13.466757	-0.62635756
HGPARWD	21	5.908374767747937	8.658392272718409	0.0	8.670697	-0.48279998
HGTTGFW	40	0.0	8.250807089790037	0.0	5.980964	-3.9628203
HGVNWSH	5	6.507580344913096	11.429330737015553	0.0	14.058454	-1.5662968
HHTMGSA	35	-3.456899341310423	9.333841570852547	-3.456899341310423	12.3571205	-4.6674895
HIGFGSA	35	0.0	10.188865700225275	0.0	11.857737	-4.5386724
HIHGRIG	17	8.038766078366255	6.400296915991223	0.0	9.928127	0.013931853
HISHGSA	35	-5.44554033794585	8.158632668332567	-0.9084945505263382	12.012308	-4.501802
HITGGFR	27	0.0	8.882084906738617	0.0	10.26961	-3.7906315
HITLKYS	15	0.0	9.060720424261056	0.0	11.55756	-3.4711986
HIYAGSS	4	-5.271210923326362	8.93722939676325	-5.271210923326362	12.278304	-3.6327837
HIYSGSM	4	0.0	10.273996284412082	0.0	12.298792	-3.6427305
HKTLGSA	35	-0.8469858613784583	9.080918131647314	-1.2421372652762892	12.496412	-4.6464953
HKVLGSS	4	0.0	10.362816827025151	0.0	12.703972	-3.7707286
HLAGYAL	28	0.0	10.105142099118762	0.0	11.992582	0.22323151
HLAGYTI	28	0.0	9.924026755569	0.0	12.180156	0.3105478
HLHGYSD	29	-2.871473307860869	8.147592002076612	-2.871473307860869	12.574962	0.12988114
HLMGYTT	28	0.0	11.661459769343843	0.0	12.132758	0.22279799
HLRGYSE	29	0.0	9.399067556790149	0.0	12.589891	0.1403106
HLRRDHE	18	8.076977060223513	8.291385169170495	0.0	9.9101925	-2.8070796
HLSGYNT	28	-3.0190744496011397	8.062122109059839	-3.0190744496011397	12.118304	0.31828302
HLVGFSS	39	0.0	10.561196530978942	0.0	13.43506	-0.5765452
HLVGSAW	40	0.0	9.56300717967926	0.0	6.990302	-3.347116
HLYGLSQ	20	0.0	8.423157997433332	0.0	12.424295	-0.5426707
HMKLGST	38	0.0	9.823737455868635	0.0	13.121729	-4.2138543
HMLHGSA	35	0.0	8.118954164053212	0.0	12.305229	-4.658016
HMNMYGT	8	0.0	9.354061082010764	0.0	11.365337	0.25639942
HMTQGSA	35	0.0	10.192733266498788	0.0	12.343782	-4.6683216
HMVGSAW	40	0.0	8.150502251541237	0.0	7.0605993	-3.2473247
HPAWGSA	15	-6.857242501498882	8.285104683981018	-0.9203608250734137	11.55107	-4.2094874
HPEWMAS	24	0.0	9.590508338713072	0.0	10.813363	-2.5444913
HPTWSSA	24	0.0	11.458323324799284	0.0	10.519058	-2.707216
HPVYNSS	23	0.0	9.91528614087931	0.0	12.120211	-2.6128166
HPYALGV	32	6.89631440101519	9.761259420598702	0.0	8.753487	-3.759326
HQPGNNR	18	6.620814801576621	8.661352874906404	0.0	9.972884	-2.5347624
HQRLGSS	38	-3.0190744496011397	8.32062194447833	-3.0190744496011397	12.700511	-3.9900517
HRERPSL	24	0.0	8.196768732445596	0.0	11.940547	-2.7726245
HRFNGSS	4	0.0	8.17178230177562	0.0	12.484759	-3.4422343
HRTKIEL	23	5.930524213376275	8.06253898010179	0.0	12.088498	-2.5063996
HRTLMSS	4	6.24506165773532	11.306596705863045	0.0	12.7063	-3.2169428
HRVGENR	20	6.620814801576621	8.411394174797373	0.0	11.292236	-0.784249
HRYEGSS	4	0.0	11.535239040419382	0.0	12.611464	-3.494056
HSTLGSS	38	0.0	8.440655820416223	0.0	12.739534	-3.8521159
HSVGSIY	31	0.0	8.11616320758433	0.0	10.145394	0.83530146
HTLLGAA	15	0.0	10.377513282052321	0.0	11.458853	-3.636163
HTQYEGW	10	0.0	10.902561748064198	0.0	6.5692925	-2.381809
HTYIHGV	11	0.0	8.4042608484038	0.0	8.619322	-3.255302
HVAYGST	38	0.0	11.394479316288036	0.0	13.302732	-3.982038
HVEFGSS	4	-0.9636086399839036	8.756114780871833	-5.917595263920869	12.198042	-3.323321
HVEWGSS	4	-0.6970283428252788	8.923203230831055	0.43663679067137323	12.010785	-3.3227813
HVGWGSA	35	-4.9412671583538845	9.376480319476784	1.6078015603715818	11.724483	-4.5581856
HVLYGAS	24	0.0	8.75137071504514	0.0	11.577942	-3.0163362
HVPEKRI	37	7.613466512199377	8.105696406218899	0.0	5.0364733	-3.1938956
HVPYGST	38	0.0	12.342396251867319	0.0	12.937897	-4.2961755
HVRLMSA	35	4.953986623936965	8.582381622301234	0.0	12.398919	-4.4947767
HVSLGSS	4	0.0	10.690307021497535	0.0	12.556661	-3.59659
HVWGEIA	8	0.0	9.469166201202881	0.0	10.663453	-0.19719945
HWASAHG	16	0.0	8.136279106616453	0.0	8.715709	-1.8908358
HWSGGSS	23	-2.871473307860869	8.141585728390346	-2.871473307860869	12.438643	-2.587311
HWSVGSS	4	0.0	8.766247603148733	0.0	12.437221	-2.96839
HYHGGSQ	23	0.0	8.40669032028148	0.0	12.871777	-2.2276783
HYSFDRA	18	0.0	8.366776587175568	0.0	10.25648	-1.8064307
HYVGGST	14	0.0	10.151414271077096	0.0	13.135302	-2.6483603
IAAFGSA	35	0.0	9.126448734115726	0.0	11.875633	-4.543624
IADWYRA	18	0.0	9.768261692260838	0.0	9.7764845	-2.048861
IAKFFSS	36	0.0	9.078101895278413	0.0	13.380168	-1.7841395
IAKGYSQ	29	0.8138299780933852	9.410638901329829	1.454523929070915	13.007315	-0.049462665
IALGYSA	29	-5.847310827629596	9.260580121973208	1.219372636112621	12.867127	-0.09716323
IAMGYST	29	0.0	8.46495500836418	0.0	13.057931	-0.18550254
IAQGYST	29	0.0	9.837065628277104	0.0	12.994804	-0.042317394
IASWMPQ	18	5.263957940402321	10.744792961987764	0.0	10.199033	-2.319688
IDHSHWV	21	-3.850458879126925	8.382762992357533	-3.850458879126925	9.336641	-0.5878182
IDRGYSV	29	-2.871473307860869	10.024903201101854	1.8958491786698737	12.787116	0.16950482
IEHSGRW	19	0.0	8.721984455406165	0.0	5.4350553	-3.7625418
IERGFST	29	0.0	8.047416943468326	0.0	13.352425	-0.41418988
IEWKIGN	32	0.0	8.369269953809038	0.0	8.7158165	-3.4457977
IFLHGST	14	-3.0190744496011397	8.110781943419958	-3.0190744496011397	13.520442	-3.6409922
IFPGESQ	22	0.0	8.683088703102765	0.0	12.41363	-1.1829052
IFPGMAS	22	0.0	8.056545711872218	0.0	12.166967	-1.4974947
IGHGGWH	25	4.953986623936965	8.513324916474533	0.0	10.644354	-1.2928774
IGHGYAQ	20	0.0	9.169278674170682	0.0	11.992375	-0.28140837
IGHQWAY	8	0.0	8.198207366405041	0.0	11.05619	-0.66694033
IGMWYKD	3	0.0	8.859730362404502	0.0	9.520508	-1.5331827
IGPPGKW	9	0.0	10.34182196955048	0.0	5.3523817	-4.5634713
IGSLERW	7	0.0	11.920228932903457	0.0	6.614216	-0.046327446
IGSPGAW	9	0.0	8.011869242202962	0.0	5.367946	-4.5770288
IGYSVGL	11	-4.9412671583538845	8.997077861302428	-4.9412671583538845	9.181226	-3.1427658
IHVTPSR	12	0.0	8.133348286256613	0.0	12.05112	-1.2702222
IHWPQAS	25	0.0	10.076285435035395	0.0	11.009771	-2.037932
IIDSGRW	19	-2.871473307860869	8.76747900437795	-2.871473307860869	5.376143	-3.5989988
IIKGYSS	29	-0.0569715740737812	8.551150027012214	-1.0220202835011698	13.12625	-0.10565152
IILGYST	29	0.0	9.078011900702075	0.0	13.019493	-0.080824055
IINDNRW	37	-3.9272277529951216	8.488074199562348	-3.9272277529951216	5.2289796	-3.2292442
IIPGFSS	39	-3.0190744496011397	9.269327125736217	-3.0190744496011397	13.39834	-0.84431124
IIRLGSS	4	0.0	8.423157997433332	0.0	12.476362	-3.9374523
IKAPGPW	9	1.2710452735670985	8.419328325519338	0.5288984944135101	5.256715	-4.757286
IKATHHV	17	6.086517732503685	8.35941863247163	0.0	9.870692	-0.7388037
IKWEGSS	4	0.0	8.094040299794212	0.0	12.011288	-3.6356804
IKYAGSS	4	0.0	8.288753370703096	0.0	12.177387	-3.7162118
ILAGWTE	28	0.0	8.408972617865434	0.0	11.9063225	0.28023332
ILAGYMD	28	0.0	8.705630395657504	0.0	11.978327	0.3147992
ILAGYQQ	28	0.0	8.545026949293288	0.0	12.000278	0.30906358
ILGGYTI	28	-5.241455008578641	9.662738591449736	0.12219148629076085	12.160647	0.18789035
ILGYGHL	11	0.0	8.41366904900552	0.0	10.347138	-3.1767583
ILLGRVG	17	-3.456899341310423	9.65635161938473	-3.456899341310423	9.900825	-0.06800114
ILLRGYA	27	0.0	8.41366904900552	0.0	10.62321	-4.154205
ILNRWGD	8	0.0	8.056545711872218	0.0	11.445117	0.20425671
ILPGWST	5	0.0	9.160015050724763	0.0	13.918802	-1.3008626
ILRAYGV	28	0.0	8.288753370703096	0.0	11.887925	0.3446337
ILRGYDV	28	0.0	9.065250132402847	0.0	12.349474	0.34966734
ILSGYNS	28	0.5557459923805596	8.403876393460576	-0.011131726126312816	12.370843	0.27414218
ILSGYSL	28	0.0	8.4184924043138	0.0	12.386777	0.27007774
ILSGYSM	28	0.27720858242146434	8.06535201944184	-4.654988608895878	12.54256	0.14795873
ILSGYTL	28	0.0	8.660309428508377	0.0	12.157005	0.35356158
ILVGREG	17	0.0	9.409273951131897	0.0	9.763926	-0.10464839
ILVGSVY	31	0.0	9.4409506088707	0.0	10.267192	0.7138552
ILVGYSV	28	0.0	8.650334959452248	0.0	12.546094	0.18536082
ILYSQAI	11	0.0	8.3282923669526	0.0	9.49545	-3.0916877
IMETSYW	10	0.0	8.45922341170466	0.0	7.051558	-3.0557086
IMFHGSA	35	0.0	8.918461387259317	0.0	12.058649	-4.5179257
IMLRGST	38	0.0	8.364278903869767	0.0	13.259426	-3.9775953
IMLSQAM	18	0.0	8.498835981680942	0.0	10.547955	-2.151218
IMNSYGV	28	0.0	8.788224182022292	0.0	11.685925	0.28025678
IMRGYAV	20	-3.0190744496011397	10.071457676675081	-3.0190744496011397	12.164041	-0.08165477
IMYHLEK	32	0.0	10.41465190448092	0.0	8.780673	-3.777131
INAPGLW	9	4.932197191317343	8.630176722806796	0.0	5.2815013	-4.622307
INKTDYW	40	3.22598720813418	8.841335359464065	-3.0190744496011397	7.2029376	-3.1826398
INQGWST	5	0.0	8.291385169170495	0.0	13.813892	-1.268874
INSWRAD	3	0.0	8.644292696012279	0.0	9.585688	-1.537703
INYSQAL	11	0.0	12.895531926458567	0.0	9.641223	-3.1216009
IPAWSSS	23	0.0	9.613868638769823	0.0	12.146582	-2.4087968
IPGSGMW	40	0.0	8.381380864680853	0.0	6.0343323	-3.832196
IPHSGVW	40	0.0	10.464439300063356	0.0	6.0397806	-4.046624
IPSCYSC	28	0.0	9.780693870873986	0.0	12.482732	0.23995537
IPSEARW	37	0.0	8.26142585867785	0.0	5.238752	-2.8093607
IQLGFSS	39	0.0	9.37921603718071	0.0	13.505474	-0.6307344
IQVGEYW	10	0.0	8.028984268457384	0.0	6.717453	-2.912432
IQVGSIY	31	0.0	11.229433600099197	4.398267104914287	10.134734	0.8502407
IRAGYAM	20	0.0	8.028984268457384	0.0	12.134971	-0.22865777
IRAGYAV	20	0.0	8.51769413798166	0.0	12.091518	-0.1698427
IRALGSA	35	0.0	9.05617644914151	0.0	12.794328	-4.5271263
IREHGSS	4	0.0	8.652383730855542	0.0	12.502923	-3.2798638
IREWDRS	18	0.0	9.079535353492108	0.0	10.199111	-2.2730064
IRGIPPI	16	5.908374767747937	8.217218514793327	0.0	9.219288	-2.5592222
IRIAESS	23	-3.456899341310423	10.329255483710083	-3.456899341310423	12.322374	-2.1384706
IRIGTVY	31	0.0	10.40995867696638	0.0	10.238569	0.7370315
IRLGEAQ	20	0.0	10.151742797084992	0.0	11.808585	-0.48660856
IRNGSIY	31	0.0	8.967626494108725	0.0	10.274491	0.7665721
IRPFSDF	16	0.0	10.701523910771165	0.0	8.305713	-2.0960662
IRPGWAM	12	0.0	9.229050882750657	0.0	11.877514	-0.83560604
IRTGYAQ	20	0.0	11.194505173875115	0.0	12.057718	-0.26740193
IRVGQSW	22	0.0	8.15488098111829	0.0	12.642433	-0.7335859
IRYAVDV	32	-0.17346766753824355	8.761065483209906	0.8094273849502593	8.902523	-3.3988657
IRYEGST	38	0.0	8.291385169170495	0.0	13.206325	-3.7525325
ISDRLDG	11	0.0	9.744411216040344	0.0	8.69738	-3.1893265
ISFGGAQ	20	-3.0190744496011397	9.523111509914665	-3.0190744496011397	11.854522	-0.7495311
ISIGSVY	31	0.0	9.497357649903238	0.0	10.22748	0.6782078
ISIGYGY	8	0.0	9.46231354771304	0.0	10.739903	0.3803033
ISPASHW	10	0.0	8.050527442409372	0.0	6.6879573	-3.1975424
ISRGFAQ	20	0.0	10.96309748783341	0.0	11.892627	-0.36295584
ISSGYAQ	20	0.0	8.581279444400547	0.0	11.888543	-0.25158724
ISSHSHW	10	0.0	8.813691983722524	0.0	6.534213	-3.0271826
ITIGYSQ	29	0.0	9.801717177398391	0.0	12.761948	-0.06618893
ITRGTVY	31	5.930524213376275	11.92116987085223	4.767322486530743	10.1730995	0.6927898
ITRLSAP	21	0.0	9.363948929627188	0.0	9.393271	-0.51489997
ITSSSWN	21	0.0	8.476291780400574	0.0	9.297015	-0.6173303
ITTLVVA	3	0.0	8.56764352571295	0.0	9.291807	-1.5776218
IVGSRYM	3	0.0	9.342336260811107	0.0	8.718112	-1.3995402
IVHGFST	39	0.0	8.760672714799364	0.0	13.458886	-0.59473914
IVIGFSS	39	0.0	8.899032378688208	0.0	13.595358	-0.5861033
IVKGYSS	29	0.0	8.785560312495626	0.0	13.144009	-0.17876174
IVPGMSS	22	0.0	9.778417858861872	0.0	12.886874	-1.4472973
IVQFGSA	35	-5.514902574368622	8.89816278827249	-5.514902574368622	11.878426	-4.5892963
IVSNYHI	17	0.0	11.006193078144845	0.0	9.888227	-0.92131996
IVTFGSA	35	-3.0190744496011397	8.644403370387987	-3.0190744496011397	11.810823	-4.542396
IVWNGSS	4	0.1502283739433609	8.208068249313612	-0.49990244672968365	12.166694	-3.4984694
IVYGGSS	4	0.0	8.352022958672642	0.0	12.316694	-3.118349
IYAGFNE	28	-3.7693742437863644	9.86112084279583	2.2644611817051445	11.849792	0.19409503
IYAGYTV	28	0.0	9.837398162728991	0.0	12.249622	0.104527615
IYVAQPA	18	0.0	8.632131716838414	0.0	10.256735	-1.7287451
IYVARVA	17	-2.871473307860869	8.184337996573252	-2.871473307860869	10.156068	-1.3876419
IYVGSST	22	-3.9272277529951216	9.435077242706605	-3.9272277529951216	12.799659	-1.5286803
KAAGMSW	40	0.0	8.943323951837845	0.0	7.3145213	-3.2838013
KADSYVW	40	0.0	8.654308882537432	0.0	6.2231445	-3.6046493
KAFDLRT	6	0.0	11.048956814047145	0.0	8.320069	-4.325213
KAPGANW	10	0.0	8.562177768365771	0.0	7.270093	-2.8152592
KAPGFSQ	39	-6.20126077007563	8.755835269296501	-0.12642800482474534	13.130855	-0.8663928
KAPGFSV	39	0.0	8.22533651597332	0.0	13.278379	-0.9374414
KAPGIQW	10	0.0	9.030051452883484	0.0	7.0640225	-3.16123
KAVGSSW	40	3.8045955444633948	9.560423585272066	1.3791926553131477	7.3136754	-3.029539
KAYDLRV	32	0.0	9.292197356234087	0.0	8.343064	-4.053119
KAYSLNV	32	0.0	8.11616320758433	0.0	8.631218	-3.7882102
KDFPGPW	9	0.0	10.20782459276105	0.0	5.352061	-4.7540374
KDVNWSS	5	0.0	8.549301348487159	0.0	14.1786585	-1.5791681
KDVNWSY	5	0.0	8.258738784855668	0.0	14.234279	-1.4809431
KDVYASW	10	0.0	8.028984268457384	0.0	6.907677	-2.5828698
KEAWDRA	18	-3.456899341310423	8.35060309838555	-3.456899341310423	9.809971	-2.137776
KEAWEVR	18	0.0	8.538526108968469	0.0	9.635889	-2.258463
KEFRLPQ	32	0.0	8.056545711872218	0.0	8.533417	-3.9625008
KEPWDRS	18	0.0	9.05006488103028	0.0	9.935442	-2.1840544
KESPGPW	9	0.0	8.51769413798166	0.0	5.3663354	-4.720142
KEVGHIY	31	0.0	9.270236808875215	0.0	10.047835	0.7259096
KEVYANW	10	0.0	8.296479713578957	0.0	6.6957493	-2.5452268
KEYGSAW	40	0.0	10.560930795882602	4.537045787419512	7.042673	-3.493259
KEYSLER	32	0.0	10.39466532749241	0.0	8.632696	-3.707261
KFFEGSS	4	0.0	9.27806268596616	0.0	12.159437	-3.2385037
KFIVGTI	24	0.0	10.340551878859342	0.0	10.890838	-3.1145332
KFLGGSS	23	0.0	10.474691049789769	0.0	12.548756	-2.4676914
KFLGQAQ	20	0.0	10.778309869965465	0.0	11.783526	-0.6286218
KFSLVGY	34	0.0	8.515444724450164	0.0	7.29611	-0.64056295
KFYGDAS	25	0.0	11.077479331713999	4.398267104914287	11.396884	-1.4038415
KGEQTLR	16	6.607128266023158	8.608526748758095	0.0	8.445548	-2.2315753
KGGWVEH	16	0.0	8.139203985113218	0.0	8.4077635	-1.5019363
KGLADHW	10	0.0	10.213619032917507	0.0	6.9877253	-3.0415623
KGPGAGW	10	7.37361048132652	8.019678857248888	0.0	7.089147	-2.764065
KGPHDFY	16	0.0	9.55170681065996	0.0	7.692438	-2.2249522
KGSPGPW	9	0.0	8.032134720189736	0.0	5.2979918	-4.794148
KGSVGDR	16	6.8236699940645344	8.209054575251578	0.0	7.9305863	-2.6428616
KGTNDFW	10	0.0	11.075617120402862	4.398267104914287	7.4523196	-2.7166615
KHLGMAQ	20	4.932197191317343	8.916027653784203	0.0	11.838856	-0.5982704
KHPAAIY	10	0.0	9.077230265919654	0.0	6.431585	-1.7099332
KHPGLSS	22	-1.9486074576234043	8.28255020406371	0.49132439758187146	12.942951	-1.3822924
KHTIAQI	18	0.0	8.401827278438146	0.0	9.445004	-1.8137698
KHVSDFS	18	0.0	8.791040035345615	0.0	9.976306	-2.0418653
KIAYSDW	10	0.0	8.436046562422733	0.0	7.160858	-2.4883537
KIAYSPL	16	0.0	8.729537841489144	0.0	7.808206	-2.1297379
KIGEGFR	27	0.0	8.709455086570518	0.0	10.201726	-3.8795466
KIGLTPI	30	0.0	10.7995383715975	0.0	7.54228	-0.6019085
KILLTPV	30	-2.871473307860869	9.165269371045245	-2.871473307860869	7.622454	-0.6464975
KLETSYW	10	0.0	9.355932144827676	0.0	6.9579797	-2.8943348
KLFYPDG	16	-4.176895811423996	8.811560330407692	-4.176895811423996	8.695919	-2.0141454
KLGPHSG	18	0.0	8.047416943468326	0.0	10.006092	-1.8152924
KLGQSWT	3	6.8236699940645344	8.136279106616453	0.0	9.146857	-1.3044335
KLGSGVW	40	7.7125965683286015	12.117627172957473	4.537045787419512	6.09311	-3.9626722
KLSTEYW	10	6.24506165773532	12.4992110779912	4.767322486530743	6.916564	-3.088296
KLYNGSI	4	2.0825133160760956	9.322644294431607	2.492173187008533	12.469555	-3.4419057
KLYQLDH	32	-0.22967117278274152	8.3321286337319	-0.28613809946281354	8.728483	-3.651715
KMPGWSS	5	0.0	9.026989683783446	0.0	13.738195	-1.1613672
KMWGSLE	8	-4.609122817342783	8.554814213359887	-4.609122817342783	10.618038	0.0069188476
KPAWAVD	18	0.0	9.562942875169085	0.0	9.53988	-1.9343954
KPEWGYN	27	0.0	9.02233804368092	0.0	10.320894	-3.6825242
KPFDLRS	6	0.0	8.998811409648074	0.0	8.291014	-4.2049317
KPFSLER	32	0.0	9.233082438963827	0.0	8.708174	-3.9718235
KPGYTGW	10	0.0	8.463759329083905	0.0	6.762205	-2.2297285
KPNSGVW	40	2.3924846325414517	10.505313277687732	-2.871473307860869	6.0820117	-4.0054092
KPYTLPS	32	0.0	9.42632627046918	0.0	8.560967	-3.9291627
KQFSFPV	32	0.0	9.260337725726886	0.0	8.674197	-3.8217154
KQMGFSS	39	-2.871473307860869	8.274631619770249	-2.871473307860869	13.493046	-0.72106445
KQNYEHW	10	0.0	8.658271889459337	0.0	6.8887563	-2.6762867
KQWGSVE	8	0.0	11.181521980212741	0.0	10.513859	0.16852225
KREGRDF	17	6.999396389653168	8.041360391889292	0.0	10.087592	-0.40387315
KREYDYS	24	0.0	9.55170681065996	0.0	10.843404	-2.4271686
KSEFITW	10	0.0	9.791271265185415	0.0	6.8053145	-2.4864447
KSIGTIY	31	0.0	9.740621347930443	0.0	10.107135	0.8541799
KSLGLSQ	22	0.0	8.25350896351439	0.0	12.463	-0.8762287
KSMGTVY	31	0.0	9.074267104154579	0.0	10.118974	0.83766663
KSPGFSS	39	-5.799746158598904	9.099169290663452	1.9316663922106845	13.315691	-0.96874493
KSPGMSW	40	6.24506165773532	9.699945161878425	0.0	7.267388	-3.2879603
KSPYVGF	10	0.0	9.55273927750819	0.0	6.995109	-1.7322177
KSQPSYV	16	0.0	9.4409506088707	0.0	8.02475	-2.2318015
KSVYNDW	10	0.0	12.091826099209596	0.0	6.87505	-2.5071535
KTAYADW	10	0.0	8.094040299794212	0.0	6.9344435	-2.443389
KTEYAAW	10	0.0	8.411394174797373	0.0	6.5433416	-2.5092146
KTLNDYW	10	0.0	8.26142585867785	0.0	7.105361	-2.9277813
KTTGYAQ	20	0.0	8.073141843312088	0.0	11.962537	-0.28774354
KTYEIPY	16	0.0	8.843080519628723	0.0	7.9447126	-3.0591094
KVANFHV	17	0.0	8.48537892227315	0.0	9.923075	-1.0396291
KVDYNGW	10	0.0	8.652383730855542	0.0	6.6253185	-2.455674
KVESAYW	40	0.0	8.274472540266276	0.0	6.3370914	-3.2382622
KVGFGSS	4	-3.850458879126925	8.728636467864495	-3.850458879126925	12.026872	-3.58629
KVSYGSA	35	-3.7693742437863644	9.71488033724825	-3.7693742437863644	12.043528	-4.822755
KVWGELS	8	-3.850458879126925	8.558300685254789	-3.850458879126925	10.625475	-0.08753661
KVYDQHW	40	0.0	9.026219903011043	0.0	6.69094	-3.5457907
KWAEKWP	16	4.932197191317343	8.011869242202962	0.0	8.788217	-1.8577291
KWAGSST	22	0.0	8.868361299059634	0.0	12.653205	-1.7827013
KWASNGQ	16	6.24506165773532	8.868257221603836	0.0	8.922755	-2.07982
KWPGSAM	12	0.0	8.209218931933092	0.0	11.913043	-1.6414632
KWQNDMY	18	0.0	9.587884224038971	0.0	10.31957	-1.5207528
KWTERPP	16	6.613987763889037	8.449969486637482	0.0	8.7176	-1.6739407
KWVSGKD	16	0.0	8.102879658662465	0.0	8.977709	-2.1227355
KYAMQSC	2	0.0	8.882084906738617	0.0	11.936245	-1.7865379
KYDIRSI	18	0.0	8.600185251697543	0.0	9.600386	-1.7497821
KYEFGSS	4	0.0	8.935131271268343	0.0	12.121889	-3.3163552
KYETNHW	10	0.0	8.24415621404484	0.0	6.4406753	-3.0305097
KYPGDRA	12	0.0	8.909291133181439	0.0	11.709244	-1.3589473
KYPGSSA	22	0.0	10.898513190806884	0.0	12.450367	-1.4839764
KYPGYAA	12	0.0	9.33979586686487	0.0	11.858	-1.2266383
KYQGFAS	12	6.48530823658088	9.438648291494992	0.0	11.895636	-1.3220284
KYTDSLW	10	0.0	9.315307897500302	0.0	6.8387237	-3.2612667
KYVADRT	25	0.0	8.340750699649082	0.0	10.524561	-1.620092
KYVGGST	23	0.0	8.624943237123798	0.0	13.115922	-2.5147862
KYYGESS	22	0.0	10.87656441783463	4.398267104914287	12.645939	-1.9148247
LAEGLWN	17	0.0	8.105696406218899	0.0	9.979241	-0.59566903
LAEIGRW	19	0.0	9.325388188959678	0.0	5.2199903	-3.8923545
LAFMFRD	6	0.0	8.650334959452248	0.0	8.31698	-3.7220619
LAGSGVW	40	0.0	9.028567948932741	0.0	6.0898027	-3.9133124
LAIGWSS	5	0.0	9.49686939953262	0.0	13.561106	-1.0687852
LAMGFST	39	0.0	8.282275536326997	0.0	13.361888	-0.68269277
LANPGAW	9	0.0	8.094040299794212	0.0	5.6225824	-4.499668
LAPPWSS	36	0.0	10.898107062243472	0.0	13.699615	-1.7070847
LAPYLSS	23	0.0	10.06313309908376	0.0	12.380345	-2.0246003
LARGSVY	31	-2.871473307860869	9.483552865336042	-2.871473307860869	10.3486805	0.6268791
LARGYSS	29	0.0	9.762288381481047	0.0	13.016087	-0.21930408
LASHFSV	36	0.0	9.671995185398572	0.0	13.745034	-2.3079162
LASWIGA	18	-4.609122817342783	8.46459413990975	-4.609122817342783	9.95755	-2.2147193
LATYLAS	24	0.0	11.197252327247087	0.0	11.388977	-2.4204907
LAVGQIW	10	-2.871473307860869	10.020294645505805	-2.871473307860869	7.017009	-3.1753554
LAWQGSQ	14	0.0	11.222886107528353	0.0	13.134299	-3.407687
LAWSGST	38	0.0	10.425041061282535	0.0	13.244361	-3.709285
LAYEGFR	27	0.0	8.028984268457384	0.0	10.330999	-3.6953053
LAYHMSS	23	0.0	8.813691983722524	0.0	12.799019	-2.2797751
LAYMGSV	38	0.0	8.407729609060334	0.0	12.741393	-3.7973666
LDGSGRW	19	0.0	10.420275082379284	0.0	5.3891845	-3.5837097
LDHSGRW	19	0.0	10.045615259788415	0.0	5.3573394	-3.768472
LDKGTVY	31	0.0	8.697833333048761	0.0	10.366533	0.7010102
LDRGFSS	39	0.0	9.77793689170334	0.0	13.354107	-0.8377875
LDSIWVH	8	0.0	8.047416943468326	0.0	10.934731	-0.94132835
LDSRFSH	36	-2.871473307860869	8.727286656654332	-2.871473307860869	13.792003	-2.3312068
LDSRFSS	36	0.0	8.188487912276841	0.0	13.718196	-2.3078785
LDVGRVY	31	0.0	10.573472772015904	0.0	10.347174	0.61204517
LDWGGSQ	23	0.0	8.118954164053212	0.0	13.017878	-2.361205
LDWGSAQ	20	0.0	9.161539304366384	0.0	11.728498	-0.59123874
LDYGMAQ	20	0.0	9.856325568022433	0.0	11.784402	-0.6006382
LDYRGST	14	-2.871473307860869	8.673959102673681	-2.871473307860869	13.369478	-3.6219895
LEHRYSS	23	0.0	8.538395295946945	0.0	13.051151	-2.4298217
LEIGWSS	5	0.0	11.023953687955535	0.0	13.599832	-1.2608258
LEKYYSS	23	0.0	8.180159287107188	0.0	12.879573	-2.690763
LEMGWAS	12	0.0	9.285768415567185	0.0	12.1297	-0.9770352
LEPWNRT	18	0.0	8.209054575251578	0.0	9.727548	-2.162615
LERGYSQ	29	0.0	10.400679237122002	0.0	12.769443	-0.44038054
LERGYST	29	0.0	9.426909649882536	0.0	13.008863	-0.05063286
LERQSTT	2	0.0	9.370677557171854	0.0	12.134642	-1.915378
LERYGSS	4	-3.850458879126925	8.882984108891268	-3.850458879126925	12.482963	-3.4521952
LESRFST	36	-4.977819231271046	9.039190936134892	1.2640862343004844	13.756665	-2.3558013
LETYGSS	4	0.0	9.861164154836093	0.0	12.425283	-3.3955364
LEVGWST	5	0.0	9.077230265919654	0.0	13.668695	-1.3145894
LEWQGSS	4	0.0	8.707485834332916	0.0	12.335953	-3.7035267
LFAGYST	29	0.0	11.369042146194378	0.0	12.937669	-0.16911517
LFARGSA	4	0.0	8.65535667636106	0.0	12.196756	-3.5423317
LFAYGSV	4	0.0	9.517973599447565	0.0	12.81598	-3.5294557
LFFAGSI	4	0.0	9.128639310540713	0.0	12.593264	-3.1020794
LFGGYST	29	0.0	10.076631520330226	0.0	12.949806	-0.39654174
LFGYGNV	4	0.0	9.239749946908415	0.0	12.011927	-3.4736109
LFHGGAA	2	0.0	9.782565751682947	0.0	11.601196	-2.1396687
LFHGMSM	22	0.0	10.016639737088177	0.0	12.924983	-1.7539402
LFHMGST	14	0.0	8.853488089899928	0.0	13.424316	-3.568743
LFHVGST	14	0.0	9.08997621778515	0.0	13.324843	-3.4027462
LFIGQSS	22	0.0	8.242831546415191	0.0	12.663238	-1.7389216
LFIHQSS	23	0.0	8.121914342158625	0.0	12.583105	-2.2682078
LFLSGST	14	0.0	8.578204258236301	0.0	13.380658	-3.5492578
LFMAGSS	4	-3.7693742437863644	8.43539442405497	-3.7693742437863644	12.409497	-2.9029164
LFPADRS	25	0.0	9.385242597231876	0.0	10.79515	-1.6959679
LFPGAAQ	12	0.0	9.27806268596616	0.0	11.888534	-0.89296544
LFPGASM	22	0.0	9.980713200440858	0.0	12.5967045	-1.3722663
LFPGESR	22	0.0	8.962071836337588	0.0	12.491249	-1.4957571
LFPGSAM	12	0.0	9.532814629175634	0.0	11.875909	-1.3885398
LFPHQST	23	0.0	8.110213043970974	0.0	13.277886	-2.3904445
LFQGHSS	23	2.5336192075168267	8.130182671981514	-5.421239756263615	12.556537	-2.0065148
LFQLGSS	4	0.0	8.888102268212782	0.0	12.84101	-3.3470113
LFTGGSQ	23	0.0	8.25889757800567	0.0	12.9885235	-2.3377542
LFVGGSS	23	0.0	8.411394174797373	0.0	12.697468	-2.4188168
LFVGGST	14	0.0	8.882084906738617	0.0	13.426395	-2.944365
LFVHGSS	4	0.0	8.93498929140029	0.0	12.449632	-2.948603
LFYGGAS	2	0.0	8.399389596535665	0.0	11.740018	-2.018354
LFYGGSL	23	0.0	8.4042608484038	0.0	12.743781	-2.5937753
LGAGLLR	20	8.222224304940864	7.674786280082239	0.0	11.464643	-0.7861576
LGAPGLW	9	0.0	8.73716587299044	0.0	5.28332	-4.575057
LGFSMSQ	22	0.0	8.091022312110166	0.0	12.158236	-1.7893997
LGIMNVV	30	-4.176895811423996	9.723287337320999	-4.176895811423996	7.424036	-0.092638046
LGLGFSV	39	0.0	9.969496179002451	0.0	13.3266945	-0.6154923
LGPHWST	36	5.263957940402321	9.589439425611571	0.0	13.662235	-1.7253103
LGPIRWD	21	0.0	10.082631807859963	0.0	8.756004	-0.43045393
LGPSHWN	21	0.0	11.12459859377467	0.0	9.112521	-0.5907024
LGSGHPR	3	4.953986623936965	8.168922796232275	0.0	9.17207	-1.5672055
LGSLERF	7	0.0	8.22533651597332	0.0	6.7861094	0.07250216
LGSLFRL	7	0.0	8.18299662957875	0.0	6.758088	0.18251312
LGSLFSS	36	0.0	9.04624673834753	0.0	13.602295	-2.276144
LGSMFSM	36	-2.871473307860869	9.561469170750213	1.8958491786698737	13.769238	-2.2333443
LGWGSST	22	0.0	8.586546925604905	0.0	12.8415575	-1.8496945
LGYSFSA	24	0.0	8.783802675733602	0.0	11.657184	-2.753488
LGYSIVS	11	0.0	8.203641165434522	0.0	9.406775	-3.100964
LGYSMSL	11	0.0	9.425199217162485	0.0	9.650949	-3.2585282
LGYTFAD	11	0.0	9.814780541980964	0.0	9.55228	-2.951906
LGYTYKA	11	0.0	8.53738989886818	0.0	9.516163	-3.0818248
LHAGFSS	39	-6.56851391779605	9.2473936528504	0.3565443291311088	13.204418	-0.9350557
LHAGYAS	20	0.0	8.681201599958715	0.0	12.241789	-0.6259666
LHFNGSM	4	0.0	8.783802675733602	0.0	12.583513	-3.0788949
LHIGAAQ	20	0.0	10.65891338105577	0.0	11.768007	-0.6935269
LHIGGST	14	0.0	8.685091516847873	0.0	13.373824	-2.8957343
LHPGDSS	22	0.0	8.3282923669526	0.0	12.892778	-1.3482889
LHPPWSS	5	0.0	10.049859755791381	0.0	13.762261	-1.60133
LHSGYSQ	29	0.0	9.037052360360205	0.0	12.672964	-0.35525393
LHSHGSS	4	0.0	8.834296542144221	0.0	12.543446	-3.076044
LHYAGAM	24	0.0	10.115462579270043	0.0	12.136956	-2.798374
LHYGAAS	12	0.0	9.296133860201978	0.0	11.785619	-1.428896
LHYGSSS	22	0.0	10.637789492111773	0.0	12.580443	-1.6436708
LHYSEGL	11	-3.0190744496011397	9.004622522975119	-3.0190744496011397	9.469854	-3.2181573
LIAGYSQ	29	0.0	8.50454657522085	0.0	12.74272	-0.4226269
LIAGYSS	29	-5.579258847172334	8.40650476836866	0.35762282925313427	12.990303	-0.57681584
LIAQFSS	22	0.0	9.13730686445794	0.0	13.16732	-1.159767
LIDSARW	1	0.0	8.539474665828958	0.0	5.603588	-3.0056055
LIEFGSA	35	0.0	8.180159287107188	0.0	11.906007	-4.321362
LIEHGWA	15	0.0	9.760852801337764	0.0	11.351995	-3.9835076
LIERGSS	4	0.0	8.241436751055852	0.0	12.462411	-3.205393
LIGESRW	37	0.0	8.549301348487159	0.0	5.024995	-3.1024175
LIGRLMG	16	0.0	9.777992293407848	0.0	8.567318	-2.7285166
LIGWGSA	35	0.0	8.628096148337976	0.0	11.77122	-4.417112
LIHGYTL	20	0.0	8.185661359527714	0.0	12.374577	-0.07873386
LILGRNL	8	4.953986623936965	8.094040299794212	0.0	10.392304	-0.44969562
LILKAFP	11	-3.9272277529951216	9.25394449445285	-3.9272277529951216	10.283665	-3.2374818
LIPLMSS	22	0.0	10.87911355614503	4.767322486530743	12.837969	-1.9680825
LIPRGST	14	0.0	10.336847713163289	0.0	13.264184	-3.61396
LIPSFSS	36	5.263957940402321	9.55980067893466	0.0	13.19004	-1.6070398
LIQFQSS	4	0.0	10.004123205158066	0.0	12.381803	-2.8169773
LIRGMSS	22	2.326973729137665	9.739371199084255	-3.7693742437863644	13.003591	-1.058839
LISFGSA	35	-4.374532897872025	8.645175983211315	-4.374532897872025	11.925806	-4.426764
LISHGSS	4	0.0	9.063711511730594	0.0	12.247498	-3.2623982
LISYGST	38	4.932197191317343	11.891161620924711	0.0	13.386682	-3.8854628
LIVPMAS	2	0.0	8.018050606527707	0.0	11.373244	-2.0497632
LIYNGSS	4	0.0	8.222744134526678	0.0	12.57025	-3.3822958
LKADHGR	16	8.119508860193124	8.758772192530781	0.0	8.63296	-2.6322758
LKANYSS	36	-3.9272277529951216	9.208077681228842	-3.9272277529951216	13.417102	-1.644335
LKEYGSS	4	0.0	10.416770297774331	0.0	12.464981	-3.119994
LKFGAAQ	20	0.0	8.530854476180584	0.0	11.906261	-0.7557221
LKFMLRD	32	0.0	12.49894687842625	0.0	8.459315	-4.121665
LKGGWSS	5	0.0	8.970113369832193	0.0	13.617948	-1.1487868
LKLGFST	39	0.0	9.02233804368092	0.0	13.289179	-0.5904648
LKLGYST	29	-3.9272277529951216	9.630983917204848	1.8133612811311541	12.987346	-0.13890985
LKPGFSS	22	0.0	9.44213535296217	0.0	13.1732235	-1.0741247
LKPGWAQ	20	-2.871473307860869	9.974994220283193	-2.871473307860869	11.80142	-0.7580002
LKQGWSA	5	1.5388813076732033	9.297575909263614	2.2190584466143286	13.768618	-1.1789471
LKSGFSM	39	-1.2946072995181248	9.624242507380684	0.3928482633508454	13.463749	-0.665748
LKTGFSS	39	-4.810848815901035	9.484243441962928	-4.810848815901035	13.373683	-0.8075898
LKVYLSS	23	4.932197191317343	9.105427819411906	0.0	12.196254	-2.2717514
LKYGLSS	22	-0.9032982016086272	9.52370158660605	0.3837575700569434	12.709184	-1.3120122
LKYGMAS	12	0.0	9.343529915386547	0.0	11.928891	-1.2349924
LKYHLGD	32	-3.9272277529951216	8.637147976163588	-3.9272277529951216	8.94339	-3.8114166
LKYNGSL	4	0.0	9.547910978117864	0.0	12.868903	-3.2861798
LLAGMAQ	20	0.0	8.082109778395363	0.0	11.789953	-0.47538838
LLANWSA	5	0.0	8.038230044027337	0.0	13.820198	-1.6712449
LLDTNYW	10	0.0	10.09412722487691	0.0	6.5510044	-2.985662
LLFHGSA	35	0.0	8.287402293805464	0.0	12.17646	-4.469515
LLGRAVG	16	0.0	8.011869242202962	0.0	8.71396	-2.480204
LLGRGFS	27	0.0	9.0423262156788	0.0	10.53024	-3.8632379
LLHGYTV	28	-3.0190744496011397	9.836129742945442	-3.0190744496011397	12.21795	0.20742899
LLHYGSS	4	0.0	9.97513975376149	0.0	12.477185	-3.396257
LLIHGSS	4	-3.0190744496011397	9.951379426240264	-3.0190744496011397	12.581026	-3.3125257
LLKGWSA	5	4.953986623936965	11.426848823469365	0.0	13.698382	-1.1549294
LLKYGSS	4	4.953986623936965	10.461874789163454	4.398267104914287	12.517241	-3.236414
LLKYGST	38	0.0	8.127642641509283	0.0	13.397611	-3.7439303
LLLGYSA	29	0.0	9.257728081338794	0.0	12.801099	-0.24379133
LLLRESL	11	0.0	8.55687576860213	0.0	9.830616	-3.1153545
LLLREVL	11	0.0	8.582381622301234	0.0	9.783576	-3.170159
LLLRPTL	11	0.0	8.2990974678884	0.0	9.692406	-3.107513
LLNSGIW	40	0.0	9.356576502368915	0.0	6.113991	-4.0858774
LLPNWSH	5	0.0	9.173396284694219	0.0	14.004777	-1.5696404
LLPREGR	16	0.0	8.366776587175568	0.0	9.439162	-2.7520168
LLQYGSQ	4	0.0	9.337978904680584	0.0	12.872414	-3.3546522
LLRGLSS	22	-0.8742579249577596	9.948529982271198	-0.8742579249577596	12.93636	-0.93166566
LLRGYSN	29	-3.0190744496011397	8.55152127162506	-3.0190744496011397	12.743606	0.07619724
LLRLGST	38	0.0	8.984998547620627	0.0	13.247676	-4.0621586
LLSFGSS	4	1.3245658654920096	8.615137315655621	-0.9081533033939808	12.450528	-3.3724835
LLSGYSQ	29	0.0	8.2990974678884	0.0	12.599279	-0.09356702
LLSHGSS	4	0.0	9.367317166126286	0.0	12.375884	-3.3330932
LLSTDMN	16	0.0	8.2990974678884	0.0	7.9027104	-3.1207285
LLSYGSS	4	0.0	10.357360851777157	0.0	12.374476	-3.2528098
LLTFGSS	4	0.0	10.944612577066945	0.0	12.41741	-3.3785918
LLTVAVE	3	0.0	8.065617080275777	0.0	9.5778885	-1.0243537
LLTYGST	38	1.8220399834959122	8.140713699051398	-4.903764876745467	13.375969	-3.7363853
LLVGMAQ	20	0.0	8.758772192530781	0.0	11.717256	-0.47901833
LLYGHAQ	20	0.0	8.835993761807366	0.0	11.765835	-0.7262015
LLYGSAQ	20	0.0	10.990162218364752	4.767322486530743	11.726573	-0.5772264
LLYREGL	11	0.0	10.506711183545024	0.0	9.688866	-3.106634
LMAGYSA	29	0.0	10.054423638357127	0.0	12.955904	-0.26741865
LMEFGST	14	0.0	8.745737928778752	0.0	13.397891	-3.5764072
LMHMGSS	4	0.0	10.408782980650484	0.0	12.643029	-3.3943517
LMLRPDI	11	0.0	8.982906538576309	0.0	9.391498	-3.2272642
LMNSGIW	40	0.0	8.9016402415722	0.0	6.0515447	-3.9957402
LMQYGSS	4	-4.758134563226916	9.178993820035283	-4.758134563226916	12.51367	-3.2651424
LMRGFST	39	0.7553013798933467	9.096387306902736	0.22137129349029153	13.376233	-0.56121236
LMSGYAQ	20	0.0	8.623925976240757	0.0	12.017527	-0.32843983
LMTHGST	38	0.0	9.061380981671798	0.0	13.267301	-3.7589264
LMTLYSS	23	0.0	8.015057249536557	0.0	13.075626	-2.2217548
LMYLGSQ	38	0.0	8.675287500901456	0.0	13.007431	-3.756503
LMYSGSQ	14	0.0	9.714997142870535	0.0	12.993158	-3.330808
LMYSTGL	11	0.0	8.752189199317234	0.0	9.352437	-3.257318
LNAGLAM	12	0.0	8.628096148337976	0.0	12.046064	-1.079913
LNGRAHP	16	6.72580486024138	8.175856725101891	0.0	8.642268	-2.6719038
LNHGWAS	12	0.0	10.890692147935386	0.0	12.036399	-0.9202169
LNLGYSQ	29	0.0	10.893373149996473	0.0	12.703344	-0.39149502
LNPGWST	36	0.0	11.065830498702468	0.0	13.483261	-1.4972936
LNPNNQR	18	4.932197191317343	8.4042608484038	0.0	9.710503	-2.349129
LNPVALW	10	0.0	8.157768426271629	0.0	6.8118176	-2.9743958
LNRGTVY	31	-4.561750857548503	8.18269787977986	-4.561750857548503	10.27398	0.6935048
LNSLWAG	17	0.0	8.443024820098554	0.0	10.453351	-1.0344872
LNSLWNA	17	0.0	8.445389936104732	0.0	10.332805	-0.9031246
LNSLWPD	17	0.0	11.606428183717007	0.0	10.285407	-0.94905806
LNSLWSG	17	0.0	9.42512846711512	0.0	10.382761	-0.9363798
LNSMFSV	36	0.0	9.631290222379981	0.0	13.740876	-2.239984
LNVGWAS	12	0.0	9.322893698410665	0.0	12.133068	-1.0295287
LNVGWSS	5	0.0	8.840364522809619	0.0	13.517482	-1.1988888
LNWGAAM	20	0.0	8.17731635344775	0.0	11.76201	-0.809447
LNYGGSM	23	-2.0405677169792593	8.215139224874278	0.3152347670932785	12.877882	-2.3185117
LNYGHSQ	22	1.913122741716203	10.27277654929748	2.3445720452682624	12.6460495	-1.2242836
LNYGYSM	22	0.0	8.330853079965436	0.0	12.743758	-0.9610776
LNYSASL	11	0.0	8.963625279983031	0.0	9.785826	-3.3817637
LNYSGST	14	0.0	9.751904804735565	0.0	13.283644	-3.4212413
LNYSHSM	23	0.0	8.571851536154332	0.0	12.741073	-2.2027674
LPADHRW	37	0.0	8.436186992316864	0.0	5.153119	-3.1678798
LPGEVRW	37	0.0	8.951470370941168	0.0	4.921971	-2.9162226
LPLRLNI	32	-3.0190744496011397	9.857455685058385	2.545319242573322	9.181779	-3.8939252
LPLRLVN	26	0.0	9.115595948078065	0.0	9.1559515	-4.2312994
LPPRHLF	16	0.0	9.331095663012075	0.0	8.595864	-2.6276174
LPSWSYN	18	0.0	8.274472540266276	0.0	9.739944	-2.3544705
LPTDTRW	37	0.0	9.287087640352546	0.0	5.0806	-3.098189
LPYDLRL	32	0.0	8.350729878965948	0.0	8.3324585	-4.019841
LPYHIPV	32	0.0	8.168922796232275	0.0	8.767307	-3.7188628
LPYSLPV	32	0.0	8.379054462198773	0.0	8.719996	-3.9194756
LQASWSH	5	6.507580344913096	11.096271270334768	4.767322486530743	14.107156	-1.5942892
LQEGWSH	5	0.0	9.259073185412683	0.0	13.795852	-1.2934086
LQEYGSS	4	0.5794537260649401	8.866440126923122	-4.374532897872025	12.430025	-3.2308128
LQIGRAQ	20	0.0	9.142313357332423	0.0	11.808372	-0.48322168
LQLGFAQ	20	0.0	10.651913593433424	0.0	11.924434	-0.52050865
LQLNWAS	12	0.0	9.549574754540494	0.0	11.837145	-1.1775868
LQLRGST	38	0.0	8.48537892227315	0.0	13.284589	-3.7442234
LQMGYAQ	20	0.0	8.082109778395363	0.0	11.962125	-0.46160987
LQPGMSQ	22	0.0	9.362056549807635	0.0	12.690577	-1.0822229
LQPGWST	5	-5.731228710738904	8.925684919404116	-5.731228710738904	13.735867	-1.3797227
LQSTWSS	5	1.913122741716203	8.642115969524117	-3.0190744496011397	13.706476	-1.5985425
LQTGYSQ	22	-4.112602599767905	8.25141861175054	-4.112602599767905	12.547271	-0.5205257
LQTWASS	2	0.0	8.185661359527714	0.0	12.056249	-2.6059637
LQTYGST	38	0.0	8.606414693416767	0.0	13.451552	-3.8396916
LQVRMSS	23	0.0	8.266627111119531	0.0	12.507282	-2.3030431
LQYRGSS	4	0.0	9.500218699508327	0.0	12.546272	-3.473101
LQYSYSS	23	0.0	9.693597639498629	0.0	12.92362	-2.3877344
LRAGLAQ	20	-0.6946581863858239	9.520251483019532	0.42978464189747656	11.946666	-0.56956196
LRAGTVY	31	-3.0190744496011397	9.890769495985637	1.3791926553131477	10.414339	0.62736374
LRAGYAS	20	0.0	9.427523080167123	0.0	12.316484	-0.38564557
LRAGYSV	29	1.4870744511129135	9.661471612548302	0.7064040988084843	12.712383	-0.29117814
LRALGSS	14	-5.374778220995715	9.408894339954259	-0.6074557344649725	13.008641	-3.454393
LRANWSA	5	0.0	8.366776587175568	0.0	13.729825	-1.6787586
LRAYAHD	16	5.263957940402321	9.085434068103181	0.0	8.77445	-2.2256548
LRAYDSS	2	0.0	9.846291673010677	0.0	11.993184	-2.540411
LRDFGSS	4	0.0	8.320734973949385	0.0	12.716127	-3.185244
LRDGWSQ	22	-5.758322612430753	8.276917958033332	0.3216509810988605	12.893009	-0.86558044
LRDRAIF	16	0.0	8.047416943468326	0.0	8.079564	-2.3786237
LRDSWRE	40	4.953986623936965	8.133348286256613	0.0	5.683166	-3.4902763
LREGFSQ	39	0.0	11.576559673088049	0.0	13.089742	-0.8741235
LREHGWA	15	0.0	9.252414840669035	0.0	11.304242	-3.9290028
LRENWSS	36	-0.08413579005492183	9.145541910927212	0.0016887561881289606	13.767844	-1.7948092
LRETWSS	36	0.0	9.62108588963904	0.0	13.705792	-1.7539138
LREVWSS	36	0.0	8.397092076337902	0.0	13.709902	-1.8811724
LRHQGSM	38	0.0	8.508808899244086	0.0	13.03765	-3.5287654
LRIGEAQ	20	0.0	8.082109778395363	0.0	11.937039	-0.50479907
LRIGLSS	22	0.0	9.14733931525204	0.0	12.938319	-1.2833245
LRLGEAQ	20	0.0	9.264282911401803	0.0	11.868966	-0.4846842
LRLGGAQ	12	-2.871473307860869	10.486577179285979	1.8958491786698737	12.013248	-0.7911833
LRLGGST	14	0.0	8.978110328434525	0.0	13.381698	-3.151572
LRLLGSA	35	0.0	9.761745979027381	0.0	12.658124	-4.6005063
LRMGGSQ	22	0.0	9.430455390436443	0.0	12.962983	-1.9667135
LRMGYSQ	22	0.0	8.880337873557767	0.0	12.557076	-0.62382823
LRNLGST	38	0.0	8.542819783534728	0.0	13.30214	-4.0085907
LRPGWAQ	12	0.0	12.6133795212861	4.767322486530743	11.907137	-0.80714357
LRPGWAT	12	-5.701627947137894	8.02891604519949	-5.701627947137894	11.992844	-0.95612705
LRPGWSQ	22	-5.579258847172334	8.289015721593948	-0.811936360641591	13.261018	-1.1540254
LRPGYSS	22	-3.7693742437863644	9.453818457331383	0.9979482427443782	12.89263	-1.0095577
LRPYDAS	24	0.0	8.059636612022638	0.0	11.093298	-2.2826746
LRQLGSS	4	0.0	8.269299546293484	0.0	12.889204	-3.4894786
LRSEQMR	14	7.224808435933604	8.250807089790037	0.0	13.025709	-3.0594015
LRSLMSS	14	0.0	10.558252276930702	0.0	12.94083	-2.863882
LRSMGST	38	0.0	8.983740969135892	0.0	13.420954	-3.875546
LRTGYAM	20	-3.850458879126925	9.37330710041726	-3.850458879126925	12.186129	-0.26953182
LRTMGST	14	0.0	8.69969882011312	0.0	13.38601	-3.692009
LRVAYSS	22	0.0	8.61261735250903	0.0	12.760135	-1.8763173
LRVGLSQ	22	0.0	8.957915423973203	0.0	12.501221	-0.8723856
LRVGSVY	31	0.0	8.815521562603308	0.0	10.329091	0.6987956
LRVLGSS	4	0.0	9.052282854125332	0.0	12.776725	-3.392526
LRVNYAS	12	1.3856582695676811	9.171463927640342	-0.9345041829172442	12.243353	-0.9976747
LRVSYAQ	20	0.0	10.69686901541721	0.0	11.905277	-0.67499447
LRWEGAT	14	0.0	9.969074884166435	0.0	13.151864	-3.2623785
LRYAGST	14	5.908374767747937	9.750539527767222	0.0	13.28129	-3.4846365
LRYAVDV	32	0.0	9.341066622999868	0.0	8.880436	-3.360328
LRYEGSM	4	0.0	8.168922796232275	0.0	12.861228	-3.4416509
LSDLSYW	10	0.0	8.245548383974889	0.0	6.74058	-2.8830948
LSDMKRP	10	5.263957940402321	8.833264378080008	0.0	6.352682	-2.1927087
LSDYSFH	16	0.0	8.17178230177562	0.0	7.7469196	-1.9432182
LSEFSYY	16	0.0	8.590826393128332	0.0	7.7653465	-2.0786006
LSFHGST	38	-3.0190744496011397	9.83066847252779	-3.0190744496011397	13.250595	-3.6701822
LSFQPGL	11	0.0	8.366776587175568	0.0	9.277752	-3.2979598
LSHGYSS	29	-1.2972463856738117	8.098387692880456	-0.32522810632807103	12.958102	-0.51530385
LSIGTVY	31	0.0	9.329891671831582	0.0	10.214711	0.73532164
LSIGWSQ	22	0.0	9.871516733540773	0.0	13.151569	-1.1913431
LSIGWSS	5	-5.136452498855215	9.139598271959759	-5.136452498855215	13.718852	-1.1179165
LSKGTIY	31	0.0	8.975775246893644	0.0	10.2343645	0.737372
LSMGFAQ	20	0.0	8.519940049743768	0.0	11.977722	-0.5387064
LSMGFSQ	22	-0.4149062456527492	9.922835843732827	0.28078637871459666	12.898628	-0.7213888
LSRGFST	29	0.0	8.553692565924594	0.0	13.152707	-0.38490614
LSSLFSS	36	0.0	8.738981219423046	0.0	13.55664	-2.2874222
LSVGRVY	31	0.0	12.272646310790702	4.767322486530743	10.061145	0.617892
LSYGMSS	22	-3.0190744496011397	9.30129877741597	1.3791926553131477	12.748119	-1.5530244
LSYMGSH	4	1.0049694383222212	8.44642032546852	-3.9272277529951216	12.7436905	-3.7057772
LSYQGSQ	14	0.0	8.6958481423009	0.0	13.005172	-3.4072092
LSYQGSS	4	0.0	9.346063748435261	0.0	12.674306	-3.5314178
LSYSLGL	11	0.0	9.502978311549818	0.0	9.17972	-3.2885838
LSYSMGL	11	0.0	9.09281824637563	0.0	9.392625	-3.1513846
LSYSQTL	11	0.0	8.153398464899869	0.0	9.393229	-3.2504644
LSYSTGL	11	0.0	9.717317576477475	0.0	9.3925905	-3.2697926
LTAGYSS	29	0.0	8.563294630754237	0.0	12.870273	-0.51591825
LTHGAAQ	20	0.0	8.1086838842095	0.0	11.765416	-0.71182203
LTHYGSS	4	0.0	9.319029634676166	0.0	12.559896	-3.2881448
LTKGSVY	31	0.0	9.646044014869476	0.0	10.247292	0.76233834
LTKGYST	29	0.0	10.338083492092576	0.0	13.051134	-0.14840989
LTSGMHW	40	0.0	8.582381622301234	0.0	6.9921694	-3.6083724
LTVRYGL	16	0.0	8.313137783843032	0.0	8.123279	-2.1140585
LTYGGAQ	20	0.0	10.034490889574188	0.0	11.7401085	-0.8660056
LTYGMAQ	20	0.0	8.088176739933052	0.0	11.750227	-0.66367173
LTYGTAQ	20	0.0	8.87001893631875	0.0	11.70051	-0.6716977
LTYSLAH	32	0.0	9.169891360916688	0.0	9.179005	-3.5824716
LTYSSAL	11	0.0	9.33357602434708	0.0	9.507803	-3.235412
LTYSTTL	11	4.953986623936965	8.463759329083905	0.0	9.470323	-3.2117646
LVAGYSS	29	0.0	8.578204258236301	0.0	13.106855	-0.64606225
LVAHGST	14	0.0	8.166057611724606	0.0	13.339144	-3.4502754
LVALYSS	36	0.0	8.27962705196412	0.0	13.36731	-1.7383882
LVENWHK	17	0.0	9.286444877668258	0.0	10.334005	-1.014233
LVEWGSA	35	0.0	8.16048011963389	0.0	11.829647	-4.5152235
LVFHGSA	35	-4.654988608895878	8.213688839591597	-4.654988608895878	12.007693	-4.526042
LVGEGRW	19	0.0	9.315307897500302	0.0	4.925569	-3.4017556
LVGHGSS	4	0.0	8.291385169170495	0.0	12.151906	-3.258185
LVGRAMG	16	0.0	8.056545711872218	0.0	8.558101	-2.6711922
LVGRLMG	16	0.0	10.669160866940913	0.0	8.616531	-2.817978
LVGSGKW	40	5.263957940402321	9.817468069363755	0.0	5.917697	-3.9275572
LVGWHGL	11	0.0	8.032134720189736	0.0	9.122699	-2.9728682
LVHGFSV	39	0.0	9.299345449241475	0.0	13.393226	-0.65424603
LVHHGFS	15	0.0	9.517973599447565	0.0	10.936638	-3.7025442
LVHPTWN	21	0.0	9.505180299968288	0.0	9.364088	-0.65578717
LVHQGWS	24	0.0	8.474113611693598	0.0	11.516204	-2.893774
LVHSGAW	40	-2.871473307860869	8.366193578594142	-2.871473307860869	5.913561	-4.1843348
LVIGQGW	10	0.0	9.541989780500836	0.0	6.983361	-3.0681465
LVIMGAS	24	0.0	8.271809679173264	0.0	11.346787	-2.9925025
LVIMGSS	4	0.0	8.718192880451074	0.0	12.16268	-3.2727542
LVIRGSQ	4	0.0	8.4042608484038	0.0	12.701361	-3.135385
LVIRHAS	24	0.0	8.654369240993127	0.0	11.29076	-2.3655016
LVIYGAA	15	0.0	8.195399810653894	0.0	11.325429	-3.9066317
LVKGWSV	5	0.0	8.121914342158625	0.0	13.671793	-1.23948
LVKHGFS	15	6.918648351599887	11.213705296352732	0.0	11.059294	-3.7148888
LVLGMNS	22	0.0	8.211835708989359	0.0	12.39145	-1.6865407
LVLHRDI	17	0.0	9.44443211667064	0.0	9.9986515	-0.9480737
LVLRLAS	24	0.0	9.46114526531832	0.0	11.196425	-2.620768
LVLRMSS	23	-4.799563432337774	8.263650537182759	-4.799563432337774	12.358256	-2.5111063
LVPAWSS	5	0.0	8.727710565905031	0.0	13.703591	-1.6360117
LVPFYSM	22	0.0	8.642232394017919	0.0	12.880454	-1.0144396
LVPGFSM	39	0.0	8.17178230177562	0.0	13.356768	-1.0892856
LVPGLSS	22	0.0	11.43795416725172	0.0	12.934721	-1.3072029
LVPGMSS	22	0.0	9.984291658667502	0.0	12.8855915	-1.4615818
LVPHFSS	36	0.0	8.791040035345615	0.0	13.238309	-1.869906
LVPHGWN	15	0.0	9.629779510493234	0.0	10.848725	-3.2979698
LVPHGWS	24	0.0	11.830887725919498	0.0	11.391561	-3.094174
LVPRMSS	23	0.0	8.944897703208333	0.0	12.6309395	-2.1766245
LVPSWSS	36	0.0	8.421987962721047	0.0	13.675462	-1.6794921
LVQYGSA	35	4.301023826484466	11.610499425888756	0.0	11.960184	-4.514265
LVSGWAQ	20	0.0	9.419852814784829	0.0	11.734351	-0.6903367
LVSHFSS	36	0.0	11.493929169217267	0.0	13.423342	-2.3147807
LVSYGSS	4	0.0	9.762694596386208	0.0	12.146211	-3.2285051
LVTHGSS	4	0.0	8.642354123076478	0.0	12.139931	-3.251999
LVTYGST	38	0.0	8.957205741304895	0.0	13.330467	-3.855403
LVVAQSS	23	6.24506165773532	12.446274105884683	0.0	12.5858755	-2.0533476
LVVGSVY	31	0.0	10.088975895356384	0.0	10.3087015	0.51557356
LVVPMAS	2	0.0	11.824884153530997	0.0	11.325262	-2.2695498
LVVRGST	14	0.0	9.933175198855293	0.0	13.315519	-3.670879
LVWGAVE	8	0.0	8.053448175406201	0.0	10.449634	-0.06003826
LVWGEVV	8	0.0	8.079246555213102	0.0	10.493477	-0.044535745
LVWQGST	38	0.0	8.330853079965436	0.0	13.1573515	-3.7186952
LVYAGSA	4	0.0	8.175856725101891	0.0	12.163785	-4.147918
LVYGAAQ	12	0.0	11.862242305554306	0.0	11.843902	-0.8430075
LVYGRDL	17	0.0	8.825351535751826	0.0	10.024308	-0.596499
LVYHGAS	24	0.0	9.979479400758771	0.0	11.633084	-2.9352384
LVYKGSQ	4	0.0	8.076197428243646	0.0	12.777046	-3.1648567
LVYMGST	14	0.0	9.023921403001761	0.0	13.280653	-3.6399972
LWAGASQ	22	-3.456899341310423	8.475866350242727	-3.456899341310423	12.495705	-1.267671
LWAGSSQ	22	0.0	8.780059696882729	0.0	12.510221	-1.294389
LWAGTAT	12	0.0	9.296805480617705	0.0	11.787989	-1.2253728
LWAHHST	14	0.0	8.355619460386654	0.0	13.321061	-3.0926569
LWDHGSS	4	0.0	8.853488089899928	0.0	12.608785	-3.0979686
LWERGAS	24	0.0	10.508631942163523	0.0	11.537531	-2.6857195
LWHAGSQ	14	0.0	9.013083669081594	0.0	13.055907	-2.8188868
LWHGGAS	2	0.0	8.650334959452248	0.0	11.769735	-2.0740166
LWIGGAS	2	0.0	8.48537892227315	0.0	11.73905	-2.182262
LWIGGSQ	23	0.0	10.538794477912779	0.0	12.869577	-2.2455008
[truncated: 2,164 more rows]
