# Supplementary material for: Targeting AAV vectors to the central nervous system by engineering capsid–receptor interactions that enable crossing of the blood–brain barrier
Source: PLoS Biol. 2023 Jul 19;21(7):e3002112. doi: 10.1371/journal.pbio.3002112 (PMC10355383; doi:10.1371/journal.pbio.3002112)
Supplement: S11 Data — (CSV) [file pbio.3002112.s026.csv]

	Name	backbone	DNA_sequence	AA_sequence	AA_pre	AA_7mer	AA_post	starter_DNA_1_RPM	starter_DNA_2_RPM	starter_DNA_3_RPM	DNA_mean_RPM	DNA_cv_RPM	starter_virus_1_old_RPM	starter_virus_2_old_RPM	starter_virus_3_old_RPM	starter_virus_old_mean_RPM	starter_virus_old_cv_RPM	starter_virus_1_new_RPM	starter_virus_2_new_RPM	starter_virus_3_new_RPM	starter_virus_new_mean_RPM	starter_virus_new_cv_RPM	starter_virus_mean_RPM	starter_virus_cv_RPM	PrA_1_RPM	PrA_2_RPM	PrA_3_RPM	PrA_4_RPM	PrA-beads_mean_RPM	PrA-beads_cv_RPM	Fc_1_RPM	Fc_2_RPM	Fc_3_RPM	Fc_4_RPM	Fc_mean_RPM	Fc_cv_RPM	Ly6A_1_RPM	Ly6A_2_RPM	Ly6A_3_RPM	Ly6A_4_RPM	Ly6A_mean_RPM	Ly6A_cv_RPM	Ly6C_1_RPM	Ly6C_2_RPM	Ly6C_3_RPM	Ly6C_4_RPM	Ly6C_mean_RPM	Ly6C_cv_RPM	trans_Mouse1_Brain1_RPM
0	9P03	AAV9 7mer insert	TCGGCTCAGACAACGGAGAAACCATGGTTGGCTCAGGCTCAA	SAQTTEKPWLAQAQ	SAQ	TTEKPWL	AQAQ	3.356809241	3.193167294	3.9724966	3.507491045	0.117159148	0.35106681	0.057314775	0.407792923	0.272058169	0.69148318	0.145617812	0.10635536	0.22477719	0.158916787	0.379573737	0.215487478	0.647230938	0.178549365	0.126481046	0	0	0.076257603	1.187869885	0	0	0	0	0		4.931023941	0	3.179550788	2.087661752	2.54955912	0.809601679	0	0	0	0	0		18.73040388
1	9P03	AAV9 7mer insert	TCGGCACAGACGACTGAGAAGCCTTGGCTTGCTCAAGCTCAA	SAQTTEKPWLAQAQ	SAQ	TTEKPWL	AQAQ	2.237872827	2.857044421	2.166816327	2.420577859	0.156845668	0.11702227	0.573147753	0.152922346	0.28103079	0.902451745	0.182022265	0.070903574	0.256888217	0.169938018	0.550667502	0.225484404	0.804831651	0	0	0.309464252	0	0.077366063	2	0	0	0	0	0		0	0.173201532	2.868507776	1.336103521	1.094453207	1.208962072	0	0	0	0	0		23.66536059
2	9P03	AAV9 7mer insert	TCAGCACAAACCACAGAAAAGCCCTGGCTCGCACAAGCCCAG	SAQTTEKPWLAQAQ	SAQ	TTEKPWL	AQAQ	2.797341034	2.184798675	4.514200682	3.165446797	0.381475631	0.35106681	0.401203427	0.305844692	0.352704976	0.135241838	0.436853436	0.673583948	0.481665406	0.53070093	0.236955526	0.441702953	0.292922245	0.178549365	0.126481046	0	0	0.076257603	1.187869885	7.480606528	1.382955625	0	6.957441331	3.955250871	0.964974765	0	7.101262795	10.05705738	3.841297624	5.249904451	0.823567876	0	0.102622045	1.449817097	0.065702543	0.404535421	1.725796124	61.68695887
3	9P03	AAV9 7mer insert	AGTGCGCAAACCACGGAAAAACCCTGGTTAGCACAGGCGCAG	SAQTTEKPWLAQAQ	SAQ	TTEKPWL	AQAQ	5.035213861	3.86541304	2.166816327	3.689147743	0.390957403	0.526600215	0.859721629	1.223378768	0.869900204	0.400621559	0.946515779	0.425421441	0.963330813	0.778422678	0.392876051	0.824161441	0.360965919	0.178549365	1.517772547	0.309464252	2.948565228	1.238587848	1.041155945	14.96121306	0	2.412187335	13.91488266	7.822070763	0.986250023	37.20681701	13.33651793	13.27116851	10.93934758	18.68846276	0.663286983	0	0	0.255850076	0	0.063962519	2	9.196964777
4	9P08	AAV9 7mer insert	AGTGATGGGACCCTCTCACAGCCCTTCAGAGCCCAAGCACAA	SDGTLSQPFRAQAQ	SDG	TLSQPFR	AQAQ	2.42436223	2.857044421	3.069656464	2.783687705	0.11813179	0.23404454	0.286573876	0.305844692	0.275487703	0.13489427	0.218426718	0.425421441	0.449554379	0.364467513	0.348588931	0.319977608	0.302746971	0	0.126481046	0	2.948565228	0.768761568	1.891906597	0	0	0	13.91488266	3.478720666	2	12.1034224	14.54892865	7.810635632	6.764024077	10.30675269	0.354305538	0.320046599	0.102622045	0.085283359	0.131405086	0.159839272	0.678715936	51.92920356
5	9P08	AAV9 7mer insert	TCGGACGGAACTCTGTCCCAACCTTTTCGCGCTCAGGCCCAG	SDGTLSQPFRAQAQ	SDG	TLSQPFR	AQAQ	5.221703264	1.848675802	3.069656464	3.380011843	0.505263468	0.643622485	1.318239831	0.815585846	0.925816054	0.378646421	0.83730242	1.559878617	0.866997731	1.08805959	0.375785426	1.006937822	0.34960447	0.178549365	0.252962091	0.309464252	2.948565228	0.922385234	1.46560257	14.96121306	20.74433438	0	20.87232399	14.14446786	0.69457403	17.03444634	20.95738532	23.12086388	22.29622751	20.85223076	0.129329585	0	0	1.27925038	0.328512716	0.401940774	1.505266513	125.0562893
6	9P09	AAV9 7mer insert	TCGGATGGCACTATGGACCGACCATTTAAAGCGCAAGCGCAG	SDGTMDRPFKAQAQ	SDG	TMDRPFK	AQAQ	3.729788045	3.361228731	4.153064628	3.748027135	0.105717728	2.515978806	3.610830842	2.905524575	3.010778074	0.184325454	2.439098353	2.658884007	2.600993194	2.566325185	0.044390441	2.788551629	0.155342838	0	0.126481046	1.856785514	0	0.49581664	1.833882681	22.44181958	1.382955625	1.206093668	13.91488266	9.736437885	1.06312636	47.51713979	37.06512776	40.1936692	39.9160927	41.17300736	0.108311441	0.640093198	0.205244089	0.426416793	0.328512716	0.400066699	0.459503961	332.7731036
7	9P09	AAV9 7mer insert	AGCGACGGGACGATGGACCGGCCCTTTAAGGCTCAGGCACAA	SDGTMDRPFKAQAQ	SDG	TMDRPFK	AQAQ	5.78117147	6.050211715	4.153064628	5.328149271	0.192657052	0.877667025	1.031665955	1.325326999	1.078219993	0.21093285	0.910111326	1.20536075	1.188108002	1.101193359	0.150479098	1.089706676	0.163727592	0.178549365	1.391291502	0	0	0.392460217	1.710201301	14.96121306	2.76591125	0	13.91488266	7.910501742	0.964974765	3.137924326	12.81691334	25.02168229	23.38181162	16.08958289	0.633234005	0	0.102622045	0.596983511	0.985538148	0.421285926	1.086272023	70.65960744
8	9P09	AAV9 7mer insert	TCAGATGGCACAATGGATCGCCCTTTCAAAGCGCAAGCGCAG	SDGTMDRPFKAQAQ	SDG	TMDRPFK	AQAQ	3.729788045	4.201535913	4.514200682	4.148508214	0.095187407	1.462778376	1.432869382	1.070456422	1.322034726	0.165189176	0.83730242	0.921746456	1.669773409	1.142940761	0.400895608	1.232487744	0.272356263	0	0.252962091	0	0	0.063240523	2	7.480606528	0	0	6.957441331	3.609511965	1.156215652	11.6551475	20.61098226	19.21554607	24.46739573	18.98726789	0.282771486	0.640093198	0	0	0.131405086	0.192874571	1.57881276	104.755672
9	9P09	AAV9 7mer insert	AGTGACGGGACAATGGATAGACCGTTCAAGGCTCAGGCCCAA	SDGTMDRPFKAQAQ	SDG	TMDRPFK	AQAQ	3.356809241	4.705720223	3.611360546	3.89129667	0.184181057	0.760644755	0.401203427	0.76461173	0.642153304	0.324966235	0.509662343	1.063553603	0.610109515	0.727775153	0.405479524	0.684964229	0.340671121	5.177931584	0	0	0	1.294482896	2	7.480606528	0	0	13.91488266	5.348872298	1.254792236	0.448274904	12.47051027	13.54765118	5.260907615	7.931835994	0.781505881	0.320046599	0.102622045	0	0.065702543	0.122092797	1.135413347	0.560790535
10	9P16	AAV9 7mer insert	TCTGACGGAACAGCGGATAAACCCTTTAGGGCACAGGCGCAG	SDGTADKPFRAQAQ	SDG	TADKPFR	AQAQ	4.289256252	4.033474477	3.069656464	3.797462398	0.169361106	2.984067886	3.610830842	4.077929228	3.557609318	0.154280387	2.803142884	3.686985823	3.724879142	3.405002616	0.15317758	3.481305967	0.139634635	1.07129619	0.252962091	3.404106776	2.948565228	1.919232571	0.78213131	7.480606528	4.148866875	0	13.91488266	6.386089016	0.920506291	52.89643864	49.53563803	56.60982816	59.28959376	54.58287465	0.07814503	0.960139796	1.847196802	0.255850076	0.19710763	0.815073576	0.945293435	184.2757699
11	9P16	AAV9 7mer insert	TCGGATGGGACTGCCGACAAGCCATTCCGCGCTCAAGCACAA	SDGTADKPFRAQAQ	SDG	TADKPFR	AQAQ	1.864894023	2.688982985	1.805680273	2.119852427	0.232926567	0.70213362	0.802406854	0.76461173	0.756384068	0.066950657	0.509662343	0.531776801	0.513776433	0.518405192	0.022687728	0.63739463	0.210904699	0.178549365	0	0	0	0.044637341	2	22.44181958	0	0	0	5.610454896	2	12.1034224	5.715650542	12.37259981	3.256752333	8.36210627	0.548668372	0	0	0.085283359	0.065702543	0.037746475	1.173960315	0.336474321
12	9P31	AAV9 7mer insert	TCCGCCCAATGGCCCACTTCATATGATGCTGCCCAAGCCCAG	SAQWPTSYDAAQAQ	SAQ	WPTSYDA	AQAQ	2.797341034	2.352860112	3.069656464	2.739952537	0.132056217	1.111711565	0.97435118	1.172404653	1.086155799	0.093421023	1.274155856	1.134457176	1.316552111	1.241721714	0.076733618	1.163938757	0.105259664	0	0	0	0	0		0	0	0	0	0		0	0	0.725767028	0	0.181441757	2	0	0	0	0	0		28.26384297
13	9P31	AAV9 7mer insert	TCAGCTCAGTGGCCTACCTCTTACGACGCAGCACAGGCACAA	SAQWPTSYDAAQAQ	SAQ	WPTSYDA	AQAQ	1.491915218	1.680614365	1.263976191	1.478835258	0.141075102	1.111711565	0.917036404	0.713637615	0.914128528	0.217751552	0.691684608	0.638132162	1.091774921	0.80719723	0.30711431	0.860662879	0.243336568	0	0	0	0	0		0	0	0	0	0		0	0	0.276482677	0.08350647	0.089997287	1.449010319	0	0	0	0	0		54.62099813
14	9P32	AAV9 7mer insert	TCAGATGGGACAGCAATTCACTTAAGCTCCGCACAGGCTCAG	SDGTAIHLSSAQAQ	SDG	TAIHLSS	AQAQ	4.662235057	5.041843096	4.153064628	4.619047594	0.096548124	2.223423131	2.120646685	2.344809306	2.229626374	0.05032681	2.730333978	2.446173286	2.279882923	2.485463396	0.091645407	2.357544885	0.0904049	0.178549365	0.252962091	0.309464252	2.948565228	0.922385234	1.46560257	22.44181958	1.382955625	2.412187335	13.91488266	10.0379613	0.999447003	4.034474133	0.866007658	0.103681004	0.50103882	1.376300404	1.307310924	101.1347252	92.66770623	79.8252237	102.7587775	94.09660816	0.111508545	22.65593762
15	9P32	AAV9 7mer insert	TCCGACGGCACGGCTATCCATCTCTCGTCGGCGCAAGCACAA	SDGTAIHLSSAQAQ	SDG	TAIHLSS	AQAQ	1.67840462	1.680614365	2.347384355	1.902134447	0.202719274	0.058511135	0.057314775	0.050974115	0.055600009	0.072851674	0.109213359	0.283614294	0.192666163	0.195164605	0.446942249	0.125382307	0.7521419	0	0	0	0	0		0	0	0	0	0		0	0.173201532	0	0	0.043300383	2	14.40209695	3.38652747	4.605301367	2.825209356	6.304783785	0.864281721	0
16	9P33	AAV9 7mer insert	TCGGATGGTACTGGGCAAGTAACGGGTTGGGCCCAGGCTCAA	SDGTGQVTGWAQAQ	SDG	TGQVTGW	AQAQ	4.10276685	2.016737238	2.889088437	3.002864175	0.348886448	0.175533405	0.229259101	0.713637615	0.37281004	0.795003278	0.327640077	0.389969654	0.256888217	0.324832649	0.20498285	0.348821345	0.555904813	0	1.264810456	0	0	0.316202614	2	0	0	0	0	0		0	0	0	0	0		6.720978574	8.107141519	8.272485789	5.716121256	7.204181785	0.16818956	67.96781287
17	9P33	AAV9 7mer insert	TCCGACGGCACCGGTCAGGTCACAGGGTGGGCGCAAGCCCAG	SDGTGQVTGWAQAQ	SDG	TGQVTGW	AQAQ	1.864894023	0.840307183	2.527952382	1.744384529	0.487422353	0.058511135	0.229259101	0.305844692	0.197871643	0.639904337	0.182022265	0.212710721	0.22477719	0.206503392	0.106744036	0.202187517	0.402708664	0	0	0	5.897130456	1.474282614	2	0	0	0	6.957441331	1.739360333	2	0	0.173201532	0	0	0.043300383	2	4.800698982	10.26220445	10.57513647	7.621495007	8.314883729	0.32368597	0
18	9P36	AAV9 7mer insert	AGTGACGGCTCGTCCTCATATTACGATGCCGCCCAGGCTCAA	SDGSSSYYDAAQAQ	SDG	SSSYYDA	AQAQ	2.42436223	4.537658787	4.69476871	3.885596575	0.326308169	0.292555675	0.171944326	0.101948231	0.188816077	0.510641251	0.072808906	0.354517868	0.096333081	0.174553285	0.895411993	0.181684681	0.640720033	0	0	0	0	0		0	0	0	6.957441331	1.739360333	2	0	0	0	0	0		0	0	0	0	0		64.04227912
19	9P36	AAV9 7mer insert	TCTGATGGATCATCGAGTTACTATGACGCGGCTCAAGCGCAG	SDGSSSYYDAAQAQ	SDG	SSSYYDA	AQAQ	2.610851632	5.546027406	2.527952382	3.561610473	0.482662345	0.46808908	0.917036404	0.815585846	0.733570443	0.320954611	0.764493514	0.779939309	0.963330813	0.835921212	0.132320952	0.784745827	0.221485488	0	2.150177775	0	0	0.537544444	2	0	0	0	0	0		0	0	0	0	0		0	1.231464535	0	0	0.307866134	2	139.8611595
20	9P39	AAV9 7mer insert	TCCGATGGGACCGGATCAACAACTGGCTGGGCGCAAGCGCAA	SDGTGSTTGWAQAQ	SDG	TGSTTGW	AQAQ	5.035213861	2.857044421	2.708520409	3.533592897	0.368622133	1.1702227	0.515832977	0.968508192	0.884854623	0.378728041	0.655280155	0.815391095	1.059663894	0.843445048	0.241445856	0.864149836	0.288200518	0.178549365	0	0.309464252	5.897130456	1.596286018	1.797944487	14.96121306	1.382955625	0	6.957441331	5.825402503	1.166018172	0	2.251619911	0.069120669	0	0.580185145	1.921397256	15.36223674	27.29746385	17.22723845	30.48598003	22.59322977	0.328752083	25.12341598
21	9P39	AAV9 7mer insert	AGCGACGGCACGGGTAGTACCACAGGATGGGCACAGGCACAG	SDGTGSTTGWAQAQ	SDG	TGSTTGW	AQAQ	3.356809241	5.882150279	7.042153064	5.427037528	0.347215731	1.579800646	0.802406854	0.968508192	1.11690523	0.366541097	1.20134695	1.240812537	1.059663894	1.16727446	0.081608648	1.142089845	0.234015489	0.35709873	0.379443137	0.618928505	5.897130456	1.813150207	1.50303687	0	33.190935	2.412187335	27.82976533	15.85822192	1.077560972	0.448274904	0.173201532	0.034560335	0.08350647	0.18488581	0.999207708	61.12890037	53.15821908	38.80392819	45.53186242	49.65572751	0.194094986	31.96506051
22	AAVF	AAV9 7mer insert	TCGGCACAGTTCGTAGTGGGACAAAGCTACGCCCAAGCACAA	SAQFVVGQSYAQAQ	SAQ	FVVGQSY	AQAQ	3.543298643	2.688982985	2.347384355	2.859888661	0.21539394	0.175533405	0.057314775	0.356818807	0.196555663	0.767490607	0.36404453	0.496325015	0.288999244	0.38312293	0.273988672	0.289839296	0.533973201	0	0	0	2.948565228	0.737141307	2	0	0	0	0	0		0	0	0.034560335	0	0.008640084	2	2.240326191	7.799275386	1.023400304	3.482234788	3.636309167	0.811613022	0.112158107
23	AAVF	AAV9 7mer insert	TCAGCGCAATTTGTGGTTGGGCAGTCGTATGCTCAGGCCCAG	SAQFVVGQSYAQAQ	SAQ	FVVGQSY	AQAQ	2.051383425	3.193167294	4.514200682	3.252917134	0.37888925	0.35106681	0.286573876	0.203896461	0.280512383	0.262990806	0.072808906	0.389969654	0.128444108	0.197074223	0.859334121	0.238793303	0.525348589	0.178549365	0	0	0	0.044637341	2	0	0	0	0	0		0	0	0	0	0		4.160605784	5.131102227	2.814350835	4.007855133	4.028478495	0.235832714	13.01034042
24	PHP.A	AAV9 7mer insert	TCAGCTCAATACACGCTTAGCCAGGGATGGGCTCAAGCCCAA	SAQYTLSQGWAQAQ	SAQ	YTLSQGW	AQAQ	2.610851632	1.848675802	1.263976191	1.907834542	0.354005399	0	0	0.101948231	0.033982744	1.732050808	0.072808906	0.035451787	0	0.036086898	1.008914876	0.035034821	1.249831268	0	0	0	0	0		0	0	0	0	0		0	0	0	0	0		0	2.873417247	0	0.722727975	0.899036306	1.512321541	0
25	PHP.A	AAV9 7mer insert	TCTGCCCAGTATACTTTGTCTCAAGGTTGGGCACAGGCTCAG	SAQYTLSQGWAQAQ	SAQ	YTLSQGW	AQAQ	2.610851632	3.529290167	3.430792518	3.190311439	0.158052826	0.058511135	0	0.050974115	0.036495083	0.872159838	0.109213359	0.035451787	0.064222054	0.069629067	0.533927366	0.053062075	0.676210051	0	0	0	0	0		0	0	0	0	0		0	0	0.034560335	0	0.008640084	2	0.960139796	1.026220445	1.535100456	1.773968666	1.323857341	0.298379133	0
26	PHP.B	AAV9 7mer insert	TCCGCACAAACGCTCGCAGTTCCCTTTAAGGCGCAAGCACAA	SAQTLAVPFKAQAQ	SAQ	TLAVPFK	AQAQ	3.729788045	0.672245746	2.889088437	2.430374076	0.649917554	0.23404454	0.401203427	0.203896461	0.279714809	0.379982	0.109213359	0.567228588	0.385332325	0.353924757	0.651599643	0.316819783	0.522896978	0	0.126481046	0	2.948565228	0.768761568	1.891906597	7.480606528	0	0	6.957441331	3.609511965	1.156215652	23.31029499	14.72213018	9.918816046	7.014543487	13.74144618	0.518660036	0	0	0.170566717	0	0.042641679	2	55.29394677
27	PHP.B	AAV9 7mer insert	TCAGCTCAGACCTTAGCGGTACCATTCAAAGCACAGGCTCAG	SAQTLAVPFKAQAQ	SAQ	TLAVPFK	AQAQ	2.983830436	2.016737238	4.514200682	3.171589452	0.397048236	1.111711565	1.203610281	0.866559961	1.060627269	0.164275695	1.019324685	0.957198242	1.637662381	1.204728436	0.312283152	1.132677853	0.241763166	0.178549365	2.529620912	0.618928505	0	0.831774696	1.396289483	7.480606528	1.382955625	0	0	2.215890538	1.611019974	27.79304403	16.9737501	20.0449941	11.52389287	19.08392027	0.355883124	0	0.205244089	0	0.657025432	0.21556738	1.43714328	160.6104093
28	PHP.B2	AAV9 7mer insert	TCAGCGCAGAGCGTATCAAAGCCCTTCCTGGCCCAGGCGCAA	SAQSVSKPFLAQAQ	SAQ	SVSKPFL	AQAQ	3.356809241	3.025105858	3.250224491	3.210713197	0.052743652	2.808534481	3.26694219	2.140912844	2.738796505	0.206749461	2.839547337	2.268914352	2.76154833	2.623336673	0.117943856	2.681066589	0.154032539	0.535648095	0.758886274	4.641963786	8.845695684	3.69554846	1.059923938	52.36424569	0	1.206093668	13.91488266	16.87130551	1.451273989	58.27573748	73.61065092	49.04111487	45.17700031	56.5261259	0.223721012	0	0.513110223	0.426416793	0.131405086	0.267733026	0.903794916	496.0753074
29	PHP.B2	AAV9 7mer insert	AGCGCACAATCCGTCTCTAAACCATTTCTTGCACAAGCTCAG	SAQSVSKPFLAQAQ	SAQ	SVSKPFL	AQAQ	4.662235057	3.529290167	5.055904764	4.415809996	0.17948674	0.46808908	0.343888652	0.101948231	0.304641987	0.611205421	0.291235624	0.389969654	0.160555135	0.280586805	0.410131118	0.292614396	0.475245667	0	0	0.928392757	0	0.232098189	2	0	1.382955625	1.206093668	6.957441331	2.386622656	1.302491303	12.99997221	9.526084237	7.361351281	8.684672888	9.643020154	0.249799347	0	0	0	0	0		0.336474321
30	PHP.B3	AAV9 7mer insert	TCCGCGCAGTTTACACTTACGACTCCCAAGGCACAGGCCCAG	SAQFTLTTPKAQAQ	SAQ	FTLTTPK	AQAQ	2.983830436	3.697351604	4.514200682	3.731794241	0.205200563	0.643622485	0.802406854	0.407792923	0.617940754	0.321319714	0.291235624	0.389969654	0.353221298	0.344808859	0.144722771	0.481374806	0.4110189	0	0	0.618928505	0	0.154732126	2	0	1.382955625	0	0	0.345738906	2	11.20687259	5.369247479	6.877506596	3.674284684	6.781977838	0.475833576	0	0.205244089	0	0	0.051311022	2	0
31	PHP.B3	AAV9 7mer insert	TCGGCTCAATTCACGCTCACTACACCAAAAGCGCAAGCACAA	SAQFTLTTPKAQAQ	SAQ	FTLTTPK	AQAQ	3.170319839	2.520921548	1.805680273	2.498973887	0.2731459	1.521289511	1.490184157	1.172404653	1.394626107	0.138443444	0.982920232	1.559878617	1.573440327	1.372079726	0.245678301	1.383352916	0.177828652	0.178549365	0	0	0	0.044637341	2	0	0	0	6.957441331	1.739360333	2	12.1034224	16.4541455	15.79407294	11.4403864	13.94800681	0.182220296	0	0.102622045	0.170566717	0	0.06829719	1.224044089	24.78694166
32	PHP.B4	AAV9 7mer insert	TCTGCTCAAACACTACAAATACCTTTTAAAGCCCAGGCACAA	SAQTLQIPFKAQAQ	SAQ	TLQIPFK	AQAQ	3.729788045	2.688982985	2.347384355	2.922051795	0.246426156	0.643622485	0.286573876	0.356818807	0.429005056	0.440912186	0.509662343	0.531776801	0.481665406	0.507701517	0.049464449	0.468353287	0.273613348	0	0	0.309464252	0	0.077366063	2	7.480606528	0	1.206093668	0	2.171675049	1.650644697	4.482749037	8.660076579	9.815135042	8.517659948	7.868905152	0.296229412	0.320046599	0.102622045	0	0	0.105667161	1.427927747	76.04319657
33	PHP.B4	AAV9 7mer insert	TCCGCACAGACGTTGCAGATTCCGTTCAAGGCACAAGCGCAG	SAQTLQIPFKAQAQ	SAQ	TLQIPFK	AQAQ	2.983830436	4.033474477	4.875336737	3.964213883	0.239052013	0.994689295	0.573147753	1.070456422	0.879431157	0.304675202	1.055729138	1.134457176	0.802775677	0.997653997	0.173706956	0.938542577	0.225829339	0	0.126481046	0	5.897130456	1.505902875	1.944409705	14.96121306	2.76591125	0	6.957441331	6.171141409	1.056659069	21.06892047	6.062053606	23.6392689	14.27960638	16.26246234	0.483530963	0.320046599	0	1.535100456	0	0.463786764	1.573935502	120.6821232
34	PHP.B5	AAV9 7mer insert	TCAGCACAAACCCTACAATTACCTTTTAAGGCACAGGCCCAG	SAQTLQLPFKAQAQ	SAQ	TLQLPFK	AQAQ	2.797341034	3.361228731	3.9724966	3.377022122	0.174040006	1.228733835	1.203610281	0.713637615	1.048660577	0.276934416	1.492582574	1.453523257	1.444996219	1.463700683	0.017334979	1.25618063	0.233003747	0	0.126481046	0	0	0.031620261	2	14.96121306	0	0	6.957441331	5.479663597	1.299579784	18.37927105	16.80054856	25.60920798	15.94973579	19.18469084	0.229334118	0.320046599	0.205244089	0.255850076	0.131405086	0.228136463	0.349721219	143.6745351
35	PHP.B5	AAV9 7mer insert	AGCGCGCAGACGCTTCAGCTTCCCTTCAAAGCCCAAGCACAA	SAQTLQLPFKAQAQ	SAQ	TLQLPFK	AQAQ	2.610851632	3.86541304	4.333632655	3.603299109	0.247217384	0.35106681	0.229259101	0.509741153	0.363355688	0.387070478	0.582471249	0.460873228	0.513776433	0.519040303	0.117466161	0.441197996	0.292645248	2.49969111	0	0.309464252	38.33134797	10.28512583	1.821130486	59.84485222	0	0	0	14.96121306	2	0	7.274464327	5.909817226	1.002077641	3.546589798	1.010542523	0	0.205244089	0.085283359	0	0.072631862	1.33715314	53.49941706
36	PHP.B6	AAV9 7mer insert	AGTGCGCAGACACTCCAACAACCCTTTAAAGCGCAGGCCCAA	SAQTLQQPFKAQAQ	SAQ	TLQQPFK	AQAQ	2.237872827	3.361228731	4.153064628	3.250722062	0.296046903	0.877667025	1.031665955	1.580197576	1.163176852	0.31746479	1.783818199	1.063553603	1.605551354	1.484307719	0.25272861	1.323742285	0.284437802	0.71419746	0.126481046	0	0	0.210169626	1.623771414	7.480606528	2.76591125	0	6.957441331	4.300989777	0.827725995	12.99997221	20.43778073	22.11861418	19.70752694	18.81597351	0.212935882	0.960139796	0.615732267	0	0.065702543	0.410393652	1.118063746	324.4734037
37	PHP.B6	AAV9 7mer insert	TCGGCTCAAACTTTACAGCAGCCATTCAAGGCTCAAGCTCAG	SAQTLQQPFKAQAQ	SAQ	TLQQPFK	AQAQ	4.475745655	4.201535913	3.611360546	4.096214038	0.107834329	0.643622485	1.432869382	0.662663499	0.913051789	0.493154832	0.83730242	0.886294669	0.99544184	0.906346309	0.089319197	0.909699049	0.318092833	0.178549365	0	0.309464252	2.948565228	0.859144711	1.628025719	7.480606528	0	0	13.91488266	5.348872298	1.254792236	34.96544249	24.07501289	19.45746841	20.70960458	24.80188209	0.284279587	0.320046599	0.307866134	0.085283359	0.657025432	0.342555381	0.688325673	66.50975747
38	PHP.B7	AAV9 7mer insert	TCTGCCCAATCAATAGAACGGCCCTTTAAGGCACAGGCTCAA	SAQSIERPFKAQAQ	SAQ	SIERPFK	AQAQ	2.610851632	2.184798675	2.347384355	2.381011554	0.090301049	0.409577945	0.630462528	0.713637615	0.584559363	0.268820132	0.546066796	0.602680375	0.577998488	0.575581886	0.049313662	0.580070624	0.174311192	5.713579679	0.379443137	6.4987493	0	3.147943029	1.090986134	0	0	0	13.91488266	3.478720666	2	0	9.352882706	8.743764668	9.102205239	6.799713153	0.667679434	0	0.820976356	0.511700152	0.131405086	0.366020399	1.018868405	34.09606454
39	PHP.B7	AAV9 7mer insert	TCAGCTCAGTCTATCGAGAGACCATTCAAAGCGCAAGCCCAG	SAQSIERPFKAQAQ	SAQ	SIERPFK	AQAQ	3.356809241	4.033474477	4.69476871	4.028350809	0.166071547	0.643622485	0.286573876	1.070456422	0.666884261	0.588495899	0.400448983	0.319066081	0.642220542	0.453911869	0.37029231	0.560398065	0.524873003	0	0.885367319	1.23785701	0	0.530806082	1.186098801	22.44181958	0	1.206093668	0	5.911978313	1.866473603	8.965498074	8.660076579	9.262169687	5.010388205	7.974533136	0.249710738	12.16177075	0.102622045	0.085283359	0	3.087419039	1.959479422	26.02068083
40	PHP.B8	AAV9 7mer insert	TCTGCGCAGACCATGCAGAAACCGTTTATTGCCCAAGCACAA	SAQTMQKPFIAQAQ	SAQ	TMQKPFI	AQAQ	2.42436223	3.529290167	3.430792518	3.128148305	0.195477655	2.457467671	1.318239831	1.376301114	1.717336205	0.373619175	1.747413746	1.914396485	2.279882923	1.980564385	0.137502017	1.848950295	0.250855278	0.178549365	1.644253593	0.309464252	79.61126116	20.43588209	1.930712391	7.480606528	33.190935	0	6.957441331	11.90724572	1.225562708	28.68959384	30.31026803	41.12679824	39.99959917	35.03156482	0.183777814	0.960139796	0.205244089	0.085283359	0	0.312666811	1.406551655	117.7660124
41	PHP.B8	AAV9 7mer insert	TCAGCCCAAACGATGCAAAAGCCCTTCATCGCTCAGGCCCAG	SAQTMQKPFIAQAQ	SAQ	TMQKPFI	AQAQ	3.170319839	5.209904533	5.597608846	4.659277739	0.279864246	12.40436062	14.84452679	12.64158061	13.29682267	0.10119627	11.75863833	12.47902894	12.52330056	12.25365594	0.035031907	12.77523931	0.083002964	1.964043015	8.853673193	10.52178458	20.6399566	10.49486435	0.734768082	97.24788486	51.16935813	6.030468338	118.2765026	68.18105349	0.733660625	199.0340572	234.1684707	222.3957535	237.9934397	223.3979303	0.078543577	4.480652383	4.617992005	1.449817097	3.022316986	3.392694618	0.437085578	150.6283378
42	PHP.C1	AAV9 7mer insert	AGTGCTCAGAGATACCAGGGTGATTCGGTAGCACAGGCTCAA	SAQRYQGDSVAQAQ	SAQ	RYQGDSV	AQAQ	2.051383425	3.529290167	4.333632655	3.304768749	0.350273203	1.755334051	1.834072809	1.631171691	1.74019285	0.058783408	1.601795934	1.559878617	1.701884436	1.621186329	0.045005104	1.680689589	0.061153649	0.178549365	1.264810456	0.309464252	2.948565228	1.175347325	1.086873494	0	0	0	6.957441331	1.739360333	2	0.896549807	0	0.380163681	0.08350647	0.34005499	1.1918001	79.0515099	49.05333729	46.05301367	44.08640647	54.56106683	0.301574066	0
43	PHP.C1	AAV9 7mer insert	TCCGCACAACGTTATCAAGGGGACTCAGTGGCGCAAGCGCAG	SAQRYQGDSVAQAQ	SAQ	RYQGDSV	AQAQ	2.797341034	4.36959735	5.236472791	4.134470392	0.299058453	3.159601291	2.980368314	2.803576344	2.981181983	0.059712513	3.203591867	3.616082249	2.793659357	3.204444491	0.128325552	3.092813237	0.099797318	0	0	3.094642524	2.948565228	1.510801938	1.155375024	14.96121306	26.27615688	12.06093668	20.87232399	18.54265765	0.341186261	0.448274904	0	0.138241339	0.25051941	0.209258913	0.905295543	96.65407283	108.368879	107.7981653	96.91125117	102.4330921	0.063744611	21.98298898
44	PHP.C2	AAV9 7mer insert	TCAGCGCAATGGTCGACAAACGCAGGTTACGCACAGGCACAA	SAQWSTNAGYAQAQ	SAQ	WSTNAGY	AQAQ	3.543298643	5.209904533	3.430792518	4.061331898	0.245309293	0.526600215	0.343888652	0.305844692	0.392111186	0.300970817	0.691684608	0.283614294	0.288999244	0.421432715	0.555392314	0.406771951	0.40947028	0	0.126481046	0	2.948565228	0.768761568	1.891906597	7.480606528	0	0	6.957441331	3.609511965	1.156215652	0	0	0.069120669	0.08350647	0.038156785	1.164913637	8.641258167	14.67495237	11.59853678	17.3454714	13.06505468	0.288541416	0.112158107
45	PHP.C2	AAV9 7mer insert	TCGGCACAGTGGAGCACGAATGCGGGATATGCGCAAGCCCAG	SAQWSTNAGYAQAQ	SAQ	WSTNAGY	AQAQ	4.10276685	3.86541304	3.069656464	3.679278785	0.147073026	2.691512211	1.146295505	1.682145806	1.839984508	0.426420547	2.075053823	1.666233978	1.958772652	1.900020151	0.110865854	1.870002329	0.275322106	0.178549365	6.324052281	0.618928505	8.845695684	3.991806459	1.071822061	0	0	32.56452903	13.91488266	11.61985292	1.32765237	0	0.173201532	0.552965354	0.25051941	0.244171574	0.945959732	54.40792179	56.85261268	65.49761944	71.61577205	62.09348149	0.127758725	119.8970164
46	PHP.C3	AAV9 7mer insert	TCGGCCCAGGAGCGTGTAGGTTTTGCGCAGGCCCAGGCCCAA	SAQERVGFAQAQAQ	SAQ	ERVGFAQ	AQAQ	3.543298643	2.857044421	3.250224491	3.216855852	0.107042986	0.058511135	0.343888652	0.050974115	0.151124634	1.104922884	0.109213359	0.070903574	0.22477719	0.134964707	0.593516763	0.143044671	0.821178114	1.07129619	0	0	0	0.267824047	2	0	0	0	0	0		0	0	0.034560335	1.085584111	0.280036111	1.918606365	0.320046599	2.462929069	5.969835105	3.219424615	2.993058847	0.779704095	0
47	PHP.C3	AAV9 7mer insert	TCAGCTCAAGAACGAGTCGGATTCGCCCAAGCTCAAGCGCAG	SAQERVGFAQAQAQ	SAQ	ERVGFAQ	AQAQ	2.42436223	2.688982985	4.333632655	3.148992623	0.328493936	1.989378591	1.776758033	2.344809306	2.036981977	0.140895679	2.220671635	1.772589338	1.830328544	1.941196506	0.12556599	1.989089241	0.122596857	0	0	1.23785701	5.897130456	1.783746866	1.571777914	14.96121306	1.382955625	0	41.74464799	14.52220417	1.333344142	0.448274904	0.346403063	0.172801673	0	0.24186991	0.815796931	63.36922656	63.83091171	69.25008722	74.11246869	67.64067355	0.075012804	49.79819953
48	PHP.N	AAV9 7mer insert	AGTGCCCAAACGCTAGCAGTCCCGTTTTCCAACCCCGCCCAA	SAQTLAVPFSNPAQ	SAQ	TLAVPFS	NPAQ	3.729788045	4.201535913	3.069656464	3.666993474	0.155044322	0.70213362	0.458518202	0.866559961	0.675737261	0.303812722	0.509662343	0.673583948	0.481665406	0.554970566	0.186805647	0.615353913	0.259674225	0	0	0	0	0		0	1.382955625	1.206093668	0	0.647262323	1.160076397	8.068948266	8.833278111	11.95787579	6.012465846	8.718142003	0.282918891	0.320046599	0	0	0	0.08001165	2	24.45046733
49	PHP.N	AAV9 7mer insert	TCTGCACAGACTCTCGCTGTTCCTTTCTCAAATCCAGCGCAG	SAQTLAVPFSNPAQ	SAQ	TLAVPFS	NPAQ	3.916277448	3.025105858	4.69476871	3.878717338	0.215397209	1.228733835	1.203610281	1.274352884	1.235565667	0.029025342	1.310560309	0.779939309	1.188108002	1.092869207	0.25422562	1.164217437	0.166334483	0	0.126481046	0.309464252	0	0.108986325	1.34281372	7.480606528	0	1.206093668	13.91488266	5.650395714	1.134737067	2.241374518	17.32015316	19.66483042	13.1105158	13.08421847	0.590057358	0.960139796	0.102622045	0	0.065702543	0.282116096	1.609280317	0.112158107
50	PHP.S	AAV9 7mer insert	AGCGCCCAACAAGCAGTACGCACCTCCCTCGCGCAAGCCCAG	SAQQAVRTSLAQAQ	SAQ	QAVRTSL	AQAQ	2.610851632	3.697351604	4.333632655	3.54727863	0.245579829	1.111711565	0.630462528	0.815585846	0.852586646	0.284720323	0.728089061	0.425421441	0.610109515	0.587873339	0.259501671	0.720229993	0.322352121	0	0	0	0	0		0	0	0	0	0		0	0	0	0	0		0	0	0	0	0		0
51	PHP.S	AAV9 7mer insert	TCCGCTCAGCAGGCTGTCCGAACTTCGTTGGCTCAGGCGCAA	SAQQAVRTSLAQAQ	SAQ	QAVRTSL	AQAQ	1.864894023	3.025105858	3.430792518	2.773597466	0.293006435	0.292555675	0.859721629	0.458767038	0.537014781	0.542940431	0.546066796	0.460873228	0.481665406	0.49620181	0.089516169	0.516608295	0.36365165	0	1.011848365	0	0	0.252962091	2	0	0	0	0	0		0	0	0	0	0		0	0	0	0	0		0
52	PHP.V1	AAV9 7mer insert	TCTGCCCAGACTGCGCTTAAGCCGTTCTTAGCGCAAGCCCAG	SAQTALKPFLAQAQ	SAQ	TALKPFL	AQAQ	3.356809241	2.520921548	1.444544218	2.440758336	0.392767096	0.23404454	0.286573876	0.407792923	0.309470446	0.287938461	0.327640077	0.283614294	0.321110271	0.310788214	0.076446607	0.31012933	0.188084161	0	0	0	2.948565228	0.737141307	2	0	0	0	0	0		0	9.179681174	9.849695377	5.260907615	6.072571041	0.745328825	0	0.102622045	0	0.065702543	0.042081147	1.20897523	23.66536059
53	PHP.V1	AAV9 7mer insert	AGCGCTCAAACAGCTCTAAAACCATTTCTAGCACAGGCTCAA	SAQTALKPFLAQAQ	SAQ	TALKPFL	AQAQ	3.170319839	4.033474477	3.611360546	3.60505162	0.119724195	0.35106681	0.229259101	0.407792923	0.329372945	0.276958163	0.36404453	0.141807147	0.096333081	0.200728253	0.713661232	0.265050599	0.484661238	0	0.126481046	0	0	0.031620261	2	7.480606528	0	0	6.957441331	3.609511965	1.156215652	16.13789653	7.62086739	6.151739569	5.511427025	8.855482629	0.557236442	0	0	0	0.131405086	0.032851272	2	5.047114817
54	PHP.V2	AAV9 7mer insert	AGCGCACAAACTACACTCAAACCTTTCTTGGCGCAAGCACAA	SAQTTLKPFLAQAQ	SAQ	TTLKPFL	AQAQ	3.543298643	3.529290167	2.889088437	3.320559082	0.112550378	0.35106681	0.114629551	0.152922346	0.206206236	0.61543033	0.254831171	0.389969654	0.096333081	0.247044636	0.594925143	0.226625436	0.550825131	0	0	0	0	0		0	0	0	0	0		9.862047881	2.944426037	3.939878151	1.670129402	4.604120368	0.787618121	0	0	0	0	0		40.48907664
55	PHP.V2	AAV9 7mer insert	AGTGCTCAGACAACCCTAAAGCCATTTTTAGCACAGGCCCAG	SAQTTLKPFLAQAQ	SAQ	TTLKPFL	AQAQ	4.662235057	4.705720223	5.958744901	5.10890006	0.144122669	3.101090156	2.751109213	2.752602229	2.868267199	0.070297487	2.87595179	3.119757235	2.633104221	2.876271082	0.084597959	2.872269141	0.069600492	10.7129619	2.02369673	0	5.897130456	4.658447271	1.013208025	37.40303264	8.297733751	27.74015436	20.87232399	23.57831118	0.519011109	76.20673363	49.8820411	64.6278258	61.46076198	63.04434063	0.17169673	0.960139796	1.12884249	0.341133435	0.591322889	0.755359652	0.471117506	599.5972402
56	PHP.eB	AAV9 7mer insert	AGTGATGGCACTCTCGCCGTACCTTTTAAAGCACAAGCACAG	SDGTLAVPFKAQAQ	SDG	TLAVPFK	AQAQ	4.475745655	5.041843096	3.430792518	4.31612709	0.189359615	1.28724497	1.547498932	1.682145806	1.505629903	0.133334333	1.237751403	1.772589338	1.5413293	1.517223347	0.176791768	1.511426625	0.14025919	0.35709873	0.252962091	0	0	0.152515205	1.187869885	7.480606528	1.382955625	0	20.87232399	7.433971537	1.281970402	44.37921547	20.95738532	28.78875877	20.79311105	28.72961765	0.385669927	0.960139796	0.410488178	0.085283359	0.065702543	0.380403469	1.097742517	302.0417823
57	PHP.eB	AAV9 7mer insert	TCTGACGGTACATTGGCTGTCCCGTTCAAGGCCCAGGCGCAA	SDGTLAVPFKAQAQ	SDG	TLAVPFK	AQAQ	4.289256252	4.201535913	3.9724966	4.154429589	0.039367487	3.978757181	4.986385448	5.352282111	4.772474914	0.149044122	4.586961083	5.920448389	6.165317201	5.557575557	0.152844814	5.165025235	0.159175491	0.71419746	1.011848365	3.094642524	8.845695684	3.416596008	1.103771841	14.96121306	1.382955625	16.88531135	34.78720666	17.00417167	0.806668868	150.6203676	98.20526841	91.93049018	90.10348122	107.7149019	0.267496119	1.280186395	0.820976356	2.558500759	0.459917802	1.279895328	0.715773606	504.4871655
58	PHP.eB	AAV9 7mer insert	TCTGACGGTACACTTGCCGTCCCCTTTAAGGCACAGGCACAA	SDGTLAVPFKAQAQ	SDG	TLAVPFK	AQAQ	6.340639677	4.36959735	3.9724966	4.894244543	0.259131574	5.558557827	7.39360601	5.760075034	6.237412957	0.16134083	6.916846077	6.842194844	6.775426715	6.844822546	0.010335738	6.541117751	0.110007255	5.177931584	5.691647053	6.808213553	20.6399566	9.579437197	0.77301194	37.40303264	5.5318225	3.618281003	48.70208932	23.81380637	0.953325314	94.58600468	95.08764084	117.9198618	126.4287957	108.5055758	0.148954226	1.600232994	1.026220445	0.511700152	0.328512716	0.866666577	0.659204762	947.9603207
59	PHP.eB	AAV9 7mer insert	TCAGATGGCACGCTCGCGGTGCCGTTCAAAGCTCAAGCTCAG	SDGTLAVPFKAQAQ	SDG	TLAVPFK	AQAQ	3.543298643	4.537658787	2.708520409	3.596492613	0.254617142	1.05320043	1.08898073	0.866559961	1.002913707	0.119086327	0.982920232	0.886294669	1.091774921	0.986996607	0.104155129	0.994955157	0.100551913	0.35709873	0	0.309464252	0	0.166640746	1.160582539	0	0	0	6.957441331	1.739360333	2	31.82751816	10.04568883	14.54990089	12.10843816	17.13288651	0.581799585	0	0	0.255850076	0	0.063962519	2	169.2465835
60	WT	AAV9	AGTGCCCAAGCACAAGCTCAA	SAQAQAQ	SAQ		AQAQ	1.491915218	1.512552929	1.263976191	1.422814779	0.096952002	0.35106681	0.401203427	0.407792923	0.38668772	0.080230269	1.965840464	1.808041125	1.477107246	1.750329612	0.142501929	1.068508666	0.71466603	0	0.126481046	2.166249767	0	0.573182703	1.855808	0	0	0	0	0		0	0	0	0	0		0	0	0	0	0		0
61	WT	AAV9	AGTGCCCAAGCTCAAGCACAA	SAQAQAQ	SAQ		AQAQ	1.118936414	1.008368619	2.889088437	1.672131156	0.631149595	1.40426724	1.08898073	1.631171691	1.374806554	0.198059445	3.567636398	3.686985823	2.665215248	3.30661249	0.168953148	2.340709522	0.482222687	0	1.897215684	0.618928505	0	0.629036047	1.421828588	0	0	0	0	0		0	0	0.311043012	0	0.077760753	2	0	0	0	0	0		0
62	WT	AAV9	AGTGCCCAAGCCCAGGCCCAG	SAQAQAQ	SAQ		AQAQ	2.42436223	1.848675802	3.069656464	2.447564832	0.249562719	2.867045616	3.094997864	2.752602229	2.904881903	0.060004307	8.15459748	10.49372888	9.92230737	9.523544577	0.128049448	6.21421324	0.596691292	0	0	7.117677805	2.948565228	2.516560758	1.338192683	0	0	0	0	0		0	0	0.103681004	0	0.025920251	2	0	0	0	0	0		0
63	WT	AAV9	AGTGCCCAAGCTCAGGCGCAA	SAQAQAQ	SAQ		AQAQ	3.356809241	3.697351604	3.250224491	3.434795112	0.067993083	2.340445401	3.438886516	2.854550459	2.877960792	0.190966683	10.04762904	11.45092712	10.62874997	10.70910204	0.065840374	6.793531417	0.636840726	0	1.011848365	1.23785701	0	0.562426344	1.166296133	0	0	0	0	0		0	0	0.725767028	0	0.181441757	2	0	0	0	0	0		0
64	WT	AAV9	AGTGCCCAAGCCCAAGCCCAA	SAQAQAQ	SAQ		AQAQ	1.118936414	2.352860112	2.708520409	2.060105645	0.404955001	0.760644755	0.917036404	0.509741153	0.729140771	0.281793465	2.51190726	2.977950088	2.922103465	2.803986937	0.090758269	1.766563854	0.653876012	0	1.770734639	0	0	0.44268366	2	0	0	0	0	0		0	0	0	0	0		0	0	0	0	0		0.112158107
65	WT	AAV9	AGTGCCCAAGCGCAAGCACAG	SAQAQAQ	SAQ		AQAQ	1.67840462	1.848675802	2.166816327	1.897965583	0.130618002	2.223423131	2.751109213	2.803576344	2.592702896	0.123762665	9.756393414	9.536530638	11.9774131	10.42344572	0.129540437	6.508074307	0.672698264	0	0	0	0	0		0	0	0	0	0		0	2.078418379	1.831697737	0	0.977529029	1.159288704	0	0	0	0	0		99.48424094
[truncated: 21 more columns]
