# Supplementary material for: Targeting AAV vectors to the central nervous system by engineering capsid–receptor interactions that enable crossing of the blood–brain barrier
Source: PLoS Biol. 2023 Jul 19;21(7):e3002112. doi: 10.1371/journal.pbio.3002112 (PMC10355383; doi:10.1371/journal.pbio.3002112)
Supplement: S13 Data — (CSV) [file pbio.3002112.s028.csv]

AA	c57_mouse_B_log2enr_qh2_x	umap_cluster	c57_mouse_B_log2enr_qh2_x_calibrated	plot	series_in_plot	value	value_calibrated
AAFMGSA	-7.5717151823709745	0	-7.055094399657443	Brain Transduction (LY6C1)	R1_top_hits	-7.5717151823709745	-7.055094399657443
AAHEGRW	0.6476372641853817	1	1.1642580468989134	Brain Transduction (LY6C1)	R1_top_hits	0.6476372641853817	1.1642580468989134
AALRLTN	-1.23067002510425	0	-0.7140492423907181	Brain Transduction (LY6C1)	R1_top_hits	-1.23067002510425	-0.7140492423907181
AANESRW	1.7489512031476036	1	2.2655719858611354	Brain Transduction (LY6C1)	R1_top_hits	1.7489512031476036	2.2655719858611354
AAPFGSS	-4.560256052458721	0	-4.043635269745189	Brain Transduction (LY6C1)	R1_top_hits	-4.560256052458721	-4.043635269745189
AAVNFSS	-2.8564095747557263	0	-2.3397887920421945	Brain Transduction (LY6C1)	R1_top_hits	-2.8564095747557263	-2.3397887920421945
AAWAGSA	-1.8946141066332078	0	-1.377993323919676	Brain Transduction (LY6C1)	R1_top_hits	-1.8946141066332078	-1.377993323919676
AAWGGSA	-3.668543385928331	0	-3.1519226032147993	Brain Transduction (LY6C1)	R1_top_hits	-3.668543385928331	-3.1519226032147993
AAWGGSS	-1.6526872252689881	0	-1.1360664425554563	Brain Transduction (LY6C1)	R1_top_hits	-1.6526872252689881	-1.1360664425554563
AAYHGST	-1.4285966460487678	0	-0.911975863335236	Brain Transduction (LY6C1)	R1_top_hits	-1.4285966460487678	-0.911975863335236
ADYGFSS	-2.377461152987799	0	-1.8608403702742673	Brain Transduction (LY6C1)	R1_top_hits	-2.377461152987799	-1.8608403702742673
AELSGRW	-5.545084040285551	1	-5.028463257572019	Brain Transduction (LY6C1)	R1_top_hits	-5.545084040285551	-5.028463257572019
AESYGSS	-1.261007156497179	0	-0.7443863737836471	Brain Transduction (LY6C1)	R1_top_hits	-1.261007156497179	-0.7443863737836471
AEVGRVY	-6.558739122259612	2	-6.0421183395460805	Brain Transduction (LY6C1)	R1_top_hits	-6.558739122259612	-6.0421183395460805
AEWKGSS	-7.147223027803279	0	-6.630602245089747	Brain Transduction (LY6C1)	R1_top_hits	-7.147223027803279	-6.630602245089747
AEWRGAA	-3.0740774501644776	0	-2.557456667450946	Brain Transduction (LY6C1)	R1_top_hits	-3.0740774501644776	-2.557456667450946
AEYRGSS	-2.74183548044398	0	-2.2252146977304483	Brain Transduction (LY6C1)	R1_top_hits	-2.74183548044398	-2.2252146977304483
AEYRVDR	1.0591375715508307	0	1.5757583542643625	Brain Transduction (LY6C1)	R1_top_hits	1.0591375715508307	1.5757583542643625
AFDRGSS	-2.4739836094988354	0	-1.9573628267853036	Brain Transduction (LY6C1)	R1_top_hits	-2.4739836094988354	-1.9573628267853036
AFHGGSM	-2.090897533729928	0	-1.574276751016396	Brain Transduction (LY6C1)	R1_top_hits	-2.090897533729928	-1.574276751016396
AFLGHSS	-0.5022344167315381	0	0.01438636598199372	Brain Transduction (LY6C1)	R1_top_hits	-0.5022344167315381	0.01438636598199372
AFPGAAQ	-4.095154007234796	0	-3.578533224521264	Brain Transduction (LY6C1)	R1_top_hits	-4.095154007234796	-3.578533224521264
AFPGGSA	-5.144679925186847	0	-4.628059142473315	Brain Transduction (LY6C1)	R1_top_hits	-5.144679925186847	-4.628059142473315
AFPGMSS	-5.88489895702598	0	-5.368278174312448	Brain Transduction (LY6C1)	R1_top_hits	-5.88489895702598	-5.368278174312448
AFPGSAA	-0.6027017363390199	0	-0.08608095362548807	Brain Transduction (LY6C1)	R1_top_hits	-0.6027017363390199	-0.08608095362548807
AFPRGSA	-3.7309736742675232	0	-3.2143528915539914	Brain Transduction (LY6C1)	R1_top_hits	-3.7309736742675232	-3.2143528915539914
AFQGAAS	-2.7729160225156777	0	-2.256295239802146	Brain Transduction (LY6C1)	R1_top_hits	-2.7729160225156777	-2.256295239802146
AFRGDAA	-7.903554592981603	0	-7.386933810268071	Brain Transduction (LY6C1)	R1_top_hits	-7.903554592981603	-7.386933810268071
AFYAGSA	-0.30122615058308494	0	0.2153946321304469	Brain Transduction (LY6C1)	R1_top_hits	-0.30122615058308494	0.2153946321304469
AFYGAAA	-3.8524869339324392	0	-3.3358661512189074	Brain Transduction (LY6C1)	R1_top_hits	-3.8524869339324392	-3.3358661512189074
AFYGGAA	0.7596551201952211	0	1.276275902908753	Brain Transduction (LY6C1)	R1_top_hits	0.7596551201952211	1.276275902908753
AFYGGSA	-1.4431983506422086	0	-0.9265775679286767	Brain Transduction (LY6C1)	R1_top_hits	-1.4431983506422086	-0.9265775679286767
AFYNGSA	-2.823999168625569	0	-2.3073783859120374	Brain Transduction (LY6C1)	R1_top_hits	-2.823999168625569	-2.3073783859120374
AFYSGST	0.8011865234005958	0	1.3178073061141276	Brain Transduction (LY6C1)	R1_top_hits	0.8011865234005958	1.3178073061141276
AGAFMAS	-3.6890577078297038	0	-3.172436925116172	Brain Transduction (LY6C1)	R1_top_hits	-3.6890577078297038	-3.172436925116172
AGANWSH	-2.126235680162446	0	-1.609614897448914	Brain Transduction (LY6C1)	R1_top_hits	-2.126235680162446	-1.609614897448914
AGDAGRW	-5.299094708394357	1	-4.782473925680825	Brain Transduction (LY6C1)	R1_top_hits	-5.299094708394357	-4.782473925680825
AGDPGRW	0.28281191159825025	1	0.7994326943117821	Brain Transduction (LY6C1)	R1_top_hits	0.28281191159825025	0.7994326943117821
AGDVGRW	-1.6819881215930366	1	-1.1653673388795047	Brain Transduction (LY6C1)	R1_top_hits	-1.6819881215930366	-1.1653673388795047
AGESGRW	-2.6723657884882486	1	-2.1557450057747167	Brain Transduction (LY6C1)	R1_top_hits	-2.6723657884882486	-2.1557450057747167
AGFDLRG	-0.17761922185942958	0	0.33900156085410227	Brain Transduction (LY6C1)	R1_top_hits	-0.17761922185942958	0.33900156085410227
AGFGQAQ	0.032506890193785574	0	0.5491276729073175	Brain Transduction (LY6C1)	R1_top_hits	0.032506890193785574	0.5491276729073175
AGPFLAS	-0.466503316593025	0	0.050117466120506826	Brain Transduction (LY6C1)	R1_top_hits	-0.466503316593025	0.050117466120506826
AGPGRAQ	-4.67742793559308	0	-4.160807152879548	Brain Transduction (LY6C1)	R1_top_hits	-4.67742793559308	-4.160807152879548
AGPGSHW	1.5691858748976513	1	2.085806657611183	Brain Transduction (LY6C1)	R1_top_hits	1.5691858748976513	2.085806657611183
AGPVRFS	-0.5836845764229632	0	-0.06706379370943139	Brain Transduction (LY6C1)	R1_top_hits	-0.5836845764229632	-0.06706379370943139
AGPVRYA	-5.082994724298469	0	-4.566373941584938	Brain Transduction (LY6C1)	R1_top_hits	-5.082994724298469	-4.566373941584938
AGQVRWD	-1.5834069141175744	0	-1.0667861314040425	Brain Transduction (LY6C1)	R1_top_hits	-1.5834069141175744	-1.0667861314040425
AGRGLSQ	-3.3988941289548973	0	-2.8822733462413654	Brain Transduction (LY6C1)	R1_top_hits	-3.3988941289548973	-2.8822733462413654
AGSPGPW	-0.7020885758589329	1	-0.18546779314540107	Brain Transduction (LY6C1)	R1_top_hits	-0.7020885758589329	-0.18546779314540107
AGSPGVW	-0.45096598045029856	1	0.06565480226323328	Brain Transduction (LY6C1)	R1_top_hits	-0.45096598045029856	0.06565480226323328
AGSRMVF	-3.6213421258778693	1	-3.1047213431643375	Brain Transduction (LY6C1)	R1_top_hits	-3.6213421258778693	-3.1047213431643375
AGVGFSS	-0.4917376461626626	0	0.024883136550869267	Brain Transduction (LY6C1)	R1_top_hits	-0.4917376461626626	0.024883136550869267
AGVGGHW	1.2962303354389433	1	1.8128511181524751	Brain Transduction (LY6C1)	R1_top_hits	1.2962303354389433	1.8128511181524751
AGVGSVY	-5.772447559156612	2	-5.25582677644308	Brain Transduction (LY6C1)	R1_top_hits	-5.772447559156612	-5.25582677644308
AGYGLST	-1.1871537390991276	0	-0.6705329563855957	Brain Transduction (LY6C1)	R1_top_hits	-1.1871537390991276	-0.6705329563855957
AGYGYSS	0.7621097535531562	0	1.278730536266688	Brain Transduction (LY6C1)	R1_top_hits	0.7621097535531562	1.278730536266688
AGYKIGG	-6.522748342571689	0	-6.006127559858157	Brain Transduction (LY6C1)	R1_top_hits	-6.522748342571689	-6.006127559858157
AGYNLSS	-2.562424699554078	0	-2.045803916840546	Brain Transduction (LY6C1)	R1_top_hits	-2.562424699554078	-2.045803916840546
AGYNSSF	3.7340480497639135	0	4.250668832477445	Brain Transduction (LY6C1)	R1_top_hits	3.7340480497639135	4.250668832477445
AHLGDFR	2.1313556552435124	0	2.6479764379570443	Brain Transduction (LY6C1)	R1_top_hits	2.1313556552435124	2.6479764379570443
AHVGYSQ	1.9095448184098158	0	2.4261656011233477	Brain Transduction (LY6C1)	R1_top_hits	1.9095448184098158	2.4261656011233477
AIDTGRW	-1.865260018088697	1	-1.348639235375165	Brain Transduction (LY6C1)	R1_top_hits	-1.865260018088697	-1.348639235375165
AIEHGYS	-1.2841007226860026	0	-0.7674799399724708	Brain Transduction (LY6C1)	R1_top_hits	-1.2841007226860026	-0.7674799399724708
AIGRGFS	-7.677165834975135	0	-7.160545052261603	Brain Transduction (LY6C1)	R1_top_hits	-7.677165834975135	-7.160545052261603
AIPGWSS	-6.760445520953483	0	-6.243824738239951	Brain Transduction (LY6C1)	R1_top_hits	-6.760445520953483	-6.243824738239951
AIPHGYA	-0.4592489732150329	0	0.05737180949849896	Brain Transduction (LY6C1)	R1_top_hits	-0.4592489732150329	0.05737180949849896
AIPIYGA	3.0206374735741868	0	3.5372582562877186	Brain Transduction (LY6C1)	R1_top_hits	3.0206374735741868	3.5372582562877186
AIPLYGA	0.9434276035873564	0	1.4600483863008882	Brain Transduction (LY6C1)	R1_top_hits	0.9434276035873564	1.4600483863008882
AIRTYGA	-3.1495853087089745	0	-2.6329645259954426	Brain Transduction (LY6C1)	R1_top_hits	-3.1495853087089745	-2.6329645259954426
AISHGSS	-0.44150611911086246	0	0.07511466360266938	Brain Transduction (LY6C1)	R1_top_hits	-0.44150611911086246	0.07511466360266938
AITHGSA	-7.971229736536934	0	-7.454608953823402	Brain Transduction (LY6C1)	R1_top_hits	-7.971229736536934	-7.454608953823402
AKAGWSS	-0.4574995686003991	0	0.05912121411313276	Brain Transduction (LY6C1)	R1_top_hits	-0.4574995686003991	0.05912121411313276
AKFDLRG	-1.1498665801731383	0	-0.6332457974596064	Brain Transduction (LY6C1)	R1_top_hits	-1.1498665801731383	-0.6332457974596064
AKFGLSQ	1.34543955481978	0	1.8620603375333118	Brain Transduction (LY6C1)	R1_top_hits	1.34543955481978	1.8620603375333118
AKGGYSY	-6.468046151676606	0	-5.951425368963074	Brain Transduction (LY6C1)	R1_top_hits	-6.468046151676606	-5.951425368963074
AKIGYSA	-2.268139604818177	0	-1.7515188221046452	Brain Transduction (LY6C1)	R1_top_hits	-2.268139604818177	-1.7515188221046452
AKLGMAQ	1.6764806272187198	0	2.1931014099322517	Brain Transduction (LY6C1)	R1_top_hits	1.6764806272187198	2.1931014099322517
AKQGWST	-5.943942452962977	0	-5.427321670249445	Brain Transduction (LY6C1)	R1_top_hits	-5.943942452962977	-5.427321670249445
AKVVLHN	-1.8714909454515523	0	-1.3548701627380204	Brain Transduction (LY6C1)	R1_top_hits	-1.8714909454515523	-1.3548701627380204
AKYGSAQ	0.19806861881985055	0	0.7146894015333825	Brain Transduction (LY6C1)	R1_top_hits	0.19806861881985055	0.7146894015333825
ALAYGSA	-6.41930984534482	0	-5.902689062631288	Brain Transduction (LY6C1)	R1_top_hits	-6.41930984534482	-5.902689062631288
ALDSGRW	-1.0985744389689729	1	-0.581953656255441	Brain Transduction (LY6C1)	R1_top_hits	-1.0985744389689729	-0.581953656255441
ALGSGSW	-2.037235640071344	1	-1.520614857357812	Brain Transduction (LY6C1)	R1_top_hits	-2.037235640071344	-1.520614857357812
ALGYRAD	-0.8330032476104171	0	-0.31638246489688526	Brain Transduction (LY6C1)	R1_top_hits	-0.8330032476104171	-0.31638246489688526
ALGYRAG	-7.621620539030287	3	-7.104999756316755	Brain Transduction (LY6C1)	R1_top_hits	-7.621620539030287	-7.104999756316755
ALPAYRP	-3.3720455687422604	1	-2.8554247860287285	Brain Transduction (LY6C1)	R1_top_hits	-3.3720455687422604	-2.8554247860287285
ALTYRAD	-7.347641261160042	0	-6.8310204784465105	Brain Transduction (LY6C1)	R1_top_hits	-7.347641261160042	-6.8310204784465105
ALYLGSS	-4.311178484797464	0	-3.7945577020839325	Brain Transduction (LY6C1)	R1_top_hits	-4.311178484797464	-3.7945577020839325
AMGESRW	-4.493914089825911	1	-3.9772933071123795	Brain Transduction (LY6C1)	R1_top_hits	-4.493914089825911	-3.9772933071123795
AMHMGSS	-3.4770483751456394	0	-2.9604275924321075	Brain Transduction (LY6C1)	R1_top_hits	-3.4770483751456394	-2.9604275924321075
AMRGFST	-2.1735520050169344	0	-1.6569312223034025	Brain Transduction (LY6C1)	R1_top_hits	-2.1735520050169344	-1.6569312223034025
AMRGYSS	-0.9018190527373476	0	-0.3851982700238158	Brain Transduction (LY6C1)	R1_top_hits	-0.9018190527373476	-0.3851982700238158
AMYLGSA	-1.3498148596763233	0	-0.8331940769627915	Brain Transduction (LY6C1)	R1_top_hits	-1.3498148596763233	-0.8331940769627915
ANFGQAQ	1.5420598749500034	0	2.058680657663535	Brain Transduction (LY6C1)	R1_top_hits	1.5420598749500034	2.058680657663535
ANHGYSM	-0.10325384402947017	0	0.41336693868406166	Brain Transduction (LY6C1)	R1_top_hits	-0.10325384402947017	0.41336693868406166
ANKFYSA	0.3156636761389355	0	0.8322844588524674	Brain Transduction (LY6C1)	R1_top_hits	0.3156636761389355	0.8322844588524674
ANKYSIS	-9.538994881068287	0	-9.022374098354756	Brain Transduction (LY6C1)	R1_top_hits	-9.538994881068287	-9.022374098354756
APDSARW	5.117396868233833	1	5.6340176509473645	Brain Transduction (LY6C1)	R1_top_hits	5.117396868233833	5.6340176509473645
APGSGSW	-2.3675169031275884	1	-1.8508961204140566	Brain Transduction (LY6C1)	R1_top_hits	-2.3675169031275884	-1.8508961204140566
APHTGFH	-5.347712514039244	0	-4.831091731325712	Brain Transduction (LY6C1)	R1_top_hits	-5.347712514039244	-4.831091731325712
APLRPNI	-0.8056959610965322	0	-0.28907517838300034	Brain Transduction (LY6C1)	R1_top_hits	-0.8056959610965322	-0.28907517838300034
APNEVRW	-1.2963445010425263	1	-0.7797237183289945	Brain Transduction (LY6C1)	R1_top_hits	-1.2963445010425263	-0.7797237183289945
APVRLTN	-7.555454657097324	0	-7.038833874383792	Brain Transduction (LY6C1)	R1_top_hits	-7.555454657097324	-7.038833874383792
AQPGWSS	-0.6229470564326026	0	-0.10632627371907077	Brain Transduction (LY6C1)	R1_top_hits	-0.6229470564326026	-0.10632627371907077
AQVGWSA	0.05296034260195364	0	0.5695811253154854	Brain Transduction (LY6C1)	R1_top_hits	0.05296034260195364	0.5695811253154854
AQYMGSS	-0.2822683957013325	0	0.23435238701219935	Brain Transduction (LY6C1)	R1_top_hits	-0.2822683957013325	0.23435238701219935
ARAGFSA	-1.5305948096188962	0	-1.0139740269053643	Brain Transduction (LY6C1)	R1_top_hits	-1.5305948096188962	-1.0139740269053643
ARAGLSQ	-0.21422369018699675	0	0.3023970925265351	Brain Transduction (LY6C1)	R1_top_hits	-0.21422369018699675	0.3023970925265351
ARAGYGF	-3.1827631476455873	0	-2.6661423649320555	Brain Transduction (LY6C1)	R1_top_hits	-3.1827631476455873	-2.6661423649320555
ARALGSA	-2.095556146298807	0	-1.5789353635852752	Brain Transduction (LY6C1)	R1_top_hits	-2.095556146298807	-1.5789353635852752
AREYSYS	-0.7645316913712995	0	-0.24791090865776766	Brain Transduction (LY6C1)	R1_top_hits	-0.7645316913712995	-0.24791090865776766
ARFGGST	-5.748028947821508	0	-5.231408165107976	Brain Transduction (LY6C1)	R1_top_hits	-5.748028947821508	-5.231408165107976
ARHGFSS	-4.106238777485385	0	-3.589617994771853	Brain Transduction (LY6C1)	R1_top_hits	-4.106238777485385	-3.589617994771853
ARHMGST	-3.653423213972151	0	-3.1368024312586194	Brain Transduction (LY6C1)	R1_top_hits	-3.653423213972151	-3.1368024312586194
ARIADRA	-2.9539455451248617	0	-2.43732476241133	Brain Transduction (LY6C1)	R1_top_hits	-2.9539455451248617	-2.43732476241133
ARILGSA	0.3196846330136311	0	0.836305415727163	Brain Transduction (LY6C1)	R1_top_hits	0.3196846330136311	0.836305415727163
ARLGLAQ	2.6351474714618464	0	3.151768254175378	Brain Transduction (LY6C1)	R1_top_hits	2.6351474714618464	3.151768254175378
ARLGYST	-6.904783466290379	0	-6.388162683576847	Brain Transduction (LY6C1)	R1_top_hits	-6.904783466290379	-6.388162683576847
ARLLGSS	0.4073100772747468	0	0.9239308599882786	Brain Transduction (LY6C1)	R1_top_hits	0.4073100772747468	0.9239308599882786
ARLMGSA	0.5639052673301531	0	1.080526050043685	Brain Transduction (LY6C1)	R1_top_hits	0.5639052673301531	1.080526050043685
ARNGSVY	-2.6837475515561953	2	-2.1671267688426634	Brain Transduction (LY6C1)	R1_top_hits	-2.6837475515561953	-2.1671267688426634
ARPGFSS	-4.351549578249327	0	-3.834928795535795	Brain Transduction (LY6C1)	R1_top_hits	-4.351549578249327	-3.834928795535795
ARPGMAQ	-0.17965760562310218	0	0.33696317709042967	Brain Transduction (LY6C1)	R1_top_hits	-0.17965760562310218	0.33696317709042967
ARPNFSS	-2.4927555397584342	0	-1.9761347570449024	Brain Transduction (LY6C1)	R1_top_hits	-2.4927555397584342	-1.9761347570449024
ARPSFSA	-4.6410357057779095	0	-4.124414923064378	Brain Transduction (LY6C1)	R1_top_hits	-4.6410357057779095	-4.124414923064378
ARPTGSW	0.7860812331132104	1	1.3027020158267422	Brain Transduction (LY6C1)	R1_top_hits	0.7860812331132104	1.3027020158267422
ARPYAHE	-4.182870554920113	0	-3.666249772206581	Brain Transduction (LY6C1)	R1_top_hits	-4.182870554920113	-3.666249772206581
ARSGFSS	-3.1185115293000485	0	-2.6018907465865166	Brain Transduction (LY6C1)	R1_top_hits	-3.1185115293000485	-2.6018907465865166
ARSGMAQ	-0.5050605026551943	0	0.011560280058337535	Brain Transduction (LY6C1)	R1_top_hits	-0.5050605026551943	0.011560280058337535
ARSGYAA	-5.6788534325962905	0	-5.162232649882759	Brain Transduction (LY6C1)	R1_top_hits	-5.6788534325962905	-5.162232649882759
ARSPGPW	-5.275044546708603	1	-4.758423763995071	Brain Transduction (LY6C1)	R1_top_hits	-5.275044546708603	-4.758423763995071
ARTSPGW	-2.86803449488558	1	-2.351413712172048	Brain Transduction (LY6C1)	R1_top_hits	-2.86803449488558	-2.351413712172048
ARTYGAA	-0.18208675553174558	0	0.33453402718178626	Brain Transduction (LY6C1)	R1_top_hits	-0.18208675553174558	0.33453402718178626
ARVALVN	-3.158345707066075	0	-2.6417249243525434	Brain Transduction (LY6C1)	R1_top_hits	-3.158345707066075	-2.6417249243525434
ARVGAAQ	-0.8660773316145846	0	-0.3494565489010527	Brain Transduction (LY6C1)	R1_top_hits	-0.8660773316145846	-0.3494565489010527
ARVGSLY	-1.0823691900475716	2	-0.5657484073340397	Brain Transduction (LY6C1)	R1_top_hits	-1.0823691900475716	-0.5657484073340397
ARVGSSY	-3.089756820192306	2	-2.573136037478774	Brain Transduction (LY6C1)	R1_top_hits	-3.089756820192306	-2.573136037478774
ARVGYAQ	2.318018059302986	0	2.834638842016518	Brain Transduction (LY6C1)	R1_top_hits	2.318018059302986	2.834638842016518
ARVLGSA	-7.004882516958348	0	-6.488261734244817	Brain Transduction (LY6C1)	R1_top_hits	-7.004882516958348	-6.488261734244817
ARVLGSQ	-3.166199826269839	0	-2.649579043556307	Brain Transduction (LY6C1)	R1_top_hits	-3.166199826269839	-2.649579043556307
ARWEGSA	-3.5866982973690016	0	-3.0700775146554697	Brain Transduction (LY6C1)	R1_top_hits	-3.5866982973690016	-3.0700775146554697
ASAAVDV	-0.9884097605068493	0	-0.4717889777933174	Brain Transduction (LY6C1)	R1_top_hits	-0.9884097605068493	-0.4717889777933174
ASESGRW	-0.5844779820424899	1	-0.06785719932895806	Brain Transduction (LY6C1)	R1_top_hits	-0.5844779820424899	-0.06785719932895806
ASWQGSS	-0.5780165496872268	0	-0.061395766973694976	Brain Transduction (LY6C1)	R1_top_hits	-0.5780165496872268	-0.061395766973694976
ASYGSSY	-9.948406693365506	2	-9.431785910651975	Brain Transduction (LY6C1)	R1_top_hits	-9.948406693365506	-9.431785910651975
ASYGTAQ	-1.8962593456246999	0	-1.379638562911168	Brain Transduction (LY6C1)	R1_top_hits	-1.8962593456246999	-1.379638562911168
ASYGYSA	-0.7045764042399852	0	-0.1879556215264534	Brain Transduction (LY6C1)	R1_top_hits	-0.7045764042399852	-0.1879556215264534
ASYGYSS	-0.4350036456373743	0	0.08161713707615753	Brain Transduction (LY6C1)	R1_top_hits	-0.4350036456373743	0.08161713707615753
ASYLGSS	-4.537601362228755	0	-4.020980579515223	Brain Transduction (LY6C1)	R1_top_hits	-4.537601362228755	-4.020980579515223
ATDSARW	-0.496203237164901	1	0.020417545548630844	Brain Transduction (LY6C1)	R1_top_hits	-0.496203237164901	0.020417545548630844
ATGYGSS	-6.009274095735409	0	-5.4926533130218775	Brain Transduction (LY6C1)	R1_top_hits	-6.009274095735409	-5.4926533130218775
ATVGRVY	-5.65073465516916	2	-5.134113872455628	Brain Transduction (LY6C1)	R1_top_hits	-5.65073465516916	-5.134113872455628
AVAHGSS	-5.36887188594666	0	-4.852251103233129	Brain Transduction (LY6C1)	R1_top_hits	-5.36887188594666	-4.852251103233129
AVDSNRW	-3.436293609762426	1	-2.919672827048894	Brain Transduction (LY6C1)	R1_top_hits	-3.436293609762426	-2.919672827048894
AVQSHGW	-1.673893591018459	1	-1.157272808304927	Brain Transduction (LY6C1)	R1_top_hits	-1.673893591018459	-1.157272808304927
AVQTQHW	-5.057330394696327	1	-4.540709611982795	Brain Transduction (LY6C1)	R1_top_hits	-5.057330394696327	-4.540709611982795
AVRLGSA	-8.084533336124176	0	-7.567912553410644	Brain Transduction (LY6C1)	R1_top_hits	-8.084533336124176	-7.567912553410644
AVSYGSA	-0.7268851072287736	0	-0.2102643245152418	Brain Transduction (LY6C1)	R1_top_hits	-0.7268851072287736	-0.2102643245152418
AVTHGSA	0.6766090115018208	0	1.1932297942153527	Brain Transduction (LY6C1)	R1_top_hits	0.6766090115018208	1.1932297942153527
AVTQGYR	-2.6063191942252173	0	-2.0896984115116854	Brain Transduction (LY6C1)	R1_top_hits	-2.6063191942252173	-2.0896984115116854
AWDKGYG	-4.284722475233614	0	-3.768101692520082	Brain Transduction (LY6C1)	R1_top_hits	-4.284722475233614	-3.768101692520082
AWGSLGA	-4.236992143331755	0	-3.7203713606182234	Brain Transduction (LY6C1)	R1_top_hits	-4.236992143331755	-3.7203713606182234
AWGTTGA	-7.017920203697925	0	-6.5012994209843935	Brain Transduction (LY6C1)	R1_top_hits	-7.017920203697925	-6.5012994209843935
AWIGGSS	-0.3616096795256801	0	0.15501110318785172	Brain Transduction (LY6C1)	R1_top_hits	-0.3616096795256801	0.15501110318785172
AWKGGST	-4.93414121431989	0	-4.417520431606358	Brain Transduction (LY6C1)	R1_top_hits	-4.93414121431989	-4.417520431606358
AWPAGSS	-4.03883933094647	0	-3.522218548232938	Brain Transduction (LY6C1)	R1_top_hits	-4.03883933094647	-3.522218548232938
AWPGGSS	2.00539641811137	0	2.522017200824902	Brain Transduction (LY6C1)	R1_top_hits	2.00539641811137	2.522017200824902
AWPGGSV	-3.1376944972983662	0	-2.6210737145848344	Brain Transduction (LY6C1)	R1_top_hits	-3.1376944972983662	-2.6210737145848344
AWPGSAT	-4.0563349364149985	0	-3.5397141537014667	Brain Transduction (LY6C1)	R1_top_hits	-4.0563349364149985	-3.5397141537014667
AWPSGST	-0.37118673515140127	0	0.14543404756213058	Brain Transduction (LY6C1)	R1_top_hits	-0.37118673515140127	0.14543404756213058
AWQGGSS	-2.8602455312907673	0	-2.3436247485772355	Brain Transduction (LY6C1)	R1_top_hits	-2.8602455312907673	-2.3436247485772355
AWSGGST	-4.068389391502147	0	-3.551768608788615	Brain Transduction (LY6C1)	R1_top_hits	-4.068389391502147	-3.551768608788615
AYAGYTH	-4.263783820321685	0	-3.7471630376081535	Brain Transduction (LY6C1)	R1_top_hits	-4.263783820321685	-3.7471630376081535
AYERGSS	-5.042893434839228	0	-4.526272652125696	Brain Transduction (LY6C1)	R1_top_hits	-5.042893434839228	-4.526272652125696
AYGGFSS	-8.691727090838457	0	-8.175106308124924	Brain Transduction (LY6C1)	R1_top_hits	-8.691727090838457	-8.175106308124924
AYHGAAA	0.5916721039383219	0	1.1082928866518538	Brain Transduction (LY6C1)	R1_top_hits	0.5916721039383219	1.1082928866518538
AYHGGST	-0.3428375410303402	0	0.17378324168319165	Brain Transduction (LY6C1)	R1_top_hits	-0.3428375410303402	0.17378324168319165
AYHGHAS	2.031905111498185	0	2.548525894211717	Brain Transduction (LY6C1)	R1_top_hits	2.031905111498185	2.548525894211717
AYHGSAA	-2.668318829058435	0	-2.151698046344903	Brain Transduction (LY6C1)	R1_top_hits	-2.668318829058435	-2.151698046344903
AYHLGSS	-0.04157722368950936	0	0.4750435590240225	Brain Transduction (LY6C1)	R1_top_hits	-0.04157722368950936	0.4750435590240225
AYHPNLG	-5.63036194924191	0	-5.113741166528378	Brain Transduction (LY6C1)	R1_top_hits	-5.63036194924191	-5.113741166528378
AYKVSLA	-2.060208977156102	0	-1.5435881944425702	Brain Transduction (LY6C1)	R1_top_hits	-2.060208977156102	-1.5435881944425702
AYLGGST	2.5037414938513205	0	3.0203622765648523	Brain Transduction (LY6C1)	R1_top_hits	2.5037414938513205	3.0203622765648523
AYLHGSS	-4.4452658901026405	0	-3.9286451073891087	Brain Transduction (LY6C1)	R1_top_hits	-4.4452658901026405	-3.9286451073891087
AYPAQSQ	-2.7386480978030088	0	-2.222027315089477	Brain Transduction (LY6C1)	R1_top_hits	-2.7386480978030088	-2.222027315089477
AYPGAAA	-2.1618951332698786	0	-1.6452743505563467	Brain Transduction (LY6C1)	R1_top_hits	-2.1618951332698786	-1.6452743505563467
AYPGHAS	3.0740322856911	0	3.590653068404632	Brain Transduction (LY6C1)	R1_top_hits	3.0740322856911	3.590653068404632
AYPGMSS	-0.37262041805530977	0	0.14400036465822208	Brain Transduction (LY6C1)	R1_top_hits	-0.37262041805530977	0.14400036465822208
AYPGQAS	2.5597224017815363	0	3.076343184495068	Brain Transduction (LY6C1)	R1_top_hits	2.5597224017815363	3.076343184495068
AYPGRSQ	-4.337801888718171	0	-3.821181106004639	Brain Transduction (LY6C1)	R1_top_hits	-4.337801888718171	-3.821181106004639
AYPGTSS	-0.719065520312534	0	-0.20244473759900217	Brain Transduction (LY6C1)	R1_top_hits	-0.719065520312534	-0.20244473759900217
AYPGYSS	1.2255115053920684	0	1.7421322881056003	Brain Transduction (LY6C1)	R1_top_hits	1.2255115053920684	1.7421322881056003
AYRLGSA	-5.575681035043059	0	-5.059060252329527	Brain Transduction (LY6C1)	R1_top_hits	-5.575681035043059	-5.059060252329527
AYRPAGS	-5.989689298123421	0	-5.4730685154098895	Brain Transduction (LY6C1)	R1_top_hits	-5.989689298123421	-5.4730685154098895
AYSGHAS	-7.630296816294941	0	-7.1136760335814095	Brain Transduction (LY6C1)	R1_top_hits	-7.630296816294941	-7.1136760335814095
AYSGQSS	-5.916523605003651	0	-5.3999028222901195	Brain Transduction (LY6C1)	R1_top_hits	-5.916523605003651	-5.3999028222901195
AYSYGSS	-1.1681807711805108	0	-0.6515599884669789	Brain Transduction (LY6C1)	R1_top_hits	-1.1681807711805108	-0.6515599884669789
AYTHGSA	-5.653552337868673	0	-5.136931555155141	Brain Transduction (LY6C1)	R1_top_hits	-5.653552337868673	-5.136931555155141
AYVGLSS	-2.300013566686617	0	-1.7833927839730852	Brain Transduction (LY6C1)	R1_top_hits	-2.300013566686617	-1.7833927839730852
AYVGYSA	0.863295419440017	0	1.3799162021535487	Brain Transduction (LY6C1)	R1_top_hits	0.863295419440017	1.3799162021535487
AYVPAGA	-2.743301947874081	0	-2.2266811651605494	Brain Transduction (LY6C1)	R1_top_hits	-2.743301947874081	-2.2266811651605494
AYVTGSA	-0.40450549032797645	0	0.1121152923855554	Brain Transduction (LY6C1)	R1_top_hits	-0.40450549032797645	0.1121152923855554
AYYSGST	-0.5003921446175746	0	0.016228638095957204	Brain Transduction (LY6C1)	R1_top_hits	-0.5003921446175746	0.016228638095957204
CFGSSCG	-6.302167909444232	0	-5.7855471267307	Brain Transduction (LY6C1)	R1_top_hits	-6.302167909444232	-5.7855471267307
DAASGRW	-2.8584245445195395	1	-2.3418037618060077	Brain Transduction (LY6C1)	R1_top_hits	-2.8584245445195395	-2.3418037618060077
DAGGSRW	-0.5671685533499097	1	-0.05054777063637783	Brain Transduction (LY6C1)	R1_top_hits	-0.5671685533499097	-0.05054777063637783
DAGQSRW	-4.019653650230143	1	-3.5030328675166116	Brain Transduction (LY6C1)	R1_top_hits	-4.019653650230143	-3.5030328675166116
DAGVARW	-2.7498079249416043	1	-2.2331871422280725	Brain Transduction (LY6C1)	R1_top_hits	-2.7498079249416043	-2.2331871422280725
DAHDGRW	-2.3893627384511853	1	-1.8727419557376535	Brain Transduction (LY6C1)	R1_top_hits	-2.3893627384511853	-1.8727419557376535
DAKYMAS	-4.072592354259455	0	-3.555971571545923	Brain Transduction (LY6C1)	R1_top_hits	-4.072592354259455	-3.555971571545923
DANAARW	-0.1984967855626943	1	0.31812399715083756	Brain Transduction (LY6C1)	R1_top_hits	-0.1984967855626943	0.31812399715083756
DANSGRW	2.82279837491149	1	3.339419157625022	Brain Transduction (LY6C1)	R1_top_hits	2.82279837491149	3.339419157625022
DAPAARY	-5.785588906675832	1	-5.2689681239623	Brain Transduction (LY6C1)	R1_top_hits	-5.785588906675832	-5.2689681239623
DAPGARY	-4.155111158119768	1	-3.638490375406236	Brain Transduction (LY6C1)	R1_top_hits	-4.155111158119768	-3.638490375406236
DAQSSRW	-7.823612703471748	1	-7.306991920758216	Brain Transduction (LY6C1)	R1_top_hits	-7.823612703471748	-7.306991920758216
DARWSAA	-1.4041994940247282	0	-0.8875787113111964	Brain Transduction (LY6C1)	R1_top_hits	-1.4041994940247282	-0.8875787113111964
DARWTAS	-3.40722258492786	0	-2.890601802214328	Brain Transduction (LY6C1)	R1_top_hits	-3.40722258492786	-2.890601802214328
DASNARW	-0.4833765167620576	1	0.03324426595147423	Brain Transduction (LY6C1)	R1_top_hits	-0.4833765167620576	0.03324426595147423
DASSARW	4.573472630144726	1	5.090093412858258	Brain Transduction (LY6C1)	R1_top_hits	4.573472630144726	5.090093412858258
DASSNRW	-2.668926370163198	1	-2.152305587449666	Brain Transduction (LY6C1)	R1_top_hits	-2.668926370163198	-2.152305587449666
DASTSRW	-2.611841694415762	1	-2.09522091170223	Brain Transduction (LY6C1)	R1_top_hits	-2.611841694415762	-2.09522091170223
DATVSRW	-3.103816412017937	1	-2.587195629304405	Brain Transduction (LY6C1)	R1_top_hits	-3.103816412017937	-2.587195629304405
DAVAGRW	-5.076754251348313	1	-4.560133468634781	Brain Transduction (LY6C1)	R1_top_hits	-5.076754251348313	-4.560133468634781
DAVTNRW	-2.9698995256716336	1	-2.4532787429581018	Brain Transduction (LY6C1)	R1_top_hits	-2.9698995256716336	-2.4532787429581018
DAWKGAS	-5.934329143670621	0	-5.417708360957089	Brain Transduction (LY6C1)	R1_top_hits	-5.934329143670621	-5.417708360957089
DAWRGSA	-0.8493797297517928	0	-0.3327589470382609	Brain Transduction (LY6C1)	R1_top_hits	-0.8493797297517928	-0.3327589470382609
DDRPGRW	-2.644277001397208	1	-2.127656218683676	Brain Transduction (LY6C1)	R1_top_hits	-2.644277001397208	-2.127656218683676
DDSTRRY	-5.184648460242182	1	-4.66802767752865	Brain Transduction (LY6C1)	R1_top_hits	-5.184648460242182	-4.66802767752865
DEASARY	-4.300939161524681	1	-3.7843183788111494	Brain Transduction (LY6C1)	R1_top_hits	-4.300939161524681	-3.7843183788111494
DENPGRW	4.436797973460216	1	4.953418756173748	Brain Transduction (LY6C1)	R1_top_hits	4.436797973460216	4.953418756173748
DENRARW	-2.047237750576679	1	-1.5306169678631472	Brain Transduction (LY6C1)	R1_top_hits	-2.047237750576679	-1.5306169678631472
DERIGRW	-5.249490824549421	1	-4.7328700418358896	Brain Transduction (LY6C1)	R1_top_hits	-5.249490824549421	-4.7328700418358896
DERSARW	1.973020336704874	1	2.4896411194184056	Brain Transduction (LY6C1)	R1_top_hits	1.973020336704874	2.4896411194184056
DERSGRW	-3.059328252365674	1	-2.542707469652142	Brain Transduction (LY6C1)	R1_top_hits	-3.059328252365674	-2.542707469652142
DEWRGSS	-4.930059107742634	0	-4.4134383250291025	Brain Transduction (LY6C1)	R1_top_hits	-4.930059107742634	-4.4134383250291025
DFRHGAS	-3.9501380253784477	0	-3.433517242664916	Brain Transduction (LY6C1)	R1_top_hits	-3.9501380253784477	-3.433517242664916
DFRLGST	-1.9199002622853905	0	-1.4032794795718586	Brain Transduction (LY6C1)	R1_top_hits	-1.9199002622853905	-1.4032794795718586
DFRMGST	-0.5728351319465467	0	-0.056214349233014826	Brain Transduction (LY6C1)	R1_top_hits	-0.5728351319465467	-0.056214349233014826
DGAASRF	-1.1689671236452714	1	-0.6523463409317396	Brain Transduction (LY6C1)	R1_top_hits	-1.1689671236452714	-0.6523463409317396
DGATSRW	-6.606348069234615	1	-6.089727286521083	Brain Transduction (LY6C1)	R1_top_hits	-6.606348069234615	-6.089727286521083
DGEPGRW	1.777607967092303	1	2.2942287498058347	Brain Transduction (LY6C1)	R1_top_hits	1.777607967092303	2.2942287498058347
DGNARWN	-9.475760597838041	0	-8.959139815124509	Brain Transduction (LY6C1)	R1_top_hits	-9.475760597838041	-8.959139815124509
DGNSARW	0.7790949263373321	1	1.295715709050864	Brain Transduction (LY6C1)	R1_top_hits	0.7790949263373321	1.295715709050864
DGPGLRY	-1.9529186423822964	1	-1.4362978596687646	Brain Transduction (LY6C1)	R1_top_hits	-1.9529186423822964	-1.4362978596687646
DGQPGKW	-3.4019833115813967	1	-2.885362528867865	Brain Transduction (LY6C1)	R1_top_hits	-3.4019833115813967	-2.885362528867865
DGREGRW	-6.11356198674203	1	-5.596941204028498	Brain Transduction (LY6C1)	R1_top_hits	-6.11356198674203	-5.596941204028498
DGRFMAS	-8.33644454364299	0	-7.8198237609294585	Brain Transduction (LY6C1)	R1_top_hits	-8.33644454364299	-7.8198237609294585
DGRGWSA	-2.911273674110192	0	-2.3946528913966603	Brain Transduction (LY6C1)	R1_top_hits	-2.911273674110192	-2.3946528913966603
DGRPGVW	-3.174784478221291	1	-2.658163695507759	Brain Transduction (LY6C1)	R1_top_hits	-3.174784478221291	-2.658163695507759
DGSSARW	1.253517992757786	1	1.7701387754713178	Brain Transduction (LY6C1)	R1_top_hits	1.253517992757786	1.7701387754713178
DGSSGRW	-3.3771855523642222	1	-2.8605647696506904	Brain Transduction (LY6C1)	R1_top_hits	-3.3771855523642222	-2.8605647696506904
DGSTSRW	-4.616749935752064	1	-4.100129153038532	Brain Transduction (LY6C1)	R1_top_hits	-4.616749935752064	-4.100129153038532
DGTTGRW	-2.347151843288158	1	-1.8305310605746263	Brain Transduction (LY6C1)	R1_top_hits	-2.347151843288158	-1.8305310605746263
DGTVGRW	-0.042290055824375394	1	0.47433072688915645	Brain Transduction (LY6C1)	R1_top_hits	-0.042290055824375394	0.47433072688915645
DGWAGSS	-2.2053825795833855	0	-1.6887617968698536	Brain Transduction (LY6C1)	R1_top_hits	-2.2053825795833855	-1.6887617968698536
DHRLGSS	-3.7014391463876284	0	-3.1848183636740965	Brain Transduction (LY6C1)	R1_top_hits	-3.7014391463876284	-3.1848183636740965
DHWKGAS	-4.955809539961866	0	-4.439188757248334	Brain Transduction (LY6C1)	R1_top_hits	-4.955809539961866	-4.439188757248334
DIGSGRW	-6.658894309660854	1	-6.1422735269473225	Brain Transduction (LY6C1)	R1_top_hits	-6.658894309660854	-6.1422735269473225
DIGSSRW	-3.073251431474079	1	-2.5566306487605472	Brain Transduction (LY6C1)	R1_top_hits	-3.073251431474079	-2.5566306487605472
DIGTSRW	-3.1314477912612375	1	-2.6148270085477057	Brain Transduction (LY6C1)	R1_top_hits	-3.1314477912612375	-2.6148270085477057
DISRHYS	-1.9752333215158833	0	-1.4586125388023514	Brain Transduction (LY6C1)	R1_top_hits	-1.9752333215158833	-1.4586125388023514
DISRRFS	-4.433657961109563	0	-3.917037178396031	Brain Transduction (LY6C1)	R1_top_hits	-4.433657961109563	-3.917037178396031
DKAWSSS	-3.0622589257466966	0	-2.5456381430331647	Brain Transduction (LY6C1)	R1_top_hits	-3.0622589257466966	-2.5456381430331647
DKHLYSA	-4.834926659729201	0	-4.3183058770156695	Brain Transduction (LY6C1)	R1_top_hits	-4.834926659729201	-4.3183058770156695
DKPGWAA	-2.528704401569205	0	-2.012083618855673	Brain Transduction (LY6C1)	R1_top_hits	-2.528704401569205	-2.012083618855673
DKPGWAM	-0.7681014446113114	0	-0.2514806618977795	Brain Transduction (LY6C1)	R1_top_hits	-0.7681014446113114	-0.2514806618977795
DKQYGYS	-3.0781970094506006	0	-2.5615762267370688	Brain Transduction (LY6C1)	R1_top_hits	-3.0781970094506006	-2.5615762267370688
DKYHVDV	-5.414928271876022	0	-4.89830748916249	Brain Transduction (LY6C1)	R1_top_hits	-5.414928271876022	-4.89830748916249
DKYMGSV	-6.202718571102575	0	-5.686097788389043	Brain Transduction (LY6C1)	R1_top_hits	-6.202718571102575	-5.686097788389043
DKYTNHW	2.0130561060187313	1	2.529676888732263	Brain Transduction (LY6C1)	R1_top_hits	2.0130561060187313	2.529676888732263
DLHNPGW	-3.0019704070653375	1	-2.4853496243518056	Brain Transduction (LY6C1)	R1_top_hits	-3.0019704070653375	-2.4853496243518056
DLHTGRW	-1.1105941447997774	1	-0.5939733620862455	Brain Transduction (LY6C1)	R1_top_hits	-1.1105941447997774	-0.5939733620862455
DLNSSRW	-0.7368000559303521	1	-0.2201792732168203	Brain Transduction (LY6C1)	R1_top_hits	-0.7368000559303521	-0.2201792732168203
DLRFSAS	-3.1458732082259004	0	-2.6292524255123686	Brain Transduction (LY6C1)	R1_top_hits	-3.1458732082259004	-2.6292524255123686
DLRWSAG	1.689101503863647	0	2.2057222865771786	Brain Transduction (LY6C1)	R1_top_hits	1.689101503863647	2.2057222865771786
DLSSARW	1.477652376933196	1	1.9942731596467278	Brain Transduction (LY6C1)	R1_top_hits	1.477652376933196	1.9942731596467278
DLSSSRW	-4.139253975820139	1	-3.6226331931066076	Brain Transduction (LY6C1)	R1_top_hits	-4.139253975820139	-3.6226331931066076
DMASVRW	-0.1963633541584345	1	0.3202574285550973	Brain Transduction (LY6C1)	R1_top_hits	-0.1963633541584345	0.3202574285550973
DMHRYSA	-3.686696094726337	0	-3.170075312012805	Brain Transduction (LY6C1)	R1_top_hits	-3.686696094726337	-3.170075312012805
DMSSGRW	-1.5054505464948955	1	-0.9888297637813637	Brain Transduction (LY6C1)	R1_top_hits	-1.5054505464948955	-0.9888297637813637
DMTANRW	-6.11260455631044	1	-5.595983773596908	Brain Transduction (LY6C1)	R1_top_hits	-6.11260455631044	-5.595983773596908
DNAPGRW	0.20283347342226832	1	0.7194542561358002	Brain Transduction (LY6C1)	R1_top_hits	0.20283347342226832	0.7194542561358002
DNGGSRW	-3.4032815824681175	1	-2.8866607997545857	Brain Transduction (LY6C1)	R1_top_hits	-3.4032815824681175	-2.8866607997545857
DNGIARW	-1.8427601684104327	1	-1.3261393856969008	Brain Transduction (LY6C1)	R1_top_hits	-1.8427601684104327	-1.3261393856969008
DNHAGRW	-3.7732770267113427	1	-3.256656243997811	Brain Transduction (LY6C1)	R1_top_hits	-3.7732770267113427	-3.256656243997811
DNLSARW	3.0913609819615795	1	3.6079817646751113	Brain Transduction (LY6C1)	R1_top_hits	3.0913609819615795	3.6079817646751113
DNPTMRY	-0.8871193553287883	1	-0.3704985726152564	Brain Transduction (LY6C1)	R1_top_hits	-0.8871193553287883	-0.3704985726152564
DNQGSRW	-3.5128957371826743	1	-2.9962749544691425	Brain Transduction (LY6C1)	R1_top_hits	-3.5128957371826743	-2.9962749544691425
DNRTRFP	-3.031871765855084	0	-2.515250983141552	Brain Transduction (LY6C1)	R1_top_hits	-3.031871765855084	-2.515250983141552
DNTSGRW	-0.4313002101336895	1	0.08532057257984232	Brain Transduction (LY6C1)	R1_top_hits	-0.4313002101336895	0.08532057257984232
DNTSHRW	-2.346649324269816	1	-1.8300285415562842	Brain Transduction (LY6C1)	R1_top_hits	-2.346649324269816	-1.8300285415562842
DNTSNRW	-0.908396931972345	1	-0.3917761492588131	Brain Transduction (LY6C1)	R1_top_hits	-0.908396931972345	-0.3917761492588131
DNVVNRW	-1.5200533668153082	1	-1.0034325841017764	Brain Transduction (LY6C1)	R1_top_hits	-1.5200533668153082	-1.0034325841017764
DNYKLPI	-3.2706554383148805	0	-2.7540346556013486	Brain Transduction (LY6C1)	R1_top_hits	-3.2706554383148805	-2.7540346556013486
DNYQGSA	-1.5019108580450862	0	-0.9852900753315543	Brain Transduction (LY6C1)	R1_top_hits	-1.5019108580450862	-0.9852900753315543
DPASNRW	-0.6977052823145069	1	-0.18108449960097506	Brain Transduction (LY6C1)	R1_top_hits	-0.6977052823145069	-0.18108449960097506
DPGTVRW	-1.2899490261939828	1	-0.7733282434804509	Brain Transduction (LY6C1)	R1_top_hits	-1.2899490261939828	-0.7733282434804509
DPHTARW	0.486138599919239	1	1.002759382632771	Brain Transduction (LY6C1)	R1_top_hits	0.486138599919239	1.002759382632771
DPKWGSS	-1.2214616936147336	0	-0.7048409109012017	Brain Transduction (LY6C1)	R1_top_hits	-1.2214616936147336	-0.7048409109012017
DPNPGRW	-5.014099965518087	1	-4.497479182804555	Brain Transduction (LY6C1)	R1_top_hits	-5.014099965518087	-4.497479182804555
DPNVARW	-1.8551651529527382	1	-1.3385443702392064	Brain Transduction (LY6C1)	R1_top_hits	-1.8551651529527382	-1.3385443702392064
DPQSVRW	3.3851640441245623	1	3.901784826838094	Brain Transduction (LY6C1)	R1_top_hits	3.3851640441245623	3.901784826838094
DPRWHAG	-2.622376971916161	0	-2.105756189202629	Brain Transduction (LY6C1)	R1_top_hits	-2.622376971916161	-2.105756189202629
DPRWSSA	-6.774485671657686	0	-6.257864888944154	Brain Transduction (LY6C1)	R1_top_hits	-6.774485671657686	-6.257864888944154
DPSSARW	3.93387701914725	1	4.450497801860782	Brain Transduction (LY6C1)	R1_top_hits	3.93387701914725	4.450497801860782
DPSSSRW	0.8429210029822741	1	1.3595417856958059	Brain Transduction (LY6C1)	R1_top_hits	0.8429210029822741	1.3595417856958059
DPSTARW	-0.6810379438336193	1	-0.16441716112008742	Brain Transduction (LY6C1)	R1_top_hits	-0.6810379438336193	-0.16441716112008742
DPSWSSA	-4.862639661943736	0	-4.346018879230204	Brain Transduction (LY6C1)	R1_top_hits	-4.862639661943736	-4.346018879230204
DPTSSRW	-4.168877586456302	1	-3.6522568037427705	Brain Transduction (LY6C1)	R1_top_hits	-4.168877586456302	-3.6522568037427705
DQAGARW	-1.3903548612548429	1	-0.873734078541311	Brain Transduction (LY6C1)	R1_top_hits	-1.3903548612548429	-0.873734078541311
DQGTGRW	-1.0167374502056752	1	-0.5001166674921433	Brain Transduction (LY6C1)	R1_top_hits	-1.0167374502056752	-0.5001166674921433
DQGTSRW	-2.931867736050433	1	-2.415246953336901	Brain Transduction (LY6C1)	R1_top_hits	-2.931867736050433	-2.415246953336901
DQRSRFP	-1.9725851357037754	0	-1.4559643529902435	Brain Transduction (LY6C1)	R1_top_hits	-1.9725851357037754	-1.4559643529902435
DQRYMAG	5.981324700137715	0	6.497945482851247	Brain Transduction (LY6C1)	R1_top_hits	5.981324700137715	6.497945482851247
DQSWRVD	-2.654199589836966	0	-2.1375788071234343	Brain Transduction (LY6C1)	R1_top_hits	-2.654199589836966	-2.1375788071234343
DQTPGRW	-1.207877390692897	1	-0.6912566079793652	Brain Transduction (LY6C1)	R1_top_hits	-1.207877390692897	-0.6912566079793652
DRDAARW	-3.8960176841292182	1	-3.3793969014156864	Brain Transduction (LY6C1)	R1_top_hits	-3.8960176841292182	-3.3793969014156864
DRDPGRW	-1.0218452465592012	1	-0.5052244638456693	Brain Transduction (LY6C1)	R1_top_hits	-1.0218452465592012	-0.5052244638456693
DREPGRW	-1.6161278460105921	1	-1.0995070632970603	Brain Transduction (LY6C1)	R1_top_hits	-1.6161278460105921	-1.0995070632970603
DRFLGSS	0.005022918634235903	0	0.5216437013477677	Brain Transduction (LY6C1)	R1_top_hits	0.005022918634235903	0.5216437013477677
DRGVWAA	-2.982431709107317	0	-2.465810926393785	Brain Transduction (LY6C1)	R1_top_hits	-2.982431709107317	-2.465810926393785
DRHGYSS	-1.1194150625602777	0	-0.6027942798467458	Brain Transduction (LY6C1)	R1_top_hits	-1.1194150625602777	-0.6027942798467458
DRHSGSW	-4.970557751646292	1	-4.45393696893276	Brain Transduction (LY6C1)	R1_top_hits	-4.970557751646292	-4.45393696893276
DRHVGSW	-3.435946534518568	1	-2.919325751805036	Brain Transduction (LY6C1)	R1_top_hits	-3.435946534518568	-2.919325751805036
DRHYGAS	-6.071076689129426	0	-5.554455906415894	Brain Transduction (LY6C1)	R1_top_hits	-6.071076689129426	-5.554455906415894
DRIGVGW	-4.557706350526621	1	-4.041085567813089	Brain Transduction (LY6C1)	R1_top_hits	-4.557706350526621	-4.041085567813089
DRIHYAA	-1.734891935273321	0	-1.2182711525597891	Brain Transduction (LY6C1)	R1_top_hits	-1.734891935273321	-1.2182711525597891
DRIVLRN	-1.767278685660216	0	-1.2506579029466842	Brain Transduction (LY6C1)	R1_top_hits	-1.767278685660216	-1.2506579029466842
DRIYGSA	-0.5615147538092281	0	-0.04489397109569626	Brain Transduction (LY6C1)	R1_top_hits	-0.5615147538092281	-0.04489397109569626
DRLGPKN	-2.3229528844204093	0	-1.8063321017068774	Brain Transduction (LY6C1)	R1_top_hits	-2.3229528844204093	-1.8063321017068774
DRLLGSA	-2.0757532943522667	0	-1.559132511638735	Brain Transduction (LY6C1)	R1_top_hits	-2.0757532943522667	-1.559132511638735
DRMGFSQ	0.6534429918839895	0	1.1700637745975213	Brain Transduction (LY6C1)	R1_top_hits	0.6534429918839895	1.1700637745975213
DRMHGAH	-5.074499836173957	0	-4.557879053460425	Brain Transduction (LY6C1)	R1_top_hits	-5.074499836173957	-4.557879053460425
DRPGYSS	-1.0750621397869884	0	-0.5584413570734565	Brain Transduction (LY6C1)	R1_top_hits	-1.0750621397869884	-0.5584413570734565
DRPYGSA	-3.0876112358399816	0	-2.57099045312645	Brain Transduction (LY6C1)	R1_top_hits	-3.0876112358399816	-2.57099045312645
DRRGAAV	-7.310877035276939	0	-6.794256252563407	Brain Transduction (LY6C1)	R1_top_hits	-7.310877035276939	-6.794256252563407
DRRYEAQ	-8.613007715786683	0	-8.096386933073152	Brain Transduction (LY6C1)	R1_top_hits	-8.613007715786683	-8.096386933073152
DRSLGSS	-1.8105083242370352	0	-1.2938875415235034	Brain Transduction (LY6C1)	R1_top_hits	-1.8105083242370352	-1.2938875415235034
DRSPGMW	-8.837304438512403	1	-8.32068365579887	Brain Transduction (LY6C1)	R1_top_hits	-8.837304438512403	-8.32068365579887
DRSVGSW	0.2881134307757513	-1	0.8047342134892832	Brain Transduction (LY6C1)	R1_top_hits	0.2881134307757513	0.8047342134892832
DRTFGSA	-6.919706127947492	0	-6.4030853452339604	Brain Transduction (LY6C1)	R1_top_hits	-6.919706127947492	-6.4030853452339604
DRTGYSS	-4.784900047259852	0	-4.268279264546321	Brain Transduction (LY6C1)	R1_top_hits	-4.784900047259852	-4.268279264546321
DRTHGSA	-1.7394060211563027	0	-1.2227852384427709	Brain Transduction (LY6C1)	R1_top_hits	-1.7394060211563027	-1.2227852384427709
DRTVGSW	-0.4824965696746737	0	0.03412421303885815	Brain Transduction (LY6C1)	R1_top_hits	-0.4824965696746737	0.03412421303885815
DRVGQAQ	-0.052955610575632736	0	0.4636651721378991	Brain Transduction (LY6C1)	R1_top_hits	-0.052955610575632736	0.4636651721378991
DRVRGST	-1.700807182708096	0	-1.184186399994564	Brain Transduction (LY6C1)	R1_top_hits	-1.700807182708096	-1.184186399994564
DRYIGSS	-3.6823544156849475	0	-3.1657336329714156	Brain Transduction (LY6C1)	R1_top_hits	-3.6823544156849475	-3.1657336329714156
DSAGARW	-7.879316469837614	1	-7.3626956871240825	Brain Transduction (LY6C1)	R1_top_hits	-7.879316469837614	-7.3626956871240825
DSASARF	-0.13222642027158452	1	0.38439436244194736	Brain Transduction (LY6C1)	R1_top_hits	-0.13222642027158452	0.38439436244194736
DSGSVRW	-4.634098128294239	1	-4.117477345580707	Brain Transduction (LY6C1)	R1_top_hits	-4.634098128294239	-4.117477345580707
DSHPGRW	5.325308730462865	1	5.841929513176397	Brain Transduction (LY6C1)	R1_top_hits	5.325308730462865	5.841929513176397
DSPSARY	-4.310758231165946	1	-3.794137448452414	Brain Transduction (LY6C1)	R1_top_hits	-4.310758231165946	-3.794137448452414
DSPTARF	0.8603543884254053	1	1.376975171138937	Brain Transduction (LY6C1)	R1_top_hits	0.8603543884254053	1.376975171138937
DSRFGSS	-0.9611911457653134	0	-0.44457036305178155	Brain Transduction (LY6C1)	R1_top_hits	-0.9611911457653134	-0.44457036305178155
DSRWSSA	-4.662376652254555	0	-4.1457558695410235	Brain Transduction (LY6C1)	R1_top_hits	-4.662376652254555	-4.1457558695410235
DSTPGRW	1.650356278662751	1	2.166977061376283	Brain Transduction (LY6C1)	R1_top_hits	1.650356278662751	2.166977061376283
DSVPGRW	-0.37482213998708475	1	0.1417986427264471	Brain Transduction (LY6C1)	R1_top_hits	-0.37482213998708475	0.1417986427264471
DTASGRW	-1.8043140530367072	1	-1.2876932703231754	Brain Transduction (LY6C1)	R1_top_hits	-1.8043140530367072	-1.2876932703231754
DTNTGRW	-2.5145288908378647	1	-1.9979081081243328	Brain Transduction (LY6C1)	R1_top_hits	-2.5145288908378647	-1.9979081081243328
DTPVGRW	-2.2908044290589946	1	-1.7741836463454628	Brain Transduction (LY6C1)	R1_top_hits	-2.2908044290589946	-1.7741836463454628
DTSPGRW	1.7961004301270767	1	2.3127212128406085	Brain Transduction (LY6C1)	R1_top_hits	1.7961004301270767	2.3127212128406085
DTSTNRW	-3.417713365306414	1	-2.901092582592882	Brain Transduction (LY6C1)	R1_top_hits	-3.417713365306414	-2.901092582592882
DTTTNRW	-4.023044084170965	1	-3.506423301457433	Brain Transduction (LY6C1)	R1_top_hits	-4.023044084170965	-3.506423301457433
DTVSNRW	-3.535981474107867	1	-3.019360691394335	Brain Transduction (LY6C1)	R1_top_hits	-3.535981474107867	-3.019360691394335
DVAHGSS	-2.043580987088802	0	-1.5269602043752704	Brain Transduction (LY6C1)	R1_top_hits	-2.043580987088802	-1.5269602043752704
DVASGRW	-8.080567019898194	1	-7.563946237184662	Brain Transduction (LY6C1)	R1_top_hits	-8.080567019898194	-7.563946237184662
DVATNRW	1.349897258895777	1	1.8665180416093088	Brain Transduction (LY6C1)	R1_top_hits	1.349897258895777	1.8665180416093088
DVFRGST	-1.8928219457946815	0	-1.3762011630811497	Brain Transduction (LY6C1)	R1_top_hits	-1.8928219457946815	-1.3762011630811497
DVGSARW	3.983034228526555	1	4.499655011240087	Brain Transduction (LY6C1)	R1_top_hits	3.983034228526555	4.499655011240087
DVGSSRW	-0.2968480327898004	1	0.21977274992373147	Brain Transduction (LY6C1)	R1_top_hits	-0.2968480327898004	0.21977274992373147
DVHGARW	-6.5723309379532715	1	-6.05571015523974	Brain Transduction (LY6C1)	R1_top_hits	-6.5723309379532715	-6.05571015523974
DVHLRYS	-6.635465804272956	0	-6.118845021559424	Brain Transduction (LY6C1)	R1_top_hits	-6.635465804272956	-6.118845021559424
DVKFGST	-1.2578819366839855	0	-0.7412611539704537	Brain Transduction (LY6C1)	R1_top_hits	-1.2578819366839855	-0.7412611539704537
DVKHGSS	-2.0133425686883566	0	-1.4967217859748247	Brain Transduction (LY6C1)	R1_top_hits	-2.0133425686883566	-1.4967217859748247
DVKWSSS	-1.9443563615313602	0	-1.4277355788178283	Brain Transduction (LY6C1)	R1_top_hits	-1.9443563615313602	-1.4277355788178283
DVLGARW	-2.149725256859185	1	-1.6331044741456533	Brain Transduction (LY6C1)	R1_top_hits	-2.149725256859185	-1.6331044741456533
DVMAGFR	-7.3710581066468315	0	-6.8544373239333	Brain Transduction (LY6C1)	R1_top_hits	-7.3710581066468315	-6.8544373239333
DVNTARW	0.38752736293333023	1	0.9041481456468621	Brain Transduction (LY6C1)	R1_top_hits	0.38752736293333023	0.9041481456468621
DVRFGAS	-2.549883768937601	0	-2.033262986224069	Brain Transduction (LY6C1)	R1_top_hits	-2.549883768937601	-2.033262986224069
DVRRGSS	-6.477257904749819	0	-5.960637122036287	Brain Transduction (LY6C1)	R1_top_hits	-6.477257904749819	-5.960637122036287
DVRSTWT	-3.526987290939003	0	-3.0103665082254714	Brain Transduction (LY6C1)	R1_top_hits	-3.526987290939003	-3.0103665082254714
DVRTPFR	-3.4636262279130454	0	-2.9470054451995136	Brain Transduction (LY6C1)	R1_top_hits	-3.4636262279130454	-2.9470054451995136
DVRWGAA	-2.922057513783665	0	-2.4054367310701332	Brain Transduction (LY6C1)	R1_top_hits	-2.922057513783665	-2.4054367310701332
DVRWGAS	-1.0525180526481102	0	-0.5358972699345783	Brain Transduction (LY6C1)	R1_top_hits	-1.0525180526481102	-0.5358972699345783
DVSGSRW	-1.0655670537155928	1	-0.548946271002061	Brain Transduction (LY6C1)	R1_top_hits	-1.0655670537155928	-0.548946271002061
DVSSSRW	-3.0578749179322053	1	-2.5412541352186735	Brain Transduction (LY6C1)	R1_top_hits	-3.0578749179322053	-2.5412541352186735
DVTSARW	-0.2471455278238432	1	0.26947525488968865	Brain Transduction (LY6C1)	R1_top_hits	-0.2471455278238432	0.26947525488968865
DVVARGW	-3.3927828642971183	1	-2.8761620815835864	Brain Transduction (LY6C1)	R1_top_hits	-3.3927828642971183	-2.8761620815835864
DVYRGSS	-3.1859551746127357	0	-2.669334391899204	Brain Transduction (LY6C1)	R1_top_hits	-3.1859551746127357	-2.669334391899204
DWGRGSS	-5.663282945014399	0	-5.146662162300867	Brain Transduction (LY6C1)	R1_top_hits	-5.663282945014399	-5.146662162300867
DWHGGAS	-5.24894578805063	0	-4.732325005337098	Brain Transduction (LY6C1)	R1_top_hits	-5.24894578805063	-4.732325005337098
DWRGGSV	0.24170326799046696	0	0.7583240507039988	Brain Transduction (LY6C1)	R1_top_hits	0.24170326799046696	0.7583240507039988
DWSQGSS	-2.395754065963149	0	-1.879133283249617	Brain Transduction (LY6C1)	R1_top_hits	-2.395754065963149	-1.879133283249617
DYIPAGH	-3.0309499710162906	0	-2.5143291883027588	Brain Transduction (LY6C1)	R1_top_hits	-3.0309499710162906	-2.5143291883027588
DYKGFST	0.6680300907305592	0	1.184650873444091	Brain Transduction (LY6C1)	R1_top_hits	0.6680300907305592	1.184650873444091
DYPAQSS	0.10374140010788313	0	0.620362182821415	Brain Transduction (LY6C1)	R1_top_hits	0.10374140010788313	0.620362182821415
DYPGFSA	0.464599433536856	0	0.9812202162503878	Brain Transduction (LY6C1)	R1_top_hits	0.464599433536856	0.9812202162503878
DYPGRAQ	-3.156862817599503	0	-2.640242034885971	Brain Transduction (LY6C1)	R1_top_hits	-3.156862817599503	-2.640242034885971
DYPGSSV	-5.521328056973256	0	-5.004707274259724	Brain Transduction (LY6C1)	R1_top_hits	-5.521328056973256	-5.004707274259724
DYPGYAS	-2.9884009688363498	0	-2.471780186122818	Brain Transduction (LY6C1)	R1_top_hits	-2.9884009688363498	-2.471780186122818
DYRHGAS	-6.886648146078685	0	-6.370027363365153	Brain Transduction (LY6C1)	R1_top_hits	-6.886648146078685	-6.370027363365153
DYRLGST	-2.4491395517112085	0	-1.9325187689976766	Brain Transduction (LY6C1)	R1_top_hits	-2.4491395517112085	-1.9325187689976766
DYRPAAS	-2.9452132191577496	0	-2.4285924364442177	Brain Transduction (LY6C1)	R1_top_hits	-2.9452132191577496	-2.4285924364442177
DYRPASH	0.03265688796533305	0	0.5492776706788649	Brain Transduction (LY6C1)	R1_top_hits	0.03265688796533305	0.5492776706788649
DYRPQAS	-2.1325584928959946	0	-1.6159377101824628	Brain Transduction (LY6C1)	R1_top_hits	-2.1325584928959946	-1.6159377101824628
DYYGAAS	-4.709713016017651	0	-4.193092233304119	Brain Transduction (LY6C1)	R1_top_hits	-4.709713016017651	-4.193092233304119
DYYGGSS	1.73557064638156	0	2.2521914290950917	Brain Transduction (LY6C1)	R1_top_hits	1.73557064638156	2.2521914290950917
EAAGARY	-1.0176520683177166	1	-0.5010312856041848	Brain Transduction (LY6C1)	R1_top_hits	-1.0176520683177166	-0.5010312856041848
EAGNSRW	-0.5280533400143546	1	-0.01143255730082271	Brain Transduction (LY6C1)	R1_top_hits	-0.5280533400143546	-0.01143255730082271
EAHGFSS	0.48919958140374614	0	1.005820364117278	Brain Transduction (LY6C1)	R1_top_hits	0.48919958140374614	1.005820364117278
EAKGWSA	0.7518643541536533	0	1.2684851368671852	Brain Transduction (LY6C1)	R1_top_hits	0.7518643541536533	1.2684851368671852
EAKWPGN	-3.1789428430262046	0	-2.6623220603126727	Brain Transduction (LY6C1)	R1_top_hits	-3.1789428430262046	-2.6623220603126727
EAPFLSS	-4.270915116438909	0	-3.754294333725377	Brain Transduction (LY6C1)	R1_top_hits	-4.270915116438909	-3.754294333725377
EAPGYSS	0.750724287182415	0	1.267345069895947	Brain Transduction (LY6C1)	R1_top_hits	0.750724287182415	1.267345069895947
EAPNARY	-4.827491797345577	1	-4.3108710146320455	Brain Transduction (LY6C1)	R1_top_hits	-4.827491797345577	-4.3108710146320455
EARGFSQ	1.4982276574331528	0	2.0148484401466846	Brain Transduction (LY6C1)	R1_top_hits	1.4982276574331528	2.0148484401466846
EARNWAS	-2.289210435553962	0	-1.7725896528404301	Brain Transduction (LY6C1)	R1_top_hits	-2.289210435553962	-1.7725896528404301
EARYGSS	-1.971330167669875	0	-1.454709384956343	Brain Transduction (LY6C1)	R1_top_hits	-1.971330167669875	-1.454709384956343
EASGARW	-1.847602595615257	1	-1.3309818129017252	Brain Transduction (LY6C1)	R1_top_hits	-1.847602595615257	-1.3309818129017252
EDGSGRW	-1.7668948098491097	1	-1.250274027135578	Brain Transduction (LY6C1)	R1_top_hits	-1.7668948098491097	-1.250274027135578
EDGSSRW	-2.9315233194915264	1	-2.4149025367779946	Brain Transduction (LY6C1)	R1_top_hits	-2.9315233194915264	-2.4149025367779946
EDSSRRY	-3.238132725790397	1	-2.721511943076865	Brain Transduction (LY6C1)	R1_top_hits	-3.238132725790397	-2.721511943076865
EDSTRRY	-2.949480982088028	1	-2.4328601993744963	Brain Transduction (LY6C1)	R1_top_hits	-2.949480982088028	-2.4328601993744963
EDVRSRY	-2.619331004064213	1	-2.102710221350681	Brain Transduction (LY6C1)	R1_top_hits	-2.619331004064213	-2.102710221350681
EEWKGAA	1.88353238823113	0	2.4001531709446615	Brain Transduction (LY6C1)	R1_top_hits	1.88353238823113	2.4001531709446615
EEYRGSA	-2.4864937306247934	0	-1.9698729479112616	Brain Transduction (LY6C1)	R1_top_hits	-2.4864937306247934	-1.9698729479112616
EFHGRSM	-3.955318914020082	0	-3.43869813130655	Brain Transduction (LY6C1)	R1_top_hits	-3.955318914020082	-3.43869813130655
EFHHGSS	-3.6027174405475355	0	-3.0860966578340037	Brain Transduction (LY6C1)	R1_top_hits	-3.6027174405475355	-3.0860966578340037
EFHQGSA	1.4772379641052784	0	1.9938587468188103	Brain Transduction (LY6C1)	R1_top_hits	1.4772379641052784	1.9938587468188103
EFHRGST	-4.8610598390556055	0	-4.344439056342074	Brain Transduction (LY6C1)	R1_top_hits	-4.8610598390556055	-4.344439056342074
EFIGGSS	-0.7060353606448455	0	-0.18941457793131367	Brain Transduction (LY6C1)	R1_top_hits	-0.7060353606448455	-0.18941457793131367
EFKGQSQ	-2.622196196214681	0	-2.1055754135011493	Brain Transduction (LY6C1)	R1_top_hits	-2.622196196214681	-2.1055754135011493
EFKVRLP	-5.634230070166556	0	-5.117609287453024	Brain Transduction (LY6C1)	R1_top_hits	-5.634230070166556	-5.117609287453024
EFRLGST	-3.0692203036472674	0	-2.5525995209337355	Brain Transduction (LY6C1)	R1_top_hits	-3.0692203036472674	-2.5525995209337355
EFTRGAA	-2.010059399324095	0	-1.4934386166105633	Brain Transduction (LY6C1)	R1_top_hits	-2.010059399324095	-1.4934386166105633
EFYGGSR	1.3627879932161613	0	1.8794087759296931	Brain Transduction (LY6C1)	R1_top_hits	1.3627879932161613	1.8794087759296931
EFYGGSV	0.11123226971756998	0	0.6278530524311018	Brain Transduction (LY6C1)	R1_top_hits	0.11123226971756998	0.6278530524311018
EGFGRSQ	-6.822559940319939	0	-6.305939157606407	Brain Transduction (LY6C1)	R1_top_hits	-6.822559940319939	-6.305939157606407
EGGGGRW	-0.10385987141239485	1	0.412760911301137	Brain Transduction (LY6C1)	R1_top_hits	-0.10385987141239485	0.412760911301137
EGGSGRW	-2.0330822286093957	1	-1.5164614458958638	Brain Transduction (LY6C1)	R1_top_hits	-2.0330822286093957	-1.5164614458958638
EGHPGAW	-0.45206396714988445	1	0.0645568155636474	Brain Transduction (LY6C1)	R1_top_hits	-0.45206396714988445	0.0645568155636474
EGNVGRW	2.0093242655985657	1	2.5259450483120975	Brain Transduction (LY6C1)	R1_top_hits	2.0093242655985657	2.5259450483120975
EGTVGRW	-4.945969674561049	1	-4.429348891847517	Brain Transduction (LY6C1)	R1_top_hits	-4.945969674561049	-4.429348891847517
EHFHGAS	-0.07705995143607856	0	0.43956083127745327	Brain Transduction (LY6C1)	R1_top_hits	-0.07705995143607856	0.43956083127745327
EHFHGSA	-1.2007583261410908	0	-0.684137543427559	Brain Transduction (LY6C1)	R1_top_hits	-1.2007583261410908	-0.684137543427559
EHFRGAT	-5.359377625850521	0	-4.842756843136989	Brain Transduction (LY6C1)	R1_top_hits	-5.359377625850521	-4.842756843136989
EHGSNRW	-2.1656623561051114	1	-1.6490415733915795	Brain Transduction (LY6C1)	R1_top_hits	-2.1656623561051114	-1.6490415733915795
EHKLFSA	0.9301798516940663	0	1.446800634407598	Brain Transduction (LY6C1)	R1_top_hits	0.9301798516940663	1.446800634407598
EHNSARW	4.849047306151358	1	5.36566808886489	Brain Transduction (LY6C1)	R1_top_hits	4.849047306151358	5.36566808886489
EHSGGRW	-3.087681632040881	1	-2.571060849327349	Brain Transduction (LY6C1)	R1_top_hits	-3.087681632040881	-2.571060849327349
EIGQSRW	-4.110240485964455	1	-3.5936197032509227	Brain Transduction (LY6C1)	R1_top_hits	-4.110240485964455	-3.5936197032509227
EIKNFHT	4.560454614397672	0	5.077075397111204	Brain Transduction (LY6C1)	R1_top_hits	4.560454614397672	5.077075397111204
EIPGYSS	1.3213781874768635	0	1.8379989701903954	Brain Transduction (LY6C1)	R1_top_hits	1.3213781874768635	1.8379989701903954
EITGGRW	-6.276149521246542	1	-5.75952873853301	Brain Transduction (LY6C1)	R1_top_hits	-6.276149521246542	-5.75952873853301
EITHGAA	-3.2868649088799606	0	-2.770244126166429	Brain Transduction (LY6C1)	R1_top_hits	-3.2868649088799606	-2.770244126166429
EKAGWSV	-0.4563315039566412	0	0.06028927875689066	Brain Transduction (LY6C1)	R1_top_hits	-0.4563315039566412	0.06028927875689066
EKAQWST	-2.0700146466561	0	-1.553393863942568	Brain Transduction (LY6C1)	R1_top_hits	-2.0700146466561	-1.553393863942568
EKDSARW	3.4484904171157926	1	3.9651111998293245	Brain Transduction (LY6C1)	R1_top_hits	3.4484904171157926	3.9651111998293245
EKFRVDV	-1.426997455146171	0	-0.9103766724326392	Brain Transduction (LY6C1)	R1_top_hits	-1.426997455146171	-0.9103766724326392
EKHSGSW	-1.3222641048093304	1	-0.8056433220957986	Brain Transduction (LY6C1)	R1_top_hits	-1.3222641048093304	-0.8056433220957986
EKLYGST	-2.3699757086481985	0	-1.8533549259346667	Brain Transduction (LY6C1)	R1_top_hits	-2.3699757086481985	-1.8533549259346667
EKQYFSA	-1.10022859060654	0	-0.5836078078930083	Brain Transduction (LY6C1)	R1_top_hits	-1.10022859060654	-0.5836078078930083
EKSGYSS	-1.1542427126917096	0	-0.6376219299781778	Brain Transduction (LY6C1)	R1_top_hits	-1.1542427126917096	-0.6376219299781778
EKSWSAA	-1.4277440628204916	0	-0.9111232801069598	Brain Transduction (LY6C1)	R1_top_hits	-1.4277440628204916	-0.9111232801069598
EKTHFSA	-0.541304515012583	0	-0.024683732299051186	Brain Transduction (LY6C1)	R1_top_hits	-0.541304515012583	-0.024683732299051186
EKVGFSS	0.3507633324581838	0	0.8673841151717157	Brain Transduction (LY6C1)	R1_top_hits	0.3507633324581838	0.8673841151717157
EKVGRAQ	0.062460171137828056	0	0.5790809538513599	Brain Transduction (LY6C1)	R1_top_hits	0.062460171137828056	0.5790809538513599
EKVNWSS	3.0131908125012794	0	3.5298115952148112	Brain Transduction (LY6C1)	R1_top_hits	3.0131908125012794	3.5298115952148112
EKWGGSS	-4.6553250193227464	0	-4.138704236609215	Brain Transduction (LY6C1)	R1_top_hits	-4.6553250193227464	-4.138704236609215
EKWGMAA	-4.401196717443275	0	-3.8845759347297433	Brain Transduction (LY6C1)	R1_top_hits	-4.401196717443275	-3.8845759347297433
EKWGQSQ	1.6688594493264128	0	2.1854802320399447	Brain Transduction (LY6C1)	R1_top_hits	1.6688594493264128	2.1854802320399447
EKWSGSS	-5.8863801693952045	0	-5.369759386681673	Brain Transduction (LY6C1)	R1_top_hits	-5.8863801693952045	-5.369759386681673
EKYGGST	-2.2583376278088654	0	-1.7417168450953335	Brain Transduction (LY6C1)	R1_top_hits	-2.2583376278088654	-1.7417168450953335
EKYNHAQ	-3.532202334965816	0	-3.015581552252284	Brain Transduction (LY6C1)	R1_top_hits	-3.532202334965816	-3.015581552252284
EKYQGST	-5.642944556734937	0	-5.126323774021405	Brain Transduction (LY6C1)	R1_top_hits	-5.642944556734937	-5.126323774021405
EKYTDYR	0.38652075202739183	0	0.9031415347409237	Brain Transduction (LY6C1)	R1_top_hits	0.38652075202739183	0.9031415347409237
ELKRSMG	-6.983064674446317	0	-6.466443891732785	Brain Transduction (LY6C1)	R1_top_hits	-6.983064674446317	-6.466443891732785
ELPTARY	-0.31987126886379175	1	0.1967495138497401	Brain Transduction (LY6C1)	R1_top_hits	-0.31987126886379175	0.1967495138497401
EMFRGST	-3.9703453295161104	0	-3.4537245468025786	Brain Transduction (LY6C1)	R1_top_hits	-3.9703453295161104	-3.4537245468025786
EMGSSRW	-3.4332718176992407	1	-2.916651034985709	Brain Transduction (LY6C1)	R1_top_hits	-3.4332718176992407	-2.916651034985709
EMHRGSA	-0.9554871380288968	0	-0.438866355315365	Brain Transduction (LY6C1)	R1_top_hits	-0.9554871380288968	-0.438866355315365
EMPAARY	-7.47157527486968	1	-6.954954492156149	Brain Transduction (LY6C1)	R1_top_hits	-7.47157527486968	-6.954954492156149
EMRPGAW	-1.7245763585975025	1	-1.2079555758839706	Brain Transduction (LY6C1)	R1_top_hits	-1.7245763585975025	-1.2079555758839706
EMRYGST	-6.095850794553376	0	-5.579230011839845	Brain Transduction (LY6C1)	R1_top_hits	-6.095850794553376	-5.579230011839845
EMYRGSS	-0.14020170384885175	0	0.37641907886468007	Brain Transduction (LY6C1)	R1_top_hits	-0.14020170384885175	0.37641907886468007
EMYRGST	-0.6706028710221174	0	-0.1539820883085855	Brain Transduction (LY6C1)	R1_top_hits	-0.6706028710221174	-0.1539820883085855
ENGSSRW	-1.590465988795522	1	-1.07384520608199	Brain Transduction (LY6C1)	R1_top_hits	-1.590465988795522	-1.07384520608199
ENKGWSS	0.1552605541674222	0	0.6718813368809541	Brain Transduction (LY6C1)	R1_top_hits	0.1552605541674222	0.6718813368809541
ENNHARY	-3.345724659048722	1	-2.82910387633519	Brain Transduction (LY6C1)	R1_top_hits	-3.345724659048722	-2.82910387633519
ENNIARW	1.8297894937788552	1	2.346410276492387	Brain Transduction (LY6C1)	R1_top_hits	1.8297894937788552	2.346410276492387
ENNSGRW	1.6005549882165007	1	2.1171757709300323	Brain Transduction (LY6C1)	R1_top_hits	1.6005549882165007	2.1171757709300323
ENRGFST	-6.891142299374782	0	-6.37452151666125	Brain Transduction (LY6C1)	R1_top_hits	-6.891142299374782	-6.37452151666125
ENRGYST	1.3925034914078311	0	1.909124274121363	Brain Transduction (LY6C1)	R1_top_hits	1.3925034914078311	1.909124274121363
ENRTWSV	-2.94687328038501	0	-2.430252497671478	Brain Transduction (LY6C1)	R1_top_hits	-2.94687328038501	-2.430252497671478
EPDKVRW	0.9219084124189366	1	1.4385291951324684	Brain Transduction (LY6C1)	R1_top_hits	0.9219084124189366	1.4385291951324684
EPGSGRW	1.49415053349407	1	2.0107713162076015	Brain Transduction (LY6C1)	R1_top_hits	1.49415053349407	2.0107713162076015
EPHQARW	-4.841763025933794	1	-4.325142243220262	Brain Transduction (LY6C1)	R1_top_hits	-4.841763025933794	-4.325142243220262
EPIILKP	-0.35403475336215373	0	0.16258602935137811	Brain Transduction (LY6C1)	R1_top_hits	-0.35403475336215373	0.16258602935137811
EPNSTRW	-0.9158511959188179	1	-0.39923041320528607	Brain Transduction (LY6C1)	R1_top_hits	-0.9158511959188179	-0.39923041320528607
EPRWSGA	-2.5613243452130736	0	-2.0447035624995418	Brain Transduction (LY6C1)	R1_top_hits	-2.5613243452130736	-2.0447035624995418
EPSGGRW	-0.21743660558012814	1	0.29918417713340373	Brain Transduction (LY6C1)	R1_top_hits	-0.21743660558012814	0.29918417713340373
EPTGVRW	-4.275486623255465	1	-3.758865840541933	Brain Transduction (LY6C1)	R1_top_hits	-4.275486623255465	-3.758865840541933
EPVGGRW	-1.9063242590888316	1	-1.3897034763752998	Brain Transduction (LY6C1)	R1_top_hits	-1.9063242590888316	-1.3897034763752998
EPYRVGV	-3.0404166579109777	0	-2.523795875197446	Brain Transduction (LY6C1)	R1_top_hits	-3.0404166579109777	-2.523795875197446
EQFRGSS	-0.7263328121401373	0	-0.2097120294266055	Brain Transduction (LY6C1)	R1_top_hits	-0.7263328121401373	-0.2097120294266055
EQFRGST	-0.13578840520759394	0	0.3808323775059379	Brain Transduction (LY6C1)	R1_top_hits	-0.13578840520759394	0.3808323775059379
EQRGWSA	-1.1027031342683264	0	-0.5860823515547946	Brain Transduction (LY6C1)	R1_top_hits	-1.1027031342683264	-0.5860823515547946
EQRYGAS	-2.6815027870960315	0	-2.1648820043824997	Brain Transduction (LY6C1)	R1_top_hits	-2.6815027870960315	-2.1648820043824997
EQTHFSA	-0.26632407479551085	0	0.250296707918021	Brain Transduction (LY6C1)	R1_top_hits	-0.26632407479551085	0.250296707918021
EQYKGST	-2.356819832391141	0	-1.8401990496776093	Brain Transduction (LY6C1)	R1_top_hits	-2.356819832391141	-1.8401990496776093
EQYRGST	-0.11974762625181176	0	0.39687315646172006	Brain Transduction (LY6C1)	R1_top_hits	-0.11974762625181176	0.39687315646172006
ERAGFSA	0.530586048426004	0	1.047206831139536	Brain Transduction (LY6C1)	R1_top_hits	0.530586048426004	1.047206831139536
ERAGWAS	0.327693535280075	0	0.8443143179936068	Brain Transduction (LY6C1)	R1_top_hits	0.327693535280075	0.8443143179936068
ERAGWSA	2.2729990463995287	0	2.7896198291130605	Brain Transduction (LY6C1)	R1_top_hits	2.2729990463995287	2.7896198291130605
ERAGYAS	-7.810837484243422	0	-7.29421670152989	Brain Transduction (LY6C1)	R1_top_hits	-7.810837484243422	-7.29421670152989
ERAGYSA	-2.1283470715046944	0	-1.6117262887911625	Brain Transduction (LY6C1)	R1_top_hits	-2.1283470715046944	-1.6117262887911625
ERAGYSS	1.7619947479284022	0	2.2786155306419342	Brain Transduction (LY6C1)	R1_top_hits	1.7619947479284022	2.2786155306419342
ERAHFSA	-4.080619372181826	0	-3.5639985894682944	Brain Transduction (LY6C1)	R1_top_hits	-4.080619372181826	-3.5639985894682944
ERAHGSS	-4.614266436622287	0	-4.097645653908756	Brain Transduction (LY6C1)	R1_top_hits	-4.614266436622287	-4.097645653908756
ERAHYAS	-0.28688233558399273	0	0.22973844712953911	Brain Transduction (LY6C1)	R1_top_hits	-0.28688233558399273	0.22973844712953911
ERALGSS	-0.5088326484722536	0	0.007788134241278222	Brain Transduction (LY6C1)	R1_top_hits	-0.5088326484722536	0.007788134241278222
ERANFSA	-3.4022733557952423	0	-2.8856525730817104	Brain Transduction (LY6C1)	R1_top_hits	-3.4022733557952423	-2.8856525730817104
ERAYDRA	-2.7824564409009356	0	-2.2658356581874037	Brain Transduction (LY6C1)	R1_top_hits	-2.7824564409009356	-2.2658356581874037
ERDSGRW	-0.8006548166927927	1	-0.28403403397926086	Brain Transduction (LY6C1)	R1_top_hits	-0.8006548166927927	-0.28403403397926086
ERDVARW	-7.331085727385444	1	-6.814464944671912	Brain Transduction (LY6C1)	R1_top_hits	-7.331085727385444	-6.814464944671912
ERERYSS	-4.213845333866493	0	-3.697224551152961	Brain Transduction (LY6C1)	R1_top_hits	-4.213845333866493	-3.697224551152961
ERFHGAA	-1.094571976079341	0	-0.5779511933658092	Brain Transduction (LY6C1)	R1_top_hits	-1.094571976079341	-0.5779511933658092
ERFMGHA	-5.265770912964906	0	-4.749150130251374	Brain Transduction (LY6C1)	R1_top_hits	-5.265770912964906	-4.749150130251374
ERFNLSS	-2.6753468645008374	0	-2.1587260817873055	Brain Transduction (LY6C1)	R1_top_hits	-2.6753468645008374	-2.1587260817873055
ERFQGSS	-1.9668986163999471	0	-1.4502778336864153	Brain Transduction (LY6C1)	R1_top_hits	-1.9668986163999471	-1.4502778336864153
ERGGWSA	-4.6959060236311085	0	-4.179285240917577	Brain Transduction (LY6C1)	R1_top_hits	-4.6959060236311085	-4.179285240917577
ERGGYSS	-2.323474252792221	0	-1.8068534700786891	Brain Transduction (LY6C1)	R1_top_hits	-2.323474252792221	-1.8068534700786891
ERGSMFS	-5.128022138041192	0	-4.6114013553276605	Brain Transduction (LY6C1)	R1_top_hits	-5.128022138041192	-4.6114013553276605
ERGYGYS	-3.399650176421841	0	-2.883029393708309	Brain Transduction (LY6C1)	R1_top_hits	-3.399650176421841	-2.883029393708309
ERHAYSS	-0.20841113549910378	0	0.30820964721442806	Brain Transduction (LY6C1)	R1_top_hits	-0.20841113549910378	0.30820964721442806
ERHHGSS	-5.404467365271601	0	-4.887846582558069	Brain Transduction (LY6C1)	R1_top_hits	-5.404467365271601	-4.887846582558069
ERHNGSM	-1.7637574302427252	0	-1.2471366475291934	Brain Transduction (LY6C1)	R1_top_hits	-1.7637574302427252	-1.2471366475291934
ERHRLDI	-8.446454650300147	0	-7.929833867586615	Brain Transduction (LY6C1)	R1_top_hits	-8.446454650300147	-7.929833867586615
ERIGMSS	-0.9611109429532095	0	-0.4444901602396777	Brain Transduction (LY6C1)	R1_top_hits	-0.9611109429532095	-0.4444901602396777
ERKYEAS	-2.299565762631477	0	-1.782944979917945	Brain Transduction (LY6C1)	R1_top_hits	-2.299565762631477	-1.782944979917945
ERLGYSS	2.5304251289624973	0	3.047045911676029	Brain Transduction (LY6C1)	R1_top_hits	2.5304251289624973	3.047045911676029
ERLHGAS	-7.843639158572373	0	-7.327018375858841	Brain Transduction (LY6C1)	R1_top_hits	-7.843639158572373	-7.327018375858841
ERLMGAA	-5.292661204814504	0	-4.776040422100972	Brain Transduction (LY6C1)	R1_top_hits	-5.292661204814504	-4.776040422100972
ERLMGAS	-8.823964290519712	0	-8.30734350780618	Brain Transduction (LY6C1)	R1_top_hits	-8.823964290519712	-8.30734350780618
ERLNFSS	-0.7605743139326239	0	-0.24395353121909202	Brain Transduction (LY6C1)	R1_top_hits	-0.7605743139326239	-0.24395353121909202
ERMGVGW	-3.252063873158653	1	-2.7354430904451212	Brain Transduction (LY6C1)	R1_top_hits	-3.252063873158653	-2.7354430904451212
ERMGYSV	-0.6284288435489993	0	-0.11180806083546746	Brain Transduction (LY6C1)	R1_top_hits	-0.6284288435489993	-0.11180806083546746
ERNGWSS	-2.50005312319593	0	-1.9834323404823984	Brain Transduction (LY6C1)	R1_top_hits	-2.50005312319593	-1.9834323404823984
ERNNWAS	-1.9053642383707263	0	-1.3887434556571945	Brain Transduction (LY6C1)	R1_top_hits	-1.9053642383707263	-1.3887434556571945
ERNYGSA	-1.8555530869293848	0	-1.338932304215853	Brain Transduction (LY6C1)	R1_top_hits	-1.8555530869293848	-1.338932304215853
ERPEWSA	-3.1959352825027234	0	-2.6793144997891916	Brain Transduction (LY6C1)	R1_top_hits	-3.1959352825027234	-2.6793144997891916
ERPGESQ	-1.2672620739717166	0	-0.7506412912581848	Brain Transduction (LY6C1)	R1_top_hits	-1.2672620739717166	-0.7506412912581848
ERPGGSQ	-6.685514307244336	0	-6.168893524530804	Brain Transduction (LY6C1)	R1_top_hits	-6.685514307244336	-6.168893524530804
ERPGMSS	0.21574720306115758	0	0.7323679857746894	Brain Transduction (LY6C1)	R1_top_hits	0.21574720306115758	0.7323679857746894
ERPGWAS	-1.6381315784620933	0	-1.1215107957485615	Brain Transduction (LY6C1)	R1_top_hits	-1.6381315784620933	-1.1215107957485615
ERPGYSQ	4.306194864474059	0	4.822815647187591	Brain Transduction (LY6C1)	R1_top_hits	4.306194864474059	4.822815647187591
ERPLFSA	-2.2404364880951158	0	-1.723815705381584	Brain Transduction (LY6C1)	R1_top_hits	-2.2404364880951158	-1.723815705381584
ERQFGAA	-4.405545914645714	0	-3.888925131932182	Brain Transduction (LY6C1)	R1_top_hits	-4.405545914645714	-3.888925131932182
ERSGMSQ	-1.516735762024028	0	-1.0001149793104962	Brain Transduction (LY6C1)	R1_top_hits	-1.516735762024028	-1.0001149793104962
ERSYGSA	-0.5593349419088174	0	-0.04271415919528554	Brain Transduction (LY6C1)	R1_top_hits	-0.5593349419088174	-0.04271415919528554
ERSYGST	-0.7326962199707517	0	-0.2160754372572199	Brain Transduction (LY6C1)	R1_top_hits	-0.7326962199707517	-0.2160754372572199
ERTGFSA	0.019179749229292286	0	0.5358005319428242	Brain Transduction (LY6C1)	R1_top_hits	0.019179749229292286	0.5358005319428242
ERTGWAA	2.7975116781788394	0	3.3141324608923712	Brain Transduction (LY6C1)	R1_top_hits	2.7975116781788394	3.3141324608923712
ERTGWSA	2.2411094776952476	0	2.7577302604087794	Brain Transduction (LY6C1)	R1_top_hits	2.2411094776952476	2.7577302604087794
ERTGWSS	3.5423312173065113	0	4.058952000020043	Brain Transduction (LY6C1)	R1_top_hits	3.5423312173065113	4.058952000020043
ERTGYSM	-0.32775798662921646	0	0.1888627960843154	Brain Transduction (LY6C1)	R1_top_hits	-0.32775798662921646	0.1888627960843154
ERTHGAA	-2.6918077448977833	0	-2.1751869621842514	Brain Transduction (LY6C1)	R1_top_hits	-2.6918077448977833	-2.1751869621842514
ERTHGSS	-2.7385471369957317	0	-2.2219263542822	Brain Transduction (LY6C1)	R1_top_hits	-2.7385471369957317	-2.2219263542822
ERTHGST	-4.498823928271362	0	-3.98220314555783	Brain Transduction (LY6C1)	R1_top_hits	-4.498823928271362	-3.98220314555783
ERTLGSA	-4.99229803426075	0	-4.475677251547218	Brain Transduction (LY6C1)	R1_top_hits	-4.99229803426075	-4.475677251547218
ERTYGSS	0.8979289428056536	0	1.4145497255191855	Brain Transduction (LY6C1)	R1_top_hits	0.8979289428056536	1.4145497255191855
ERVGSVY	-3.448823834923728	2	-2.932203052210196	Brain Transduction (LY6C1)	R1_top_hits	-3.448823834923728	-2.932203052210196
ERVGYSV	-0.9227582221980549	0	-0.4061374394845231	Brain Transduction (LY6C1)	R1_top_hits	-0.9227582221980549	-0.4061374394845231
ERVHGSS	-2.175806035573299	0	-1.6591852528597673	Brain Transduction (LY6C1)	R1_top_hits	-2.175806035573299	-1.6591852528597673
ERVHYSA	-3.0462642622897658	0	-2.529643479576234	Brain Transduction (LY6C1)	R1_top_hits	-3.0462642622897658	-2.529643479576234
ERVNWAA	0.2391230924765628	0	0.7557438751900947	Brain Transduction (LY6C1)	R1_top_hits	0.2391230924765628	0.7557438751900947
ERVNYSS	0.3446630998493755	0	0.8612838825629073	Brain Transduction (LY6C1)	R1_top_hits	0.3446630998493755	0.8612838825629073
ERYAGSS	-4.968738062371694	0	-4.452117279658162	Brain Transduction (LY6C1)	R1_top_hits	-4.968738062371694	-4.452117279658162
ERYGTAQ	-0.09464557611211577	0	0.4219752066014161	Brain Transduction (LY6C1)	R1_top_hits	-0.09464557611211577	0.4219752066014161
ERYHGSQ	0.19549650449698258	0	0.7121172872105144	Brain Transduction (LY6C1)	R1_top_hits	0.19549650449698258	0.7121172872105144
ERYMGAA	0.2656986488890683	0	0.7823194316026001	Brain Transduction (LY6C1)	R1_top_hits	0.2656986488890683	0.7823194316026001
ERYNGAA	-3.57531715765498	0	-3.058696374941448	Brain Transduction (LY6C1)	R1_top_hits	-3.57531715765498	-3.058696374941448
ERYNGSM	0.024676363261743	0	0.5412971459752749	Brain Transduction (LY6C1)	R1_top_hits	0.024676363261743	0.5412971459752749
ERYNQSM	-4.533611496220845	0	-4.0169907135073135	Brain Transduction (LY6C1)	R1_top_hits	-4.533611496220845	-4.0169907135073135
ERYNTAM	-4.526195850095712	0	-4.00957506738218	Brain Transduction (LY6C1)	R1_top_hits	-4.526195850095712	-4.00957506738218
ERYQGSH	-1.9081037486141526	0	-1.3914829659006207	Brain Transduction (LY6C1)	R1_top_hits	-1.9081037486141526	-1.3914829659006207
ESGGARW	1.7394537159713215	1	2.2560744986848533	Brain Transduction (LY6C1)	R1_top_hits	1.7394537159713215	2.2560744986848533
ESGSARW	5.292739533670627	1	5.809360316384159	Brain Transduction (LY6C1)	R1_top_hits	5.292739533670627	5.809360316384159
ESGTARW	1.1836805826717645	1	1.7003013653852963	Brain Transduction (LY6C1)	R1_top_hits	1.1836805826717645	1.7003013653852963
ESKGYSS	1.5697255700077255	0	2.0863463527212573	Brain Transduction (LY6C1)	R1_top_hits	1.5697255700077255	2.0863463527212573
ESKYGSQ	-0.649967045272786	0	-0.1333462625592542	Brain Transduction (LY6C1)	R1_top_hits	-0.649967045272786	-0.1333462625592542
ESPSARY	0.1921796600554555	1	0.7088004427689873	Brain Transduction (LY6C1)	R1_top_hits	0.1921796600554555	0.7088004427689873
ESRHFSS	-1.963927725843902	0	-1.4473069431303702	Brain Transduction (LY6C1)	R1_top_hits	-1.963927725843902	-1.4473069431303702
ESRYGSA	-3.570609037169195	0	-3.053988254455663	Brain Transduction (LY6C1)	R1_top_hits	-3.570609037169195	-3.053988254455663
ESSPGRW	-2.979730794162607	1	-2.4631100114490754	Brain Transduction (LY6C1)	R1_top_hits	-2.979730794162607	-2.4631100114490754
ESWGGSA	-6.345588725453679	0	-5.828967942740147	Brain Transduction (LY6C1)	R1_top_hits	-6.345588725453679	-5.828967942740147
ESYKMAF	-3.3151049939318473	0	-2.7984842112183155	Brain Transduction (LY6C1)	R1_top_hits	-3.3151049939318473	-2.7984842112183155
ETNSARW	3.985856010304417	1	4.502476793017949	Brain Transduction (LY6C1)	R1_top_hits	3.985856010304417	4.502476793017949
ETNVGRW	0.2600269924527489	1	0.7766477751662808	Brain Transduction (LY6C1)	R1_top_hits	0.2600269924527489	0.7766477751662808
ETPVGRW	-5.428647061044037	1	-4.912026278330505	Brain Transduction (LY6C1)	R1_top_hits	-5.428647061044037	-4.912026278330505
ETRFGSA	-5.750683421606487	0	-5.234062638892955	Brain Transduction (LY6C1)	R1_top_hits	-5.750683421606487	-5.234062638892955
ETRGHSW	0.27500192366148063	0	0.7916227063750125	Brain Transduction (LY6C1)	R1_top_hits	0.27500192366148063	0.7916227063750125
ETWRGSV	2.1797577690859424	0	2.6963785517994743	Brain Transduction (LY6C1)	R1_top_hits	2.1797577690859424	2.6963785517994743
EVASARY	0.15098055232523358	1	0.6676013350387654	Brain Transduction (LY6C1)	R1_top_hits	0.15098055232523358	0.6676013350387654
EVFRGAA	-2.2353856760384345	0	-1.7187648933249027	Brain Transduction (LY6C1)	R1_top_hits	-2.2353856760384345	-1.7187648933249027
EVGSSRW	-0.49849014205566916	1	0.018130640657862684	Brain Transduction (LY6C1)	R1_top_hits	-0.49849014205566916	0.018130640657862684
EVGYGSA	-1.358530812042647	0	-0.8419100293291151	Brain Transduction (LY6C1)	R1_top_hits	-1.358530812042647	-0.8419100293291151
EVKWGSA	-2.898016774420507	0	-2.381395991706975	Brain Transduction (LY6C1)	R1_top_hits	-2.898016774420507	-2.381395991706975
EVNQSRW	-7.737258487583392	1	-7.22063770486986	Brain Transduction (LY6C1)	R1_top_hits	-7.737258487583392	-7.22063770486986
EVPSRWN	-5.4854725325643345	0	-4.968851749850803	Brain Transduction (LY6C1)	R1_top_hits	-5.4854725325643345	-4.968851749850803
EVQGGRW	-2.175143388092966	1	-1.6585226053794342	Brain Transduction (LY6C1)	R1_top_hits	-2.175143388092966	-1.6585226053794342
EVRLGSA	-1.5914863148435916	0	-1.0748655321300598	Brain Transduction (LY6C1)	R1_top_hits	-1.5914863148435916	-1.0748655321300598
EVSHGSA	-3.037716541955224	0	-2.521095759241692	Brain Transduction (LY6C1)	R1_top_hits	-3.037716541955224	-2.521095759241692
EVVGRGW	-2.7807080526014953	1	-2.2640872698879635	Brain Transduction (LY6C1)	R1_top_hits	-2.7807080526014953	-2.2640872698879635
EWHGGAS	-0.06126303233054803	0	0.4553577503829838	Brain Transduction (LY6C1)	R1_top_hits	-0.06126303233054803	0.4553577503829838
EWHGGSA	-3.4587492359077836	0	-2.9421284531942518	Brain Transduction (LY6C1)	R1_top_hits	-3.4587492359077836	-2.9421284531942518
EWIGGAA	-5.529877442119263	0	-5.013256659405731	Brain Transduction (LY6C1)	R1_top_hits	-5.529877442119263	-5.013256659405731
EWKGHSQ	-2.471666476837205	0	-1.9550456941236733	Brain Transduction (LY6C1)	R1_top_hits	-2.471666476837205	-1.9550456941236733
EWPGGAS	-1.209659908128533	0	-0.6930391254150012	Brain Transduction (LY6C1)	R1_top_hits	-1.209659908128533	-0.6930391254150012
EWRAGAA	-5.0953114208019095	0	-4.578690638088378	Brain Transduction (LY6C1)	R1_top_hits	-5.0953114208019095	-4.578690638088378
EWSGGSS	0.2437469540268795	0	0.7603677367404114	Brain Transduction (LY6C1)	R1_top_hits	0.2437469540268795	0.7603677367404114
EWTHGAS	-1.9646295597767696	0	-1.4480087770632377	Brain Transduction (LY6C1)	R1_top_hits	-1.9646295597767696	-1.4480087770632377
EWTRGAS	-2.438843645132985	0	-1.9222228624194533	Brain Transduction (LY6C1)	R1_top_hits	-2.438843645132985	-1.9222228624194533
EWTRGSA	-7.193271230511453	0	-6.676650447797921	Brain Transduction (LY6C1)	R1_top_hits	-7.193271230511453	-6.676650447797921
EYHGGAS	0.5886734586945892	0	1.105294241408121	Brain Transduction (LY6C1)	R1_top_hits	0.5886734586945892	1.105294241408121
EYLGGSS	-4.285764309657547	0	-3.769143526944015	Brain Transduction (LY6C1)	R1_top_hits	-4.285764309657547	-3.769143526944015
EYRGAAS	-2.3935330190488098	0	-1.876912236335278	Brain Transduction (LY6C1)	R1_top_hits	-2.3935330190488098	-1.876912236335278
EYRGGAQ	-2.8636234128996687	0	-2.347002630186137	Brain Transduction (LY6C1)	R1_top_hits	-2.8636234128996687	-2.347002630186137
EYRGGST	-4.007315920088449	0	-3.4906951373749173	Brain Transduction (LY6C1)	R1_top_hits	-4.007315920088449	-3.4906951373749173
EYRGQAQ	-3.082914957549847	0	-2.5662941748363153	Brain Transduction (LY6C1)	R1_top_hits	-3.082914957549847	-2.5662941748363153
EYTHGSS	-2.5224813929310654	0	-2.0058606102175336	Brain Transduction (LY6C1)	R1_top_hits	-2.5224813929310654	-2.0058606102175336
EYVRQAS	-0.20444779961138082	0	0.312172983102151	Brain Transduction (LY6C1)	R1_top_hits	-0.20444779961138082	0.312172983102151
EYYKGSA	-1.576638768518603	0	-1.0600179858050711	Brain Transduction (LY6C1)	R1_top_hits	-1.576638768518603	-1.0600179858050711
EYYRGSV	-0.377105364778214	0	0.13951541793531785	Brain Transduction (LY6C1)	R1_top_hits	-0.377105364778214	0.13951541793531785
FADSSRW	-0.9559891630987956	1	-0.4393683803852637	Brain Transduction (LY6C1)	R1_top_hits	-0.9559891630987956	-0.4393683803852637
FAHGYSS	-0.7346087535403412	0	-0.21798797082680932	Brain Transduction (LY6C1)	R1_top_hits	-0.7346087535403412	-0.21798797082680932
FAIHGSA	-3.6400975673027185	0	-3.1234767845891867	Brain Transduction (LY6C1)	R1_top_hits	-3.6400975673027185	-3.1234767845891867
FALHGSS	-2.4807883437183436	0	-1.9641675610048117	Brain Transduction (LY6C1)	R1_top_hits	-2.4807883437183436	-1.9641675610048117
FAQGFSS	-1.3171842836622796	0	-0.8005635009487477	Brain Transduction (LY6C1)	R1_top_hits	-1.3171842836622796	-0.8005635009487477
FASRGSS	-5.82646087515085	0	-5.309840092437319	Brain Transduction (LY6C1)	R1_top_hits	-5.82646087515085	-5.309840092437319
FATGFSS	-1.1073000579562702	0	-0.5906792752427383	Brain Transduction (LY6C1)	R1_top_hits	-1.1073000579562702	-0.5906792752427383
FAVEGSR	-4.062244925130093	0	-3.5456241424165613	Brain Transduction (LY6C1)	R1_top_hits	-4.062244925130093	-3.5456241424165613
FAYGSAQ	0.7278741404608584	0	1.2444949231743903	Brain Transduction (LY6C1)	R1_top_hits	0.7278741404608584	1.2444949231743903
FDIGPRP	-2.2858241188970756	1	-1.7692033361835438	Brain Transduction (LY6C1)	R1_top_hits	-2.2858241188970756	-1.7692033361835438
FDSRFSS	-2.0871161571877255	0	-1.5704953744741936	Brain Transduction (LY6C1)	R1_top_hits	-2.0871161571877255	-1.5704953744741936
FDVAPRG	-0.44497789354200745	0	0.0716428891715244	Brain Transduction (LY6C1)	R1_top_hits	-0.44497789354200745	0.0716428891715244
FEDRARY	-1.2811548635981	1	-0.7645340808845682	Brain Transduction (LY6C1)	R1_top_hits	-1.2811548635981	-0.7645340808845682
FEFRGSS	-2.220118364458242	0	-1.7034975817447102	Brain Transduction (LY6C1)	R1_top_hits	-2.220118364458242	-1.7034975817447102
FENAGRW	-3.0214299667560782	1	-2.5048091840425464	Brain Transduction (LY6C1)	R1_top_hits	-3.0214299667560782	-2.5048091840425464
FEYGGSQ	-0.630254684437468	0	-0.11363390172393617	Brain Transduction (LY6C1)	R1_top_hits	-0.630254684437468	-0.11363390172393617
FFDTTRP	-5.684336445244275	1	-5.167715662530743	Brain Transduction (LY6C1)	R1_top_hits	-5.684336445244275	-5.167715662530743
FFKLGSA	-2.66509694448765	0	-2.148476161774118	Brain Transduction (LY6C1)	R1_top_hits	-2.66509694448765	-2.148476161774118
FGRAITD	-7.84423022867207	0	-7.327609445958538	Brain Transduction (LY6C1)	R1_top_hits	-7.84423022867207	-7.327609445958538
FGSLALI	-2.6022751249792444	1	-2.0856543422657126	Brain Transduction (LY6C1)	R1_top_hits	-2.6022751249792444	-2.0856543422657126
FGSLHEH	-1.8490930916229997	1	-1.3324723089094679	Brain Transduction (LY6C1)	R1_top_hits	-1.8490930916229997	-1.3324723089094679
FGSLHTM	-1.7268148223032083	1	-1.2101940395896764	Brain Transduction (LY6C1)	R1_top_hits	-1.7268148223032083	-1.2101940395896764
FGSLNAI	2.7533511704387013	1	3.269971953152233	Brain Transduction (LY6C1)	R1_top_hits	2.7533511704387013	3.269971953152233
FGSLNKL	-7.54338711181292	1	-7.026766329099388	Brain Transduction (LY6C1)	R1_top_hits	-7.54338711181292	-7.026766329099388
FGSLNQL	-2.295382748780718	1	-1.778761966067186	Brain Transduction (LY6C1)	R1_top_hits	-2.295382748780718	-1.778761966067186
FGSLNVH	-4.369480399481852	1	-3.8528596167683204	Brain Transduction (LY6C1)	R1_top_hits	-4.369480399481852	-3.8528596167683204
FGSLSAV	-2.9576139561106976	1	-2.4409931733971657	Brain Transduction (LY6C1)	R1_top_hits	-2.9576139561106976	-2.4409931733971657
FGSLSRV	-0.9094783844274569	1	-0.39285760171392503	Brain Transduction (LY6C1)	R1_top_hits	-0.9094783844274569	-0.39285760171392503
FGTWSSS	-8.480556582161443	0	-7.963935799447911	Brain Transduction (LY6C1)	R1_top_hits	-8.480556582161443	-7.963935799447911
FGVGFSS	0.3566853383309421	0	0.8733061210444739	Brain Transduction (LY6C1)	R1_top_hits	0.3566853383309421	0.8733061210444739
FHGSVSL	1.9371096263350518	0	2.4537304090485836	Brain Transduction (LY6C1)	R1_top_hits	1.9371096263350518	2.4537304090485836
FHHDKPK	-4.633192528276641	1	-4.1165717455631095	Brain Transduction (LY6C1)	R1_top_hits	-4.633192528276641	-4.1165717455631095
FIAKAGT	-3.6105730937113107	1	-3.093952310997779	Brain Transduction (LY6C1)	R1_top_hits	-3.6105730937113107	-3.093952310997779
FIEHGVT	-2.516098595874676	0	-1.9994778131611444	Brain Transduction (LY6C1)	R1_top_hits	-2.516098595874676	-1.9994778131611444
FIPKAGV	-4.232024906207158	1	-3.7154041234936264	Brain Transduction (LY6C1)	R1_top_hits	-4.232024906207158	-3.7154041234936264
FISDARP	-1.3194368253835125	1	-0.8028160426699806	Brain Transduction (LY6C1)	R1_top_hits	-1.3194368253835125	-0.8028160426699806
FISHGSA	-6.706976016353699	0	-6.190355233640167	Brain Transduction (LY6C1)	R1_top_hits	-6.706976016353699	-6.190355233640167
FKAGYAT	-3.9488966612309957	0	-3.432275878517464	Brain Transduction (LY6C1)	R1_top_hits	-3.9488966612309957	-3.432275878517464
FKDTARY	1.4289737994875737	1	1.9455945822011056	Brain Transduction (LY6C1)	R1_top_hits	1.4289737994875737	1.9455945822011056
FKFGGSQ	-1.8174826644567053	0	-1.3008618817431734	Brain Transduction (LY6C1)	R1_top_hits	-1.8174826644567053	-1.3008618817431734
FKTLGSS	-0.8254557763428476	0	-0.30883499362931577	Brain Transduction (LY6C1)	R1_top_hits	-0.8254557763428476	-0.30883499362931577
FKVLGSS	-5.450897757483089	0	-4.934276974769557	Brain Transduction (LY6C1)	R1_top_hits	-5.450897757483089	-4.934276974769557
FKYDLRG	0.2683996004413178	0	0.7850203831548497	Brain Transduction (LY6C1)	R1_top_hits	0.2683996004413178	0.7850203831548497
FLHGYSE	-1.9910547369864375	0	-1.4744339542729057	Brain Transduction (LY6C1)	R1_top_hits	-1.9910547369864375	-1.4744339542729057
FLRGMSS	-4.017886170595873	0	-3.5012653878823414	Brain Transduction (LY6C1)	R1_top_hits	-4.017886170595873	-3.5012653878823414
FLVDAHP	-3.3763141652728716	1	-2.85969338255934	Brain Transduction (LY6C1)	R1_top_hits	-3.3763141652728716	-2.85969338255934
FLYQGSS	-4.3065700652727354	0	-3.7899492825592036	Brain Transduction (LY6C1)	R1_top_hits	-4.3065700652727354	-3.7899492825592036
FMAGYSN	-5.558220223377841	0	-5.041599440664309	Brain Transduction (LY6C1)	R1_top_hits	-5.558220223377841	-5.041599440664309
FMHGGSS	-1.7851543823635414	0	-1.2685335996500096	Brain Transduction (LY6C1)	R1_top_hits	-1.7851543823635414	-1.2685335996500096
FMHGYSS	-0.6587065060790644	0	-0.1420857233655326	Brain Transduction (LY6C1)	R1_top_hits	-0.6587065060790644	-0.1420857233655326
FMIGGAQ	3.885764982722079	0	4.402385765435611	Brain Transduction (LY6C1)	R1_top_hits	3.885764982722079	4.402385765435611
FMIHGSS	-0.8825826423025576	0	-0.3659618595890257	Brain Transduction (LY6C1)	R1_top_hits	-0.8825826423025576	-0.3659618595890257
FMMRGSA	0.06795067417953492	0	0.5845714568930668	Brain Transduction (LY6C1)	R1_top_hits	0.06795067417953492	0.5845714568930668
FMPGYSA	-3.456008810186444	0	-2.939388027472912	Brain Transduction (LY6C1)	R1_top_hits	-3.456008810186444	-2.939388027472912
FMRNGSS	-4.460329809325106	0	-3.9437090266115744	Brain Transduction (LY6C1)	R1_top_hits	-4.460329809325106	-3.9437090266115744
FMSGYNP	0.5336206586449015	0	1.0502414413584333	Brain Transduction (LY6C1)	R1_top_hits	0.5336206586449015	1.0502414413584333
FMTLGSA	-0.4169256926047925	0	0.09969509010873934	Brain Transduction (LY6C1)	R1_top_hits	-0.4169256926047925	0.09969509010873934
FNYGSAQ	-4.680773944607157	0	-4.164153161893625	Brain Transduction (LY6C1)	R1_top_hits	-4.680773944607157	-4.164153161893625
FQHLGSS	-0.6600378418996637	0	-0.1434170591861319	Brain Transduction (LY6C1)	R1_top_hits	-0.6600378418996637	-0.1434170591861319
FQRLGSS	-4.087901898389737	0	-3.5712811156762054	Brain Transduction (LY6C1)	R1_top_hits	-4.087901898389737	-3.5712811156762054
FRAGGST	-2.989670467012407	0	-2.473049684298875	Brain Transduction (LY6C1)	R1_top_hits	-2.989670467012407	-2.473049684298875
FRIAQRE	-1.5104357834256041	0	-0.9938150007120723	Brain Transduction (LY6C1)	R1_top_hits	-1.5104357834256041	-0.9938150007120723
FRIGGAA	-1.1460084531409074	0	-0.6293876704273755	Brain Transduction (LY6C1)	R1_top_hits	-1.1460084531409074	-0.6293876704273755
FRLGGSQ	-0.47188584435510983	0	0.044734938358422016	Brain Transduction (LY6C1)	R1_top_hits	-0.47188584435510983	0.044734938358422016
FRLNGSQ	-7.381212394426829	0	-6.864591611713297	Brain Transduction (LY6C1)	R1_top_hits	-7.381212394426829	-6.864591611713297
FRLQGAQ	-6.794834941622017	0	-6.278214158908485	Brain Transduction (LY6C1)	R1_top_hits	-6.794834941622017	-6.278214158908485
FRMGGSA	-5.2858865160462924	0	-4.769265733332761	Brain Transduction (LY6C1)	R1_top_hits	-5.2858865160462924	-4.769265733332761
FRSGGAQ	-0.8367086938416416	0	-0.32008791112810975	Brain Transduction (LY6C1)	R1_top_hits	-0.8367086938416416	-0.32008791112810975
FRVGSAQ	-1.559362552222996	0	-1.042741769509464	Brain Transduction (LY6C1)	R1_top_hits	-1.559362552222996	-1.042741769509464
FSAGFSS	-2.841139670170744	0	-2.324518887457212	Brain Transduction (LY6C1)	R1_top_hits	-2.841139670170744	-2.324518887457212
FSDSGRW	-6.401806984090596	1	-5.885186201377064	Brain Transduction (LY6C1)	R1_top_hits	-6.401806984090596	-5.885186201377064
FSFPNGG	-2.615206079197944	1	-2.098585296484412	Brain Transduction (LY6C1)	R1_top_hits	-2.615206079197944	-2.098585296484412
FSHGYST	0.41611840059292493	0	0.9327391833064568	Brain Transduction (LY6C1)	R1_top_hits	0.41611840059292493	0.9327391833064568
FSKGYST	-1.3196104791442045	0	-0.8029896964306726	Brain Transduction (LY6C1)	R1_top_hits	-1.3196104791442045	-0.8029896964306726
FSLDARP	-1.4475176283956015	1	-0.9308968456820697	Brain Transduction (LY6C1)	R1_top_hits	-1.4475176283956015	-0.9308968456820697
FSLEGRP	-5.401785212225523	1	-4.885164429511991	Brain Transduction (LY6C1)	R1_top_hits	-5.401785212225523	-4.885164429511991
FSSDARP	-6.9748063032827705	1	-6.458185520569239	Brain Transduction (LY6C1)	R1_top_hits	-6.9748063032827705	-6.458185520569239
FSTFSGN	-2.151925614283837	1	-1.6353048315703052	Brain Transduction (LY6C1)	R1_top_hits	-2.151925614283837	-1.6353048315703052
FSTLRGV	-5.351870819688285	1	-4.835250036974753	Brain Transduction (LY6C1)	R1_top_hits	-5.351870819688285	-4.835250036974753
FTADSRP	-6.660431721625728	1	-6.143810938912196	Brain Transduction (LY6C1)	R1_top_hits	-6.660431721625728	-6.143810938912196
FTHIKAV	-1.5682086288269583	0	-1.0515878461134265	Brain Transduction (LY6C1)	R1_top_hits	-1.5682086288269583	-1.0515878461134265
FTLQGRP	-5.110436788833315	1	-4.593816006119783	Brain Transduction (LY6C1)	R1_top_hits	-5.110436788833315	-4.593816006119783
FTRLGSS	-5.159235205911112	0	-4.64261442319758	Brain Transduction (LY6C1)	R1_top_hits	-5.159235205911112	-4.64261442319758
FTRSGGP	0.11897959192395197	1	0.6356003746374839	Brain Transduction (LY6C1)	R1_top_hits	0.11897959192395197	0.6356003746374839
FTVKSGY	2.5533577576447386	1	3.0699785403582704	Brain Transduction (LY6C1)	R1_top_hits	2.5533577576447386	3.0699785403582704
FVKGFSS	-4.479030793533898	0	-3.962410010820366	Brain Transduction (LY6C1)	R1_top_hits	-4.479030793533898	-3.962410010820366
FVPGFSQ	-1.4933089519972151	0	-0.9766881692836833	Brain Transduction (LY6C1)	R1_top_hits	-1.4933089519972151	-0.9766881692836833
FVPGFSS	-10.088485379795477	0	-9.571864597081944	Brain Transduction (LY6C1)	R1_top_hits	-10.088485379795477	-9.571864597081944
FVSLPEV	-3.3399450728319007	-1	-2.823324290118369	Brain Transduction (LY6C1)	R1_top_hits	-3.3399450728319007	-2.823324290118369
FVTHGST	-1.7244129199364417	0	-1.20779213722291	Brain Transduction (LY6C1)	R1_top_hits	-1.7244129199364417	-1.20779213722291
FYSLGAE	-3.8312327920849856	0	-3.3146120093714537	Brain Transduction (LY6C1)	R1_top_hits	-3.8312327920849856	-3.3146120093714537
GAATGKW	-3.291584271038629	1	-2.7749634883250973	Brain Transduction (LY6C1)	R1_top_hits	-3.291584271038629	-2.7749634883250973
GADAARY	-1.3295894673007285	1	-0.8129686845871966	Brain Transduction (LY6C1)	R1_top_hits	-1.3295894673007285	-0.8129686845871966
GADAVRW	2.1471743302318784	1	2.6637951129454103	Brain Transduction (LY6C1)	R1_top_hits	2.1471743302318784	2.6637951129454103
GADISRW	1.6907073206750807	1	2.2073281033886127	Brain Transduction (LY6C1)	R1_top_hits	1.6907073206750807	2.2073281033886127
GADTARW	4.537252690146239	1	5.053873472859771	Brain Transduction (LY6C1)	R1_top_hits	4.537252690146239	5.053873472859771
GADTARY	-7.342746837679184	1	-6.826126054965652	Brain Transduction (LY6C1)	R1_top_hits	-7.342746837679184	-6.826126054965652
GADTGRW	2.704248564715248	1	3.22086934742878	Brain Transduction (LY6C1)	R1_top_hits	2.704248564715248	3.22086934742878
GADVSRW	-1.5914891657794825	1	-1.0748683830659507	Brain Transduction (LY6C1)	R1_top_hits	-1.5914891657794825	-1.0748683830659507
GAELGRW	-2.128868029760065	1	-1.612247247046533	Brain Transduction (LY6C1)	R1_top_hits	-2.128868029760065	-1.612247247046533
GAERGHW	-7.159217684456388	1	-6.6425969017428566	Brain Transduction (LY6C1)	R1_top_hits	-7.159217684456388	-6.6425969017428566
GAEVGRW	-0.03145640569688853	1	0.48516437701664333	Brain Transduction (LY6C1)	R1_top_hits	-0.03145640569688853	0.48516437701664333
GAGFWAE	2.7718601467374486	0	3.2884809294509805	Brain Transduction (LY6C1)	R1_top_hits	2.7718601467374486	3.2884809294509805
GAHTGSW	-0.8394881182630276	1	-0.32286733554949576	Brain Transduction (LY6C1)	R1_top_hits	-0.8394881182630276	-0.32286733554949576
GAHTGVW	-2.0840798103337566	1	-1.5674590276202247	Brain Transduction (LY6C1)	R1_top_hits	-2.0840798103337566	-1.5674590276202247
GALRLQN	-2.9459107893115912	0	-2.4292900065980594	Brain Transduction (LY6C1)	R1_top_hits	-2.9459107893115912	-2.4292900065980594
GANVGVW	-1.2448478715244222	1	-0.7282270888108904	Brain Transduction (LY6C1)	R1_top_hits	-1.2448478715244222	-0.7282270888108904
GAPGSRF	-0.7490795984425316	1	-0.23245881572899973	Brain Transduction (LY6C1)	R1_top_hits	-0.7490795984425316	-0.23245881572899973
GASLWAE	-1.165973075075727	0	-0.649352292362195	Brain Transduction (LY6C1)	R1_top_hits	-1.165973075075727	-0.649352292362195
GASPGKW	-0.5295413997653322	1	-0.012920617051800365	Brain Transduction (LY6C1)	R1_top_hits	-0.5295413997653322	-0.012920617051800365
GASWDRA	-2.538960863098527	0	-2.0223400803849954	Brain Transduction (LY6C1)	R1_top_hits	-2.538960863098527	-2.0223400803849954
GATAGHW	-1.229526124373892	1	-0.7129053416603601	Brain Transduction (LY6C1)	R1_top_hits	-1.229526124373892	-0.7129053416603601
GAVGWSA	-4.923501023571366	0	-4.406880240857834	Brain Transduction (LY6C1)	R1_top_hits	-4.923501023571366	-4.406880240857834
GAVPGAW	-3.167699927978127	1	-2.651079145264595	Brain Transduction (LY6C1)	R1_top_hits	-3.167699927978127	-2.651079145264595
GAYHGSS	0.18870248747347693	0	0.7053232701870088	Brain Transduction (LY6C1)	R1_top_hits	0.18870248747347693	0.7053232701870088
GDAPGRW	4.948749736969262	1	5.465370519682794	Brain Transduction (LY6C1)	R1_top_hits	4.948749736969262	5.465370519682794
GDDKARF	0.8756116692869899	1	1.3922324520005218	Brain Transduction (LY6C1)	R1_top_hits	0.8756116692869899	1.3922324520005218
GDDKSRW	-0.6654496828048435	1	-0.14882890009131167	Brain Transduction (LY6C1)	R1_top_hits	-0.6654496828048435	-0.14882890009131167
GDFRRIA	-6.33149654749757	0	-5.814875764784039	Brain Transduction (LY6C1)	R1_top_hits	-6.33149654749757	-5.814875764784039
GDHGARW	-5.487027976784848	1	-4.970407194071316	Brain Transduction (LY6C1)	R1_top_hits	-5.487027976784848	-4.970407194071316
GDLAGRW	1.2018209711162968	1	1.7184417538298287	Brain Transduction (LY6C1)	R1_top_hits	1.2018209711162968	1.7184417538298287
GDLPGRW	-0.4768078231233904	1	0.03981295959014147	Brain Transduction (LY6C1)	R1_top_hits	-0.4768078231233904	0.03981295959014147
GDNVGRW	6.146897740389505	1	6.663518523103037	Brain Transduction (LY6C1)	R1_top_hits	6.146897740389505	6.663518523103037
GDPAARY	-5.576478217470015	1	-5.059857434756483	Brain Transduction (LY6C1)	R1_top_hits	-5.576478217470015	-5.059857434756483
GDPAGRW	0.5141369004888012	1	1.030757683202333	Brain Transduction (LY6C1)	R1_top_hits	0.5141369004888012	1.030757683202333
GDPPGRW	0.8954299418345073	1	1.4120507245480391	Brain Transduction (LY6C1)	R1_top_hits	0.8954299418345073	1.4120507245480391
GDQPGRW	4.495568532860813	1	5.012189315574345	Brain Transduction (LY6C1)	R1_top_hits	4.495568532860813	5.012189315574345
GDRVGVW	-4.101272876774282	1	-3.5846520940607505	Brain Transduction (LY6C1)	R1_top_hits	-4.101272876774282	-3.5846520940607505
GDSVGRW	2.731725715966449	1	3.248346498679981	Brain Transduction (LY6C1)	R1_top_hits	2.731725715966449	3.248346498679981
GDSVSRW	-3.380749990153244	1	-2.864129207439712	Brain Transduction (LY6C1)	R1_top_hits	-3.380749990153244	-2.864129207439712
GDTAGRW	-1.1357045244288746	1	-0.6190837417153428	Brain Transduction (LY6C1)	R1_top_hits	-1.1357045244288746	-0.6190837417153428
GDTQGRW	-0.5327351647830026	1	-0.0161143820694708	Brain Transduction (LY6C1)	R1_top_hits	-0.5327351647830026	-0.0161143820694708
GDVSGRW	-0.21018469737350698	1	0.30643608534002487	Brain Transduction (LY6C1)	R1_top_hits	-0.21018469737350698	0.30643608534002487
GDWRGPG	4.369161297335022	-1	4.885782080048553	Brain Transduction (LY6C1)	R1_top_hits	4.369161297335022	4.885782080048553
GDYKQIV	-5.264792448659304	0	-4.7481716659457724	Brain Transduction (LY6C1)	R1_top_hits	-5.264792448659304	-4.7481716659457724
GEAAGRW	0.9188503414300746	1	1.4354711241436064	Brain Transduction (LY6C1)	R1_top_hits	0.9188503414300746	1.4354711241436064
GEDRARW	2.8789328421805918	1	3.3955536248941236	Brain Transduction (LY6C1)	R1_top_hits	2.8789328421805918	3.3955536248941236
GEDRARY	-1.5889017036489166	1	-1.0722809209353847	Brain Transduction (LY6C1)	R1_top_hits	-1.5889017036489166	-1.0722809209353847
GEGGVRW	-6.436001863217018	1	-5.919381080503486	Brain Transduction (LY6C1)	R1_top_hits	-6.436001863217018	-5.919381080503486
GEHNGRW	-0.08671847696879485	1	0.429902305744737	Brain Transduction (LY6C1)	R1_top_hits	-0.08671847696879485	0.429902305744737
GELTGRW	-3.350649178360295	1	-2.8340283956467633	Brain Transduction (LY6C1)	R1_top_hits	-3.350649178360295	-2.8340283956467633
GEMQSRW	-3.8563744237393474	1	-3.3397536410258155	Brain Transduction (LY6C1)	R1_top_hits	-3.8563744237393474	-3.3397536410258155
GENLSRW	-3.2764766759052684	1	-2.7598558931917365	Brain Transduction (LY6C1)	R1_top_hits	-3.2764766759052684	-2.7598558931917365
GENMARW	3.7354461645755	1	4.252066947289032	Brain Transduction (LY6C1)	R1_top_hits	3.7354461645755	4.252066947289032
GENQGKW	-5.165004818975671	1	-4.648384036262139	Brain Transduction (LY6C1)	R1_top_hits	-5.165004818975671	-4.648384036262139
GENSNRW	-1.2646195608340058	1	-0.747998778120474	Brain Transduction (LY6C1)	R1_top_hits	-1.2646195608340058	-0.747998778120474
GENSSRW	-2.5212729444842603	1	-2.0046521617707285	Brain Transduction (LY6C1)	R1_top_hits	-2.5212729444842603	-2.0046521617707285
GEPHGRW	-0.4674681323201154	1	0.04915265039341643	Brain Transduction (LY6C1)	R1_top_hits	-0.4674681323201154	0.04915265039341643
GEPNGRW	-0.43045622752741547	1	0.08616455518611638	Brain Transduction (LY6C1)	R1_top_hits	-0.43045622752741547	0.08616455518611638
GEPSGRW	1.5219848509829135	1	2.038605633696445	Brain Transduction (LY6C1)	R1_top_hits	1.5219848509829135	2.038605633696445
GERPGVW	-3.1087800502095506	1	-2.5921592674960188	Brain Transduction (LY6C1)	R1_top_hits	-3.1087800502095506	-2.5921592674960188
GESAGRW	2.2476052971530303	1	2.764226079866562	Brain Transduction (LY6C1)	R1_top_hits	2.2476052971530303	2.764226079866562
GESSGRW	0.8717996272147801	1	1.388420409928312	Brain Transduction (LY6C1)	R1_top_hits	0.8717996272147801	1.388420409928312
GESVGKW	-2.9276438917201446	1	-2.4110231090066128	Brain Transduction (LY6C1)	R1_top_hits	-2.9276438917201446	-2.4110231090066128
GESVGRW	4.145164393249681	1	4.661785175963213	Brain Transduction (LY6C1)	R1_top_hits	4.145164393249681	4.661785175963213
GETNGRW	0.7845549298521576	1	1.3011757125656893	Brain Transduction (LY6C1)	R1_top_hits	0.7845549298521576	1.3011757125656893
GETVGRW	1.606168607701183	1	2.122789390414715	Brain Transduction (LY6C1)	R1_top_hits	1.606168607701183	2.122789390414715
GEVAGRW	1.473711899866431	1	1.9903326825799628	Brain Transduction (LY6C1)	R1_top_hits	1.473711899866431	1.9903326825799628
GEVTGRW	1.9029106497342485	1	2.4195314324477804	Brain Transduction (LY6C1)	R1_top_hits	1.9029106497342485	2.4195314324477804
GFAGGST	-2.3678363426246407	0	-1.8512155599111089	Brain Transduction (LY6C1)	R1_top_hits	-2.3678363426246407	-1.8512155599111089
GFHLGST	-2.2367921163163413	0	-1.7201713336028095	Brain Transduction (LY6C1)	R1_top_hits	-2.2367921163163413	-1.7201713336028095
GFKGSIY	-10.336110731185801	2	-9.81948994847227	Brain Transduction (LY6C1)	R1_top_hits	-10.336110731185801	-9.81948994847227
GFPGFSA	-0.022259326258396418	0	0.4943614564551354	Brain Transduction (LY6C1)	R1_top_hits	-0.022259326258396418	0.4943614564551354
GFPGYSS	-0.818642225799182	0	-0.30202144308565015	Brain Transduction (LY6C1)	R1_top_hits	-0.818642225799182	-0.30202144308565015
GFRGGSS	1.0001043429560579	0	1.5167251256695897	Brain Transduction (LY6C1)	R1_top_hits	1.0001043429560579	1.5167251256695897
GFRGSST	-1.9084802996128614	0	-1.3918595168993295	Brain Transduction (LY6C1)	R1_top_hits	-1.9084802996128614	-1.3918595168993295
GFVGGSS	-2.2566150288490685	0	-1.7399942461355367	Brain Transduction (LY6C1)	R1_top_hits	-2.2566150288490685	-1.7399942461355367
GGDAGRW	-0.8342802568298687	1	-0.3176594741163369	Brain Transduction (LY6C1)	R1_top_hits	-0.8342802568298687	-0.3176594741163369
GGDPGRW	3.9646341638957208	1	4.481254946609253	Brain Transduction (LY6C1)	R1_top_hits	3.9646341638957208	4.481254946609253
GGDSGRW	-4.49541109162826	1	-3.9787903089147285	Brain Transduction (LY6C1)	R1_top_hits	-4.49541109162826	-3.9787903089147285
GGDTGRW	2.7645131192686043	1	3.281133901982136	Brain Transduction (LY6C1)	R1_top_hits	2.7645131192686043	3.281133901982136
GGDVARW	1.6652111914620897	1	2.181831974175622	Brain Transduction (LY6C1)	R1_top_hits	1.6652111914620897	2.181831974175622
GGDVGRW	3.9821126067843085	1	4.49873338949784	Brain Transduction (LY6C1)	R1_top_hits	3.9821126067843085	4.49873338949784
GGDVSRW	0.42001525333970385	1	0.9366360360532358	Brain Transduction (LY6C1)	R1_top_hits	0.42001525333970385	0.9366360360532358
GGEPGRW	1.481635859075567	1	1.9982566417890988	Brain Transduction (LY6C1)	R1_top_hits	1.481635859075567	1.9982566417890988
GGETGRW	1.1730791245632675	1	1.6896999072767993	Brain Transduction (LY6C1)	R1_top_hits	1.1730791245632675	1.6896999072767993
GGHNWST	-8.045299160561193	0	-7.528678377847661	Brain Transduction (LY6C1)	R1_top_hits	-8.045299160561193	-7.528678377847661
GGHPGSW	-5.726189759580644	1	-5.2095689768671125	Brain Transduction (LY6C1)	R1_top_hits	-5.726189759580644	-5.2095689768671125
GGHVGAW	-1.048195135670159	1	-0.5315743529566272	Brain Transduction (LY6C1)	R1_top_hits	-1.048195135670159	-0.5315743529566272
GGMAPRY	-6.05196402365526	1	-5.535343240941728	Brain Transduction (LY6C1)	R1_top_hits	-6.05196402365526	-5.535343240941728
GGNPGVW	2.7794383140343957	1	3.2960590967479275	Brain Transduction (LY6C1)	R1_top_hits	2.7794383140343957	3.2960590967479275
GGPSRFN	-3.484938111929113	0	-2.9683173292155813	Brain Transduction (LY6C1)	R1_top_hits	-3.484938111929113	-2.9683173292155813
GGPVRWD	-0.6934468315341284	0	-0.1768260488205966	Brain Transduction (LY6C1)	R1_top_hits	-0.6934468315341284	-0.1768260488205966
GGPYLAS	-3.314113084853616	0	-2.797492302140084	Brain Transduction (LY6C1)	R1_top_hits	-3.314113084853616	-2.797492302140084
GGSEGRW	-0.680435372805975	1	-0.16381459009244315	Brain Transduction (LY6C1)	R1_top_hits	-0.680435372805975	-0.16381459009244315
GGSFWKE	-3.0515913303607327	0	-2.534970547647201	Brain Transduction (LY6C1)	R1_top_hits	-3.0515913303607327	-2.534970547647201
GGSPGKW	-4.369029188684557	1	-3.8524084059710253	Brain Transduction (LY6C1)	R1_top_hits	-4.369029188684557	-3.8524084059710253
GGSPGMW	1.3627388566568077	1	1.8793596393703396	Brain Transduction (LY6C1)	R1_top_hits	1.3627388566568077	1.8793596393703396
GGSPGQW	-7.095825789816213	1	-6.579205007102681	Brain Transduction (LY6C1)	R1_top_hits	-7.095825789816213	-6.579205007102681
GGVEGRW	0.5425028709471953	1	1.0591236536607271	Brain Transduction (LY6C1)	R1_top_hits	0.5425028709471953	1.0591236536607271
GGVTGRY	-4.344542628272516	1	-3.8279218455589845	Brain Transduction (LY6C1)	R1_top_hits	-4.344542628272516	-3.8279218455589845
GGWQGPG	-0.44944702612707427	1	0.06717375658645758	Brain Transduction (LY6C1)	R1_top_hits	-0.44944702612707427	0.06717375658645758
GGYNLAQ	-2.8151390297820136	0	-2.2985182470684817	Brain Transduction (LY6C1)	R1_top_hits	-2.8151390297820136	-2.2985182470684817
GGYSERF	4.801671461697712	1	5.318292244411244	Brain Transduction (LY6C1)	R1_top_hits	4.801671461697712	5.318292244411244
GHAGWSS	-4.600446136570944	0	-4.083825353857412	Brain Transduction (LY6C1)	R1_top_hits	-4.600446136570944	-4.083825353857412
GHANWSA	-5.0996879088162	0	-4.5830671261026685	Brain Transduction (LY6C1)	R1_top_hits	-5.0996879088162	-4.5830671261026685
GHDMARF	-1.5473923512320322	1	-1.0307715685185004	Brain Transduction (LY6C1)	R1_top_hits	-1.5473923512320322	-1.0307715685185004
GHDSARY	-5.826351699496728	1	-5.309730916783196	Brain Transduction (LY6C1)	R1_top_hits	-5.826351699496728	-5.309730916783196
GHDTARY	-4.180819273919485	1	-3.664198491205953	Brain Transduction (LY6C1)	R1_top_hits	-4.180819273919485	-3.664198491205953
GHDTSRW	-3.0528269247408324	1	-2.5362061420273005	Brain Transduction (LY6C1)	R1_top_hits	-3.0528269247408324	-2.5362061420273005
GHDVSRW	-6.7449685497339695	1	-6.228347767020438	Brain Transduction (LY6C1)	R1_top_hits	-6.7449685497339695	-6.228347767020438
GHPTWSS	-0.828114282573041	0	-0.31149349985950914	Brain Transduction (LY6C1)	R1_top_hits	-0.828114282573041	-0.31149349985950914
GHSPGPW	-3.0225836429553476	1	-2.505962860241816	Brain Transduction (LY6C1)	R1_top_hits	-3.0225836429553476	-2.505962860241816
GHVYTSS	-4.820277334590508	0	-4.303656551876976	Brain Transduction (LY6C1)	R1_top_hits	-4.820277334590508	-4.303656551876976
GIDAARW	0.4105787024925936	1	0.9271994852061254	Brain Transduction (LY6C1)	R1_top_hits	0.4105787024925936	0.9271994852061254
GIDPGRW	0.16214701774683254	1	0.6787678004603643	Brain Transduction (LY6C1)	R1_top_hits	0.16214701774683254	0.6787678004603643
GIDSARW	2.998209948340812	1	3.5148307310543436	Brain Transduction (LY6C1)	R1_top_hits	2.998209948340812	3.5148307310543436
GIDSSRW	-3.045771017634672	1	-2.5291502349211403	Brain Transduction (LY6C1)	R1_top_hits	-3.045771017634672	-2.5291502349211403
GIESGRW	-1.456439804022038	1	-0.9398190213085063	Brain Transduction (LY6C1)	R1_top_hits	-1.456439804022038	-0.9398190213085063
GIGEGRW	-0.9167047208344039	1	-0.40008393812087206	Brain Transduction (LY6C1)	R1_top_hits	-0.9167047208344039	-0.40008393812087206
GILYSSS	-3.6322302460592284	0	-3.1156094633456966	Brain Transduction (LY6C1)	R1_top_hits	-3.6322302460592284	-3.1156094633456966
GIRTGYG	-1.824127434473206	-1	-1.307506651759674	Brain Transduction (LY6C1)	R1_top_hits	-1.824127434473206	-1.307506651759674
GISNYHV	-2.3072780742764816	0	-1.7906572915629497	Brain Transduction (LY6C1)	R1_top_hits	-2.3072780742764816	-1.7906572915629497
GIVDVRS	-1.5396260203236722	1	-1.0230052376101404	Brain Transduction (LY6C1)	R1_top_hits	-1.5396260203236722	-1.0230052376101404
GKAGYGF	-5.036603128283883	0	-4.519982345570351	Brain Transduction (LY6C1)	R1_top_hits	-5.036603128283883	-4.519982345570351
GKDVGRW	5.397459651646739	1	5.914080434360271	Brain Transduction (LY6C1)	R1_top_hits	5.397459651646739	5.914080434360271
GKNLGTW	-2.2011250045529707	1	-1.6845042218394388	Brain Transduction (LY6C1)	R1_top_hits	-2.2011250045529707	-1.6845042218394388
GKSTGVW	0.6775101269223134	1	1.1941309096358452	Brain Transduction (LY6C1)	R1_top_hits	0.6775101269223134	1.1941309096358452
GKVGSVY	-8.04952932634967	2	-7.532908543636139	Brain Transduction (LY6C1)	R1_top_hits	-8.04952932634967	-7.532908543636139
GKVPGPW	0.5466706961676613	1	1.0632914788811931	Brain Transduction (LY6C1)	R1_top_hits	0.5466706961676613	1.0632914788811931
GKYGYAQ	2.3356719307891267	0	2.8522927135026586	Brain Transduction (LY6C1)	R1_top_hits	2.3356719307891267	2.8522927135026586
GLAGARF	0.08664849719649324	1	0.6032692799100251	Brain Transduction (LY6C1)	R1_top_hits	0.08664849719649324	0.6032692799100251
GLDAARW	-0.14611790666526198	1	0.37050287604826987	Brain Transduction (LY6C1)	R1_top_hits	-0.14611790666526198	0.37050287604826987
GLDAGRW	1.7819064955672472	1	2.298527278280779	Brain Transduction (LY6C1)	R1_top_hits	1.7819064955672472	2.298527278280779
GLDIGKW	0.8851877177902846	1	1.4018085005038166	Brain Transduction (LY6C1)	R1_top_hits	0.8851877177902846	1.4018085005038166
GLDKARF	-2.1170318280495692	1	-1.6004110453360374	Brain Transduction (LY6C1)	R1_top_hits	-2.1170318280495692	-1.6004110453360374
GLDNGRW	-3.2861133713390114	1	-2.7694925886254795	Brain Transduction (LY6C1)	R1_top_hits	-3.2861133713390114	-2.7694925886254795
GLDVGKW	-0.07811074356094481	1	0.438510039152587	Brain Transduction (LY6C1)	R1_top_hits	-0.07811074356094481	0.438510039152587
GLDVSRW	-5.418964186796375	1	-4.902343404082843	Brain Transduction (LY6C1)	R1_top_hits	-5.418964186796375	-4.902343404082843
GLGESRW	-0.8326959624728606	1	-0.31607517975932875	Brain Transduction (LY6C1)	R1_top_hits	-0.8326959624728606	-0.31607517975932875
GLGRDHW	-3.4063061954102283	1	-2.8896854126966964	Brain Transduction (LY6C1)	R1_top_hits	-3.4063061954102283	-2.8896854126966964
GLGYGSS	-9.569091544885277	0	-9.052470762171744	Brain Transduction (LY6C1)	R1_top_hits	-9.569091544885277	-9.052470762171744
GLKNTYT	-2.2953265537510177	0	-1.7787057710374858	Brain Transduction (LY6C1)	R1_top_hits	-2.2953265537510177	-1.7787057710374858
GLLPSRA	-1.379749633980732	1	-0.8631288512672002	Brain Transduction (LY6C1)	R1_top_hits	-1.379749633980732	-0.8631288512672002
GLRPGGW	-4.756416935486941	1	-4.239796152773409	Brain Transduction (LY6C1)	R1_top_hits	-4.756416935486941	-4.239796152773409
GLSDARW	1.406210302507121	1	1.922831085220653	Brain Transduction (LY6C1)	R1_top_hits	1.406210302507121	1.922831085220653
GLSDGRW	-3.4782043913219405	1	-2.9615836086084086	Brain Transduction (LY6C1)	R1_top_hits	-3.4782043913219405	-2.9615836086084086
GLSPGAW	0.7264298989362822	1	1.2430506816498141	Brain Transduction (LY6C1)	R1_top_hits	0.7264298989362822	1.2430506816498141
GLSRGDL	-1.292400193051647	1	-0.7757794103381153	Brain Transduction (LY6C1)	R1_top_hits	-1.292400193051647	-0.7757794103381153
GMHAGSW	-0.10859978680866575	1	0.40802099590486607	Brain Transduction (LY6C1)	R1_top_hits	-0.10859978680866575	0.40802099590486607
GMSKAGP	-2.0401737645293476	1	-1.5235529818158158	Brain Transduction (LY6C1)	R1_top_hits	-2.0401737645293476	-1.5235529818158158
GMWQGST	-3.5697803273205273	0	-3.0531595446069955	Brain Transduction (LY6C1)	R1_top_hits	-3.5697803273205273	-3.0531595446069955
GNDMSRW	0.8730755616615927	1	1.3896963443751247	Brain Transduction (LY6C1)	R1_top_hits	0.8730755616615927	1.3896963443751247
GNDPGRW	5.31997222772793	1	5.836593010441462	Brain Transduction (LY6C1)	R1_top_hits	5.31997222772793	5.836593010441462
GNDSARW	2.67464902711586	1	3.1912698098293917	Brain Transduction (LY6C1)	R1_top_hits	2.67464902711586	3.1912698098293917
GNDTGRW	2.3575776725647954	1	2.8741984552783273	Brain Transduction (LY6C1)	R1_top_hits	2.3575776725647954	2.8741984552783273
GNEIARW	1.0253144512246108	1	1.5419352339381427	Brain Transduction (LY6C1)	R1_top_hits	1.0253144512246108	1.5419352339381427
GNELGRW	1.4682410118082987	1	1.9848617945218305	Brain Transduction (LY6C1)	R1_top_hits	1.4682410118082987	1.9848617945218305
GNETGRW	1.981428164928627	1	2.498048947642159	Brain Transduction (LY6C1)	R1_top_hits	1.981428164928627	2.498048947642159
GNEVGRW	1.6353866484812614	1	2.152007431194793	Brain Transduction (LY6C1)	R1_top_hits	1.6353866484812614	2.152007431194793
GNEVSRW	-0.2010357602272571	1	0.31558502248627474	Brain Transduction (LY6C1)	R1_top_hits	-0.2010357602272571	0.31558502248627474
GNHPGKW	0.1756799262591055	1	0.6923007089726374	Brain Transduction (LY6C1)	R1_top_hits	0.1756799262591055	0.6923007089726374
GNNPGLW	3.0671404901613157	1	3.5837612728748476	Brain Transduction (LY6C1)	R1_top_hits	3.0671404901613157	3.5837612728748476
GNPGFSY	-0.2270876167808861	0	0.2895331659326458	Brain Transduction (LY6C1)	R1_top_hits	-0.2270876167808861	0.2895331659326458
GNSKGVW	-4.76002687322092	1	-4.2434060905073885	Brain Transduction (LY6C1)	R1_top_hits	-4.76002687322092	-4.2434060905073885
GNSNWSH	-1.3101870244029268	0	-0.7935662416893949	Brain Transduction (LY6C1)	R1_top_hits	-1.3101870244029268	-0.7935662416893949
GPDIARY	1.2026772197736408	1	1.7192980024871727	Brain Transduction (LY6C1)	R1_top_hits	1.2026772197736408	1.7192980024871727
GPDMGRW	-2.324105876793987	1	-1.8074850940804552	Brain Transduction (LY6C1)	R1_top_hits	-2.324105876793987	-1.8074850940804552
GPDVGRW	1.8204457783179384	1	2.3370665610314703	Brain Transduction (LY6C1)	R1_top_hits	1.8204457783179384	2.3370665610314703
GPEGTFR	-2.890689188667743	0	-2.374068405954211	Brain Transduction (LY6C1)	R1_top_hits	-2.890689188667743	-2.374068405954211
GPEWNRP	-2.1333474680793376	1	-1.6167266853658058	Brain Transduction (LY6C1)	R1_top_hits	-2.1333474680793376	-1.6167266853658058
GPGEGRW	-3.2861716075339378	1	-2.769550824820406	Brain Transduction (LY6C1)	R1_top_hits	-3.2861716075339378	-2.769550824820406
GPGESRW	0.5316141615466575	1	1.0482349442601895	Brain Transduction (LY6C1)	R1_top_hits	0.5316141615466575	1.0482349442601895
GPGYSST	-0.16717707660390213	0	0.3494437061096297	Brain Transduction (LY6C1)	R1_top_hits	-0.16717707660390213	0.3494437061096297
GPHDNRW	-5.288213383943505	1	-4.771592601229973	Brain Transduction (LY6C1)	R1_top_hits	-5.288213383943505	-4.771592601229973
GPHYGTL	-2.828920748875012	1	-2.31229996616148	Brain Transduction (LY6C1)	R1_top_hits	-2.828920748875012	-2.31229996616148
GPIRLVN	0.15895854964583922	0	0.6755793323593711	Brain Transduction (LY6C1)	R1_top_hits	0.15895854964583922	0.6755793323593711
GPKWALD	-3.090022525477736	0	-2.573401742764204	Brain Transduction (LY6C1)	R1_top_hits	-3.090022525477736	-2.573401742764204
GPKYAIN	-5.72611278543445	0	-5.209492002720918	Brain Transduction (LY6C1)	R1_top_hits	-5.72611278543445	-5.209492002720918
GPNPGKW	2.9209790667496454	1	3.437599849463177	Brain Transduction (LY6C1)	R1_top_hits	2.9209790667496454	3.437599849463177
GPNVTRW	-0.8276961384200766	1	-0.31107535570654476	Brain Transduction (LY6C1)	R1_top_hits	-0.8276961384200766	-0.31107535570654476
GPPRSIQ	-3.1860413932870784	0	-2.6694206105735465	Brain Transduction (LY6C1)	R1_top_hits	-3.1860413932870784	-2.6694206105735465
GPQWSHS	-5.205799874081566	0	-4.689179091368034	Brain Transduction (LY6C1)	R1_top_hits	-5.205799874081566	-4.689179091368034
GPSMARY	-3.3248630526470864	1	-2.8082422699335545	Brain Transduction (LY6C1)	R1_top_hits	-3.3248630526470864	-2.8082422699335545
GPTAGHW	-6.2627514884099975	1	-5.746130705696466	Brain Transduction (LY6C1)	R1_top_hits	-6.2627514884099975	-5.746130705696466
GPVEGRW	-3.589741361217585	1	-3.073120578504053	Brain Transduction (LY6C1)	R1_top_hits	-3.589741361217585	-3.073120578504053
GQANWAS	-1.9338304721153643	0	-1.4172096894018325	Brain Transduction (LY6C1)	R1_top_hits	-1.9338304721153643	-1.4172096894018325
GQDLGRW	3.8352779672891675	1	4.351898750002699	Brain Transduction (LY6C1)	R1_top_hits	3.8352779672891675	4.351898750002699
GQDVSRW	-4.574359804545934	1	-4.057739021832402	Brain Transduction (LY6C1)	R1_top_hits	-4.574359804545934	-4.057739021832402
GQNPGTW	-1.0661163037384336	1	-0.5494955210249017	Brain Transduction (LY6C1)	R1_top_hits	-1.0661163037384336	-0.5494955210249017
GQRYGSL	-4.885227095366208	0	-4.368606312652676	Brain Transduction (LY6C1)	R1_top_hits	-4.885227095366208	-4.368606312652676
GQWQGSS	-3.0140168676744135	0	-2.4973960849608816	Brain Transduction (LY6C1)	R1_top_hits	-3.0140168676744135	-2.4973960849608816
GQWQGST	-2.376433791942285	0	-1.8598130092287533	Brain Transduction (LY6C1)	R1_top_hits	-2.376433791942285	-1.8598130092287533
GRAYAIA	-1.29067295502884	0	-0.7740521723153082	Brain Transduction (LY6C1)	R1_top_hits	-1.29067295502884	-0.7740521723153082
GRDDGRW	-1.1636789910989445	1	-0.6470582083854126	Brain Transduction (LY6C1)	R1_top_hits	-1.1636789910989445	-0.6470582083854126
GRDQGFR	-6.161709315468529	0	-5.645088532754997	Brain Transduction (LY6C1)	R1_top_hits	-6.161709315468529	-5.645088532754997
GRDVGIW	-6.4027078641229345	1	-5.886087081409403	Brain Transduction (LY6C1)	R1_top_hits	-6.4027078641229345	-5.886087081409403
GREAWGA	-1.5071923549854556	0	-0.9905715722719237	Brain Transduction (LY6C1)	R1_top_hits	-1.5071923549854556	-0.9905715722719237
GRENWSH	-5.495272977686288	0	-4.9786521949727565	Brain Transduction (LY6C1)	R1_top_hits	-5.495272977686288	-4.9786521949727565
GRFGGSS	-4.976921367803197	0	-4.460300585089665	Brain Transduction (LY6C1)	R1_top_hits	-4.976921367803197	-4.460300585089665
GRFSSLA	-2.324086610376989	0	-1.807465827663457	Brain Transduction (LY6C1)	R1_top_hits	-2.324086610376989	-1.807465827663457
GRGLVQL	1.494883891298954	0	2.011504674012486	Brain Transduction (LY6C1)	R1_top_hits	1.494883891298954	2.011504674012486
GRIGGST	-5.437696798559592	0	-4.92107601584606	Brain Transduction (LY6C1)	R1_top_hits	-5.437696798559592	-4.92107601584606
GRIGLSS	-2.112834642895288	0	-1.5962138601817562	Brain Transduction (LY6C1)	R1_top_hits	-2.112834642895288	-1.5962138601817562
GRLGGST	-1.9874621710543432	0	-1.4708413883408114	Brain Transduction (LY6C1)	R1_top_hits	-1.9874621710543432	-1.4708413883408114
GRLVLRD	-0.2765496452859186	0	0.24007113742761327	Brain Transduction (LY6C1)	R1_top_hits	-0.2765496452859186	0.24007113742761327
GRMMGST	-3.8885242472489727	0	-3.371903464535441	Brain Transduction (LY6C1)	R1_top_hits	-3.8885242472489727	-3.371903464535441
GRNPGQW	0.9853777565525143	1	1.501998539266046	Brain Transduction (LY6C1)	R1_top_hits	0.9853777565525143	1.501998539266046
GRPEWSS	-9.458644235148633	0	-8.942023452435102	Brain Transduction (LY6C1)	R1_top_hits	-9.458644235148633	-8.942023452435102
GRPGWSS	-8.174257742954122	0	-7.65763696024059	Brain Transduction (LY6C1)	R1_top_hits	-8.174257742954122	-7.65763696024059
GRPMFSA	-3.9748932817210703	0	-3.4582724990075384	Brain Transduction (LY6C1)	R1_top_hits	-3.9748932817210703	-3.4582724990075384
GRSPGSW	-0.6281136825476943	1	-0.11149289983416244	Brain Transduction (LY6C1)	R1_top_hits	-0.6281136825476943	-0.11149289983416244
GRTGGSQ	-2.6811090315861095	0	-2.1644882488725776	Brain Transduction (LY6C1)	R1_top_hits	-2.6811090315861095	-2.1644882488725776
GRTGLAQ	0.4721708411077501	0	0.9887916238212819	Brain Transduction (LY6C1)	R1_top_hits	0.4721708411077501	0.9887916238212819
GRVGFAQ	0.8476902861155117	0	1.3643110688290436	Brain Transduction (LY6C1)	R1_top_hits	0.8476902861155117	1.3643110688290436
GRVGWSA	1.049423344483829	0	1.5660441271973609	Brain Transduction (LY6C1)	R1_top_hits	1.049423344483829	1.5660441271973609
GRVVLHN	2.783016947676872	0	3.299637730390404	Brain Transduction (LY6C1)	R1_top_hits	2.783016947676872	3.299637730390404
GRVVLQN	0.8643821659087427	0	1.3810029486222746	Brain Transduction (LY6C1)	R1_top_hits	0.8643821659087427	1.3810029486222746
GRVVLSN	-1.7608371389567261	0	-1.2442163562431943	Brain Transduction (LY6C1)	R1_top_hits	-1.7608371389567261	-1.2442163562431943
GSDGARF	-2.007616689028276	1	-1.490995906314744	Brain Transduction (LY6C1)	R1_top_hits	-2.007616689028276	-1.490995906314744
GSDHARY	-2.566708725109082	1	-2.05008794239555	Brain Transduction (LY6C1)	R1_top_hits	-2.566708725109082	-2.05008794239555
GSDHGRW	0.03173155116400014	1	0.548352333877532	Brain Transduction (LY6C1)	R1_top_hits	0.03173155116400014	0.548352333877532
GSDLGRW	5.660811136031122	1	6.177431918744654	Brain Transduction (LY6C1)	R1_top_hits	5.660811136031122	6.177431918744654
GSDMARF	-1.3769766107336667	1	-0.8603558280201349	Brain Transduction (LY6C1)	R1_top_hits	-1.3769766107336667	-0.8603558280201349
GSDPRWA	-0.701400592404713	0	-0.18477980969118113	Brain Transduction (LY6C1)	R1_top_hits	-0.701400592404713	-0.18477980969118113
GSDSGRW	0.643772084930768	1	1.1603928676442998	Brain Transduction (LY6C1)	R1_top_hits	0.643772084930768	1.1603928676442998
GSDTGRW	3.9702889953331555	1	4.486909778046687	Brain Transduction (LY6C1)	R1_top_hits	3.9702889953331555	4.486909778046687
GSDTSRW	0.09342523379857459	1	0.6100460165121064	Brain Transduction (LY6C1)	R1_top_hits	0.09342523379857459	0.6100460165121064
GSDVARF	0.9927258408158629	1	1.5093466235293946	Brain Transduction (LY6C1)	R1_top_hits	0.9927258408158629	1.5093466235293946
GSDVARW	3.660286856522742	1	4.1769076392362745	Brain Transduction (LY6C1)	R1_top_hits	3.660286856522742	4.1769076392362745
GSDVARY	-0.7635492304296518	1	-0.24692844771612	Brain Transduction (LY6C1)	R1_top_hits	-0.7635492304296518	-0.24692844771612
GSDVGRW	8.550284822270447	1	9.06690560498398	Brain Transduction (LY6C1)	R1_top_hits	8.550284822270447	9.06690560498398
GSDVGVW	-0.26683515569702915	1	0.2497856270165027	Brain Transduction (LY6C1)	R1_top_hits	-0.26683515569702915	0.2497856270165027
GSEAGRW	-1.1598995594060164	1	-0.6432787766924846	Brain Transduction (LY6C1)	R1_top_hits	-1.1598995594060164	-0.6432787766924846
GSEIGRW	3.239122346894286	1	3.7557431296078176	Brain Transduction (LY6C1)	R1_top_hits	3.239122346894286	3.7557431296078176
GSELGRW	-0.42857280399660036	1	0.08804797871693149	Brain Transduction (LY6C1)	R1_top_hits	-0.42857280399660036	0.08804797871693149
GSETGRW	2.650907393206318	1	3.1675281759198497	Brain Transduction (LY6C1)	R1_top_hits	2.650907393206318	3.1675281759198497
GSGTSLW	-0.1675617464692191	1	0.3490590362443128	Brain Transduction (LY6C1)	R1_top_hits	-0.1675617464692191	0.3490590362443128
GSHDSRW	-1.1055858684899802	1	-0.5889650857764483	Brain Transduction (LY6C1)	R1_top_hits	-1.1055858684899802	-0.5889650857764483
GSHSGSW	-4.852579940357534	1	-4.335959157644002	Brain Transduction (LY6C1)	R1_top_hits	-4.852579940357534	-4.335959157644002
GSHVGAW	-4.271034398989278	1	-3.7544136162757464	Brain Transduction (LY6C1)	R1_top_hits	-4.271034398989278	-3.7544136162757464
GSNDGRW	1.5134087637870872	1	2.030029546500619	Brain Transduction (LY6C1)	R1_top_hits	1.5134087637870872	2.030029546500619
GSNKGVW	-1.0997625538786144	1	-0.5831417711650826	Brain Transduction (LY6C1)	R1_top_hits	-1.0997625538786144	-0.5831417711650826
GSNTGVW	-1.237199098569951	1	-0.7205783158564192	Brain Transduction (LY6C1)	R1_top_hits	-1.237199098569951	-0.7205783158564192
GSPVGRY	-3.42563279789745	1	-2.9090120151839183	Brain Transduction (LY6C1)	R1_top_hits	-3.42563279789745	-2.9090120151839183
GSSMWKE	1.6035511658144739	0	2.1201719485280055	Brain Transduction (LY6C1)	R1_top_hits	1.6035511658144739	2.1201719485280055
GSSPGMW	0.04162125481388293	1	0.5582420375274147	Brain Transduction (LY6C1)	R1_top_hits	0.04162125481388293	0.5582420375274147
GSSPGQW	-1.703214021357792	1	-1.1865932386442601	Brain Transduction (LY6C1)	R1_top_hits	-1.703214021357792	-1.1865932386442601
GSSPGRW	5.692275071547454	1	6.208895854260986	Brain Transduction (LY6C1)	R1_top_hits	5.692275071547454	6.208895854260986
GSSPGSW	-5.794297112652946	1	-5.277676329939414	Brain Transduction (LY6C1)	R1_top_hits	-5.794297112652946	-5.277676329939414
GSSPGVW	1.131447135399641	1	1.6480679181131728	Brain Transduction (LY6C1)	R1_top_hits	1.131447135399641	1.6480679181131728
GSSTSMW	-6.251252143663188	1	-5.734631360949656	Brain Transduction (LY6C1)	R1_top_hits	-6.251252143663188	-5.734631360949656
GSWQGSS	-9.944412878077358	0	-9.427792095363827	Brain Transduction (LY6C1)	R1_top_hits	-9.944412878077358	-9.427792095363827
GSYELRI	-3.1429822599998642	1	-2.6263614772863324	Brain Transduction (LY6C1)	R1_top_hits	-3.1429822599998642	-2.6263614772863324
GTDISRW	1.7361806879554134	1	2.2528014706689454	Brain Transduction (LY6C1)	R1_top_hits	1.7361806879554134	2.2528014706689454
GTDNGRW	-2.332889944982193	1	-1.8162691622686613	Brain Transduction (LY6C1)	R1_top_hits	-2.332889944982193	-1.8162691622686613
GTDQARW	3.4918974695346194	1	4.008518252248152	Brain Transduction (LY6C1)	R1_top_hits	3.4918974695346194	4.008518252248152
GTDTGRW	4.709023817479152	1	5.225644600192684	Brain Transduction (LY6C1)	R1_top_hits	4.709023817479152	5.225644600192684
GTEAGRW	-0.7649680229986089	1	-0.24834724028507704	Brain Transduction (LY6C1)	R1_top_hits	-0.7649680229986089	-0.24834724028507704
GTFGGSS	-2.30552368609084	0	-1.7889029033773083	Brain Transduction (LY6C1)	R1_top_hits	-2.30552368609084	-1.7889029033773083
GTLRLTN	0.17928344233972154	0	0.6959042250532534	Brain Transduction (LY6C1)	R1_top_hits	0.17928344233972154	0.6959042250532534
GTNLGKW	2.7775154458819404	1	3.2941362285954723	Brain Transduction (LY6C1)	R1_top_hits	2.7775154458819404	3.2941362285954723
GTNSGVW	-3.164170949418612	1	-2.6475501667050803	Brain Transduction (LY6C1)	R1_top_hits	-3.164170949418612	-2.6475501667050803
GTNVGVW	0.2456931814372372	1	0.762313964150769	Brain Transduction (LY6C1)	R1_top_hits	0.2456931814372372	0.762313964150769
GTPYLSS	-1.7116272533888637	0	-1.1950064706753318	Brain Transduction (LY6C1)	R1_top_hits	-1.7116272533888637	-1.1950064706753318
GTRYDLS	-4.1743508262088875	0	-3.6577300434953557	Brain Transduction (LY6C1)	R1_top_hits	-4.1743508262088875	-3.6577300434953557
GTSPGMW	-1.803334103614422	1	-1.28671332090089	Brain Transduction (LY6C1)	R1_top_hits	-1.803334103614422	-1.28671332090089
GTSPGRW	4.849833075552193	1	5.366453858265725	Brain Transduction (LY6C1)	R1_top_hits	4.849833075552193	5.366453858265725
GTVRLTN	-2.7482870033275812	0	-2.2316662206140494	Brain Transduction (LY6C1)	R1_top_hits	-2.7482870033275812	-2.2316662206140494
GTYTGYG	1.7593836757835917	0	2.2760044584971233	Brain Transduction (LY6C1)	R1_top_hits	1.7593836757835917	2.2760044584971233
GVADARW	-1.0191421954141173	1	-0.5025214127005855	Brain Transduction (LY6C1)	R1_top_hits	-1.0191421954141173	-0.5025214127005855
GVAEGRW	-1.9609537488978839	1	-1.444332966184352	Brain Transduction (LY6C1)	R1_top_hits	-1.9609537488978839	-1.444332966184352
GVAGARF	-2.057760710570494	1	-1.5411399278569622	Brain Transduction (LY6C1)	R1_top_hits	-2.057760710570494	-1.5411399278569622
GVDAARY	-3.076248678039823	1	-2.559627895326291	Brain Transduction (LY6C1)	R1_top_hits	-3.076248678039823	-2.559627895326291
GVDQARW	2.4380540910339774	1	2.9546748737475093	Brain Transduction (LY6C1)	R1_top_hits	2.4380540910339774	2.9546748737475093
GVERGPW	-6.724072180664003	1	-6.2074513979504715	Brain Transduction (LY6C1)	R1_top_hits	-6.724072180664003	-6.2074513979504715
GVERRWD	-2.181194671280005	0	-1.6645738885664731	Brain Transduction (LY6C1)	R1_top_hits	-2.181194671280005	-1.6645738885664731
GVEVGRW	0.6124310157687222	1	1.1290517984822541	Brain Transduction (LY6C1)	R1_top_hits	0.6124310157687222	1.1290517984822541
GVGEGRW	-2.648248394360414	1	-2.131627611646882	Brain Transduction (LY6C1)	R1_top_hits	-2.648248394360414	-2.131627611646882
GVGYGSS	-6.655979050311531	0	-6.139358267597999	Brain Transduction (LY6C1)	R1_top_hits	-6.655979050311531	-6.139358267597999
GVHDGFR	-1.5997080813003428	0	-1.083087298586811	Brain Transduction (LY6C1)	R1_top_hits	-1.5997080813003428	-1.083087298586811
GVHDGRW	-0.1207508405672184	1	0.39586994214631344	Brain Transduction (LY6C1)	R1_top_hits	-0.1207508405672184	0.39586994214631344
GVHEGFR	1.1809165415455132	0	1.697537324259045	Brain Transduction (LY6C1)	R1_top_hits	1.1809165415455132	1.697537324259045
GVHTGSW	0.02959825963341875	1	0.5462190423469506	Brain Transduction (LY6C1)	R1_top_hits	0.02959825963341875	0.5462190423469506
GVIRITN	-1.3715483456659139	0	-0.854927562952382	Brain Transduction (LY6C1)	R1_top_hits	-1.3715483456659139	-0.854927562952382
GVKEGFR	-5.717574509947381	0	-5.200953727233849	Brain Transduction (LY6C1)	R1_top_hits	-5.717574509947381	-5.200953727233849
GVLDGFR	-1.1934303835981233	0	-0.6768096008845914	Brain Transduction (LY6C1)	R1_top_hits	-1.1934303835981233	-0.6768096008845914
GVLQGFA	-0.9782275847879865	0	-0.4616068020744547	Brain Transduction (LY6C1)	R1_top_hits	-0.9782275847879865	-0.4616068020744547
GVNAGAW	-2.817210629857472	1	-2.3005898471439403	Brain Transduction (LY6C1)	R1_top_hits	-2.817210629857472	-2.3005898471439403
GVNEGRW	3.282187012387323	1	3.798807795100855	Brain Transduction (LY6C1)	R1_top_hits	3.282187012387323	3.798807795100855
GVNESRW	-1.7361116889288306	1	-1.2194909062152988	Brain Transduction (LY6C1)	R1_top_hits	-1.7361116889288306	-1.2194909062152988
GVNQARF	-0.04136576087536802	1	0.4752550218381638	Brain Transduction (LY6C1)	R1_top_hits	-0.04136576087536802	0.4752550218381638
GVNRGAY	-0.1968504018072603	1	0.3197703809062715	Brain Transduction (LY6C1)	R1_top_hits	-0.1968504018072603	0.3197703809062715
GVNSGRF	-4.57055830919103	1	-4.053937526477498	Brain Transduction (LY6C1)	R1_top_hits	-4.57055830919103	-4.053937526477498
GVPGWSS	-1.9021046932793455	0	-1.3854839105658137	Brain Transduction (LY6C1)	R1_top_hits	-1.9021046932793455	-1.3854839105658137
GVPNWSS	-3.993928742326682	0	-3.47730795961315	Brain Transduction (LY6C1)	R1_top_hits	-3.993928742326682	-3.47730795961315
GVSEGRW	-0.777949891520311	1	-0.2613291088067792	Brain Transduction (LY6C1)	R1_top_hits	-0.777949891520311	-0.2613291088067792
GVSESRW	0.07753251496486095	1	0.5941532976783928	Brain Transduction (LY6C1)	R1_top_hits	0.07753251496486095	0.5941532976783928
GVSGARF	-1.520609809116781	1	-1.0039890264032492	Brain Transduction (LY6C1)	R1_top_hits	-1.520609809116781	-1.0039890264032492
GVSLGKY	-4.009715216992134	1	-3.4930944342786026	Brain Transduction (LY6C1)	R1_top_hits	-4.009715216992134	-3.4930944342786026
GVSPGAW	-1.1502054172598617	1	-0.6335846345463299	Brain Transduction (LY6C1)	R1_top_hits	-1.1502054172598617	-0.6335846345463299
GVSQGRF	-4.980620141571954	1	-4.463999358858422	Brain Transduction (LY6C1)	R1_top_hits	-4.980620141571954	-4.463999358858422
GVSSARF	1.5503413559739774	1	2.066962138687509	Brain Transduction (LY6C1)	R1_top_hits	1.5503413559739774	2.066962138687509
GVTNFHV	-4.249126697793967	0	-3.732505915080435	Brain Transduction (LY6C1)	R1_top_hits	-4.249126697793967	-3.732505915080435
GVWGSVA	-5.1060081678519476	3	-4.589387385138416	Brain Transduction (LY6C1)	R1_top_hits	-5.1060081678519476	-4.589387385138416
GVYMGSS	-1.9378447843840587	0	-1.4212240016705269	Brain Transduction (LY6C1)	R1_top_hits	-1.9378447843840587	-1.4212240016705269
GWAGGSS	0.38858424229502375	0	0.9052050250085556	Brain Transduction (LY6C1)	R1_top_hits	0.38858424229502375	0.9052050250085556
GWAHGSS	-3.460932485639814	0	-2.944311702926282	Brain Transduction (LY6C1)	R1_top_hits	-3.460932485639814	-2.944311702926282
GWDRGAS	-5.139259950874285	0	-4.622639168160753	Brain Transduction (LY6C1)	R1_top_hits	-5.139259950874285	-4.622639168160753
GWDRGST	-5.965345870091985	0	-5.448725087378453	Brain Transduction (LY6C1)	R1_top_hits	-5.965345870091985	-5.448725087378453
GWHGAAS	-3.11090621765309	0	-2.5942854349395583	Brain Transduction (LY6C1)	R1_top_hits	-3.11090621765309	-2.5942854349395583
GWHGGSS	-2.6455097976168167	0	-2.128889014903285	Brain Transduction (LY6C1)	R1_top_hits	-2.6455097976168167	-2.128889014903285
GWIGGSV	-3.4674357482152653	0	-2.9508149655017335	Brain Transduction (LY6C1)	R1_top_hits	-3.4674357482152653	-2.9508149655017335
GWLGGAS	-1.5737167373485066	0	-1.0570959546349747	Brain Transduction (LY6C1)	R1_top_hits	-1.5737167373485066	-1.0570959546349747
GWPGGSA	-3.5408530691768014	0	-3.0242322864632696	Brain Transduction (LY6C1)	R1_top_hits	-3.5408530691768014	-3.0242322864632696
GWPGGSQ	-1.3235062156150912	0	-0.8068854329015593	Brain Transduction (LY6C1)	R1_top_hits	-1.3235062156150912	-0.8068854329015593
GWPGGSS	-1.477896414473921	0	-0.9612756317603892	Brain Transduction (LY6C1)	R1_top_hits	-1.477896414473921	-0.9612756317603892
GWPGGST	-0.46091976747995334	0	0.05570101523357851	Brain Transduction (LY6C1)	R1_top_hits	-0.46091976747995334	0.05570101523357851
GWPGGSV	-6.14199785094946	0	-5.625377068235928	Brain Transduction (LY6C1)	R1_top_hits	-6.14199785094946	-5.625377068235928
GWPGQAS	-2.771651552309798	0	-2.2550307695962664	Brain Transduction (LY6C1)	R1_top_hits	-2.771651552309798	-2.2550307695962664
GWQGGSL	-2.629422635617971	0	-2.1128018529044392	Brain Transduction (LY6C1)	R1_top_hits	-2.629422635617971	-2.1128018529044392
GWQGGSV	-1.2364712084987752	0	-0.7198504257852434	Brain Transduction (LY6C1)	R1_top_hits	-1.2364712084987752	-0.7198504257852434
GWSGGSM	-1.7591861876364479	0	-1.242565404922916	Brain Transduction (LY6C1)	R1_top_hits	-1.7591861876364479	-1.242565404922916
GWTGGSS	-3.1057713227394177	0	-2.589150540025886	Brain Transduction (LY6C1)	R1_top_hits	-3.1057713227394177	-2.589150540025886
GYAAGFH	-7.131496672202569	-1	-6.614875889489038	Brain Transduction (LY6C1)	R1_top_hits	-7.131496672202569	-6.614875889489038
GYDLRTP	-3.1210508170190243	0	-2.6044300343054925	Brain Transduction (LY6C1)	R1_top_hits	-3.1210508170190243	-2.6044300343054925
GYDTAKW	0.281248605444138	1	0.7978693881576698	Brain Transduction (LY6C1)	R1_top_hits	0.281248605444138	0.7978693881576698
GYDTARF	-4.5832053781766975	1	-4.066584595463166	Brain Transduction (LY6C1)	R1_top_hits	-4.5832053781766975	-4.066584595463166
GYDVSKW	-2.8998004217519897	1	-2.383179639038458	Brain Transduction (LY6C1)	R1_top_hits	-2.8998004217519897	-2.383179639038458
GYIGGSS	-1.4989969554741478	0	-0.982376172760616	Brain Transduction (LY6C1)	R1_top_hits	-1.4989969554741478	-0.982376172760616
GYIGGST	-0.5649470612434908	0	-0.048326278529958966	Brain Transduction (LY6C1)	R1_top_hits	-0.5649470612434908	-0.048326278529958966
GYPGAAS	-2.5654438678739515	0	-2.0488230851604197	Brain Transduction (LY6C1)	R1_top_hits	-2.5654438678739515	-2.0488230851604197
GYPGDRT	-4.936494380290492	0	-4.41987359757696	Brain Transduction (LY6C1)	R1_top_hits	-4.936494380290492	-4.41987359757696
GYPGFSS	1.6617112407777288	0	2.1783320234912606	Brain Transduction (LY6C1)	R1_top_hits	1.6617112407777288	2.1783320234912606
GYPGFST	-1.817579227069458	0	-1.3009584443559261	Brain Transduction (LY6C1)	R1_top_hits	-1.817579227069458	-1.3009584443559261
GYPGHSS	-2.3010613823418633	0	-1.7844405996283315	Brain Transduction (LY6C1)	R1_top_hits	-2.3010613823418633	-1.7844405996283315
GYPGSST	-2.3914155656474754	0	-1.8747947829339435	Brain Transduction (LY6C1)	R1_top_hits	-2.3914155656474754	-1.8747947829339435
GYPMYSA	-5.722908552014483	0	-5.2062877693009515	Brain Transduction (LY6C1)	R1_top_hits	-5.722908552014483	-5.2062877693009515
GYSIRPA	-1.4207104241156816	0	-0.9040896414021498	Brain Transduction (LY6C1)	R1_top_hits	-1.4207104241156816	-0.9040896414021498
GYSYTGS	-3.514670985650355	0	-2.998050202936823	Brain Transduction (LY6C1)	R1_top_hits	-3.514670985650355	-2.998050202936823
GYVGGSS	-4.76638883097642	0	-4.249768048262888	Brain Transduction (LY6C1)	R1_top_hits	-4.76638883097642	-4.249768048262888
GYVGMSS	-4.654890360289659	0	-4.138269577576128	Brain Transduction (LY6C1)	R1_top_hits	-4.654890360289659	-4.138269577576128
GYVGYSS	-2.27062248769934	0	-1.754001704985808	Brain Transduction (LY6C1)	R1_top_hits	-2.27062248769934	-1.754001704985808
GYVPAAS	-1.230456592023733	0	-0.7138358093102011	Brain Transduction (LY6C1)	R1_top_hits	-1.230456592023733	-0.7138358093102011
HAEWGSS	-2.0690702686932805	0	-1.5524494859797486	Brain Transduction (LY6C1)	R1_top_hits	-2.0690702686932805	-1.5524494859797486
HAFQGSS	-2.8754439305725388	0	-2.358823147859007	Brain Transduction (LY6C1)	R1_top_hits	-2.8754439305725388	-2.358823147859007
HAHLGSA	-3.9461180341335864	0	-3.4294972514200546	Brain Transduction (LY6C1)	R1_top_hits	-3.9461180341335864	-3.4294972514200546
HAHMGSM	-4.562023105730941	0	-4.045402323017409	Brain Transduction (LY6C1)	R1_top_hits	-4.562023105730941	-4.045402323017409
HAIGFSS	-0.7714221442348523	0	-0.2548013615213205	Brain Transduction (LY6C1)	R1_top_hits	-0.7714221442348523	-0.2548013615213205
HAKLGSS	-7.0844225340187785	0	-6.567801751305247	Brain Transduction (LY6C1)	R1_top_hits	-7.0844225340187785	-6.567801751305247
HALHGSA	-4.860739928578072	0	-4.34411914586454	Brain Transduction (LY6C1)	R1_top_hits	-4.860739928578072	-4.34411914586454
HALYGSV	-2.957239406401659	0	-2.440618623688127	Brain Transduction (LY6C1)	R1_top_hits	-2.957239406401659	-2.440618623688127
HAPGWAS	-3.4852011043065705	0	-2.9685803215930386	Brain Transduction (LY6C1)	R1_top_hits	-3.4852011043065705	-2.9685803215930386
HARLGSS	-0.6001040428879714	0	-0.08348326017443952	Brain Transduction (LY6C1)	R1_top_hits	-0.6001040428879714	-0.08348326017443952
HAYHGST	-0.7845049262278418	0	-0.26788414351431	Brain Transduction (LY6C1)	R1_top_hits	-0.7845049262278418	-0.26788414351431
HERGYSS	-3.629926089549376	0	-3.1133053068358443	Brain Transduction (LY6C1)	R1_top_hits	-3.629926089549376	-3.1133053068358443
HEYRGSA	-5.092304305902614	0	-4.575683523189082	Brain Transduction (LY6C1)	R1_top_hits	-5.092304305902614	-4.575683523189082
HFHGGAS	0.39161356337546877	0	0.9082343460890006	Brain Transduction (LY6C1)	R1_top_hits	0.39161356337546877	0.9082343460890006
HFSLGSS	-2.9429584256746617	0	-2.42633764296113	Brain Transduction (LY6C1)	R1_top_hits	-2.9429584256746617	-2.42633764296113
HGDSGRW	-0.27001237876002304	1	0.2466084039535088	Brain Transduction (LY6C1)	R1_top_hits	-0.27001237876002304	0.2466084039535088
HGEVGRW	1.2517825375704514	1	1.7684033202839833	Brain Transduction (LY6C1)	R1_top_hits	1.2517825375704514	1.7684033202839833
HGHGFAQ	2.5591288673089316	0	3.0757496500224635	Brain Transduction (LY6C1)	R1_top_hits	2.5591288673089316	3.0757496500224635
HGRLEPL	-4.664990018545222	1	-4.14836923583169	Brain Transduction (LY6C1)	R1_top_hits	-4.664990018545222	-4.14836923583169
HGYRLGE	-4.173954168726228	0	-3.657333386012696	Brain Transduction (LY6C1)	R1_top_hits	-4.173954168726228	-3.657333386012696
HHTMGSA	-3.8805902908423255	0	-3.3639695081287937	Brain Transduction (LY6C1)	R1_top_hits	-3.8805902908423255	-3.3639695081287937
HISHGSA	-2.4930093255377175	0	-1.9763885428241856	Brain Transduction (LY6C1)	R1_top_hits	-2.4930093255377175	-1.9763885428241856
HISMGSA	0.17434885570333764	0	0.6909696384168695	Brain Transduction (LY6C1)	R1_top_hits	0.17434885570333764	0.6909696384168695
HISRGSS	-10.401484108587736	0	-9.884863325874203	Brain Transduction (LY6C1)	R1_top_hits	-10.401484108587736	-9.884863325874203
HITHGAS	-1.1976396098663502	0	-0.6810188271528184	Brain Transduction (LY6C1)	R1_top_hits	-1.1976396098663502	-0.6810188271528184
HITLKYS	-4.33602096219327	0	-3.8194001794797385	Brain Transduction (LY6C1)	R1_top_hits	-4.33602096219327	-3.8194001794797385
HIYAGSS	-0.851776586667828	0	-0.3351558039542961	Brain Transduction (LY6C1)	R1_top_hits	-0.851776586667828	-0.3351558039542961
HKALGST	-3.2671343471316727	0	-2.750513564418141	Brain Transduction (LY6C1)	R1_top_hits	-3.2671343471316727	-2.750513564418141
HKFGGSQ	-1.8023296482566191	0	-1.2857088655430873	Brain Transduction (LY6C1)	R1_top_hits	-1.8023296482566191	-1.2857088655430873
HKLQGSA	-8.464007946837004	0	-7.947387164123472	Brain Transduction (LY6C1)	R1_top_hits	-8.464007946837004	-7.947387164123472
HKPYSDF	-3.5056942343391233	0	-2.9890734516255915	Brain Transduction (LY6C1)	R1_top_hits	-3.5056942343391233	-2.9890734516255915
HKTLGSA	-2.2231710036709558	0	-1.706550220957424	Brain Transduction (LY6C1)	R1_top_hits	-2.2231710036709558	-1.706550220957424
HKVLGSS	-1.8693883330658836	0	-1.3527675503523517	Brain Transduction (LY6C1)	R1_top_hits	-1.8693883330658836	-1.3527675503523517
HLHGYSD	-4.765494995567558	0	-4.248874212854026	Brain Transduction (LY6C1)	R1_top_hits	-4.765494995567558	-4.248874212854026
HLRGYSE	-2.4958190240916855	0	-1.9791982413781537	Brain Transduction (LY6C1)	R1_top_hits	-2.4958190240916855	-1.9791982413781537
HLSGYNT	4.691140696648221	0	5.207761479361753	Brain Transduction (LY6C1)	R1_top_hits	4.691140696648221	5.207761479361753
HMTQGSA	-1.6312742740161463	0	-1.1146534913026145	Brain Transduction (LY6C1)	R1_top_hits	-1.6312742740161463	-1.1146534913026145
HNNDGRW	-0.09980800024334202	1	0.4168127824701898	Brain Transduction (LY6C1)	R1_top_hits	-0.09980800024334202	0.4168127824701898
HPAWGSA	-5.100844870123484	0	-4.584224087409952	Brain Transduction (LY6C1)	R1_top_hits	-5.100844870123484	-4.584224087409952
HPGDARW	0.49532434960908023	1	1.011945132322612	Brain Transduction (LY6C1)	R1_top_hits	0.49532434960908023	1.011945132322612
HPGLGSS	-2.4399011356522555	0	-1.9232803529387237	Brain Transduction (LY6C1)	R1_top_hits	-2.4399011356522555	-1.9232803529387237
HPRLGSS	-2.7510305693981425	0	-2.2344097866846107	Brain Transduction (LY6C1)	R1_top_hits	-2.7510305693981425	-2.2344097866846107
HPTLRSA	-2.777499595276794	0	-2.260878812563262	Brain Transduction (LY6C1)	R1_top_hits	-2.777499595276794	-2.260878812563262
HPTLRYA	-6.808930025188749	0	-6.292309242475217	Brain Transduction (LY6C1)	R1_top_hits	-6.808930025188749	-6.292309242475217
HPVFHSS	-5.495639857404161	0	-4.979019074690629	Brain Transduction (LY6C1)	R1_top_hits	-5.495639857404161	-4.979019074690629
HQDPGRW	-4.844835510868624	1	-4.328214728155092	Brain Transduction (LY6C1)	R1_top_hits	-4.844835510868624	-4.328214728155092
HQRLGSS	-2.3328517073733055	0	-1.8162309246597736	Brain Transduction (LY6C1)	R1_top_hits	-2.3328517073733055	-1.8162309246597736
HRSEGSS	-9.208396971034547	0	-8.691776188321015	Brain Transduction (LY6C1)	R1_top_hits	-9.208396971034547	-8.691776188321015
HRVMGSA	-0.43439110498752764	0	0.0822296777260042	Brain Transduction (LY6C1)	R1_top_hits	-0.43439110498752764	0.0822296777260042
HSSAGLA	-2.7545672260865133	0	-2.2379464433729814	Brain Transduction (LY6C1)	R1_top_hits	-2.7545672260865133	-2.2379464433729814
HSSHFSS	-5.119441983256921	0	-4.6028212005433895	Brain Transduction (LY6C1)	R1_top_hits	-5.119441983256921	-4.6028212005433895
HTGYGSS	-0.5820762444504237	0	-0.06545546173689187	Brain Transduction (LY6C1)	R1_top_hits	-0.5820762444504237	-0.06545546173689187
HTRLGSS	-6.19851330797701	0	-5.681892525263478	Brain Transduction (LY6C1)	R1_top_hits	-6.19851330797701	-5.681892525263478
HVALGSS	-1.0324729786168565	0	-0.5158521959033247	Brain Transduction (LY6C1)	R1_top_hits	-1.0324729786168565	-0.5158521959033247
HVEFGSS	-2.2077185365600376	0	-1.6910977538465057	Brain Transduction (LY6C1)	R1_top_hits	-2.2077185365600376	-1.6910977538465057
HVLLGSS	2.0780964251514207	0	2.5947172078649525	Brain Transduction (LY6C1)	R1_top_hits	2.0780964251514207	2.5947172078649525
HVPYGST	-3.111023837966742	0	-2.5944030552532102	Brain Transduction (LY6C1)	R1_top_hits	-3.111023837966742	-2.5944030552532102
HVRLGSS	1.7621758855512846	0	2.2787966682648166	Brain Transduction (LY6C1)	R1_top_hits	1.7621758855512846	2.2787966682648166
HVRLMSA	-0.21916564258783758	0	0.2974551401256943	Brain Transduction (LY6C1)	R1_top_hits	-0.21916564258783758	0.2974551401256943
HVSLGSS	-0.5620777160877791	0	-0.04545693337424728	Brain Transduction (LY6C1)	R1_top_hits	-0.5620777160877791	-0.04545693337424728
HVSYGSQ	-3.1513724462591957	0	-2.634751663545664	Brain Transduction (LY6C1)	R1_top_hits	-3.1513724462591957	-2.634751663545664
HVYGGST	-1.8429694362090512	0	-1.3263486534955193	Brain Transduction (LY6C1)	R1_top_hits	-1.8429694362090512	-1.3263486534955193
HWSGGSS	-7.363712719447838	0	-6.847091936734306	Brain Transduction (LY6C1)	R1_top_hits	-7.363712719447838	-6.847091936734306
HWTNGSS	-5.1997523157263466	0	-4.683131533012815	Brain Transduction (LY6C1)	R1_top_hits	-5.1997523157263466	-4.683131533012815
HYAGQSS	-3.0495876338325956	0	-2.5329668511190637	Brain Transduction (LY6C1)	R1_top_hits	-3.0495876338325956	-2.5329668511190637
HYHGGSQ	-5.004730987654009	0	-4.488110204940477	Brain Transduction (LY6C1)	R1_top_hits	-5.004730987654009	-4.488110204940477
HYMGGSS	-0.8515439093468831	0	-0.3349231266333512	Brain Transduction (LY6C1)	R1_top_hits	-0.8515439093468831	-0.3349231266333512
HYVGGST	0.8952308843033642	0	1.411851667016896	Brain Transduction (LY6C1)	R1_top_hits	0.8952308843033642	1.411851667016896
HYVGSAS	0.21205750206859908	0	0.7286782847821309	Brain Transduction (LY6C1)	R1_top_hits	0.21205750206859908	0.7286782847821309
IAAFGSA	-1.5435447309023451	0	-1.0269239481888133	Brain Transduction (LY6C1)	R1_top_hits	-1.5435447309023451	-1.0269239481888133
IAIGYST	2.898578700973374	0	3.415199483686906	Brain Transduction (LY6C1)	R1_top_hits	2.898578700973374	3.415199483686906
IAKGYSQ	6.0119190484938265	0	6.528539831207358	Brain Transduction (LY6C1)	R1_top_hits	6.0119190484938265	6.528539831207358
IALGYSA	1.3294898403288669	0	1.8461106230423987	Brain Transduction (LY6C1)	R1_top_hits	1.3294898403288669	1.8461106230423987
IAMGYSS	3.746060354284139	0	4.262681136997671	Brain Transduction (LY6C1)	R1_top_hits	3.746060354284139	4.262681136997671
IAMGYST	3.235536355508655	0	3.752157138222187	Brain Transduction (LY6C1)	R1_top_hits	3.235536355508655	3.752157138222187
IAQGYST	2.1865270387462785	0	2.7031478214598104	Brain Transduction (LY6C1)	R1_top_hits	2.1865270387462785	2.7031478214598104
IARGFSS	2.184675524471833	0	2.701296307185365	Brain Transduction (LY6C1)	R1_top_hits	2.184675524471833	2.701296307185365
IARGYSV	2.7728657069864937	0	3.2894864897000256	Brain Transduction (LY6C1)	R1_top_hits	2.7728657069864937	3.2894864897000256
IARLGSS	-4.775190622526175	0	-4.258569839812643	Brain Transduction (LY6C1)	R1_top_hits	-4.775190622526175	-4.258569839812643
IASYGST	-3.5122629587465743	0	-2.9956421760330425	Brain Transduction (LY6C1)	R1_top_hits	-3.5122629587465743	-2.9956421760330425
IATGYSS	1.7450828472484592	0	2.261703629961991	Brain Transduction (LY6C1)	R1_top_hits	1.7450828472484592	2.261703629961991
IATRSMY	-2.3118424217905584	3	-1.7952216390770266	Brain Transduction (LY6C1)	R1_top_hits	-2.3118424217905584	-1.7952216390770266
IATYGSS	-6.202518532985666	0	-5.685897750272134	Brain Transduction (LY6C1)	R1_top_hits	-6.202518532985666	-5.685897750272134
IAVGFSS	0.21112176170574387	0	0.7277425444192758	Brain Transduction (LY6C1)	R1_top_hits	0.21112176170574387	0.7277425444192758
IDGVVRW	-0.18203468786554516	1	0.3345860948479867	Brain Transduction (LY6C1)	R1_top_hits	-0.18203468786554516	0.3345860948479867
IDRGYSV	-6.809362439330358	0	-6.292741656616826	Brain Transduction (LY6C1)	R1_top_hits	-6.809362439330358	-6.292741656616826
IEHSGRW	2.2114623271184275	1	2.7280831098319593	Brain Transduction (LY6C1)	R1_top_hits	2.2114623271184275	2.7280831098319593
IERGFSS	-0.3818226418161983	0	0.13479814089733355	Brain Transduction (LY6C1)	R1_top_hits	-0.3818226418161983	0.13479814089733355
IFKPQAS	-3.9104437509797774	0	-3.3938229682662455	Brain Transduction (LY6C1)	R1_top_hits	-3.9104437509797774	-3.3938229682662455
IFPGGSM	-2.421044448501094	0	-1.904423665787562	Brain Transduction (LY6C1)	R1_top_hits	-2.421044448501094	-1.904423665787562
IGHGYAQ	5.508870934522288	0	6.02549171723582	Brain Transduction (LY6C1)	R1_top_hits	5.508870934522288	6.02549171723582
IGKGFSQ	0.2987121557096589	0	0.8153329384231908	Brain Transduction (LY6C1)	R1_top_hits	0.2987121557096589	0.8153329384231908
IGPGFSS	-4.586569517208722	0	-4.06994873449519	Brain Transduction (LY6C1)	R1_top_hits	-4.586569517208722	-4.06994873449519
IGPSRWD	-6.888474573778565	0	-6.371853791065033	Brain Transduction (LY6C1)	R1_top_hits	-6.888474573778565	-6.371853791065033
IGSPGAW	-3.3444117231424593	1	-2.8277909404289274	Brain Transduction (LY6C1)	R1_top_hits	-3.3444117231424593	-2.8277909404289274
IHHSVSI	-1.4659222226111248	0	-0.949301439897593	Brain Transduction (LY6C1)	R1_top_hits	-1.4659222226111248	-0.949301439897593
IHPGFSQ	0.7018585038194425	0	1.2184792865329743	Brain Transduction (LY6C1)	R1_top_hits	0.7018585038194425	1.2184792865329743
IHYASSS	-3.78032422741191	0	-3.263703444698378	Brain Transduction (LY6C1)	R1_top_hits	-3.78032422741191	-3.263703444698378
IIKGYSS	3.37091839293081	0	3.887539175644342	Brain Transduction (LY6C1)	R1_top_hits	3.37091839293081	3.887539175644342
IIKVTNG	-3.368810674977537	0	-2.852189892264005	Brain Transduction (LY6C1)	R1_top_hits	-3.368810674977537	-2.852189892264005
IIYAGSA	-5.8691794715288275	0	-5.352558688815296	Brain Transduction (LY6C1)	R1_top_hits	-5.8691794715288275	-5.352558688815296
IIYNGSS	-2.5488469027321674	0	-2.0322261200186356	Brain Transduction (LY6C1)	R1_top_hits	-2.5488469027321674	-2.0322261200186356
IKAGYSS	2.1650311596648564	0	2.681651942378388	Brain Transduction (LY6C1)	R1_top_hits	2.1650311596648564	2.681651942378388
IKFDLRG	-0.09663381862977061	0	0.41998696408376124	Brain Transduction (LY6C1)	R1_top_hits	-0.09663381862977061	0.41998696408376124
IKFQGSS	-4.93934012431349	0	-4.422719341599958	Brain Transduction (LY6C1)	R1_top_hits	-4.93934012431349	-4.422719341599958
IKNGSWN	-3.656662786545639	3	-3.1400420038321073	Brain Transduction (LY6C1)	R1_top_hits	-3.656662786545639	-3.1400420038321073
IKWEGSS	0.4561229680737582	0	0.97274375078729	Brain Transduction (LY6C1)	R1_top_hits	0.4561229680737582	0.97274375078729
IKYAGSS	-2.4920927285196717	0	-1.9754719458061398	Brain Transduction (LY6C1)	R1_top_hits	-2.4920927285196717	-1.9754719458061398
IKYGYAA	2.142858917044224	0	2.659479699757756	Brain Transduction (LY6C1)	R1_top_hits	2.142858917044224	2.659479699757756
ILAGWKD	0.4775649710686756	0	0.9941857537822074	Brain Transduction (LY6C1)	R1_top_hits	0.4775649710686756	0.9941857537822074
ILGGYHS	-2.332247061300543	0	-1.8156262785870112	Brain Transduction (LY6C1)	R1_top_hits	-2.332247061300543	-1.8156262785870112
ILIGRGG	-4.605987245982386	3	-4.0893664632688544	Brain Transduction (LY6C1)	R1_top_hits	-4.605987245982386	-4.0893664632688544
ILQRESL	-0.05089997780423839	0	0.46572080490929346	Brain Transduction (LY6C1)	R1_top_hits	-0.05089997780423839	0.46572080490929346
ILRGYDV	2.1620286909409283	0	2.67864947365446	Brain Transduction (LY6C1)	R1_top_hits	2.1620286909409283	2.67864947365446
ILSGFRD	-6.021646706991168	0	-5.5050259242776365	Brain Transduction (LY6C1)	R1_top_hits	-6.021646706991168	-5.5050259242776365
ILSGYNS	-4.676563242631656	0	-4.159942459918124	Brain Transduction (LY6C1)	R1_top_hits	-4.676563242631656	-4.159942459918124
ILVGREG	-6.036245497324204	3	-5.519624714610672	Brain Transduction (LY6C1)	R1_top_hits	-6.036245497324204	-5.519624714610672
ILVGRTG	-3.862554035240929	3	-3.3459332525273973	Brain Transduction (LY6C1)	R1_top_hits	-3.862554035240929	-3.3459332525273973
IMKGYSM	2.77936629671763	0	3.295987079431162	Brain Transduction (LY6C1)	R1_top_hits	2.77936629671763	3.295987079431162
IMSGYSS	-1.9054207536964254	0	-1.3887999709828935	Brain Transduction (LY6C1)	R1_top_hits	-1.9054207536964254	-1.3887999709828935
IMYQGSS	0.4774702103500409	0	0.9940909930635727	Brain Transduction (LY6C1)	R1_top_hits	0.4774702103500409	0.9940909930635727
INYGGSQ	0.7686392898026971	0	1.285260072516229	Brain Transduction (LY6C1)	R1_top_hits	0.7686392898026971	1.285260072516229
INYSASL	3.5088653996453942	0	4.025486182358926	Brain Transduction (LY6C1)	R1_top_hits	3.5088653996453942	4.025486182358926
IPAWSSS	-2.0934703864932223	0	-1.5768496037796904	Brain Transduction (LY6C1)	R1_top_hits	-2.0934703864932223	-1.5768496037796904
IPGDARW	1.7173183052640444	1	2.2339390879775762	Brain Transduction (LY6C1)	R1_top_hits	1.7173183052640444	2.2339390879775762
IPSEARW	-2.906405808945774	1	-2.389785026232242	Brain Transduction (LY6C1)	R1_top_hits	-2.906405808945774	-2.389785026232242
IQKWSLD	-4.684759233764726	0	-4.1681384510511945	Brain Transduction (LY6C1)	R1_top_hits	-4.684759233764726	-4.1681384510511945
IRAGYAM	2.3063668791496545	0	2.8229876618631864	Brain Transduction (LY6C1)	R1_top_hits	2.3063668791496545	2.8229876618631864
IRAGYAV	-0.14033864307185767	0	0.3762821396416742	Brain Transduction (LY6C1)	R1_top_hits	-0.14033864307185767	0.3762821396416742
IREGYSS	-5.0460803781355645	0	-4.529459595422033	Brain Transduction (LY6C1)	R1_top_hits	-5.0460803781355645	-4.529459595422033
IREHGSS	-6.422634221830547	0	-5.906013439117015	Brain Transduction (LY6C1)	R1_top_hits	-6.422634221830547	-5.906013439117015
IRERGSQ	-9.85580512373327	0	-9.339184341019738	Brain Transduction (LY6C1)	R1_top_hits	-9.85580512373327	-9.339184341019738
IRFEGSM	-7.530270722209268	0	-7.013649939495736	Brain Transduction (LY6C1)	R1_top_hits	-7.530270722209268	-7.013649939495736
IRGATGP	-1.7068183177600302	0	-1.1901975350464984	Brain Transduction (LY6C1)	R1_top_hits	-1.7068183177600302	-1.1901975350464984
IRHEGSA	-0.9323275654170528	0	-0.4157067827035209	Brain Transduction (LY6C1)	R1_top_hits	-0.9323275654170528	-0.4157067827035209
IRIAESS	-2.3074824264785527	0	-1.7908616437650209	Brain Transduction (LY6C1)	R1_top_hits	-2.3074824264785527	-1.7908616437650209
IRLGEAQ	1.5652799464943905	0	2.0819007292079226	Brain Transduction (LY6C1)	R1_top_hits	1.5652799464943905	2.0819007292079226
IRMGFSA	-0.13816923299585426	0	0.3784515497176776	Brain Transduction (LY6C1)	R1_top_hits	-0.13816923299585426	0.3784515497176776
IRPGWAM	-4.953654108966534	0	-4.437033326253002	Brain Transduction (LY6C1)	R1_top_hits	-4.953654108966534	-4.437033326253002
IRQGFSA	-1.420695882876315	0	-0.9040751001627831	Brain Transduction (LY6C1)	R1_top_hits	-1.420695882876315	-0.9040751001627831
IRQGGAQ	-5.4375919884165045	0	-4.920971205702973	Brain Transduction (LY6C1)	R1_top_hits	-5.4375919884165045	-4.920971205702973
IRQSSWD	-9.122551239692989	0	-8.605930456979458	Brain Transduction (LY6C1)	R1_top_hits	-9.122551239692989	-8.605930456979458
IRSGGSQ	-4.410762191543242	0	-3.89414140882971	Brain Transduction (LY6C1)	R1_top_hits	-4.410762191543242	-3.89414140882971
IRSGYSQ	5.030144043139318	0	5.54676482585285	Brain Transduction (LY6C1)	R1_top_hits	5.030144043139318	5.54676482585285
IRSMGSS	-4.1805856686720375	0	-3.6639648859585057	Brain Transduction (LY6C1)	R1_top_hits	-4.1805856686720375	-3.6639648859585057
IRTGLSQ	1.659952453773886	0	2.1765732364874175	Brain Transduction (LY6C1)	R1_top_hits	1.659952453773886	2.1765732364874175
IRTGYAQ	8.11909638873784	0	8.635717171451372	Brain Transduction (LY6C1)	R1_top_hits	8.11909638873784	8.635717171451372
IRVADRS	-3.807542028937014	0	-3.290921246223482	Brain Transduction (LY6C1)	R1_top_hits	-3.807542028937014	-3.290921246223482
ISFGGAQ	-3.238271241751554	0	-2.721650459038022	Brain Transduction (LY6C1)	R1_top_hits	-3.238271241751554	-2.721650459038022
ISNTARY	-1.3882662723161423	1	-0.8716454896026105	Brain Transduction (LY6C1)	R1_top_hits	-1.3882662723161423	-0.8716454896026105
ISRGFAQ	2.9116821133458597	0	3.4283028960593915	Brain Transduction (LY6C1)	R1_top_hits	2.9116821133458597	3.4283028960593915
ISSGYAQ	0.5413635889755691	0	1.057984371689101	Brain Transduction (LY6C1)	R1_top_hits	0.5413635889755691	1.057984371689101
ISVGWSS	-4.950908793368809	0	-4.434288010655277	Brain Transduction (LY6C1)	R1_top_hits	-4.950908793368809	-4.434288010655277
ISVSSSG	-4.927433794111319	3	-4.410813011397787	Brain Transduction (LY6C1)	R1_top_hits	-4.927433794111319	-4.410813011397787
ITRGFSA	-1.8925712482511303	0	-1.3759504655375985	Brain Transduction (LY6C1)	R1_top_hits	-1.8925712482511303	-1.3759504655375985
ITRGFSS	2.694554379021995	0	3.2111751617355266	Brain Transduction (LY6C1)	R1_top_hits	2.694554379021995	3.2111751617355266
ITRGSVY	-2.9316398482383135	2	-2.4150190655247816	Brain Transduction (LY6C1)	R1_top_hits	-2.9316398482383135	-2.4150190655247816
ITRLSAP	-7.748838929419526	3	-7.2322181467059945	Brain Transduction (LY6C1)	R1_top_hits	-7.748838929419526	-7.2322181467059945
ITTLVAS	-0.37863116828890914	0	0.1379896144246227	Brain Transduction (LY6C1)	R1_top_hits	-0.37863116828890914	0.1379896144246227
IVAMGSS	-3.1786012280511606	0	-2.661980445337629	Brain Transduction (LY6C1)	R1_top_hits	-3.1786012280511606	-2.661980445337629
IVFQGSH	-3.943367882138838	0	-3.426747099425306	Brain Transduction (LY6C1)	R1_top_hits	-3.943367882138838	-3.426747099425306
IVGGSFR	-0.5256305839989058	0	-0.009009801285373986	Brain Transduction (LY6C1)	R1_top_hits	-0.5256305839989058	-0.009009801285373986
IVGGSLR	1.5950178058710844	3	2.1116385885846163	Brain Transduction (LY6C1)	R1_top_hits	1.5950178058710844	2.1116385885846163
IVHGMAQ	4.692868399648083	0	5.209489182361615	Brain Transduction (LY6C1)	R1_top_hits	4.692868399648083	5.209489182361615
IVKGYSA	-0.7961475335798311	0	-0.2795267508662993	Brain Transduction (LY6C1)	R1_top_hits	-0.7961475335798311	-0.2795267508662993
IVKGYSS	2.5553165370764255	0	3.0719373197899573	Brain Transduction (LY6C1)	R1_top_hits	2.5553165370764255	3.0719373197899573
IVPGMSS	-1.4964447599113768	0	-0.979823977197845	Brain Transduction (LY6C1)	R1_top_hits	-1.4964447599113768	-0.979823977197845
IVRGYSS	4.087146058012174	0	4.603766840725706	Brain Transduction (LY6C1)	R1_top_hits	4.087146058012174	4.603766840725706
IVSYGSA	-7.853960838036563	0	-7.337340055323031	Brain Transduction (LY6C1)	R1_top_hits	-7.853960838036563	-7.337340055323031
IVYGGSS	0.03869262544972023	0	0.555313408163252	Brain Transduction (LY6C1)	R1_top_hits	0.03869262544972023	0.555313408163252
IVYSGSS	-3.7566993520828573	0	-3.2400785693693255	Brain Transduction (LY6C1)	R1_top_hits	-3.7566993520828573	-3.2400785693693255
IWAGQST	-1.9751229628538878	0	-1.458502180140356	Brain Transduction (LY6C1)	R1_top_hits	-1.9751229628538878	-1.458502180140356
IWAGSAT	0.10042425186871938	0	0.6170450345822512	Brain Transduction (LY6C1)	R1_top_hits	0.10042425186871938	0.6170450345822512
IWPGNST	-0.5473407594559863	0	-0.030719976742454413	Brain Transduction (LY6C1)	R1_top_hits	-0.5473407594559863	-0.030719976742454413
IWVGGAA	1.6521114998822564	0	2.168732282595788	Brain Transduction (LY6C1)	R1_top_hits	1.6521114998822564	2.168732282595788
IYAGFNE	3.216265299813695	0	3.732886082527227	Brain Transduction (LY6C1)	R1_top_hits	3.216265299813695	3.732886082527227
IYHGSST	-1.5189980388315651	0	-1.0023772561180333	Brain Transduction (LY6C1)	R1_top_hits	-1.5189980388315651	-1.0023772561180333
IYKASNA	-4.644560225635152	0	-4.12793944292162	Brain Transduction (LY6C1)	R1_top_hits	-4.644560225635152	-4.12793944292162
IYRGMST	-1.6647315037545722	0	-1.1481107210410404	Brain Transduction (LY6C1)	R1_top_hits	-1.6647315037545722	-1.1481107210410404
IYSPQAS	-3.8923202460087825	0	-3.3756994632952506	Brain Transduction (LY6C1)	R1_top_hits	-3.8923202460087825	-3.3756994632952506
IYVGSST	-0.5680268953252054	0	-0.051406112611673604	Brain Transduction (LY6C1)	R1_top_hits	-0.5680268953252054	-0.051406112611673604
KAAGMSW	4.32203780592324	0	4.838658588636772	Brain Transduction (LY6C1)	R1_top_hits	4.32203780592324	4.838658588636772
KAHTSMG	-4.178800626025029	0	-3.662179843311497	Brain Transduction (LY6C1)	R1_top_hits	-4.178800626025029	-3.662179843311497
KAIGMSQ	-4.06755351941644	0	-3.550932736702908	Brain Transduction (LY6C1)	R1_top_hits	-4.06755351941644	-3.550932736702908
KANSGVW	-5.755597683105134	1	-5.238976900391602	Brain Transduction (LY6C1)	R1_top_hits	-5.755597683105134	-5.238976900391602
KAPGFSQ	0.7082168483173964	0	1.2248376310309284	Brain Transduction (LY6C1)	R1_top_hits	0.7082168483173964	1.2248376310309284
KAPGFSV	-6.400093802857221	0	-5.883473020143689	Brain Transduction (LY6C1)	R1_top_hits	-6.400093802857221	-5.883473020143689
KAPGIQW	1.5550706631134739	1	2.071691445827006	Brain Transduction (LY6C1)	R1_top_hits	1.5550706631134739	2.071691445827006
KAVGSSW	1.4585081300993048	1	1.9751289128128366	Brain Transduction (LY6C1)	R1_top_hits	1.4585081300993048	1.9751289128128366
KAYDLNP	-5.493330866927417	0	-4.976710084213885	Brain Transduction (LY6C1)	R1_top_hits	-5.493330866927417	-4.976710084213885
KDVNWSS	-0.7043757567658712	0	-0.18775497405233932	Brain Transduction (LY6C1)	R1_top_hits	-0.7043757567658712	-0.18775497405233932
KEAWDRA	-3.517209657517133	0	-3.000588874803601	Brain Transduction (LY6C1)	R1_top_hits	-3.517209657517133	-3.000588874803601
KEVGHIY	-4.742577488418846	2	-4.225956705705314	Brain Transduction (LY6C1)	R1_top_hits	-4.742577488418846	-4.225956705705314
KEYGGAW	-2.672957170196398	1	-2.1563363874828663	Brain Transduction (LY6C1)	R1_top_hits	-2.672957170196398	-2.1563363874828663
KFAGGSQ	-5.50840251581619	0	-4.991781733102658	Brain Transduction (LY6C1)	R1_top_hits	-5.50840251581619	-4.991781733102658
KFASSAG	-2.705758543095609	0	-2.189137760382077	Brain Transduction (LY6C1)	R1_top_hits	-2.705758543095609	-2.189137760382077
KFIGGAA	-5.733681421591043	0	-5.217060638877511	Brain Transduction (LY6C1)	R1_top_hits	-5.733681421591043	-5.217060638877511
KFLGGSS	-0.08558636315949812	0	0.4310344195540337	Brain Transduction (LY6C1)	R1_top_hits	-0.08558636315949812	0.4310344195540337
KFLGQAQ	-0.21969672962490516	0	0.2969240530886267	Brain Transduction (LY6C1)	R1_top_hits	-0.21969672962490516	0.2969240530886267
KFPGASS	-7.975733623582827	0	-7.459112840869295	Brain Transduction (LY6C1)	R1_top_hits	-7.975733623582827	-7.459112840869295
KFPGGAA	-8.091190478364386	0	-7.574569695650854	Brain Transduction (LY6C1)	R1_top_hits	-8.091190478364386	-7.574569695650854
KFSSISG	-2.6359911251299923	0	-2.1193703424164605	Brain Transduction (LY6C1)	R1_top_hits	-2.6359911251299923	-2.1193703424164605
KFTTAAG	-1.4091492821908858	0	-0.8925284994773539	Brain Transduction (LY6C1)	R1_top_hits	-1.4091492821908858	-0.8925284994773539
KFVGHSA	-3.3235872984178765	0	-2.8069665157043446	Brain Transduction (LY6C1)	R1_top_hits	-3.3235872984178765	-2.8069665157043446
KGIGFSQ	-0.9279218482077799	0	-0.41130106549424805	Brain Transduction (LY6C1)	R1_top_hits	-0.9279218482077799	-0.41130106549424805
KHLGMAQ	-3.8457079750323246	0	-3.329087192318793	Brain Transduction (LY6C1)	R1_top_hits	-3.8457079750323246	-3.329087192318793
KHTGFSQ	-2.918581067509489	0	-2.4019602847959574	Brain Transduction (LY6C1)	R1_top_hits	-2.918581067509489	-2.4019602847959574
KHVSDFS	3.362643834373114	0	3.879264617086646	Brain Transduction (LY6C1)	R1_top_hits	3.362643834373114	3.879264617086646
KHWEGST	-0.06601724097834681	0	0.450603541735185	Brain Transduction (LY6C1)	R1_top_hits	-0.06601724097834681	0.450603541735185
KIATPNW	-2.4962023747982456	1	-1.9795815920847137	Brain Transduction (LY6C1)	R1_top_hits	-2.4962023747982456	-1.9795815920847137
KIGFGSA	-2.3964676807073007	0	-1.8798468979937688	Brain Transduction (LY6C1)	R1_top_hits	-2.3964676807073007	-1.8798468979937688
KIGFGSS	-3.86142577095841	0	-3.3448049882448783	Brain Transduction (LY6C1)	R1_top_hits	-3.86142577095841	-3.3448049882448783
KIGLTPI	-2.433277191288994	1	-1.916656408575462	Brain Transduction (LY6C1)	R1_top_hits	-2.433277191288994	-1.916656408575462
KLGSGVW	-2.0395846487545897	1	-1.5229638660410578	Brain Transduction (LY6C1)	R1_top_hits	-2.0395846487545897	-1.5229638660410578
KLNSGVW	-3.8535577556883625	1	-3.3369369729748306	Brain Transduction (LY6C1)	R1_top_hits	-3.8535577556883625	-3.3369369729748306
KLYGQAQ	-4.756383819401877	0	-4.239763036688345	Brain Transduction (LY6C1)	R1_top_hits	-4.756383819401877	-4.239763036688345
KLYNGSI	-2.041381284444477	0	-1.5247605017309454	Brain Transduction (LY6C1)	R1_top_hits	-2.041381284444477	-1.5247605017309454
KMAGFSA	-3.067036302624525	0	-2.550415519910993	Brain Transduction (LY6C1)	R1_top_hits	-3.067036302624525	-2.550415519910993
KMDTSAG	-2.370905125427396	0	-1.8542843427138642	Brain Transduction (LY6C1)	R1_top_hits	-2.370905125427396	-1.8542843427138642
KMNSGIW	-3.4684981444178	1	-2.951877361704268	Brain Transduction (LY6C1)	R1_top_hits	-3.4684981444178	-2.951877361704268
KMPGWSS	-1.8964876155344441	0	-1.3798668328209123	Brain Transduction (LY6C1)	R1_top_hits	-1.8964876155344441	-1.3798668328209123
KMSSSEG	-0.026497913752682744	0	0.4901228689608491	Brain Transduction (LY6C1)	R1_top_hits	-0.026497913752682744	0.4901228689608491
KMYGGAQ	-2.0966203971347377	0	-1.5799996144212058	Brain Transduction (LY6C1)	R1_top_hits	-2.0966203971347377	-1.5799996144212058
KNISDFT	0.5476208875407419	0	1.0642416702542739	Brain Transduction (LY6C1)	R1_top_hits	0.5476208875407419	1.0642416702542739
KNYSSTL	-0.16221690139321487	0	0.35440388132031697	Brain Transduction (LY6C1)	R1_top_hits	-0.16221690139321487	0.35440388132031697
KPLESRW	-4.424779222199482	1	-3.90815843948595	Brain Transduction (LY6C1)	R1_top_hits	-4.424779222199482	-3.90815843948595
KPNSGVW	-2.3128399194988942	1	-1.7962191367853624	Brain Transduction (LY6C1)	R1_top_hits	-2.3128399194988942	-1.7962191367853624
KQFDGFR	-7.347978370245739	0	-6.8313575875322075	Brain Transduction (LY6C1)	R1_top_hits	-7.347978370245739	-6.8313575875322075
KQVILSN	0.0069529279248342415	0	0.5235737106383661	Brain Transduction (LY6C1)	R1_top_hits	0.0069529279248342415	0.5235737106383661
KRFAVDV	-8.207170005986445	0	-7.690549223272913	Brain Transduction (LY6C1)	R1_top_hits	-8.207170005986445	-7.690549223272913
KSIGTIY	2.0977769319413913	2	2.614397714654923	Brain Transduction (LY6C1)	R1_top_hits	2.0977769319413913	2.614397714654923
KSMGTVY	-0.6631563766884304	2	-0.14653559397489857	Brain Transduction (LY6C1)	R1_top_hits	-0.6631563766884304	-0.14653559397489857
KSPGFSS	-6.5104982783474	0	-5.9938774956338685	Brain Transduction (LY6C1)	R1_top_hits	-6.5104982783474	-5.9938774956338685
KSQPSYV	-4.293506991897619	0	-3.776886209184087	Brain Transduction (LY6C1)	R1_top_hits	-4.293506991897619	-3.776886209184087
KSTTQHW	-6.254269375568467	1	-5.737648592854935	Brain Transduction (LY6C1)	R1_top_hits	-6.254269375568467	-5.737648592854935
KSVGSVY	7.358059930230676	2	7.874680712944208	Brain Transduction (LY6C1)	R1_top_hits	7.358059930230676	7.874680712944208
KSYGMSS	-4.478357505962321	0	-3.961736723248789	Brain Transduction (LY6C1)	R1_top_hits	-4.478357505962321	-3.961736723248789
KTNYSNF	0.18598925323643387	1	0.7026100359499657	Brain Transduction (LY6C1)	R1_top_hits	0.18598925323643387	0.7026100359499657
KTPGQSW	-0.022516403700405006	1	0.4941043790131268	Brain Transduction (LY6C1)	R1_top_hits	-0.022516403700405006	0.4941043790131268
KTVGQSW	5.881107877688096	1	6.3977286604016275	Brain Transduction (LY6C1)	R1_top_hits	5.881107877688096	6.3977286604016275
KTWGDAA	-3.727444533821825	0	-3.2108237511082933	Brain Transduction (LY6C1)	R1_top_hits	-3.727444533821825	-3.2108237511082933
KVADGRW	-3.6797732441322264	1	-3.1631524614186945	Brain Transduction (LY6C1)	R1_top_hits	-3.6797732441322264	-3.1631524614186945
KVANFHV	-0.7900904126487266	0	-0.27346962993519475	Brain Transduction (LY6C1)	R1_top_hits	-0.7900904126487266	-0.27346962993519475
KVASQSW	0.15670551544428996	1	0.6733262981578219	Brain Transduction (LY6C1)	R1_top_hits	0.15670551544428996	0.6733262981578219
KVASSDG	-3.9477959833735277	0	-3.431175200659996	Brain Transduction (LY6C1)	R1_top_hits	-3.9477959833735277	-3.431175200659996
KVESAYW	0.35370639873859083	1	0.8703271814521227	Brain Transduction (LY6C1)	R1_top_hits	0.35370639873859083	0.8703271814521227
KVESSSG	-4.294349398922877	0	-3.7777286162093455	Brain Transduction (LY6C1)	R1_top_hits	-4.294349398922877	-3.7777286162093455
KVESVYG	-4.288464982063734	0	-3.771844199350202	Brain Transduction (LY6C1)	R1_top_hits	-4.288464982063734	-3.771844199350202
KVGDTRW	-5.5213084630701825	1	-5.004687680356651	Brain Transduction (LY6C1)	R1_top_hits	-5.5213084630701825	-5.004687680356651
KVGDYAW	-4.970424402115597	1	-4.453803619402065	Brain Transduction (LY6C1)	R1_top_hits	-4.970424402115597	-4.453803619402065
KVGFGSS	-3.2282663347691516	0	-2.7116455520556197	Brain Transduction (LY6C1)	R1_top_hits	-3.2282663347691516	-2.7116455520556197
KVGSSIW	-6.041554844951692	1	-5.52493406223816	Brain Transduction (LY6C1)	R1_top_hits	-6.041554844951692	-5.52493406223816
KVNSAVW	-1.4787296832480825	1	-0.9621089005345507	Brain Transduction (LY6C1)	R1_top_hits	-1.4787296832480825	-0.9621089005345507
KVNSGLW	-7.8090597565991064	1	-7.292438973885575	Brain Transduction (LY6C1)	R1_top_hits	-7.8090597565991064	-7.292438973885575
KVPGYSA	-4.12143181517872	0	-3.6048110324651885	Brain Transduction (LY6C1)	R1_top_hits	-4.12143181517872	-3.6048110324651885
KVPYALA	-5.062740936109846	0	-4.5461201533963145	Brain Transduction (LY6C1)	R1_top_hits	-5.062740936109846	-4.5461201533963145
KVSSSSG	-2.8974512817230003	0	-2.3808304990094684	Brain Transduction (LY6C1)	R1_top_hits	-2.8974512817230003	-2.3808304990094684
KVVGQSW	4.712350729361358	1	5.22897151207489	Brain Transduction (LY6C1)	R1_top_hits	4.712350729361358	5.22897151207489
KVYNGSQ	-3.9583226802073277	0	-3.441701897493796	Brain Transduction (LY6C1)	R1_top_hits	-3.9583226802073277	-3.441701897493796
KWAGSST	-4.157562033195254	0	-3.6409412504817222	Brain Transduction (LY6C1)	R1_top_hits	-4.157562033195254	-3.6409412504817222
KWENSLG	-2.3684556188670935	0	-1.8518348361535617	Brain Transduction (LY6C1)	R1_top_hits	-2.3684556188670935	-1.8518348361535617
KWHEGSM	-8.786593727687992	0	-8.269972944974459	Brain Transduction (LY6C1)	R1_top_hits	-8.786593727687992	-8.269972944974459
KYAGLSQ	-3.4642260619178864	0	-2.9476052792043546	Brain Transduction (LY6C1)	R1_top_hits	-3.4642260619178864	-2.9476052792043546
KYAGMSS	-6.284354707411148	0	-5.767733924697616	Brain Transduction (LY6C1)	R1_top_hits	-6.284354707411148	-5.767733924697616
KYEASLG	-7.58220228186582	0	-7.065581499152288	Brain Transduction (LY6C1)	R1_top_hits	-7.58220228186582	-7.065581499152288
KYELGEG	-1.1263971270113582	0	-0.6097763442978263	Brain Transduction (LY6C1)	R1_top_hits	-1.1263971270113582	-0.6097763442978263
KYEQADG	-2.1605923652589873	0	-1.6439715825454555	Brain Transduction (LY6C1)	R1_top_hits	-2.1605923652589873	-1.6439715825454555
KYEREIV	-0.7474691577369538	0	-0.23084837502342193	Brain Transduction (LY6C1)	R1_top_hits	-0.7474691577369538	-0.23084837502342193
KYGSSEG	-6.806308558816282	0	-6.28968777610275	Brain Transduction (LY6C1)	R1_top_hits	-6.806308558816282	-6.28968777610275
KYIESAG	-4.442017637200394	0	-3.925396854486862	Brain Transduction (LY6C1)	R1_top_hits	-4.442017637200394	-3.925396854486862
KYLGDLS	1.2783755881467984	0	1.7949963708603303	Brain Transduction (LY6C1)	R1_top_hits	1.2783755881467984	1.7949963708603303
KYLGGSS	-7.175620581010302	0	-6.658999798296771	Brain Transduction (LY6C1)	R1_top_hits	-7.175620581010302	-6.658999798296771
KYLLANG	-3.8152854174582784	0	-3.2986646347447466	Brain Transduction (LY6C1)	R1_top_hits	-3.8152854174582784	-3.2986646347447466
KYLPDPS	-3.5470600531925345	0	-3.0304392704790026	Brain Transduction (LY6C1)	R1_top_hits	-3.5470600531925345	-3.0304392704790026
KYPGDRA	-4.517102874924682	0	-4.000482092211151	Brain Transduction (LY6C1)	R1_top_hits	-4.517102874924682	-4.000482092211151
KYPGGSI	-2.250873975278906	0	-1.7342531925653741	Brain Transduction (LY6C1)	R1_top_hits	-2.250873975278906	-1.7342531925653741
KYPGGSQ	-2.719347529321399	0	-2.2027267466078673	Brain Transduction (LY6C1)	R1_top_hits	-2.719347529321399	-2.2027267466078673
KYPGSSA	-2.920037843169876	0	-2.403417060456344	Brain Transduction (LY6C1)	R1_top_hits	-2.920037843169876	-2.403417060456344
KYPGSSQ	-1.373595051338276	0	-0.8569742686247441	Brain Transduction (LY6C1)	R1_top_hits	-1.373595051338276	-0.8569742686247441
KYPGYAA	1.7171329177529329	0	2.2337537004664645	Brain Transduction (LY6C1)	R1_top_hits	1.7171329177529329	2.2337537004664645
KYSASIG	-1.624480705322567	0	-1.107859922609035	Brain Transduction (LY6C1)	R1_top_hits	-1.624480705322567	-1.107859922609035
KYSPQSS	-6.202354055816201	0	-5.685733273102669	Brain Transduction (LY6C1)	R1_top_hits	-6.202354055816201	-5.685733273102669
KYSRPDG	-3.6010470001637604	0	-3.0844262174502286	Brain Transduction (LY6C1)	R1_top_hits	-3.6010470001637604	-3.0844262174502286
KYSSGVG	-2.9986969166931896	1	-2.4820761339796578	Brain Transduction (LY6C1)	R1_top_hits	-2.9986969166931896	-2.4820761339796578
KYTNAYG	-0.4721458072509064	0	0.044474975462625466	Brain Transduction (LY6C1)	R1_top_hits	-0.4721458072509064	0.044474975462625466
KYTTTTG	-9.339340459639574	0	-8.822719676926042	Brain Transduction (LY6C1)	R1_top_hits	-9.339340459639574	-8.822719676926042
KYVADRA	-3.3012972189192187	0	-2.784676436205687	Brain Transduction (LY6C1)	R1_top_hits	-3.3012972189192187	-2.784676436205687
KYVADRT	-3.1661227604821827	0	-2.649501977768651	Brain Transduction (LY6C1)	R1_top_hits	-3.1661227604821827	-2.649501977768651
KYVGGAA	-0.1453189811590653	0	0.37130180155446657	Brain Transduction (LY6C1)	R1_top_hits	-0.1453189811590653	0.37130180155446657
KYVGGST	-5.294168885450272	0	-4.77754810273674	Brain Transduction (LY6C1)	R1_top_hits	-5.294168885450272	-4.77754810273674
KYVPNAA	-1.813728405746119	0	-1.297107623032587	Brain Transduction (LY6C1)	R1_top_hits	-1.813728405746119	-1.297107623032587
KYVSMAG	-5.155368157094727	0	-4.638747374381195	Brain Transduction (LY6C1)	R1_top_hits	-5.155368157094727	-4.638747374381195
KYVVADG	-4.97387046297071	0	-4.457249680257178	Brain Transduction (LY6C1)	R1_top_hits	-4.97387046297071	-4.457249680257178
LAAGFSQ	3.647562975105661	0	4.164183757819193	Brain Transduction (LY6C1)	R1_top_hits	3.647562975105661	4.164183757819193
LAASQHW	-2.0545927471073955	1	-1.5379719643938636	Brain Transduction (LY6C1)	R1_top_hits	-2.0545927471073955	-1.5379719643938636
LAEYGSS	-2.883689291317925	0	-2.367068508604393	Brain Transduction (LY6C1)	R1_top_hits	-2.883689291317925	-2.367068508604393
LAGKGYG	-2.9603153075373703	0	-2.4436945248238384	Brain Transduction (LY6C1)	R1_top_hits	-2.9603153075373703	-2.4436945248238384
LAGSGVW	-8.695026506091303	1	-8.178405723377772	Brain Transduction (LY6C1)	R1_top_hits	-8.695026506091303	-8.178405723377772
LAHHGSS	-3.8106727962305857	0	-3.294052013517054	Brain Transduction (LY6C1)	R1_top_hits	-3.8106727962305857	-3.294052013517054
LAKYGST	-4.0471121042924905	0	-3.5304913215789586	Brain Transduction (LY6C1)	R1_top_hits	-4.0471121042924905	-3.5304913215789586
LALGYST	2.1580188247044143	0	2.674639607417946	Brain Transduction (LY6C1)	R1_top_hits	2.1580188247044143	2.674639607417946
LALRGST	-3.4327437137140433	0	-2.9161229310005115	Brain Transduction (LY6C1)	R1_top_hits	-3.4327437137140433	-2.9161229310005115
LAPYLSS	-3.2922739187333767	0	-2.775653136019845	Brain Transduction (LY6C1)	R1_top_hits	-3.2922739187333767	-2.775653136019845
LARGMSS	-1.9658732427294177	0	-1.4492524600158858	Brain Transduction (LY6C1)	R1_top_hits	-1.9658732427294177	-1.4492524600158858
LARGSVY	-5.277180968273802	2	-4.76056018556027	Brain Transduction (LY6C1)	R1_top_hits	-5.277180968273802	-4.76056018556027
LARGYSS	2.0001545352381678	0	2.5167753179516996	Brain Transduction (LY6C1)	R1_top_hits	2.0001545352381678	2.5167753179516996
LARMGST	-1.671280977608175	0	-1.154660194894643	Brain Transduction (LY6C1)	R1_top_hits	-1.671280977608175	-1.154660194894643
LARQGST	-2.018243722888039	0	-1.5016229401745074	Brain Transduction (LY6C1)	R1_top_hits	-2.018243722888039	-1.5016229401745074
LATGYAQ	3.30096827203723	0	3.817589054750762	Brain Transduction (LY6C1)	R1_top_hits	3.30096827203723	3.817589054750762
LATGYSQ	2.030491932321062	0	2.547112715034594	Brain Transduction (LY6C1)	R1_top_hits	2.030491932321062	2.547112715034594
LATSRWD	-5.608563764055587	0	-5.091942981342055	Brain Transduction (LY6C1)	R1_top_hits	-5.608563764055587	-5.091942981342055
LAVGFSS	-0.1188175955695671	0	0.39780318714396473	Brain Transduction (LY6C1)	R1_top_hits	-0.1188175955695671	0.39780318714396473
LAVGWAS	-0.5281869525352262	0	-0.011566169821694339	Brain Transduction (LY6C1)	R1_top_hits	-0.5281869525352262	-0.011566169821694339
LAVGWSS	1.6061834292325905	0	2.1228042119461223	Brain Transduction (LY6C1)	R1_top_hits	1.6061834292325905	2.1228042119461223
LAVRLAS	-1.8227434055512197	0	-1.3061226228376879	Brain Transduction (LY6C1)	R1_top_hits	-1.8227434055512197	-1.3061226228376879
LAVRMAS	-2.9054449317241877	0	-2.388824149010656	Brain Transduction (LY6C1)	R1_top_hits	-2.9054449317241877	-2.388824149010656
LAVRMSS	-1.044404222304925	0	-0.5277834395913932	Brain Transduction (LY6C1)	R1_top_hits	-1.044404222304925	-0.5277834395913932
LAYGAAQ	1.3531420331531256	0	1.8697628158666575	Brain Transduction (LY6C1)	R1_top_hits	1.3531420331531256	1.8697628158666575
LAYMGSV	-1.7197986726807264	0	-1.2031778899671945	Brain Transduction (LY6C1)	R1_top_hits	-1.7197986726807264	-1.2031778899671945
LAYQPRG	-2.5530047067566297	0	-2.036383924043098	Brain Transduction (LY6C1)	R1_top_hits	-2.5530047067566297	-2.036383924043098
LDAPGRW	-4.111596059376419	1	-3.594975276662887	Brain Transduction (LY6C1)	R1_top_hits	-4.111596059376419	-3.594975276662887
LDGSSRW	-1.4333768301963057	1	-0.9167560474827738	Brain Transduction (LY6C1)	R1_top_hits	-1.4333768301963057	-0.9167560474827738
LDHSGRW	0.5389109829012619	1	1.0555317656147938	Brain Transduction (LY6C1)	R1_top_hits	0.5389109829012619	1.0555317656147938
LDNTARY	-3.2531045433828414	1	-2.7364837606693095	Brain Transduction (LY6C1)	R1_top_hits	-3.2531045433828414	-2.7364837606693095
LDRGFSS	-5.670637911960357	0	-5.154017129246825	Brain Transduction (LY6C1)	R1_top_hits	-5.670637911960357	-5.154017129246825
LDSRFSH	-7.203175864404858	0	-6.686555081691326	Brain Transduction (LY6C1)	R1_top_hits	-7.203175864404858	-6.686555081691326
LDSRFSM	-5.882558236576679	0	-5.365937453863147	Brain Transduction (LY6C1)	R1_top_hits	-5.882558236576679	-5.365937453863147
LDSWMSS	-5.033704357536727	0	-4.517083574823195	Brain Transduction (LY6C1)	R1_top_hits	-5.033704357536727	-4.517083574823195
LDYGMAQ	3.4630674766461267	0	3.9796882593596585	Brain Transduction (LY6C1)	R1_top_hits	3.4630674766461267	3.9796882593596585
LEHRYSS	-1.1322293386839548	0	-0.615608555970423	Brain Transduction (LY6C1)	R1_top_hits	-1.1322293386839548	-0.615608555970423
LEIGWSS	1.1018789607748436	0	1.6184997434883754	Brain Transduction (LY6C1)	R1_top_hits	1.1018789607748436	1.6184997434883754
LENSGRW	-0.3742891186571144	1	0.14233166405641745	Brain Transduction (LY6C1)	R1_top_hits	-0.3742891186571144	0.14233166405641745
LEPNSWK	-0.135902494081202	0	0.3807182886323298	Brain Transduction (LY6C1)	R1_top_hits	-0.135902494081202	0.3807182886323298
LEQGWST	-4.128137474863985	0	-3.6115166921504533	Brain Transduction (LY6C1)	R1_top_hits	-4.128137474863985	-3.6115166921504533
LERGYSQ	4.699863809498539	0	5.216484592212071	Brain Transduction (LY6C1)	R1_top_hits	4.699863809498539	5.216484592212071
LERGYST	2.247326466777726	0	2.763947249491258	Brain Transduction (LY6C1)	R1_top_hits	2.247326466777726	2.763947249491258
LERLGST	-4.137185160376218	0	-3.620564377662686	Brain Transduction (LY6C1)	R1_top_hits	-4.137185160376218	-3.620564377662686
LERQSTT	-5.774456017954225	0	-5.257835235240693	Brain Transduction (LY6C1)	R1_top_hits	-5.774456017954225	-5.257835235240693
LERYGSS	-8.147947939786123	0	-7.631327157072591	Brain Transduction (LY6C1)	R1_top_hits	-8.147947939786123	-7.631327157072591
LESRYSS	-7.458685010021886	0	-6.942064227308355	Brain Transduction (LY6C1)	R1_top_hits	-7.458685010021886	-6.942064227308355
LETHGSS	-2.0249718115287374	0	-1.5083510288152056	Brain Transduction (LY6C1)	R1_top_hits	-2.0249718115287374	-1.5083510288152056
LETYGSS	-1.0553266627118438	0	-0.538705879998312	Brain Transduction (LY6C1)	R1_top_hits	-1.0553266627118438	-0.538705879998312
LEVSGRW	-2.3487277655644787	1	-1.8321069828509469	Brain Transduction (LY6C1)	R1_top_hits	-2.3487277655644787	-1.8321069828509469
LEWQGSS	-1.6185048821881074	0	-1.1018840994745756	Brain Transduction (LY6C1)	R1_top_hits	-1.6185048821881074	-1.1018840994745756
LEYKGSS	-4.584088313921944	0	-4.067467531208412	Brain Transduction (LY6C1)	R1_top_hits	-4.584088313921944	-4.067467531208412
LFAAGST	-5.918700895369419	0	-5.402080112655887	Brain Transduction (LY6C1)	R1_top_hits	-5.918700895369419	-5.402080112655887
LFAHGSA	-2.431237590719925	0	-1.914616808006393	Brain Transduction (LY6C1)	R1_top_hits	-2.431237590719925	-1.914616808006393
LFAHGSS	-3.111017178276291	0	-2.594396395562759	Brain Transduction (LY6C1)	R1_top_hits	-3.111017178276291	-2.594396395562759
LFAHGST	-1.5993124100692326	0	-1.0826916273557008	Brain Transduction (LY6C1)	R1_top_hits	-1.5993124100692326	-1.0826916273557008
LFDRGSS	-2.4524754586519566	0	-1.9358546759384248	Brain Transduction (LY6C1)	R1_top_hits	-2.4524754586519566	-1.9358546759384248
LFEHGSS	-7.103736805621772	0	-6.58711602290824	Brain Transduction (LY6C1)	R1_top_hits	-7.103736805621772	-6.58711602290824
LFEHGSV	-2.946757875424863	0	-2.4301370927113313	Brain Transduction (LY6C1)	R1_top_hits	-2.946757875424863	-2.4301370927113313
LFHGASS	-4.096670573922457	0	-3.580049791208925	Brain Transduction (LY6C1)	R1_top_hits	-4.096670573922457	-3.580049791208925
LFHGGSH	0.14361779818971437	0	0.6602385809032463	Brain Transduction (LY6C1)	R1_top_hits	0.14361779818971437	0.6602385809032463
LFHGQST	-0.08304434066547081	0	0.433576442048061	Brain Transduction (LY6C1)	R1_top_hits	-0.08304434066547081	0.433576442048061
LFHGSAH	-9.198913784639396	0	-8.682293001925864	Brain Transduction (LY6C1)	R1_top_hits	-9.198913784639396	-8.682293001925864
LFHSGSS	-0.24094025070336023	0	0.2756805320101716	Brain Transduction (LY6C1)	R1_top_hits	-0.24094025070336023	0.2756805320101716
LFIGGSS	0.1679837310372013	0	0.6846045137507332	Brain Transduction (LY6C1)	R1_top_hits	0.1679837310372013	0.6846045137507332
LFIGQAS	3.8259008423229055	0	4.342521625036437	Brain Transduction (LY6C1)	R1_top_hits	3.8259008423229055	4.342521625036437
LFIGQSS	2.3995387711696323	0	2.916159553883164	Brain Transduction (LY6C1)	R1_top_hits	2.3995387711696323	2.916159553883164
LFKGGAS	-4.055547064548712	0	-3.53892628183518	Brain Transduction (LY6C1)	R1_top_hits	-4.055547064548712	-3.53892628183518
LFKGGSQ	-0.3746650088777531	0	0.14195577383577873	Brain Transduction (LY6C1)	R1_top_hits	-0.3746650088777531	0.14195577383577873
LFLSGST	-1.5800222060891125	0	-1.0634014233755806	Brain Transduction (LY6C1)	R1_top_hits	-1.5800222060891125	-1.0634014233755806
LFMAGSS	-3.0268963614619686	0	-2.5102755787484368	Brain Transduction (LY6C1)	R1_top_hits	-3.0268963614619686	-2.5102755787484368
LFMGGSS	-1.7958558212130444	0	-1.2792350384995126	Brain Transduction (LY6C1)	R1_top_hits	-1.7958558212130444	-1.2792350384995126
LFNGYAQ	0.29967779602061095	0	0.8162985787341428	Brain Transduction (LY6C1)	R1_top_hits	0.29967779602061095	0.8162985787341428
LFPGAAQ	-0.3510049876917575	0	0.16561579502177437	Brain Transduction (LY6C1)	R1_top_hits	-0.3510049876917575	0.16561579502177437
LFPGASM	-6.186451359768891	0	-5.669830577055359	Brain Transduction (LY6C1)	R1_top_hits	-6.186451359768891	-5.669830577055359
LFPGEAR	-1.756716267918671	0	-1.2400954852051391	Brain Transduction (LY6C1)	R1_top_hits	-1.756716267918671	-1.2400954852051391
LFPGLST	-0.039669966532587655	0	0.4769508161809442	Brain Transduction (LY6C1)	R1_top_hits	-0.039669966532587655	0.4769508161809442
LFPGQSM	1.0614757001161055	0	1.5780964828296373	Brain Transduction (LY6C1)	R1_top_hits	1.0614757001161055	1.5780964828296373
LFPGSAM	-3.6412844049873847	0	-3.124663622273853	Brain Transduction (LY6C1)	R1_top_hits	-3.6412844049873847	-3.124663622273853
LFPGSAT	1.2917916575043742	0	1.808412440217906	Brain Transduction (LY6C1)	R1_top_hits	1.2917916575043742	1.808412440217906
LFPGSSS	-0.9339372239175547	0	-0.4173164412040229	Brain Transduction (LY6C1)	R1_top_hits	-0.9339372239175547	-0.4173164412040229
LFPGYAS	-0.7126004434380917	0	-0.19597966072455986	Brain Transduction (LY6C1)	R1_top_hits	-0.7126004434380917	-0.19597966072455986
LFPHQST	-0.5009674070262835	0	0.01565337568724834	Brain Transduction (LY6C1)	R1_top_hits	-0.5009674070262835	0.01565337568724834
LFPKGST	-1.6530840222553402	0	-1.1364632395418084	Brain Transduction (LY6C1)	R1_top_hits	-1.6530840222553402	-1.1364632395418084
LFPSGST	-0.11789034669376877	0	0.3987304360197631	Brain Transduction (LY6C1)	R1_top_hits	-0.11789034669376877	0.3987304360197631
LFQGHSS	-0.17272867004271977	0	0.3438921126708121	Brain Transduction (LY6C1)	R1_top_hits	-0.17272867004271977	0.3438921126708121
LFQLGSS	-6.948383035943545	0	-6.431762253230013	Brain Transduction (LY6C1)	R1_top_hits	-6.948383035943545	-6.431762253230013
LFQRGSV	-3.0848803716417867	0	-2.568259588928255	Brain Transduction (LY6C1)	R1_top_hits	-3.0848803716417867	-2.568259588928255
LFRGSSS	-3.3287192703858315	0	-2.8120984876722996	Brain Transduction (LY6C1)	R1_top_hits	-3.3287192703858315	-2.8120984876722996
LFTGGSQ	-0.31692269025622927	0	0.19969809245730258	Brain Transduction (LY6C1)	R1_top_hits	-0.31692269025622927	0.19969809245730258
LFTGMAQ	3.799627491818146	0	4.316248274531677	Brain Transduction (LY6C1)	R1_top_hits	3.799627491818146	4.316248274531677
LFTGSST	-2.8625579878577505	0	-2.3459372051442187	Brain Transduction (LY6C1)	R1_top_hits	-2.8625579878577505	-2.3459372051442187
LFTSGST	-5.816875028704559	0	-5.300254245991027	Brain Transduction (LY6C1)	R1_top_hits	-5.816875028704559	-5.300254245991027
LFVAGST	-0.924069961537097	0	-0.40744917882356513	Brain Transduction (LY6C1)	R1_top_hits	-0.924069961537097	-0.40744917882356513
LFVGASS	-3.383305507281975	0	-2.8666847245684433	Brain Transduction (LY6C1)	R1_top_hits	-3.383305507281975	-2.8666847245684433
LFVGGQA	-3.6488616235407303	0	-3.1322408408271984	Brain Transduction (LY6C1)	R1_top_hits	-3.6488616235407303	-3.1322408408271984
LFVGGSS	-1.0276506414355968	0	-0.511029858722065	Brain Transduction (LY6C1)	R1_top_hits	-1.0276506414355968	-0.511029858722065
LFVGGST	2.65526639464438	0	3.171887177357912	Brain Transduction (LY6C1)	R1_top_hits	2.65526639464438	3.171887177357912
LFVGHSS	3.8328293189227756	0	4.349450101636307	Brain Transduction (LY6C1)	R1_top_hits	3.8328293189227756	4.349450101636307
LFVGSST	-2.556662995714913	0	-2.040042213001381	Brain Transduction (LY6C1)	R1_top_hits	-2.556662995714913	-2.040042213001381
LFVHGSS	-6.50456555260544	0	-5.987944769891908	Brain Transduction (LY6C1)	R1_top_hits	-6.50456555260544	-5.987944769891908
LFVSGST	-4.013421642086967	0	-3.496800859373435	Brain Transduction (LY6C1)	R1_top_hits	-4.013421642086967	-3.496800859373435
LGAGSRF	-4.298720439367182	-1	-3.78209965665365	Brain Transduction (LY6C1)	R1_top_hits	-4.298720439367182	-3.78209965665365
LGANWSS	0.8618484251948193	0	1.3784692079083511	Brain Transduction (LY6C1)	R1_top_hits	0.8618484251948193	1.3784692079083511
LGAVSRF	-4.859044592427821	1	-4.3424238097142895	Brain Transduction (LY6C1)	R1_top_hits	-4.859044592427821	-4.3424238097142895
LGDVGRW	2.417027436447416	1	2.933648219160948	Brain Transduction (LY6C1)	R1_top_hits	2.417027436447416	2.933648219160948
LGFRLGD	-6.025299087887118	0	-5.508678305173587	Brain Transduction (LY6C1)	R1_top_hits	-6.025299087887118	-5.508678305173587
LGFRNVE	-4.615969778237603	0	-4.099348995524071	Brain Transduction (LY6C1)	R1_top_hits	-4.615969778237603	-4.099348995524071
LGFRQEA	-3.9804826658762984	0	-3.4638618831627666	Brain Transduction (LY6C1)	R1_top_hits	-3.9804826658762984	-3.4638618831627666
LGHGWSQ	1.3370379667061218	0	1.8536587494196537	Brain Transduction (LY6C1)	R1_top_hits	1.3370379667061218	1.8536587494196537
LGKGYST	-0.15530694954227833	0	0.36131383317125354	Brain Transduction (LY6C1)	R1_top_hits	-0.15530694954227833	0.36131383317125354
LGNVGRY	-2.1286650241039484	1	-1.6120442413904166	Brain Transduction (LY6C1)	R1_top_hits	-2.1286650241039484	-1.6120442413904166
LGSGLAQ	-1.5904161451477146	0	-1.0737953624341827	Brain Transduction (LY6C1)	R1_top_hits	-1.5904161451477146	-1.0737953624341827
LGSGWST	-0.12534610176682262	0	0.39127468094670925	Brain Transduction (LY6C1)	R1_top_hits	-0.12534610176682262	0.39127468094670925
LGSLFSS	-2.638172347828586	0	-2.121551565115054	Brain Transduction (LY6C1)	R1_top_hits	-2.638172347828586	-2.121551565115054
LGSLGPR	-3.5955581024915713	1	-3.0789373197780394	Brain Transduction (LY6C1)	R1_top_hits	-3.5955581024915713	-3.0789373197780394
LGSQLPN	0.6892214319461695	0	1.2058422146597012	Brain Transduction (LY6C1)	R1_top_hits	0.6892214319461695	1.2058422146597012
LGVTRFN	-6.867156435374849	0	-6.350535652661317	Brain Transduction (LY6C1)	R1_top_hits	-6.867156435374849	-6.350535652661317
LGYGGST	-3.1462744174303188	0	-2.629653634716787	Brain Transduction (LY6C1)	R1_top_hits	-3.1462744174303188	-2.629653634716787
LGYGMSQ	4.140453218437523	0	4.657074001151055	Brain Transduction (LY6C1)	R1_top_hits	4.140453218437523	4.657074001151055
LGYKPVL	-7.120954065628199	0	-6.604333282914667	Brain Transduction (LY6C1)	R1_top_hits	-7.120954065628199	-6.604333282914667
LGYLGST	-3.304627721494758	0	-2.7880069387812263	Brain Transduction (LY6C1)	R1_top_hits	-3.304627721494758	-2.7880069387812263
LGYNLSH	-4.447706027534004	0	-3.931085244820472	Brain Transduction (LY6C1)	R1_top_hits	-4.447706027534004	-3.931085244820472
LHAGFSH	-5.5268566636859076	0	-5.010235880972376	Brain Transduction (LY6C1)	R1_top_hits	-5.5268566636859076	-5.010235880972376
LHAGFSS	2.65296020777813	0	3.169580990491662	Brain Transduction (LY6C1)	R1_top_hits	2.65296020777813	3.169580990491662
LHAGYAQ	3.560920994830524	0	4.077541777544056	Brain Transduction (LY6C1)	R1_top_hits	3.560920994830524	4.077541777544056
LHAGYAS	-5.749741416726452	0	-5.23312063401292	Brain Transduction (LY6C1)	R1_top_hits	-5.749741416726452	-5.23312063401292
LHFGHAQ	4.092645704904854	0	4.6092664876183855	Brain Transduction (LY6C1)	R1_top_hits	4.092645704904854	4.6092664876183855
LHFNGSM	-1.7944136088425027	0	-1.2777928261289708	Brain Transduction (LY6C1)	R1_top_hits	-1.7944136088425027	-1.2777928261289708
LHHAHAS	-4.520682932773363	0	-4.0040621500598315	Brain Transduction (LY6C1)	R1_top_hits	-4.520682932773363	-4.0040621500598315
LHHGFSS	3.597836164248665	0	4.114456946962196	Brain Transduction (LY6C1)	R1_top_hits	3.597836164248665	4.114456946962196
LHIGAAQ	2.0810329624171673	0	2.597653745130699	Brain Transduction (LY6C1)	R1_top_hits	2.0810329624171673	2.597653745130699
LHIGGST	-1.6511973198711067	0	-1.134576537157575	Brain Transduction (LY6C1)	R1_top_hits	-1.6511973198711067	-1.134576537157575
LHLGLSS	-0.21224606479834635	0	0.3043747179151855	Brain Transduction (LY6C1)	R1_top_hits	-0.21224606479834635	0.3043747179151855
LHRGGSQ	-2.0958102918829637	0	-1.579189509169432	Brain Transduction (LY6C1)	R1_top_hits	-2.0958102918829637	-1.579189509169432
LHSAFSS	-1.009675568212009	0	-0.49305478549847725	Brain Transduction (LY6C1)	R1_top_hits	-1.009675568212009	-0.49305478549847725
LHSGYSQ	-0.37989494161492904	0	0.1367258410986028	Brain Transduction (LY6C1)	R1_top_hits	-0.37989494161492904	0.1367258410986028
LHSSFSS	-5.15841372188941	0	-4.641792939175878	Brain Transduction (LY6C1)	R1_top_hits	-5.15841372188941	-4.641792939175878
LHVGYSA	1.650526674772693	0	2.167147457486225	Brain Transduction (LY6C1)	R1_top_hits	1.650526674772693	2.167147457486225
LHYGAAS	-0.7327456340183143	0	-0.21612485130478243	Brain Transduction (LY6C1)	R1_top_hits	-0.7327456340183143	-0.21612485130478243
LHYGASQ	3.401017673650444	0	3.9176384563639757	Brain Transduction (LY6C1)	R1_top_hits	3.401017673650444	3.9176384563639757
LHYGAST	-0.61158585993955	0	-0.0949650772260181	Brain Transduction (LY6C1)	R1_top_hits	-0.61158585993955	-0.0949650772260181
LHYGGQT	-4.480933563717784	0	-3.964312781004252	Brain Transduction (LY6C1)	R1_top_hits	-4.480933563717784	-3.964312781004252
LHYGMSS	0.6209925551756239	0	1.1376133378891558	Brain Transduction (LY6C1)	R1_top_hits	0.6209925551756239	1.1376133378891558
LHYGSSS	-2.463384829705489	0	-1.9467640469919574	Brain Transduction (LY6C1)	R1_top_hits	-2.463384829705489	-1.9467640469919574
LHYNGAS	-8.505488190505705	0	-7.988867407792173	Brain Transduction (LY6C1)	R1_top_hits	-8.505488190505705	-7.988867407792173
LHYSEGL	-1.7575375663048678	0	-1.240916783591336	Brain Transduction (LY6C1)	R1_top_hits	-1.7575375663048678	-1.240916783591336
LHYSGAQ	-5.218535288455385	0	-4.701914505741853	Brain Transduction (LY6C1)	R1_top_hits	-5.218535288455385	-4.701914505741853
LHYSGSS	-1.8462825620393992	0	-1.3296617793258674	Brain Transduction (LY6C1)	R1_top_hits	-1.8462825620393992	-1.3296617793258674
LIAGYSS	1.4185993570453268	0	1.9352201397588586	Brain Transduction (LY6C1)	R1_top_hits	1.4185993570453268	1.9352201397588586
LIARGSS	-8.10908170956351	0	-7.592460926849978	Brain Transduction (LY6C1)	R1_top_hits	-8.10908170956351	-7.592460926849978
LIERGSS	-5.095735964257356	0	-4.579115181543824	Brain Transduction (LY6C1)	R1_top_hits	-5.095735964257356	-4.579115181543824
LIGRGFQ	-3.199185651968253	0	-2.6825648692547213	Brain Transduction (LY6C1)	R1_top_hits	-3.199185651968253	-2.6825648692547213
LIHKGSS	-2.668909158812669	0	-2.152288376099137	Brain Transduction (LY6C1)	R1_top_hits	-2.668909158812669	-2.152288376099137
LIHQYSS	-3.668201370616299	0	-3.151580587902767	Brain Transduction (LY6C1)	R1_top_hits	-3.668201370616299	-3.151580587902767
LIKFGSA	-7.699189315171065	0	-7.182568532457533	Brain Transduction (LY6C1)	R1_top_hits	-7.699189315171065	-7.182568532457533
LILRGSS	0.15991294921508287	0	0.6765337319286147	Brain Transduction (LY6C1)	R1_top_hits	0.15991294921508287	0.6765337319286147
LIPFQSQ	-1.6611646502365636	0	-1.1445438675230317	Brain Transduction (LY6C1)	R1_top_hits	-1.6611646502365636	-1.1445438675230317
LIPFTSS	-7.690951801502924	0	-7.174331018789392	Brain Transduction (LY6C1)	R1_top_hits	-7.690951801502924	-7.174331018789392
LIPGFSS	3.5386195524008928	0	4.055240335114425	Brain Transduction (LY6C1)	R1_top_hits	3.5386195524008928	4.055240335114425
LIPGMSS	-0.26297722736770784	0	0.253643555345824	Brain Transduction (LY6C1)	R1_top_hits	-0.26297722736770784	0.253643555345824
LIPGSSM	-0.47916092213357936	0	0.037459860579952486	Brain Transduction (LY6C1)	R1_top_hits	-0.47916092213357936	0.037459860579952486
LIPRGSQ	-8.474086023265187	0	-7.957465240551655	Brain Transduction (LY6C1)	R1_top_hits	-8.474086023265187	-7.957465240551655
LIPRGSS	-5.0357689990904575	0	-4.519148216376926	Brain Transduction (LY6C1)	R1_top_hits	-5.0357689990904575	-4.519148216376926
LIPRGST	-2.374904816955567	0	-1.8582840342420353	Brain Transduction (LY6C1)	R1_top_hits	-2.374904816955567	-1.8582840342420353
LIPSARY	-8.095495532681557	1	-7.578874749968025	Brain Transduction (LY6C1)	R1_top_hits	-8.095495532681557	-7.578874749968025
LIQFQSS	-4.143660950096861	0	-3.6270401673833295	Brain Transduction (LY6C1)	R1_top_hits	-4.143660950096861	-3.6270401673833295
LIQHGFS	-0.9333224164087535	0	-0.4167016336952216	Brain Transduction (LY6C1)	R1_top_hits	-0.9333224164087535	-0.4167016336952216
LIRGMSS	-0.6217163004222462	0	-0.10509551770871439	Brain Transduction (LY6C1)	R1_top_hits	-0.6217163004222462	-0.10509551770871439
LIRGSSQ	-3.603970087259618	0	-3.0873493045460862	Brain Transduction (LY6C1)	R1_top_hits	-3.603970087259618	-3.0873493045460862
LIRGYSS	2.4730939830489596	0	2.9897147657624914	Brain Transduction (LY6C1)	R1_top_hits	2.4730939830489596	2.9897147657624914
LIRNGSS	-2.2406605429287345	0	-1.7240397602152027	Brain Transduction (LY6C1)	R1_top_hits	-2.2406605429287345	-1.7240397602152027
LIRNMSS	-4.514098869451378	0	-3.9974780867378463	Brain Transduction (LY6C1)	R1_top_hits	-4.514098869451378	-3.9974780867378463
LISHGSS	0.25184002038994696	0	0.7684608031034788	Brain Transduction (LY6C1)	R1_top_hits	0.25184002038994696	0.7684608031034788
LIYGASQ	1.7998908095600383	0	2.31651159227357	Brain Transduction (LY6C1)	R1_top_hits	1.7998908095600383	2.31651159227357
LIYGSSQ	-2.9328700647155377	0	-2.416249282002006	Brain Transduction (LY6C1)	R1_top_hits	-2.9328700647155377	-2.416249282002006
LIYNGSS	-0.9901936907301429	0	-0.473572908016611	Brain Transduction (LY6C1)	R1_top_hits	-0.9901936907301429	-0.473572908016611
LIYQGSA	-0.7413212754163521	0	-0.22470049270282022	Brain Transduction (LY6C1)	R1_top_hits	-0.7413212754163521	-0.22470049270282022
LIYSGSS	-2.3849634647855757	0	-1.868342682072044	Brain Transduction (LY6C1)	R1_top_hits	-2.3849634647855757	-1.868342682072044
LKAGYST	0.92398728068835	0	1.4406080634018819	Brain Transduction (LY6C1)	R1_top_hits	0.92398728068835	1.4406080634018819
LKANYSS	-4.162331892003523	0	-3.6457111092899908	Brain Transduction (LY6C1)	R1_top_hits	-4.162331892003523	-3.6457111092899908
LKESWSS	-3.5874891743210817	0	-3.07086839160755	Brain Transduction (LY6C1)	R1_top_hits	-3.5874891743210817	-3.07086839160755
LKEYGSS	-6.108798242696451	0	-5.592177459982919	Brain Transduction (LY6C1)	R1_top_hits	-6.108798242696451	-5.592177459982919
LKFAASQ	-7.211389882575382	0	-6.69476909986185	Brain Transduction (LY6C1)	R1_top_hits	-7.211389882575382	-6.69476909986185
LKFGAAQ	2.2107610886496922	0	2.727381871363224	Brain Transduction (LY6C1)	R1_top_hits	2.2107610886496922	2.727381871363224
LKFGLAQ	5.126034141588742	0	5.642654924302274	Brain Transduction (LY6C1)	R1_top_hits	5.126034141588742	5.642654924302274
LKFMLRD	-8.441983336110868	0	-7.925362553397336	Brain Transduction (LY6C1)	R1_top_hits	-8.441983336110868	-7.925362553397336
LKGGWSS	-2.440901480976222	0	-1.9242806982626903	Brain Transduction (LY6C1)	R1_top_hits	-2.440901480976222	-1.9242806982626903
LKGLYSQ	-2.185728248272831	0	-1.669107465559299	Brain Transduction (LY6C1)	R1_top_hits	-2.185728248272831	-1.669107465559299
LKGYSFG	-4.375027669340665	0	-3.858406886627133	Brain Transduction (LY6C1)	R1_top_hits	-4.375027669340665	-3.858406886627133
LKHMGSS	-1.7579523233908558	0	-1.241331540677324	Brain Transduction (LY6C1)	R1_top_hits	-1.7579523233908558	-1.241331540677324
LKHQGSQ	-8.154304703546238	0	-7.637683920832706	Brain Transduction (LY6C1)	R1_top_hits	-8.154304703546238	-7.637683920832706
LKLGFAQ	3.480320621118336	0	3.996941403831868	Brain Transduction (LY6C1)	R1_top_hits	3.480320621118336	3.996941403831868
LKLGFST	-2.9535080945782624	0	-2.4368873118647305	Brain Transduction (LY6C1)	R1_top_hits	-2.9535080945782624	-2.4368873118647305
LKLGYAQ	3.926140205785432	0	4.442760988498964	Brain Transduction (LY6C1)	R1_top_hits	3.926140205785432	4.442760988498964
LKLGYST	-2.8435089788360672	0	-2.3268881961225354	Brain Transduction (LY6C1)	R1_top_hits	-2.8435089788360672	-2.3268881961225354
LKNSGVW	-1.6005732479204162	1	-1.0839524652068844	Brain Transduction (LY6C1)	R1_top_hits	-1.6005732479204162	-1.0839524652068844
LKPAWSS	-0.8291709942466003	0	-0.3125502115330685	Brain Transduction (LY6C1)	R1_top_hits	-0.8291709942466003	-0.3125502115330685
LKPGFSS	-1.2142720947737322	0	-0.6976513120602004	Brain Transduction (LY6C1)	R1_top_hits	-1.2142720947737322	-0.6976513120602004
LKPGWAQ	4.421029844994088	0	4.93765062770762	Brain Transduction (LY6C1)	R1_top_hits	4.421029844994088	4.93765062770762
LKQGWSA	0.213405523572315	0	0.7300263062858469	Brain Transduction (LY6C1)	R1_top_hits	0.213405523572315	0.7300263062858469
LKSAYSS	-0.5584767700768842	0	-0.04185598736335239	Brain Transduction (LY6C1)	R1_top_hits	-0.5584767700768842	-0.04185598736335239
LKSGFSM	0.214724949985515	0	0.7313457326990469	Brain Transduction (LY6C1)	R1_top_hits	0.214724949985515	0.7313457326990469
LKSGYSQ	5.029272430838432	0	5.545893213551964	Brain Transduction (LY6C1)	R1_top_hits	5.029272430838432	5.545893213551964
LKSGYSS	1.2183884652214945	0	1.7350092479350263	Brain Transduction (LY6C1)	R1_top_hits	1.2183884652214945	1.7350092479350263
LKSTWSS	-3.510689351196762	0	-2.99406856848323	Brain Transduction (LY6C1)	R1_top_hits	-3.510689351196762	-2.99406856848323
LKTGFSS	0.7780423037922637	0	1.2946630865057955	Brain Transduction (LY6C1)	R1_top_hits	0.7780423037922637	1.2946630865057955
LKTGWSA	-1.3489839460244972	0	-0.8323631633109654	Brain Transduction (LY6C1)	R1_top_hits	-1.3489839460244972	-0.8323631633109654
LKVGSVY	-1.4303045830578212	2	-0.9136838003442893	Brain Transduction (LY6C1)	R1_top_hits	-1.4303045830578212	-0.9136838003442893
LKYAGST	0.5817472820297926	0	1.0983680647433245	Brain Transduction (LY6C1)	R1_top_hits	0.5817472820297926	1.0983680647433245
LKYAVDS	-6.37621698982745	0	-5.859596207113918	Brain Transduction (LY6C1)	R1_top_hits	-6.37621698982745	-5.859596207113918
LKYGLSS	-0.09063419607348501	0	0.42598658664004685	Brain Transduction (LY6C1)	R1_top_hits	-0.09063419607348501	0.42598658664004685
LKYGMAS	-1.4175923362331557	0	-0.9009715535196239	Brain Transduction (LY6C1)	R1_top_hits	-1.4175923362331557	-0.9009715535196239
LKYGMSS	0.223597898169584	0	0.7402186808831158	Brain Transduction (LY6C1)	R1_top_hits	0.223597898169584	0.7402186808831158
LKYHLGD	-6.618718158446147	0	-6.102097375732615	Brain Transduction (LY6C1)	R1_top_hits	-6.618718158446147	-6.102097375732615
LKYNGSL	-3.2920268151556953	0	-2.7754060324421634	Brain Transduction (LY6C1)	R1_top_hits	-3.2920268151556953	-2.7754060324421634
LKYSLSP	-4.503664031305912	0	-3.9870432485923804	Brain Transduction (LY6C1)	R1_top_hits	-4.503664031305912	-3.9870432485923804
LKYSQSL	0.19563968218847602	0	0.7122604649020079	Brain Transduction (LY6C1)	R1_top_hits	0.19563968218847602	0.7122604649020079
LLAGYND	-3.2348324531685257	0	-2.718211670454994	Brain Transduction (LY6C1)	R1_top_hits	-3.2348324531685257	-2.718211670454994
LLEGWAS	-3.0029482162435976	0	-2.486327433530066	Brain Transduction (LY6C1)	R1_top_hits	-3.0029482162435976	-2.486327433530066
LLGGYSQ	2.248419484702492	0	2.765040267416024	Brain Transduction (LY6C1)	R1_top_hits	2.248419484702492	2.765040267416024
LLGRAGG	-3.476033733339229	0	-2.959412950625697	Brain Transduction (LY6C1)	R1_top_hits	-3.476033733339229	-2.959412950625697
LLGRAVG	-6.795597849442607	0	-6.278977066729075	Brain Transduction (LY6C1)	R1_top_hits	-6.795597849442607	-6.278977066729075
LLGRGYN	-4.086590746960048	0	-3.569969964246516	Brain Transduction (LY6C1)	R1_top_hits	-4.086590746960048	-3.569969964246516
LLHMGSS	-6.7278740532723225	0	-6.211253270558791	Brain Transduction (LY6C1)	R1_top_hits	-6.7278740532723225	-6.211253270558791
LLHYGSS	-3.043916374944643	0	-2.5272955922311113	Brain Transduction (LY6C1)	R1_top_hits	-3.043916374944643	-2.5272955922311113
LLIHGSS	1.0636120292471327	0	1.5802328119606646	Brain Transduction (LY6C1)	R1_top_hits	1.0636120292471327	1.5802328119606646
LLIRGSQ	-2.098165025489723	0	-1.5815442427761912	Brain Transduction (LY6C1)	R1_top_hits	-2.098165025489723	-1.5815442427761912
LLKGWSA	-0.7583136975626307	0	-0.24169291484909883	Brain Transduction (LY6C1)	R1_top_hits	-0.7583136975626307	-0.24169291484909883
LLKQANS	-3.222353898120382	0	-2.7057331154068502	Brain Transduction (LY6C1)	R1_top_hits	-3.222353898120382	-2.7057331154068502
LLKYGST	-1.2172480935341103	0	-0.7006273108205785	Brain Transduction (LY6C1)	R1_top_hits	-1.2172480935341103	-0.7006273108205785
LLPGMSQ	0.7974449274917897	0	1.3140657102053215	Brain Transduction (LY6C1)	R1_top_hits	0.7974449274917897	1.3140657102053215
LLRGFTP	0.9380116604624268	0	1.4546324431759587	Brain Transduction (LY6C1)	R1_top_hits	0.9380116604624268	1.4546324431759587
LLRGLSS	0.0014481265780738847	0	0.5180689092916058	Brain Transduction (LY6C1)	R1_top_hits	0.0014481265780738847	0.5180689092916058
LLRGYAA	-2.168403767713429	0	-1.651782984999897	Brain Transduction (LY6C1)	R1_top_hits	-2.168403767713429	-1.651782984999897
LLRLGSS	-1.2675256700874327	0	-0.7509048873739008	Brain Transduction (LY6C1)	R1_top_hits	-1.2675256700874327	-0.7509048873739008
LLSHGSS	-0.4890746097495335	0	0.02754617296399836	Brain Transduction (LY6C1)	R1_top_hits	-0.4890746097495335	0.02754617296399836
LLSYGSS	0.1814967952659178	0	0.6981175779794496	Brain Transduction (LY6C1)	R1_top_hits	0.1814967952659178	0.6981175779794496
LLTGGSQ	-3.836479416742079	0	-3.319858634028547	Brain Transduction (LY6C1)	R1_top_hits	-3.836479416742079	-3.319858634028547
LLTGYAQ	4.877921146858697	0	5.394541929572229	Brain Transduction (LY6C1)	R1_top_hits	4.877921146858697	5.394541929572229
LLTHGST	-0.24101550449880435	0	0.27560527821472747	Brain Transduction (LY6C1)	R1_top_hits	-0.24101550449880435	0.27560527821472747
LLYGGST	-0.20514174615214148	0	0.31147903656139037	Brain Transduction (LY6C1)	R1_top_hits	-0.20514174615214148	0.31147903656139037
LLYGSAQ	0.6487698575078749	0	1.1653906402214067	Brain Transduction (LY6C1)	R1_top_hits	0.6487698575078749	1.1653906402214067
LLYSADK	-0.9376709467322001	0	-0.42105016401866824	Brain Transduction (LY6C1)	R1_top_hits	-0.9376709467322001	-0.42105016401866824
LMAGYSA	1.0645553678262745	0	1.5811761505398063	Brain Transduction (LY6C1)	R1_top_hits	1.0645553678262745	1.5811761505398063
LMEYGSS	-3.7166267668857143	0	-3.2000059841721824	Brain Transduction (LY6C1)	R1_top_hits	-3.7166267668857143	-3.2000059841721824
LMGYGSS	-5.060373362953436	0	-4.543752580239905	Brain Transduction (LY6C1)	R1_top_hits	-5.060373362953436	-4.543752580239905
LMHMGSS	0.35815137624558047	0	0.8747721589591123	Brain Transduction (LY6C1)	R1_top_hits	0.35815137624558047	0.8747721589591123
LMIRGSS	-0.622563895673926	0	-0.10594311296039416	Brain Transduction (LY6C1)	R1_top_hits	-0.622563895673926	-0.10594311296039416
LMLRGSS	-7.3771610602823685	0	-6.860540277568837	Brain Transduction (LY6C1)	R1_top_hits	-7.3771610602823685	-6.860540277568837
LMQYGSS	-2.558441921856853	0	-2.041821139143321	Brain Transduction (LY6C1)	R1_top_hits	-2.558441921856853	-2.041821139143321
LMRGYSS	4.141102764046192	0	4.6577235467597236	Brain Transduction (LY6C1)	R1_top_hits	4.141102764046192	4.6577235467597236
LMSGFSQ	2.6128747390971383	0	3.12949552181067	Brain Transduction (LY6C1)	R1_top_hits	2.6128747390971383	3.12949552181067
LMSGYAQ	4.284205813051163	0	4.800826595764695	Brain Transduction (LY6C1)	R1_top_hits	4.284205813051163	4.800826595764695
LMTHGST	-0.07465447128334664	0	0.4419663114301852	Brain Transduction (LY6C1)	R1_top_hits	-0.07465447128334664	0.4419663114301852
LMTKFSS	-4.253362287550016	0	-3.736741504836484	Brain Transduction (LY6C1)	R1_top_hits	-4.253362287550016	-3.736741504836484
LMTRGSS	-3.499985752374531	0	-2.983364969660999	Brain Transduction (LY6C1)	R1_top_hits	-3.499985752374531	-2.983364969660999
LMVRGSQ	-4.944897642100501	0	-4.428276859386969	Brain Transduction (LY6C1)	R1_top_hits	-4.944897642100501	-4.428276859386969
LMVRGSS	-2.66682838619194	0	-2.150207603478408	Brain Transduction (LY6C1)	R1_top_hits	-2.66682838619194	-2.150207603478408
LNAGFSS	-1.5374602770193966	0	-1.0208394943058647	Brain Transduction (LY6C1)	R1_top_hits	-1.5374602770193966	-1.0208394943058647
LNAGLAM	-3.5899742405556205	0	-3.0733534578420887	Brain Transduction (LY6C1)	R1_top_hits	-3.5899742405556205	-3.0733534578420887
LNAGWAS	-1.0743674897675002	0	-0.5577467070539683	Brain Transduction (LY6C1)	R1_top_hits	-1.0743674897675002	-0.5577467070539683
LNHPGAW	1.2715990654507012	1	1.788219848164233	Brain Transduction (LY6C1)	R1_top_hits	1.2715990654507012	1.788219848164233
LNPGFST	2.39543071206644	0	2.912051494779972	Brain Transduction (LY6C1)	R1_top_hits	2.39543071206644	2.912051494779972
LNPGWST	-0.38416368197445466	0	0.13245710073907718	Brain Transduction (LY6C1)	R1_top_hits	-0.38416368197445466	0.13245710073907718
LNPHDFR	-2.7848883601281944	0	-2.2682675774146626	Brain Transduction (LY6C1)	R1_top_hits	-2.7848883601281944	-2.2682675774146626
LNPHSGW	-2.3055257622754985	1	-1.7889049795619667	Brain Transduction (LY6C1)	R1_top_hits	-2.3055257622754985	-1.7889049795619667
LNRGSVY	-1.772924448330726	2	-1.2563036656171942	Brain Transduction (LY6C1)	R1_top_hits	-1.772924448330726	-1.2563036656171942
LNRGYSA	-3.8578286485018403	0	-3.3412078657883084	Brain Transduction (LY6C1)	R1_top_hits	-3.8578286485018403	-3.3412078657883084
LNSMWSA	-6.512260329893683	0	-5.995639547180152	Brain Transduction (LY6C1)	R1_top_hits	-6.512260329893683	-5.995639547180152
LNSNFSS	-3.069459191406123	0	-2.5528384086925913	Brain Transduction (LY6C1)	R1_top_hits	-3.069459191406123	-2.5528384086925913
LNSPGAW	-1.665962317350945	1	-1.1493415346374132	Brain Transduction (LY6C1)	R1_top_hits	-1.665962317350945	-1.1493415346374132
LNVGFSS	0.40301635300707667	0	0.9196371357206086	Brain Transduction (LY6C1)	R1_top_hits	0.40301635300707667	0.9196371357206086
LNVGFST	-2.529270996653974	0	-2.012650213940442	Brain Transduction (LY6C1)	R1_top_hits	-2.529270996653974	-2.012650213940442
LNVGMSQ	0.6227873003825185	0	1.1394080830960505	Brain Transduction (LY6C1)	R1_top_hits	0.6227873003825185	1.1394080830960505
LNVGWAS	-1.0726809291190598	0	-0.5560601464055279	Brain Transduction (LY6C1)	R1_top_hits	-1.0726809291190598	-0.5560601464055279
LNVGWSS	1.7972698819660065	0	2.3138906646795383	Brain Transduction (LY6C1)	R1_top_hits	1.7972698819660065	2.3138906646795383
LNYGGSM	-2.095788259668494	0	-1.5791674769549622	Brain Transduction (LY6C1)	R1_top_hits	-2.095788259668494	-1.5791674769549622
LNYGGSQ	0.4281750485187447	0	0.9447958312322766	Brain Transduction (LY6C1)	R1_top_hits	0.4281750485187447	0.9447958312322766
LNYGHSQ	1.6875487254239938	0	2.2041695081375257	Brain Transduction (LY6C1)	R1_top_hits	1.6875487254239938	2.2041695081375257
LNYGYSA	-4.224751507384763	0	-3.708130724671231	Brain Transduction (LY6C1)	R1_top_hits	-4.224751507384763	-3.708130724671231
LNYMGSV	-2.0325221519224215	0	-1.5159013692088896	Brain Transduction (LY6C1)	R1_top_hits	-2.0325221519224215	-1.5159013692088896
LNYNMSS	-3.2145053016094938	0	-2.697884518895962	Brain Transduction (LY6C1)	R1_top_hits	-3.2145053016094938	-2.697884518895962
LNYSASL	3.863083202041043	0	4.379703984754575	Brain Transduction (LY6C1)	R1_top_hits	3.863083202041043	4.379703984754575
LNYSGST	-3.5641980365467836	0	-3.0475772538332517	Brain Transduction (LY6C1)	R1_top_hits	-3.5641980365467836	-3.0475772538332517
LNYSHSM	-2.4320419492712437	0	-1.9154211665577119	Brain Transduction (LY6C1)	R1_top_hits	-2.4320419492712437	-1.9154211665577119
LPNNARY	-8.285986796565247	1	-7.769366013851715	Brain Transduction (LY6C1)	R1_top_hits	-8.285986796565247	-7.769366013851715
LPRTSNW	0.2422624175696901	1	0.758883200283222	Brain Transduction (LY6C1)	R1_top_hits	0.2422624175696901	0.758883200283222
LPTDTRW	-1.0680913838632786	1	-0.5514706011497468	Brain Transduction (LY6C1)	R1_top_hits	-1.0680913838632786	-0.5514706011497468
LQEGWSH	-6.527583112680013	0	-6.010962329966481	Brain Transduction (LY6C1)	R1_top_hits	-6.527583112680013	-6.010962329966481
LQEYGSS	-5.5739726474688505	0	-5.057351864755319	Brain Transduction (LY6C1)	R1_top_hits	-5.5739726474688505	-5.057351864755319
LQFRLPD	-1.782277410143102	0	-1.2656566274295702	Brain Transduction (LY6C1)	R1_top_hits	-1.782277410143102	-1.2656566274295702
LQHGLSQ	-0.9837380211545755	0	-0.4671172384410437	Brain Transduction (LY6C1)	R1_top_hits	-0.9837380211545755	-0.4671172384410437
LQIGRAQ	2.2768343777821363	0	2.793455160495668	Brain Transduction (LY6C1)	R1_top_hits	2.2768343777821363	2.793455160495668
LQLRGSS	-3.4348154568179847	0	-2.918194674104453	Brain Transduction (LY6C1)	R1_top_hits	-3.4348154568179847	-2.918194674104453
LQLRGST	-2.4841295145619777	0	-1.9675087318484459	Brain Transduction (LY6C1)	R1_top_hits	-2.4841295145619777	-1.9675087318484459
LQPGMSQ	1.5414126766503924	0	2.0580334593639242	Brain Transduction (LY6C1)	R1_top_hits	1.5414126766503924	2.0580334593639242
LQPGWSQ	3.147800008210657	0	3.664420790924189	Brain Transduction (LY6C1)	R1_top_hits	3.147800008210657	3.664420790924189
LQPGWST	-1.506596944113844	0	-0.9899761614003122	Brain Transduction (LY6C1)	R1_top_hits	-1.506596944113844	-0.9899761614003122
LQRGLSQ	1.6381672114593366	0	2.1547879941728683	Brain Transduction (LY6C1)	R1_top_hits	1.6381672114593366	2.1547879941728683
LQRGYSM	1.9587324188495643	0	2.475353201563096	Brain Transduction (LY6C1)	R1_top_hits	1.9587324188495643	2.475353201563096
LQSTWSS	-4.225848120902141	0	-3.709227338188609	Brain Transduction (LY6C1)	R1_top_hits	-4.225848120902141	-3.709227338188609
LQTGYSQ	3.269958520520667	0	3.786579303234199	Brain Transduction (LY6C1)	R1_top_hits	3.269958520520667	3.786579303234199
LQTHYSS	-2.881580878605457	0	-2.364960095891925	Brain Transduction (LY6C1)	R1_top_hits	-2.881580878605457	-2.364960095891925
LQVGRAQ	-1.8394430574920793	0	-1.3228222747785474	Brain Transduction (LY6C1)	R1_top_hits	-1.8394430574920793	-1.3228222747785474
LRAGFSS	2.9451985189751326	0	3.4618193016886645	Brain Transduction (LY6C1)	R1_top_hits	2.9451985189751326	3.4618193016886645
LRAGGST	-3.766873825143491	0	-3.250253042429959	Brain Transduction (LY6C1)	R1_top_hits	-3.766873825143491	-3.250253042429959
LRAGLAQ	3.1833720495520286	0	3.6999928322655604	Brain Transduction (LY6C1)	R1_top_hits	3.1833720495520286	3.6999928322655604
LRAGLSS	-2.8193587499264594	0	-2.3027379672129276	Brain Transduction (LY6C1)	R1_top_hits	-2.8193587499264594	-2.3027379672129276
LRAGTIY	-4.330793523668676	2	-3.8141727409551445	Brain Transduction (LY6C1)	R1_top_hits	-4.330793523668676	-3.8141727409551445
LRAGTVY	-3.0625027507261717	2	-2.54588196801264	Brain Transduction (LY6C1)	R1_top_hits	-3.0625027507261717	-2.54588196801264
LRAGYAS	-2.0804178785122667	0	-1.5637970957987348	Brain Transduction (LY6C1)	R1_top_hits	-2.0804178785122667	-1.5637970957987348
LRAGYSM	3.203116266950023	0	3.719737049663555	Brain Transduction (LY6C1)	R1_top_hits	3.203116266950023	3.719737049663555
LRAGYSN	-4.041597236481213	0	-3.524976453767681	Brain Transduction (LY6C1)	R1_top_hits	-4.041597236481213	-3.524976453767681
LRAGYSS	3.1264498627089727	0	3.6430706454225046	Brain Transduction (LY6C1)	R1_top_hits	3.1264498627089727	3.6430706454225046
LRAGYSV	2.7523373745478024	0	3.268958157261334	Brain Transduction (LY6C1)	R1_top_hits	2.7523373745478024	3.268958157261334
LRALGSS	-3.9689962202033	0	-3.452375437489768	Brain Transduction (LY6C1)	R1_top_hits	-3.9689962202033	-3.452375437489768
LRANWSA	-1.987719850299117	0	-1.471099067585585	Brain Transduction (LY6C1)	R1_top_hits	-1.987719850299117	-1.471099067585585
LRDGWSQ	1.3604510251450066	0	1.8770718078585384	Brain Transduction (LY6C1)	R1_top_hits	1.3604510251450066	1.8770718078585384
LREGFSQ	0.12275086135637668	0	0.6393716440699085	Brain Transduction (LY6C1)	R1_top_hits	0.12275086135637668	0.6393716440699085
LREGYSM	-1.3115873073375026	0	-0.7949665246239708	Brain Transduction (LY6C1)	R1_top_hits	-1.3115873073375026	-0.7949665246239708
LREGYST	-2.5098862947334184	0	-1.9932655120198866	Brain Transduction (LY6C1)	R1_top_hits	-2.5098862947334184	-1.9932655120198866
LREHGSA	-3.9507777336631813	0	-3.4341569509496495	Brain Transduction (LY6C1)	R1_top_hits	-3.9507777336631813	-3.4341569509496495
LRELGSS	-0.7570217457080896	0	-0.2404009629945577	Brain Transduction (LY6C1)	R1_top_hits	-0.7570217457080896	-0.2404009629945577
LREMGFA	-3.609594396044768	0	-3.092973613331236	Brain Transduction (LY6C1)	R1_top_hits	-3.609594396044768	-3.092973613331236
LRENWSS	-1.1456625932331497	0	-0.6290418105196178	Brain Transduction (LY6C1)	R1_top_hits	-1.1456625932331497	-0.6290418105196178
LREQWAQ	-5.900653298518864	0	-5.384032515805332	Brain Transduction (LY6C1)	R1_top_hits	-5.900653298518864	-5.384032515805332
LRESWAS	-4.021074509085594	0	-3.504453726372062	Brain Transduction (LY6C1)	R1_top_hits	-4.021074509085594	-3.504453726372062
LREYGSM	-1.942236911861394	0	-1.4256161291478622	Brain Transduction (LY6C1)	R1_top_hits	-1.942236911861394	-1.4256161291478622
LREYGST	-10.18983582402871	0	-9.673215041315178	Brain Transduction (LY6C1)	R1_top_hits	-10.18983582402871	-9.673215041315178
LRFEGSQ	1.5643616687512423	0	2.080982451464774	Brain Transduction (LY6C1)	R1_top_hits	1.5643616687512423	2.080982451464774
LRFQGSV	-1.4655410818035606	0	-0.9489202990900287	Brain Transduction (LY6C1)	R1_top_hits	-1.4655410818035606	-0.9489202990900287
LRGTEWA	-2.424563778753519	0	-1.9079429960399872	Brain Transduction (LY6C1)	R1_top_hits	-2.424563778753519	-1.9079429960399872
LRHAGST	-7.312447275528205	0	-6.795826492814673	Brain Transduction (LY6C1)	R1_top_hits	-7.312447275528205	-6.795826492814673
LRHQGSM	-0.9379986947794325	0	-0.4213779120659007	Brain Transduction (LY6C1)	R1_top_hits	-0.9379986947794325	-0.4213779120659007
LRIGEAQ	1.6375038728640954	0	2.1541246555776272	Brain Transduction (LY6C1)	R1_top_hits	1.6375038728640954	2.1541246555776272
LRIGLSS	0.17294724204761278	0	0.6895680247611446	Brain Transduction (LY6C1)	R1_top_hits	0.17294724204761278	0.6895680247611446
LRIHGSS	-0.7395907507013453	0	-0.22296996798781343	Brain Transduction (LY6C1)	R1_top_hits	-0.7395907507013453	-0.22296996798781343
LRLAGST	-2.930383296428144	0	-2.4137625137146124	Brain Transduction (LY6C1)	R1_top_hits	-2.930383296428144	-2.4137625137146124
LRLGAAQ	2.9079350144785456	0	3.4245557971920775	Brain Transduction (LY6C1)	R1_top_hits	2.9079350144785456	3.4245557971920775
LRLGDSS	-2.6275108142353636	0	-2.1108900315218317	Brain Transduction (LY6C1)	R1_top_hits	-2.6275108142353636	-2.1108900315218317
LRLGEAQ	2.5003412392108735	0	3.0169620219244053	Brain Transduction (LY6C1)	R1_top_hits	2.5003412392108735	3.0169620219244053
LRLGGAQ	-0.7177922435455583	0	-0.20117146083202642	Brain Transduction (LY6C1)	R1_top_hits	-0.7177922435455583	-0.20117146083202642
LRLGGST	-1.9509281794490974	0	-1.4343073967355655	Brain Transduction (LY6C1)	R1_top_hits	-1.9509281794490974	-1.4343073967355655
LRLGLSQ	4.629965086094617	0	5.146585868808149	Brain Transduction (LY6C1)	R1_top_hits	4.629965086094617	5.146585868808149
LRLGLSS	2.404317150876385	0	2.920937933589917	Brain Transduction (LY6C1)	R1_top_hits	2.404317150876385	2.920937933589917
LRLGSSM	-2.333936058680575	0	-1.8173152759670432	Brain Transduction (LY6C1)	R1_top_hits	-2.333936058680575	-1.8173152759670432
LRNEGST	-1.8536058578369061	0	-1.3369850751233743	Brain Transduction (LY6C1)	R1_top_hits	-1.8536058578369061	-1.3369850751233743
LRNLGST	-8.357658046477194	0	-7.8410372637636625	Brain Transduction (LY6C1)	R1_top_hits	-8.357658046477194	-7.8410372637636625
LRPAYSS	-1.7681108814599888	0	-1.251490098746457	Brain Transduction (LY6C1)	R1_top_hits	-1.7681108814599888	-1.251490098746457
LRPGFST	-6.21721187090254	0	-5.700591088189008	Brain Transduction (LY6C1)	R1_top_hits	-6.21721187090254	-5.700591088189008
LRPGLAQ	1.5070006905134048	0	2.0236214732269366	Brain Transduction (LY6C1)	R1_top_hits	1.5070006905134048	2.0236214732269366
LRPGLSS	-2.6785754373950663	0	-2.1619546546815345	Brain Transduction (LY6C1)	R1_top_hits	-2.6785754373950663	-2.1619546546815345
LRPGMSS	-4.933846485716354	0	-4.417225703002822	Brain Transduction (LY6C1)	R1_top_hits	-4.933846485716354	-4.417225703002822
LRPGWAQ	1.3421735227889464	0	1.8587943055024783	Brain Transduction (LY6C1)	R1_top_hits	1.3421735227889464	1.8587943055024783
LRPGWSQ	0.843353043929199	0	1.3599738266427308	Brain Transduction (LY6C1)	R1_top_hits	0.843353043929199	1.3599738266427308
LRPGYSS	-0.09137070448285817	0	0.4252500782306737	Brain Transduction (LY6C1)	R1_top_hits	-0.09137070448285817	0.4252500782306737
LRQGMSQ	0.18118504750717446	0	0.6978058302207063	Brain Transduction (LY6C1)	R1_top_hits	0.18118504750717446	0.6978058302207063
LRQLGSS	-2.139994329822314	0	-1.6233735471087822	Brain Transduction (LY6C1)	R1_top_hits	-2.139994329822314	-1.6233735471087822
LRQNYAS	-6.048284505316795	0	-5.5316637226032634	Brain Transduction (LY6C1)	R1_top_hits	-6.048284505316795	-5.5316637226032634
LRREGST	-4.319564561528714	0	-3.802943778815182	Brain Transduction (LY6C1)	R1_top_hits	-4.319564561528714	-3.802943778815182
LRSLMSS	-1.3874863422492243	0	-0.8708655595356924	Brain Transduction (LY6C1)	R1_top_hits	-1.3874863422492243	-0.8708655595356924
LRSYESS	-8.52839100694092	0	-8.011770224227387	Brain Transduction (LY6C1)	R1_top_hits	-8.52839100694092	-8.011770224227387
LRTGFSS	1.5362117019961496	0	2.0528324847096817	Brain Transduction (LY6C1)	R1_top_hits	1.5362117019961496	2.0528324847096817
LRTGHSQ	0.8507977133623053	0	1.367418496075837	Brain Transduction (LY6C1)	R1_top_hits	0.8507977133623053	1.367418496075837
LRTGMAQ	2.8914707380188482	0	3.40809152073238	Brain Transduction (LY6C1)	R1_top_hits	2.8914707380188482	3.40809152073238
LRTGYAM	1.9456826240747311	0	2.462303406788263	Brain Transduction (LY6C1)	R1_top_hits	1.9456826240747311	2.462303406788263
LRTLGST	-2.20059163298356	0	-1.6839708502700281	Brain Transduction (LY6C1)	R1_top_hits	-2.20059163298356	-1.6839708502700281
LRTMGST	-4.916653361428834	0	-4.400032578715302	Brain Transduction (LY6C1)	R1_top_hits	-4.916653361428834	-4.400032578715302
LRTTYSQ	-8.196175923265198	0	-7.679555140551666	Brain Transduction (LY6C1)	R1_top_hits	-8.196175923265198	-7.679555140551666
LRVAESS	-5.627396044038506	0	-5.110775261324974	Brain Transduction (LY6C1)	R1_top_hits	-5.627396044038506	-5.110775261324974
LRVAQAS	-1.7141594564218126	0	-1.1975386737082807	Brain Transduction (LY6C1)	R1_top_hits	-1.7141594564218126	-1.1975386737082807
LRVEWSS	-6.400174279731132	0	-5.8835534970176	Brain Transduction (LY6C1)	R1_top_hits	-6.400174279731132	-5.8835534970176
LRVGASQ	-0.40889793258009477	0	0.10772285013343708	Brain Transduction (LY6C1)	R1_top_hits	-0.40889793258009477	0.10772285013343708
LRVGFSQ	6.439623003550357	0	6.956243786263889	Brain Transduction (LY6C1)	R1_top_hits	6.439623003550357	6.956243786263889
LRVGGST	-2.217433305207889	0	-1.700812522494357	Brain Transduction (LY6C1)	R1_top_hits	-2.217433305207889	-1.700812522494357
LRVGLSQ	4.109720075258411	0	4.626340857971943	Brain Transduction (LY6C1)	R1_top_hits	4.109720075258411	4.626340857971943
LRVGSVY	5.8025294508577705	2	6.319150233571302	Brain Transduction (LY6C1)	R1_top_hits	5.8025294508577705	6.319150233571302
LRVGTVY	4.313336681875014	2	4.829957464588546	Brain Transduction (LY6C1)	R1_top_hits	4.313336681875014	4.829957464588546
LRVGWAS	2.043964973583784	0	2.560585756297316	Brain Transduction (LY6C1)	R1_top_hits	2.043964973583784	2.560585756297316
LRVHGSA	-1.2344769786124863	0	-0.7178561958989544	Brain Transduction (LY6C1)	R1_top_hits	-1.2344769786124863	-0.7178561958989544
LRVLGSS	-4.398724812618392	0	-3.88210402990486	Brain Transduction (LY6C1)	R1_top_hits	-4.398724812618392	-3.88210402990486
LRVNYAS	-2.136831938933846	0	-1.6202111562203143	Brain Transduction (LY6C1)	R1_top_hits	-2.136831938933846	-1.6202111562203143
LRVQGSS	-6.773876448591133	0	-6.257255665877601	Brain Transduction (LY6C1)	R1_top_hits	-6.773876448591133	-6.257255665877601
LRYAGSI	-3.020520205882111	0	-2.503899423168579	Brain Transduction (LY6C1)	R1_top_hits	-3.020520205882111	-2.503899423168579
LRYAGST	1.1657837277925482	0	1.68240451050608	Brain Transduction (LY6C1)	R1_top_hits	1.1657837277925482	1.68240451050608
LRYEGSM	0.4873612938692154	0	1.0039820765827472	Brain Transduction (LY6C1)	R1_top_hits	0.4873612938692154	1.0039820765827472
LRYEGST	0.8197345316835553	0	1.3363553143970872	Brain Transduction (LY6C1)	R1_top_hits	0.8197345316835553	1.3363553143970872
LRYEGSV	1.7046080432395698	0	2.2212288259531014	Brain Transduction (LY6C1)	R1_top_hits	1.7046080432395698	2.2212288259531014
LRYGESS	-0.7488568322098267	0	-0.23223604949629484	Brain Transduction (LY6C1)	R1_top_hits	-0.7488568322098267	-0.23223604949629484
LSDHGRW	-5.694139451436773	1	-5.177518668723241	Brain Transduction (LY6C1)	R1_top_hits	-5.694139451436773	-5.177518668723241
LSFGASQ	-0.03371364571937457	0	0.48290713699415727	Brain Transduction (LY6C1)	R1_top_hits	-0.03371364571937457	0.48290713699415727
LSGDGRW	-4.479643135920703	1	-3.9630223532071716	Brain Transduction (LY6C1)	R1_top_hits	-4.479643135920703	-3.9630223532071716
LSGEGRW	-5.605619962478134	1	-5.088999179764603	Brain Transduction (LY6C1)	R1_top_hits	-5.605619962478134	-5.088999179764603
LSHGYSS	-0.3442812205229897	0	0.17233956219054214	Brain Transduction (LY6C1)	R1_top_hits	-0.3442812205229897	0.17233956219054214
LSIGFSS	1.203457235356085	0	1.720078018069617	Brain Transduction (LY6C1)	R1_top_hits	1.203457235356085	1.720078018069617
LSIGWSS	-0.5364289418429888	0	-0.019808159129456993	Brain Transduction (LY6C1)	R1_top_hits	-0.5364289418429888	-0.019808159129456993
LSKGFST	1.1455285247890876	0	1.6621493075026195	Brain Transduction (LY6C1)	R1_top_hits	1.1455285247890876	1.6621493075026195
LSKGSIY	-2.480366524903009	2	-1.9637457421894773	Brain Transduction (LY6C1)	R1_top_hits	-2.480366524903009	-1.9637457421894773
LSKGTIY	-1.9620506058489302	2	-1.4454298231353984	Brain Transduction (LY6C1)	R1_top_hits	-1.9620506058489302	-1.4454298231353984
LSMGFAQ	2.7452437529839235	0	3.2618645356974554	Brain Transduction (LY6C1)	R1_top_hits	2.7452437529839235	3.2618645356974554
LSMGFSQ	2.801850562169196	0	3.318471344882728	Brain Transduction (LY6C1)	R1_top_hits	2.801850562169196	3.318471344882728
LSPGMSQ	0.6217482071842491	0	1.138368989897781	Brain Transduction (LY6C1)	R1_top_hits	0.6217482071842491	1.138368989897781
LSRGFST	0.7702495101901531	0	1.2868702929036848	Brain Transduction (LY6C1)	R1_top_hits	0.7702495101901531	1.2868702929036848
LSRGLSQ	-0.5891034109978581	0	-0.07248262828432628	Brain Transduction (LY6C1)	R1_top_hits	-0.5891034109978581	-0.07248262828432628
LSRGMAQ	1.8410952378246783	0	2.35771602053821	Brain Transduction (LY6C1)	R1_top_hits	1.8410952378246783	2.35771602053821
LSRGPFS	-7.779293527300968	0	-7.262672744587436	Brain Transduction (LY6C1)	R1_top_hits	-7.779293527300968	-7.262672744587436
LSRGYSV	-0.9173458337191959	0	-0.400725051005664	Brain Transduction (LY6C1)	R1_top_hits	-0.9173458337191959	-0.400725051005664
LSSGWSS	-3.2837872450994605	0	-2.7671664623859287	Brain Transduction (LY6C1)	R1_top_hits	-3.2837872450994605	-2.7671664623859287
LSSYGST	-2.296281296553603	0	-1.7796605138400712	Brain Transduction (LY6C1)	R1_top_hits	-2.296281296553603	-1.7796605138400712
LSTPSHW	-0.6939948306732616	1	-0.17737404795972977	Brain Transduction (LY6C1)	R1_top_hits	-0.6939948306732616	-0.17737404795972977
LSYGGSS	-2.5267773550199415	0	-2.0101565723064097	Brain Transduction (LY6C1)	R1_top_hits	-2.5267773550199415	-2.0101565723064097
LSYGLAS	-1.2891481427373357	0	-0.7725273600238038	Brain Transduction (LY6C1)	R1_top_hits	-1.2891481427373357	-0.7725273600238038
LSYGMSS	-0.8797700182472659	0	-0.363149235533734	Brain Transduction (LY6C1)	R1_top_hits	-0.8797700182472659	-0.363149235533734
LSYNSSM	-2.680509426520647	0	-2.163888643807115	Brain Transduction (LY6C1)	R1_top_hits	-2.680509426520647	-2.163888643807115
LSYQGSH	-1.3166340905504912	0	-0.8000133078369593	Brain Transduction (LY6C1)	R1_top_hits	-1.3166340905504912	-0.8000133078369593
LSYQGSQ	1.5115182752050678	0	2.0281390579185996	Brain Transduction (LY6C1)	R1_top_hits	1.5115182752050678	2.0281390579185996
LSYSTGL	-0.6731820130862877	0	-0.15656123037275582	Brain Transduction (LY6C1)	R1_top_hits	-0.6731820130862877	-0.15656123037275582
LTAGYSS	0.23102673779058422	0	0.7476475205041161	Brain Transduction (LY6C1)	R1_top_hits	0.23102673779058422	0.7476475205041161
LTDSGRW	-0.7499205204123635	1	-0.2332997376988316	Brain Transduction (LY6C1)	R1_top_hits	-0.7499205204123635	-0.2332997376988316
LTHGAAQ	2.7665081287761626	0	3.2831289114896944	Brain Transduction (LY6C1)	R1_top_hits	2.7665081287761626	3.2831289114896944
LTHSGVW	0.5374080404403443	1	1.0540288231538761	Brain Transduction (LY6C1)	R1_top_hits	0.5374080404403443	1.0540288231538761
LTHYGSS	-1.8073784572074991	0	-1.2907576744939673	Brain Transduction (LY6C1)	R1_top_hits	-1.8073784572074991	-1.2907576744939673
LTKGSVY	-0.6199279186549007	2	-0.10330713594136887	Brain Transduction (LY6C1)	R1_top_hits	-0.6199279186549007	-0.10330713594136887
LTKGYSQ	3.851918593950994	0	4.3685393766645255	Brain Transduction (LY6C1)	R1_top_hits	3.851918593950994	4.3685393766645255
LTKGYST	1.4101820755115464	0	1.9268028582250782	Brain Transduction (LY6C1)	R1_top_hits	1.4101820755115464	1.9268028582250782
LTPGFAQ	3.558758450537593	0	4.075379233251125	Brain Transduction (LY6C1)	R1_top_hits	3.558758450537593	4.075379233251125
LTQGYSQ	2.949197138308207	0	3.465817921021739	Brain Transduction (LY6C1)	R1_top_hits	2.949197138308207	3.465817921021739
LTRGSAQ	0.5047455942535407	0	1.0213663769670727	Brain Transduction (LY6C1)	R1_top_hits	0.5047455942535407	1.0213663769670727
LTRGSIY	-0.6640828031639777	2	-0.14746202045044587	Brain Transduction (LY6C1)	R1_top_hits	-0.6640828031639777	-0.14746202045044587
LTSGWSS	-3.794330746326105	0	-3.277709963612573	Brain Transduction (LY6C1)	R1_top_hits	-3.794330746326105	-3.277709963612573
LTYGGAQ	3.0810711463182474	0	3.5976919290317793	Brain Transduction (LY6C1)	R1_top_hits	3.0810711463182474	3.5976919290317793
LTYGGSQ	1.1479793811494743	0	1.6646001638630061	Brain Transduction (LY6C1)	R1_top_hits	1.1479793811494743	1.6646001638630061
LTYGMAQ	6.443958794531239	0	6.960579577244771	Brain Transduction (LY6C1)	R1_top_hits	6.443958794531239	6.960579577244771
LTYGTAQ	3.894803892177469	0	4.411424674891	Brain Transduction (LY6C1)	R1_top_hits	3.894803892177469	4.411424674891
LVAGYSS	0.9268598628871917	0	1.4434806456007236	Brain Transduction (LY6C1)	R1_top_hits	0.9268598628871917	1.4434806456007236
LVAHGSA	-4.066381942815459	0	-3.5497611601019274	Brain Transduction (LY6C1)	R1_top_hits	-4.066381942815459	-3.5497611601019274
LVAHGST	-4.846121300397645	0	-4.329500517684113	Brain Transduction (LY6C1)	R1_top_hits	-4.846121300397645	-4.329500517684113
LVANYSS	-8.340891347839401	0	-7.824270565125869	Brain Transduction (LY6C1)	R1_top_hits	-8.340891347839401	-7.824270565125869
LVFSGSS	-6.0040218511898935	0	-5.487401068476362	Brain Transduction (LY6C1)	R1_top_hits	-6.0040218511898935	-5.487401068476362
LVGEGRW	-6.117791962316104	1	-5.601171179602572	Brain Transduction (LY6C1)	R1_top_hits	-6.117791962316104	-5.601171179602572
LVGFGSS	-0.21084146792626443	0	0.3057793147872674	Brain Transduction (LY6C1)	R1_top_hits	-0.21084146792626443	0.3057793147872674
LVGHGSS	-4.239674627392482	0	-3.72305384467895	Brain Transduction (LY6C1)	R1_top_hits	-4.239674627392482	-3.72305384467895
LVGRAMG	-2.4389614547384584	0	-1.9223406720249265	Brain Transduction (LY6C1)	R1_top_hits	-2.4389614547384584	-1.9223406720249265
LVGRGFN	-1.7778956030695	0	-1.261274820355968	Brain Transduction (LY6C1)	R1_top_hits	-1.7778956030695	-1.261274820355968
LVGRMVG	-2.0470153027023263	0	-1.5303945199887945	Brain Transduction (LY6C1)	R1_top_hits	-2.0470153027023263	-1.5303945199887945
LVIRGSS	-6.125307514293272	0	-5.60868673157974	Brain Transduction (LY6C1)	R1_top_hits	-6.125307514293272	-5.60868673157974
LVIRHAS	-2.5038171444334183	0	-1.9871963617198865	Brain Transduction (LY6C1)	R1_top_hits	-2.5038171444334183	-1.9871963617198865
LVKGWSA	-0.70054063741737	0	-0.1839198547038382	Brain Transduction (LY6C1)	R1_top_hits	-0.70054063741737	-0.1839198547038382
LVKHGFS	-0.8912548112651908	0	-0.37463402855165895	Brain Transduction (LY6C1)	R1_top_hits	-0.8912548112651908	-0.37463402855165895
LVLHHSS	-2.231329200948701	0	-1.714708418235169	Brain Transduction (LY6C1)	R1_top_hits	-2.231329200948701	-1.714708418235169
LVPGLSS	0.7639258110177296	0	1.2805465937312615	Brain Transduction (LY6C1)	R1_top_hits	0.7639258110177296	1.2805465937312615
LVPGYSS	-1.805074294907562	0	-1.2884535121940301	Brain Transduction (LY6C1)	R1_top_hits	-1.805074294907562	-1.2884535121940301
LVPRLAS	-2.186881637501903	0	-1.670260854788371	Brain Transduction (LY6C1)	R1_top_hits	-2.186881637501903	-1.670260854788371
LVPRMAS	-4.463366848192339	0	-3.9467460654788074	Brain Transduction (LY6C1)	R1_top_hits	-4.463366848192339	-3.9467460654788074
LVPRMSS	-1.771380174970728	0	-1.2547593922571962	Brain Transduction (LY6C1)	R1_top_hits	-1.771380174970728	-1.2547593922571962
LVPRQAS	-3.426567600548633	0	-2.909946817835101	Brain Transduction (LY6C1)	R1_top_hits	-3.426567600548633	-2.909946817835101
LVQDGRW	-0.9112051192257218	1	-0.39458433651218994	Brain Transduction (LY6C1)	R1_top_hits	-0.9112051192257218	-0.39458433651218994
LVQYGSA	-1.4443529641287116	0	-0.9277321814151798	Brain Transduction (LY6C1)	R1_top_hits	-1.4443529641287116	-0.9277321814151798
LVRGLSS	0.9073569654219008	0	1.4239777481354325	Brain Transduction (LY6C1)	R1_top_hits	0.9073569654219008	1.4239777481354325
LVRGSSS	-4.99884498953591	0	-4.482224206822378	Brain Transduction (LY6C1)	R1_top_hits	-4.99884498953591	-4.482224206822378
LVRLGSA	-8.163188783923532	0	-7.64656800121	Brain Transduction (LY6C1)	R1_top_hits	-8.163188783923532	-7.64656800121
LVRSYSS	-3.0452160964716954	0	-2.5285953137581636	Brain Transduction (LY6C1)	R1_top_hits	-3.0452160964716954	-2.5285953137581636
LVSGFSS	-0.36538604763372473	0	0.15123473507980711	Brain Transduction (LY6C1)	R1_top_hits	-0.36538604763372473	0.15123473507980711
LVSYGSS	-1.9798414701749039	0	-1.463220687461372	Brain Transduction (LY6C1)	R1_top_hits	-1.9798414701749039	-1.463220687461372
LVTHGAS	-2.7697733474190502	0	-2.2531525647055184	Brain Transduction (LY6C1)	R1_top_hits	-2.7697733474190502	-2.2531525647055184
LVTHGSS	0.24934559133488185	0	0.7659663740484137	Brain Transduction (LY6C1)	R1_top_hits	0.24934559133488185	0.7659663740484137
LVTRGST	-5.333956212459865	0	-4.8173354297463336	Brain Transduction (LY6C1)	R1_top_hits	-5.333956212459865	-4.8173354297463336
LVTYGAS	-1.8664043236050352	0	-1.3497835408915033	Brain Transduction (LY6C1)	R1_top_hits	-1.8664043236050352	-1.3497835408915033
LVTYGSS	-1.3232668795729274	0	-0.8066460968593956	Brain Transduction (LY6C1)	R1_top_hits	-1.3232668795729274	-0.8066460968593956
LVTYGST	-3.6922539029961574	0	-3.1756331202826256	Brain Transduction (LY6C1)	R1_top_hits	-3.6922539029961574	-3.1756331202826256
LVVAQSS	0.21670056255520528	0	0.7333213452687372	Brain Transduction (LY6C1)	R1_top_hits	0.21670056255520528	0.7333213452687372
LVVGSVY	0.8098127010225813	2	1.3264334837361131	Brain Transduction (LY6C1)	R1_top_hits	0.8098127010225813	1.3264334837361131
LVVHGST	0.21068082835992832	0	0.7273016110734601	Brain Transduction (LY6C1)	R1_top_hits	0.21068082835992832	0.7273016110734601
LVVRGAS	0.06248119547814962	0	0.5791019781916815	Brain Transduction (LY6C1)	R1_top_hits	0.06248119547814962	0.5791019781916815
LVVRGSS	-5.364131412277362	0	-4.84751062956383	Brain Transduction (LY6C1)	R1_top_hits	-5.364131412277362	-4.84751062956383
LVVRGST	-7.477584610701186	0	-6.960963827987654	Brain Transduction (LY6C1)	R1_top_hits	-7.477584610701186	-6.960963827987654
LVYAGSA	-4.937123011203213	0	-4.420502228489681	Brain Transduction (LY6C1)	R1_top_hits	-4.937123011203213	-4.420502228489681
LVYGAAQ	3.3902451586810027	0	3.9068659413945346	Brain Transduction (LY6C1)	R1_top_hits	3.3902451586810027	3.9068659413945346
LVYGGSV	0.05172777039325287	0	0.5683485531067847	Brain Transduction (LY6C1)	R1_top_hits	0.05172777039325287	0.5683485531067847
LVYGSSM	1.3501233555893646	0	1.8667441383028964	Brain Transduction (LY6C1)	R1_top_hits	1.3501233555893646	1.8667441383028964
LVYGSSS	-2.956459987382583	0	-2.439839204669051	Brain Transduction (LY6C1)	R1_top_hits	-2.956459987382583	-2.439839204669051
LVYHGAS	-2.9280884129197307	0	-2.411467630206199	Brain Transduction (LY6C1)	R1_top_hits	-2.9280884129197307	-2.411467630206199
LVYKGAS	-2.5782697302709563	0	-2.0616489475574244	Brain Transduction (LY6C1)	R1_top_hits	-2.5782697302709563	-2.0616489475574244
LVYKGSQ	-1.6819367832591787	0	-1.1653160005456469	Brain Transduction (LY6C1)	R1_top_hits	-1.6819367832591787	-1.1653160005456469
LVYNGSS	-3.6407438513739243	0	-3.1241230686603925	Brain Transduction (LY6C1)	R1_top_hits	-3.6407438513739243	-3.1241230686603925
LVYSGSA	-2.0499721393673163	0	-1.5333513566537844	Brain Transduction (LY6C1)	R1_top_hits	-2.0499721393673163	-1.5333513566537844
LWAGASQ	-3.279017050726592	0	-2.76239626801306	Brain Transduction (LY6C1)	R1_top_hits	-3.279017050726592	-2.76239626801306
LWAGNSS	-3.7654632478259433	0	-3.2488424651124115	Brain Transduction (LY6C1)	R1_top_hits	-3.7654632478259433	-3.2488424651124115
LWAGSAM	-1.7369045839402186	0	-1.2202838012266868	Brain Transduction (LY6C1)	R1_top_hits	-1.7369045839402186	-1.2202838012266868
LWAGTAT	-1.3365123152384348	0	-0.819891532524903	Brain Transduction (LY6C1)	R1_top_hits	-1.3365123152384348	-0.819891532524903
LWDHGSS	-8.535279667013409	0	-8.018658884299878	Brain Transduction (LY6C1)	R1_top_hits	-8.535279667013409	-8.018658884299878
LWDNKLA	-1.2862729431984528	0	-0.7696521604849209	Brain Transduction (LY6C1)	R1_top_hits	-1.2862729431984528	-0.7696521604849209
LWERGAQ	-6.568818680981352	0	-6.05219789826782	Brain Transduction (LY6C1)	R1_top_hits	-6.568818680981352	-6.05219789826782
LWERGAS	0.483313377695175	0	0.9999341604087069	Brain Transduction (LY6C1)	R1_top_hits	0.483313377695175	0.9999341604087069
LWGGGSS	-8.318363882879753	0	-7.801743100166221	Brain Transduction (LY6C1)	R1_top_hits	-8.318363882879753	-7.801743100166221
LWHGGAS	-0.6168256603108514	0	-0.10020487759731955	Brain Transduction (LY6C1)	R1_top_hits	-0.6168256603108514	-0.10020487759731955
LWHSGSA	-4.744399017352215	0	-4.227778234638683	Brain Transduction (LY6C1)	R1_top_hits	-4.744399017352215	-4.227778234638683
LWKGDAS	-1.182747929282978	0	-0.666127146569446	Brain Transduction (LY6C1)	R1_top_hits	-1.182747929282978	-0.666127146569446
LWKGGMS	-2.2145506929583196	0	-1.6979299102447878	Brain Transduction (LY6C1)	R1_top_hits	-2.2145506929583196	-1.6979299102447878
LWKGSAS	0.4717244398057987	0	0.9883452225193305	Brain Transduction (LY6C1)	R1_top_hits	0.4717244398057987	0.9883452225193305
LWPGASA	-3.362387622943266	0	-2.845766840229734	Brain Transduction (LY6C1)	R1_top_hits	-3.362387622943266	-2.845766840229734
LWPGMAS	-0.37366928589328907	0	0.14295149682024277	Brain Transduction (LY6C1)	R1_top_hits	-0.37366928589328907	0.14295149682024277
LWPGQSS	3.628458656910045	0	4.1450794396235775	Brain Transduction (LY6C1)	R1_top_hits	3.628458656910045	4.1450794396235775
LWPGSAS	-1.7397830751800851	0	-1.2231622924665533	Brain Transduction (LY6C1)	R1_top_hits	-1.7397830751800851	-1.2231622924665533
LWPGSAT	1.9866162157925698	0	2.5032369985061016	Brain Transduction (LY6C1)	R1_top_hits	1.9866162157925698	2.5032369985061016
LWPSGSV	-2.0205242367129674	0	-1.5039034539994356	Brain Transduction (LY6C1)	R1_top_hits	-2.0205242367129674	-1.5039034539994356
LWQGGSS	-3.2906489249419084	0	-2.7740281422283766	Brain Transduction (LY6C1)	R1_top_hits	-3.2906489249419084	-2.7740281422283766
LWQGSST	0.5421006818890053	0	1.0587214646025371	Brain Transduction (LY6C1)	R1_top_hits	0.5421006818890053	1.0587214646025371
LWREGST	-7.856283253866787	0	-7.339662471153255	Brain Transduction (LY6C1)	R1_top_hits	-7.856283253866787	-7.339662471153255
LWSGGAS	-6.347180811217576	0	-5.830560028504044	Brain Transduction (LY6C1)	R1_top_hits	-6.347180811217576	-5.830560028504044
LWSGSST	-5.448030075934944	0	-4.931409293221412	Brain Transduction (LY6C1)	R1_top_hits	-5.448030075934944	-4.931409293221412
LWTGGAS	0.707306042951016	0	1.223926825664548	Brain Transduction (LY6C1)	R1_top_hits	0.707306042951016	1.223926825664548
LWTGMAQ	1.8830159034299214	0	2.3996366861434533	Brain Transduction (LY6C1)	R1_top_hits	1.8830159034299214	2.3996366861434533
LWTNGSS	-3.4268672506178715	0	-2.9102464679043396	Brain Transduction (LY6C1)	R1_top_hits	-3.4268672506178715	-2.9102464679043396
LWTQGST	-1.1192586341504338	0	-0.602637851436902	Brain Transduction (LY6C1)	R1_top_hits	-1.1192586341504338	-0.602637851436902
LWVGGSS	-1.293098799302452	0	-0.7764780165889202	Brain Transduction (LY6C1)	R1_top_hits	-1.293098799302452	-0.7764780165889202
LWVGSAS	1.5578798133796194	0	2.0745005960931513	Brain Transduction (LY6C1)	R1_top_hits	1.5578798133796194	2.0745005960931513
LYAGFSS	3.92582017243852	0	4.442440955152052	Brain Transduction (LY6C1)	R1_top_hits	3.92582017243852	4.442440955152052
LYAGGSQ	-1.5388210165589977	0	-1.0222002338454659	Brain Transduction (LY6C1)	R1_top_hits	-1.5388210165589977	-1.0222002338454659
LYAGLSM	-4.64983456845313	0	-4.133213785739598	Brain Transduction (LY6C1)	R1_top_hits	-4.64983456845313	-4.133213785739598
LYAGLSS	2.5990327668179978	0	3.1156535495315296	Brain Transduction (LY6C1)	R1_top_hits	2.5990327668179978	3.1156535495315296
LYAGSAS	-2.242996390947972	0	-1.7263756082344401	Brain Transduction (LY6C1)	R1_top_hits	-2.242996390947972	-1.7263756082344401
LYERGST	-1.2040656559662664	0	-0.6874448732527345	Brain Transduction (LY6C1)	R1_top_hits	-1.2040656559662664	-0.6874448732527345
LYGGYAQ	1.7948969919875182	0	2.3115177747010502	Brain Transduction (LY6C1)	R1_top_hits	1.7948969919875182	2.3115177747010502
LYHAGSM	-2.1023217397953995	0	-1.5857009570818676	Brain Transduction (LY6C1)	R1_top_hits	-2.1023217397953995	-1.5857009570818676
LYHASAS	-2.8188575291487625	0	-2.3022367464352307	Brain Transduction (LY6C1)	R1_top_hits	-2.8188575291487625	-2.3022367464352307
LYHGAAA	-3.2138721931177794	0	-2.6972514104042475	Brain Transduction (LY6C1)	R1_top_hits	-3.2138721931177794	-2.6972514104042475
LYHGGSS	0.22285638594161583	0	0.7394771686551477	Brain Transduction (LY6C1)	R1_top_hits	0.22285638594161583	0.7394771686551477
LYHGHAS	3.5013910587930983	0	4.01801184150663	Brain Transduction (LY6C1)	R1_top_hits	3.5013910587930983	4.01801184150663
LYHGHST	2.5394364831640295	0	3.0560572658775613	Brain Transduction (LY6C1)	R1_top_hits	2.5394364831640295	3.0560572658775613
LYHGSSS	-0.01857525634943275	0	0.4980455263640991	Brain Transduction (LY6C1)	R1_top_hits	-0.01857525634943275	0.4980455263640991
LYIGASS	-0.37988004543395976	0	0.1367407372795721	Brain Transduction (LY6C1)	R1_top_hits	-0.37988004543395976	0.1367407372795721
LYIGSAS	-2.174258382541123	0	-1.657637599827591	Brain Transduction (LY6C1)	R1_top_hits	-2.174258382541123	-1.657637599827591
LYKAQSS	-5.275109335882834	0	-4.758488553169302	Brain Transduction (LY6C1)	R1_top_hits	-5.275109335882834	-4.758488553169302
LYKGASS	-2.7795409932075548	0	-2.262920210494023	Brain Transduction (LY6C1)	R1_top_hits	-2.7795409932075548	-2.262920210494023
LYKGGSS	-4.036619078752449	0	-3.519998296038917	Brain Transduction (LY6C1)	R1_top_hits	-4.036619078752449	-3.519998296038917
LYKGYGV	-2.024188043523133	0	-1.5075672608096014	Brain Transduction (LY6C1)	R1_top_hits	-2.024188043523133	-1.5075672608096014
LYKPAAQ	-1.0186770373186465	0	-0.5020562546051146	Brain Transduction (LY6C1)	R1_top_hits	-1.0186770373186465	-0.5020562546051146
LYKQTNQ	-2.1486307810619705	0	-1.6320099983484386	Brain Transduction (LY6C1)	R1_top_hits	-2.1486307810619705	-1.6320099983484386
LYLGGAT	0.9582014960043453	0	1.4748222787178773	Brain Transduction (LY6C1)	R1_top_hits	0.9582014960043453	1.4748222787178773
LYLGGSS	-2.8038280071707566	0	-2.287207224457225	Brain Transduction (LY6C1)	R1_top_hits	-2.8038280071707566	-2.287207224457225
LYLGSAS	-0.7013478688223074	0	-0.18472708610877553	Brain Transduction (LY6C1)	R1_top_hits	-0.7013478688223074	-0.18472708610877553
LYLNGST	-2.2463705413184303	0	-1.7297497586048984	Brain Transduction (LY6C1)	R1_top_hits	-2.2463705413184303	-1.7297497586048984
LYLSGSS	-1.4668806509900814	0	-0.9502598682765495	Brain Transduction (LY6C1)	R1_top_hits	-1.4668806509900814	-0.9502598682765495
LYPAGSS	-2.6680906669155338	0	-2.151469884202002	Brain Transduction (LY6C1)	R1_top_hits	-2.6680906669155338	-2.151469884202002
LYPAHSS	-4.123729083835785	0	-3.6071083011222536	Brain Transduction (LY6C1)	R1_top_hits	-4.123729083835785	-3.6071083011222536
LYPGFSA	-5.304557461222708	0	-4.787936678509176	Brain Transduction (LY6C1)	R1_top_hits	-5.304557461222708	-4.787936678509176
LYPGHSM	5.344695781453134	0	5.861316564166666	Brain Transduction (LY6C1)	R1_top_hits	5.344695781453134	5.861316564166666
LYPGLSS	0.05219693750423048	0	0.5688177202177623	Brain Transduction (LY6C1)	R1_top_hits	0.05219693750423048	0.5688177202177623
LYPGMAT	0.6898291996192727	0	1.2064499823328045	Brain Transduction (LY6C1)	R1_top_hits	0.6898291996192727	1.2064499823328045
LYPGQSS	4.403854603087401	0	4.920475385800933	Brain Transduction (LY6C1)	R1_top_hits	4.403854603087401	4.920475385800933
LYPGRSM	-1.598902104625513	0	-1.0822813219119811	Brain Transduction (LY6C1)	R1_top_hits	-1.598902104625513	-1.0822813219119811
LYPGSSM	-2.0571197418341054	0	-1.5404989591205736	Brain Transduction (LY6C1)	R1_top_hits	-2.0571197418341054	-1.5404989591205736
LYPGTST	0.703039388470208	0	1.2196601711837398	Brain Transduction (LY6C1)	R1_top_hits	0.703039388470208	1.2196601711837398
LYPSSST	-3.0264068638323476	0	-2.5097860811188157	Brain Transduction (LY6C1)	R1_top_hits	-3.0264068638323476	-2.5097860811188157
LYRGESQ	-3.601093647763819	0	-3.0844728650502873	Brain Transduction (LY6C1)	R1_top_hits	-3.601093647763819	-3.0844728650502873
LYSGGSQ	-1.7222083462768736	0	-1.2055875635633417	Brain Transduction (LY6C1)	R1_top_hits	-1.7222083462768736	-1.2055875635633417
LYSGLAQ	2.4002522407280944	0	2.9168730234416262	Brain Transduction (LY6C1)	R1_top_hits	2.4002522407280944	2.9168730234416262
LYSGYTP	-5.724177122107591	0	-5.207556339394059	Brain Transduction (LY6C1)	R1_top_hits	-5.724177122107591	-5.207556339394059
LYSLGSS	0.5038381691199135	0	1.0204589518334455	Brain Transduction (LY6C1)	R1_top_hits	0.5038381691199135	1.0204589518334455
LYTAHSS	0.7428805315893873	0	1.259501314302919	Brain Transduction (LY6C1)	R1_top_hits	0.7428805315893873	1.259501314302919
LYTGLAQ	2.8342448298934677	0	3.3508656126069996	Brain Transduction (LY6C1)	R1_top_hits	2.8342448298934677	3.3508656126069996
LYTGQST	-3.250522492559917	0	-2.733901709846385	Brain Transduction (LY6C1)	R1_top_hits	-3.250522492559917	-2.733901709846385
LYTHMSS	-5.671462745904952	0	-5.15484196319142	Brain Transduction (LY6C1)	R1_top_hits	-5.671462745904952	-5.15484196319142
LYTLHQP	-4.433238623999876	-1	-3.916617841286344	Brain Transduction (LY6C1)	R1_top_hits	-4.433238623999876	-3.916617841286344
LYTPAGS	-2.439025745379698	0	-1.9224049626661661	Brain Transduction (LY6C1)	R1_top_hits	-2.439025745379698	-1.9224049626661661
LYVAASS	1.7185784955214978	0	2.2351992782350294	Brain Transduction (LY6C1)	R1_top_hits	1.7185784955214978	2.2351992782350294
LYVAGST	0.5235010137415368	0	1.0401217964550686	Brain Transduction (LY6C1)	R1_top_hits	0.5235010137415368	1.0401217964550686
LYVGGAQ	0.9906472479049745	0	1.5072680306185062	Brain Transduction (LY6C1)	R1_top_hits	0.9906472479049745	1.5072680306185062
LYVGSSS	0.7508924389461736	0	1.2675132216597054	Brain Transduction (LY6C1)	R1_top_hits	0.7508924389461736	1.2675132216597054
LYVHGAS	-5.7701481330369	0	-5.253527350323369	Brain Transduction (LY6C1)	R1_top_hits	-5.7701481330369	-5.253527350323369
LYVPASS	-2.0209824213453644	0	-1.5043616386318326	Brain Transduction (LY6C1)	R1_top_hits	-2.0209824213453644	-1.5043616386318326
MAAGFSQ	1.2266192015192936	0	1.7432399842328254	Brain Transduction (LY6C1)	R1_top_hits	1.2266192015192936	1.7432399842328254
MAHGYSM	1.5403607238592618	0	2.056981506572794	Brain Transduction (LY6C1)	R1_top_hits	1.5403607238592618	2.056981506572794
MAIMGSS	1.001448922614814	0	1.5180697053283458	Brain Transduction (LY6C1)	R1_top_hits	1.001448922614814	1.5180697053283458
MANSGRW	-0.10063818758429333	1	0.4159825951292385	Brain Transduction (LY6C1)	R1_top_hits	-0.10063818758429333	0.4159825951292385
MAPGQSW	4.8908997627733335	-1	5.407520545486865	Brain Transduction (LY6C1)	R1_top_hits	4.8908997627733335	5.407520545486865
MARMGST	-8.08367796833072	0	-7.567057185617188	Brain Transduction (LY6C1)	R1_top_hits	-8.08367796833072	-7.567057185617188
MATGWSS	-0.6132107078927121	0	-0.0965899251791803	Brain Transduction (LY6C1)	R1_top_hits	-0.6132107078927121	-0.0965899251791803
MATRGST	-3.398712485245375	0	-2.8820917025318433	Brain Transduction (LY6C1)	R1_top_hits	-3.398712485245375	-2.8820917025318433
MAVGFSS	2.409676419868145	0	2.9262972025816767	Brain Transduction (LY6C1)	R1_top_hits	2.409676419868145	2.9262972025816767
MAVGWSA	-3.601924837320687	0	-3.085304054607155	Brain Transduction (LY6C1)	R1_top_hits	-3.601924837320687	-3.085304054607155
MAVRLHN	-1.7630796159205024	0	-1.2464588332069706	Brain Transduction (LY6C1)	R1_top_hits	-1.7630796159205024	-1.2464588332069706
MAVRMSS	-1.6681709189432092	0	-1.1515501362296774	Brain Transduction (LY6C1)	R1_top_hits	-1.6681709189432092	-1.1515501362296774
MAYHGST	0.4543211986055086	0	0.9709419813190405	Brain Transduction (LY6C1)	R1_top_hits	0.4543211986055086	0.9709419813190405
MDFRGSS	-0.660387338831986	0	-0.14376655611845413	Brain Transduction (LY6C1)	R1_top_hits	-0.660387338831986	-0.14376655611845413
MDGSARW	2.6164675231929655	1	3.1330883059064973	Brain Transduction (LY6C1)	R1_top_hits	2.6164675231929655	3.1330883059064973
MDLMPRG	-0.9443354085359702	1	-0.42771462582243835	Brain Transduction (LY6C1)	R1_top_hits	-0.9443354085359702	-0.42771462582243835
MDNSSRW	-8.27109010593039	1	-7.754469323216859	Brain Transduction (LY6C1)	R1_top_hits	-8.27109010593039	-7.754469323216859
MDTFPRG	-0.5917789917818551	1	-0.07515820906832327	Brain Transduction (LY6C1)	R1_top_hits	-0.5917789917818551	-0.07515820906832327
MEFRGSS	-3.998553944715589	0	-3.4819331620020573	Brain Transduction (LY6C1)	R1_top_hits	-3.998553944715589	-3.4819331620020573
MEGSSRW	-7.713732011502631	1	-7.197111228789099	Brain Transduction (LY6C1)	R1_top_hits	-7.713732011502631	-7.197111228789099
MEHGWSS	0.9143795797389253	0	1.431000362452457	Brain Transduction (LY6C1)	R1_top_hits	0.9143795797389253	1.431000362452457
MEHSGRW	1.3831627659858494	1	1.8997835486993813	Brain Transduction (LY6C1)	R1_top_hits	1.3831627659858494	1.8997835486993813
MERFGSS	-1.441883675525714	0	-0.9252628928121822	Brain Transduction (LY6C1)	R1_top_hits	-1.441883675525714	-0.9252628928121822
MERLGSS	-4.274468632018916	0	-3.757847849305384	Brain Transduction (LY6C1)	R1_top_hits	-4.274468632018916	-3.757847849305384
MESSARW	-2.5479570935629443	1	-2.0313363108494125	Brain Transduction (LY6C1)	R1_top_hits	-2.5479570935629443	-2.0313363108494125
MESYTAA	-0.5293326011473524	0	-0.012711818433820521	Brain Transduction (LY6C1)	R1_top_hits	-0.5293326011473524	-0.012711818433820521
MFAAHSS	-3.881930994775136	0	-3.3653102120616043	Brain Transduction (LY6C1)	R1_top_hits	-3.881930994775136	-3.3653102120616043
MFAGHAS	-0.27560248107561763	0	0.2410183016379142	Brain Transduction (LY6C1)	R1_top_hits	-0.27560248107561763	0.2410183016379142
MFAGQSS	0.265555785495	0	0.7821765682085318	Brain Transduction (LY6C1)	R1_top_hits	0.265555785495	0.7821765682085318
MFGGGSQ	-5.650564686990349	0	-5.133943904276817	Brain Transduction (LY6C1)	R1_top_hits	-5.650564686990349	-5.133943904276817
MFHGAST	-1.0336201732950376	0	-0.5169993905815058	Brain Transduction (LY6C1)	R1_top_hits	-1.0336201732950376	-0.5169993905815058
MFHSGST	-1.859130477314547	0	-1.342509694601015	Brain Transduction (LY6C1)	R1_top_hits	-1.859130477314547	-1.342509694601015
MFPGLSS	-0.28502631106454	0	0.23159447164899183	Brain Transduction (LY6C1)	R1_top_hits	-0.28502631106454	0.23159447164899183
MFPGMSS	-2.434795463238642	0	-1.91817468052511	Brain Transduction (LY6C1)	R1_top_hits	-2.434795463238642	-1.91817468052511
MFRGGST	-2.586508384816742	0	-2.06988760210321	Brain Transduction (LY6C1)	R1_top_hits	-2.586508384816742	-2.06988760210321
MFTGMSS	-0.7114651099538324	0	-0.19484432724030054	Brain Transduction (LY6C1)	R1_top_hits	-0.7114651099538324	-0.19484432724030054
MFTHGST	3.2941228335160777	0	3.8107436162296096	Brain Transduction (LY6C1)	R1_top_hits	3.2941228335160777	3.8107436162296096
MGDIGRW	-2.607895796895385	1	-2.091275014181853	Brain Transduction (LY6C1)	R1_top_hits	-2.607895796895385	-2.091275014181853
MGHFNAT	-6.411767574491809	0	-5.895146791778277	Brain Transduction (LY6C1)	R1_top_hits	-6.411767574491809	-5.895146791778277
MGHGLAQ	3.297876918681419	0	3.814497701394951	Brain Transduction (LY6C1)	R1_top_hits	3.297876918681419	3.814497701394951
MGRGLST	-1.505756235175673	0	-0.9891354524621412	Brain Transduction (LY6C1)	R1_top_hits	-1.505756235175673	-0.9891354524621412
MGSMFSS	-2.1141108036454885	0	-1.5974900209319567	Brain Transduction (LY6C1)	R1_top_hits	-2.1141108036454885	-1.5974900209319567
MGVGFSS	0.10501849743754033	0	0.6216392801510722	Brain Transduction (LY6C1)	R1_top_hits	0.10501849743754033	0.6216392801510722
MGYKLGV	-3.5702621710387548	0	-3.053641388325223	Brain Transduction (LY6C1)	R1_top_hits	-3.5702621710387548	-3.053641388325223
MGYSLSS	-1.2670247761986713	0	-0.7504039934851394	Brain Transduction (LY6C1)	R1_top_hits	-1.2670247761986713	-0.7504039934851394
MHAGAAQ	-1.1464747094090089	0	-0.629853926695477	Brain Transduction (LY6C1)	R1_top_hits	-1.1464747094090089	-0.629853926695477
MHPGYSM	-0.2177039979684449	0	0.298916784745087	Brain Transduction (LY6C1)	R1_top_hits	-0.2177039979684449	0.298916784745087
MHSGYSS	-2.865061387067827	0	-2.348440604354295	Brain Transduction (LY6C1)	R1_top_hits	-2.865061387067827	-2.348440604354295
MHVGGAS	-3.772094843555892	0	-3.25547406084236	Brain Transduction (LY6C1)	R1_top_hits	-3.772094843555892	-3.25547406084236
MIANFSA	-2.4566846586159614	0	-1.9400638759024296	Brain Transduction (LY6C1)	R1_top_hits	-2.4566846586159614	-1.9400638759024296
MINEGRW	-4.074177536941054	1	-3.557556754227522	Brain Transduction (LY6C1)	R1_top_hits	-4.074177536941054	-3.557556754227522
MIPGWSS	1.4674993609520677	0	1.9841201436655995	Brain Transduction (LY6C1)	R1_top_hits	1.4674993609520677	1.9841201436655995
MIQLGSA	0.08746638809327095	0	0.6040871708068027	Brain Transduction (LY6C1)	R1_top_hits	0.08746638809327095	0.6040871708068027
MIQRGSA	-4.623932047563076	0	-4.107311264849544	Brain Transduction (LY6C1)	R1_top_hits	-4.623932047563076	-4.107311264849544
MIRHGSA	-7.405414167671306	0	-6.888793384957774	Brain Transduction (LY6C1)	R1_top_hits	-7.405414167671306	-6.888793384957774
MIRLGAS	-5.747349995882177	0	-5.230729213168646	Brain Transduction (LY6C1)	R1_top_hits	-5.747349995882177	-5.230729213168646
MIRLGSA	1.204553423506112	0	1.7211742062196438	Brain Transduction (LY6C1)	R1_top_hits	1.204553423506112	1.7211742062196438
MISHGAS	-4.912741008430026	0	-4.396120225716494	Brain Transduction (LY6C1)	R1_top_hits	-4.912741008430026	-4.396120225716494
MISLGSS	-5.5790280939574854	0	-5.062407311243954	Brain Transduction (LY6C1)	R1_top_hits	-5.5790280939574854	-5.062407311243954
MITRGAA	-5.895460981257095	0	-5.378840198543563	Brain Transduction (LY6C1)	R1_top_hits	-5.895460981257095	-5.378840198543563
MITYGSS	0.4680021415552474	0	0.9846229242687792	Brain Transduction (LY6C1)	R1_top_hits	0.4680021415552474	0.9846229242687792
MIYGSAQ	-1.4683118603274132	0	-0.9516910776138814	Brain Transduction (LY6C1)	R1_top_hits	-1.4683118603274132	-0.9516910776138814
MIYQGSS	-2.4940370074741867	0	-1.9774162247606548	Brain Transduction (LY6C1)	R1_top_hits	-2.4940370074741867	-1.9774162247606548
MIYSGSH	-3.664696196029604	0	-3.148075413316072	Brain Transduction (LY6C1)	R1_top_hits	-3.664696196029604	-3.148075413316072
[truncated: 1,928 more rows]
