# Supplementary material for: Targeting AAV vectors to the central nervous system by engineering capsid–receptor interactions that enable crossing of the blood–brain barrier
Source: PLoS Biol. 2023 Jul 19;21(7):e3002112. doi: 10.1371/journal.pbio.3002112 (PMC10355383; doi:10.1371/journal.pbio.3002112)
Supplement: S14 Data — (CSV) [file pbio.3002112.s029.csv]

AA	combo_trans_Brain_log2enr_x	umap_cluster	combo_trans_Brain_log2enr_x_calibrated	plot	series_in_plot	value	value_calibrated
AAAGWSA	-2.905832429166352	0	-2.905832429166352	Brain Transduction (LY6C1)	sat_mut	-2.905832429166352	-2.905832429166352
AAAGWSS	-8.196228257114102	0	-8.196228257114102	Brain Transduction (LY6C1)	sat_mut	-8.196228257114102	-8.196228257114102
AAAGYSA	-5.9899190193649625	0	-5.9899190193649625	Brain Transduction (LY6C1)	sat_mut	-5.9899190193649625	-5.9899190193649625
AAAGYSS	-1.2053976287717454	0	-1.2053976287717454	Brain Transduction (LY6C1)	sat_mut	-1.2053976287717454	-1.2053976287717454
AADGWSA	-9.325239623235465	0	-9.325239623235465	Brain Transduction (LY6C1)	sat_mut	-9.325239623235465	-9.325239623235465
AADGYSA	-0.331640531224785	0	-0.331640531224785	Brain Transduction (LY6C1)	sat_mut	-0.331640531224785	-0.331640531224785
AADGYSS	-2.689427366462701	0	-2.689427366462701	Brain Transduction (LY6C1)	sat_mut	-2.689427366462701	-2.689427366462701
AAEGWSA	-9.648235501123914	0	-9.648235501123914	Brain Transduction (LY6C1)	sat_mut	-9.648235501123914	-9.648235501123914
AAEGWSS	-8.050472591708086	0	-8.050472591708086	Brain Transduction (LY6C1)	sat_mut	-8.050472591708086	-8.050472591708086
AAEGYSA	-9.327932221868906	0	-9.327932221868906	Brain Transduction (LY6C1)	sat_mut	-9.327932221868906	-9.327932221868906
AAEGYSS	-10.034150670458036	0	-10.034150670458036	Brain Transduction (LY6C1)	sat_mut	-10.034150670458036	-10.034150670458036
AAGGWSA	-4.349721502545825	0	-4.349721502545825	Brain Transduction (LY6C1)	sat_mut	-4.349721502545825	-4.349721502545825
AAGGWSS	-1.0225128907637608	0	-1.0225128907637608	Brain Transduction (LY6C1)	sat_mut	-1.0225128907637608	-1.0225128907637608
AAGGYSA	-2.137611026238433	0	-2.137611026238433	Brain Transduction (LY6C1)	sat_mut	-2.137611026238433	-2.137611026238433
AAGGYSS	0.1251381042024394	0	0.1251381042024394	Brain Transduction (LY6C1)	sat_mut	0.1251381042024394	0.1251381042024394
AAHGWSA	-7.560613527865083	0	-7.560613527865083	Brain Transduction (LY6C1)	sat_mut	-7.560613527865083	-7.560613527865083
AAHGYSA	-2.1795597814191634	0	-2.1795597814191634	Brain Transduction (LY6C1)	sat_mut	-2.1795597814191634	-2.1795597814191634
AAHGYSS	-7.910141565951982	0	-7.910141565951982	Brain Transduction (LY6C1)	sat_mut	-7.910141565951982	-7.910141565951982
AAIGYSA	-0.8998987921825836	0	-0.8998987921825836	Brain Transduction (LY6C1)	sat_mut	-0.8998987921825836	-0.8998987921825836
AAIGYSS	-3.403953521531572	0	-3.403953521531572	Brain Transduction (LY6C1)	sat_mut	-3.403953521531572	-3.403953521531572
AAKGWSA	-2.4200533762310354	0	-2.4200533762310354	Brain Transduction (LY6C1)	sat_mut	-2.4200533762310354	-2.4200533762310354
AAKGWSS	-0.9209611638628712	0	-0.9209611638628712	Brain Transduction (LY6C1)	sat_mut	-0.9209611638628712	-0.9209611638628712
AAKGYSA	-8.616758475599847	0	-8.616758475599847	Brain Transduction (LY6C1)	sat_mut	-8.616758475599847	-8.616758475599847
AAKGYSS	0.7013081920967051	0	0.7013081920967051	Brain Transduction (LY6C1)	sat_mut	0.7013081920967051	0.7013081920967051
AALGYSA	-7.515089253250487	0	-7.515089253250487	Brain Transduction (LY6C1)	sat_mut	-7.515089253250487	-7.515089253250487
AALGYSS	-8.20202611664404	0	-8.20202611664404	Brain Transduction (LY6C1)	sat_mut	-8.20202611664404	-8.20202611664404
AAMGYSA	-7.526766956575161	0	-7.526766956575161	Brain Transduction (LY6C1)	sat_mut	-7.526766956575161	-7.526766956575161
AAMGYSS	-1.8631849776895384	0	-1.8631849776895384	Brain Transduction (LY6C1)	sat_mut	-1.8631849776895384	-1.8631849776895384
AANGWSA	-2.277397400286872	0	-2.277397400286872	Brain Transduction (LY6C1)	sat_mut	-2.277397400286872	-2.277397400286872
AANGYSA	-0.4538262156591814	0	-0.4538262156591814	Brain Transduction (LY6C1)	sat_mut	-0.4538262156591814	-0.4538262156591814
AANGYSS	-10.38373609930011	0	-10.38373609930011	Brain Transduction (LY6C1)	sat_mut	-10.38373609930011	-10.38373609930011
AAPGWSA	-2.8966377069127947	0	-2.8966377069127947	Brain Transduction (LY6C1)	sat_mut	-2.8966377069127947	-2.8966377069127947
AAPGWSS	0.0540381401230269	0	0.0540381401230269	Brain Transduction (LY6C1)	sat_mut	0.0540381401230269	0.0540381401230269
AAPGYSA	-7.405356988451838	0	-7.405356988451838	Brain Transduction (LY6C1)	sat_mut	-7.405356988451838	-7.405356988451838
AAPGYSS	-4.8374906032027845	0	-4.8374906032027845	Brain Transduction (LY6C1)	sat_mut	-4.8374906032027845	-4.8374906032027845
AAQGWSA	-3.731598661249013	0	-3.731598661249013	Brain Transduction (LY6C1)	sat_mut	-3.731598661249013	-3.731598661249013
AAQGWSS	-7.649525793846999	0	-7.649525793846999	Brain Transduction (LY6C1)	sat_mut	-7.649525793846999	-7.649525793846999
AAQGYSA	-3.036658349681901	0	-3.036658349681901	Brain Transduction (LY6C1)	sat_mut	-3.036658349681901	-3.036658349681901
AAQGYSS	-7.633265577135406	0	-7.633265577135406	Brain Transduction (LY6C1)	sat_mut	-7.633265577135406	-7.633265577135406
AARGYSA	-7.049435414595046	0	-7.049435414595046	Brain Transduction (LY6C1)	sat_mut	-7.049435414595046	-7.049435414595046
AARGYSS	-1.4630774610118211	0	-1.4630774610118211	Brain Transduction (LY6C1)	sat_mut	-1.4630774610118211	-1.4630774610118211
AASGWSA	-4.289294965691342	0	-4.289294965691342	Brain Transduction (LY6C1)	sat_mut	-4.289294965691342	-4.289294965691342
AASGWSS	-6.086350259834218	0	-6.086350259834218	Brain Transduction (LY6C1)	sat_mut	-6.086350259834218	-6.086350259834218
AASGYSA	-4.298274599951433	0	-4.298274599951433	Brain Transduction (LY6C1)	sat_mut	-4.298274599951433	-4.298274599951433
AASGYSS	-0.5556145922682573	0	-0.5556145922682573	Brain Transduction (LY6C1)	sat_mut	-0.5556145922682573	-0.5556145922682573
AATGWSA	-9.849981406191436	0	-9.849981406191436	Brain Transduction (LY6C1)	sat_mut	-9.849981406191436	-9.849981406191436
AATGYSA	-11.456540917993644	0	-11.456540917993644	Brain Transduction (LY6C1)	sat_mut	-11.456540917993644	-11.456540917993644
AAVGYSA	-0.4234625026608032	0	-0.4234625026608032	Brain Transduction (LY6C1)	sat_mut	-0.4234625026608032	-0.4234625026608032
AAVGYSS	-9.687397634249264	0	-9.687397634249264	Brain Transduction (LY6C1)	sat_mut	-9.687397634249264	-9.687397634249264
ADDGYSA	-1.5079868144223008	0	-1.5079868144223008	Brain Transduction (LY6C1)	sat_mut	-1.5079868144223008	-1.5079868144223008
ADEGYSA	-9.000220517020745	0	-9.000220517020745	Brain Transduction (LY6C1)	sat_mut	-9.000220517020745	-9.000220517020745
ADGGWSA	-5.151351859131402	0	-5.151351859131402	Brain Transduction (LY6C1)	sat_mut	-5.151351859131402	-5.151351859131402
ADGGYSA	-7.9130015691526365	0	-7.9130015691526365	Brain Transduction (LY6C1)	sat_mut	-7.9130015691526365	-7.9130015691526365
ADGGYSS	-9.206308029581	0	-9.206308029581	Brain Transduction (LY6C1)	sat_mut	-9.206308029581	-9.206308029581
ADHGWSA	-8.851491662264793	0	-8.851491662264793	Brain Transduction (LY6C1)	sat_mut	-8.851491662264793	-8.851491662264793
ADHGYSA	1.0003104176349875	0	1.0003104176349875	Brain Transduction (LY6C1)	sat_mut	1.0003104176349875	1.0003104176349875
ADHGYSS	-2.124431985698635	0	-2.124431985698635	Brain Transduction (LY6C1)	sat_mut	-2.124431985698635	-2.124431985698635
ADIGYSA	-1.092126991223051	0	-1.092126991223051	Brain Transduction (LY6C1)	sat_mut	-1.092126991223051	-1.092126991223051
ADKGWSA	-1.4349323501447735	0	-1.4349323501447735	Brain Transduction (LY6C1)	sat_mut	-1.4349323501447735	-1.4349323501447735
ADKGWSS	-0.5012243154755223	0	-0.5012243154755223	Brain Transduction (LY6C1)	sat_mut	-0.5012243154755223	-0.5012243154755223
ADKGYSA	-1.0008990340862187	0	-1.0008990340862187	Brain Transduction (LY6C1)	sat_mut	-1.0008990340862187	-1.0008990340862187
ADKGYSS	1.7155515569152098	0	1.7155515569152098	Brain Transduction (LY6C1)	sat_mut	1.7155515569152098	1.7155515569152098
ADNGYSA	-1.2713289580220994	0	-1.2713289580220994	Brain Transduction (LY6C1)	sat_mut	-1.2713289580220994	-1.2713289580220994
ADPGWSA	-10.530119808251923	0	-10.530119808251923	Brain Transduction (LY6C1)	sat_mut	-10.530119808251923	-10.530119808251923
ADQGWSA	-7.06963807571345	0	-7.06963807571345	Brain Transduction (LY6C1)	sat_mut	-7.06963807571345	-7.06963807571345
ADQGWSS	-10.250310429111346	0	-10.250310429111346	Brain Transduction (LY6C1)	sat_mut	-10.250310429111346	-10.250310429111346
ADQGYSA	-1.1807252328856812	0	-1.1807252328856812	Brain Transduction (LY6C1)	sat_mut	-1.1807252328856812	-1.1807252328856812
ADQGYSS	-3.1268677252856514	0	-3.1268677252856514	Brain Transduction (LY6C1)	sat_mut	-3.1268677252856514	-3.1268677252856514
ADRGYSA	-8.922397662348763	0	-8.922397662348763	Brain Transduction (LY6C1)	sat_mut	-8.922397662348763	-8.922397662348763
ADRGYSS	-10.05195511138677	0	-10.05195511138677	Brain Transduction (LY6C1)	sat_mut	-10.05195511138677	-10.05195511138677
ADSGYSA	-2.240983051105657	0	-2.240983051105657	Brain Transduction (LY6C1)	sat_mut	-2.240983051105657	-2.240983051105657
ADTGYSA	2.149520386545404	0	2.149520386545404	Brain Transduction (LY6C1)	sat_mut	2.149520386545404	2.149520386545404
ADTGYSS	-9.94233690517866	0	-9.94233690517866	Brain Transduction (LY6C1)	sat_mut	-9.94233690517866	-9.94233690517866
AEAGWSS	-11.104885620823106	0	-11.104885620823106	Brain Transduction (LY6C1)	sat_mut	-11.104885620823106	-11.104885620823106
AEAGYSA	-8.387937082272263	0	-8.387937082272263	Brain Transduction (LY6C1)	sat_mut	-8.387937082272263	-8.387937082272263
AEAGYSS	-2.760806604192884	0	-2.760806604192884	Brain Transduction (LY6C1)	sat_mut	-2.760806604192884	-2.760806604192884
AEEGWSS	-8.552725233752627	0	-8.552725233752627	Brain Transduction (LY6C1)	sat_mut	-8.552725233752627	-8.552725233752627
AEFGYSS	-3.2109798505489984	0	-3.2109798505489984	Brain Transduction (LY6C1)	sat_mut	-3.2109798505489984	-3.2109798505489984
AEGGYSS	-2.5133564728589364	0	-2.5133564728589364	Brain Transduction (LY6C1)	sat_mut	-2.5133564728589364	-2.5133564728589364
AEHGWSA	-4.276169728580896	0	-4.276169728580896	Brain Transduction (LY6C1)	sat_mut	-4.276169728580896	-4.276169728580896
AEHGWSS	-4.070982538755315	0	-4.070982538755315	Brain Transduction (LY6C1)	sat_mut	-4.070982538755315	-4.070982538755315
AEHGYSA	1.3868270953515076	0	1.3868270953515076	Brain Transduction (LY6C1)	sat_mut	1.3868270953515076	1.3868270953515076
AEHGYSS	-1.927314180872028	0	-1.927314180872028	Brain Transduction (LY6C1)	sat_mut	-1.927314180872028	-1.927314180872028
AEIGWSA	0.5125914202682946	0	0.5125914202682946	Brain Transduction (LY6C1)	sat_mut	0.5125914202682946	0.5125914202682946
AEIGYSA	-7.8369964278722595	0	-7.8369964278722595	Brain Transduction (LY6C1)	sat_mut	-7.8369964278722595	-7.8369964278722595
AEIGYSS	-4.405348878997283	0	-4.405348878997283	Brain Transduction (LY6C1)	sat_mut	-4.405348878997283	-4.405348878997283
AEKGWSA	-2.302949309777119	0	-2.302949309777119	Brain Transduction (LY6C1)	sat_mut	-2.302949309777119	-2.302949309777119
AEKGWSS	-0.7254357299679894	0	-0.7254357299679894	Brain Transduction (LY6C1)	sat_mut	-0.7254357299679894	-0.7254357299679894
AEKGYSA	-11.044672149630268	0	-11.044672149630268	Brain Transduction (LY6C1)	sat_mut	-11.044672149630268	-11.044672149630268
AEKGYSS	0.4492822157828759	0	0.4492822157828759	Brain Transduction (LY6C1)	sat_mut	0.4492822157828759	0.4492822157828759
AELGYSA	-1.2997923020242617	0	-1.2997923020242617	Brain Transduction (LY6C1)	sat_mut	-1.2997923020242617	-1.2997923020242617
AEMGYSA	-4.201029701007062	0	-4.201029701007062	Brain Transduction (LY6C1)	sat_mut	-4.201029701007062	-4.201029701007062
AEMGYSS	-7.956801944871117	0	-7.956801944871117	Brain Transduction (LY6C1)	sat_mut	-7.956801944871117	-7.956801944871117
AENGWSA	-9.593409887947038	0	-9.593409887947038	Brain Transduction (LY6C1)	sat_mut	-9.593409887947038	-9.593409887947038
AEPGWSA	-9.036657055605476	0	-9.036657055605476	Brain Transduction (LY6C1)	sat_mut	-9.036657055605476	-9.036657055605476
AEPGYSA	-10.222532724008888	0	-10.222532724008888	Brain Transduction (LY6C1)	sat_mut	-10.222532724008888	-10.222532724008888
AEQGWSA	-3.284437568105377	0	-3.284437568105377	Brain Transduction (LY6C1)	sat_mut	-3.284437568105377	-3.284437568105377
AEQGWSS	-0.8095236443479551	0	-0.8095236443479551	Brain Transduction (LY6C1)	sat_mut	-0.8095236443479551	-0.8095236443479551
AEQGYSS	-8.130414107086537	0	-8.130414107086537	Brain Transduction (LY6C1)	sat_mut	-8.130414107086537	-8.130414107086537
AERGWSA	-8.354955851291653	0	-8.354955851291653	Brain Transduction (LY6C1)	sat_mut	-8.354955851291653	-8.354955851291653
AERGWSS	-1.0961739314007437	0	-1.0961739314007437	Brain Transduction (LY6C1)	sat_mut	-1.0961739314007437	-1.0961739314007437
AERGYSA	-2.76315939022959	0	-2.76315939022959	Brain Transduction (LY6C1)	sat_mut	-2.76315939022959	-2.76315939022959
AERGYSS	-0.9944140438749456	0	-0.9944140438749456	Brain Transduction (LY6C1)	sat_mut	-0.9944140438749456	-0.9944140438749456
AESGWSA	-9.88029347883977	0	-9.88029347883977	Brain Transduction (LY6C1)	sat_mut	-9.88029347883977	-9.88029347883977
AESGYSA	-7.793879187401192	0	-7.793879187401192	Brain Transduction (LY6C1)	sat_mut	-7.793879187401192	-7.793879187401192
AESGYSS	0.6604634790417739	0	0.6604634790417739	Brain Transduction (LY6C1)	sat_mut	0.6604634790417739	0.6604634790417739
AETGWSA	-2.296748090310555	0	-2.296748090310555	Brain Transduction (LY6C1)	sat_mut	-2.296748090310555	-2.296748090310555
AETGYSA	-9.224922339524817	0	-9.224922339524817	Brain Transduction (LY6C1)	sat_mut	-9.224922339524817	-9.224922339524817
AETGYSS	-10.453834495646792	0	-10.453834495646792	Brain Transduction (LY6C1)	sat_mut	-10.453834495646792	-10.453834495646792
AEVGYSA	-2.848948875863234	0	-2.848948875863234	Brain Transduction (LY6C1)	sat_mut	-2.848948875863234	-2.848948875863234
AEVGYSS	-10.040821220210034	0	-10.040821220210034	Brain Transduction (LY6C1)	sat_mut	-10.040821220210034	-10.040821220210034
AFAGYSA	-3.775012510397344	0	-3.775012510397344	Brain Transduction (LY6C1)	sat_mut	-3.775012510397344	-3.775012510397344
AFAGYSS	-0.1193221023158565	0	-0.1193221023158565	Brain Transduction (LY6C1)	sat_mut	-0.1193221023158565	-0.1193221023158565
AFDGYSA	0.1477923280984871	0	0.1477923280984871	Brain Transduction (LY6C1)	sat_mut	0.1477923280984871	0.1477923280984871
AFDGYSS	-0.3158963749210403	0	-0.3158963749210403	Brain Transduction (LY6C1)	sat_mut	-0.3158963749210403	-0.3158963749210403
AFEGWSA	-11.032478588688743	0	-11.032478588688743	Brain Transduction (LY6C1)	sat_mut	-11.032478588688743	-11.032478588688743
AFEGWSS	-9.878854535727127	0	-9.878854535727127	Brain Transduction (LY6C1)	sat_mut	-9.878854535727127	-9.878854535727127
AFEGYSA	-10.972675889564972	0	-10.972675889564972	Brain Transduction (LY6C1)	sat_mut	-10.972675889564972	-10.972675889564972
AFEGYSS	-9.377459928182	0	-9.377459928182	Brain Transduction (LY6C1)	sat_mut	-9.377459928182	-9.377459928182
AFGGYSA	-1.949924295290293	0	-1.949924295290293	Brain Transduction (LY6C1)	sat_mut	-1.949924295290293	-1.949924295290293
AFGGYSS	-8.819175130103062	0	-8.819175130103062	Brain Transduction (LY6C1)	sat_mut	-8.819175130103062	-8.819175130103062
AFKGYSA	-3.07275338068075	0	-3.07275338068075	Brain Transduction (LY6C1)	sat_mut	-3.07275338068075	-3.07275338068075
AFNGYSA	-4.3501652194965	0	-4.3501652194965	Brain Transduction (LY6C1)	sat_mut	-4.3501652194965	-4.3501652194965
AFPGYSA	4.323626176259807	0	4.323626176259807	Brain Transduction (LY6C1)	sat_mut	4.323626176259807	4.323626176259807
AFPGYSS	0.2975801625127754	0	0.2975801625127754	Brain Transduction (LY6C1)	sat_mut	0.2975801625127754	0.2975801625127754
AFQGYSA	-2.461561785184244	0	-2.461561785184244	Brain Transduction (LY6C1)	sat_mut	-2.461561785184244	-2.461561785184244
AFQGYSS	-0.7301522076169074	0	-0.7301522076169074	Brain Transduction (LY6C1)	sat_mut	-0.7301522076169074	-0.7301522076169074
AFSGYSA	-5.464392909380836	0	-5.464392909380836	Brain Transduction (LY6C1)	sat_mut	-5.464392909380836	-5.464392909380836
AFSGYSS	-10.37311609049286	0	-10.37311609049286	Brain Transduction (LY6C1)	sat_mut	-10.37311609049286	-10.37311609049286
AFTGYSS	-10.143805460519031	0	-10.143805460519031	Brain Transduction (LY6C1)	sat_mut	-10.143805460519031	-10.143805460519031
AGAGWSA	-9.34720159609141	0	-9.34720159609141	Brain Transduction (LY6C1)	sat_mut	-9.34720159609141	-9.34720159609141
AGAGWSS	-0.3864349544589825	0	-0.3864349544589825	Brain Transduction (LY6C1)	sat_mut	-0.3864349544589825	-0.3864349544589825
AGAGYSA	0.0860337363142355	0	0.0860337363142355	Brain Transduction (LY6C1)	sat_mut	0.0860337363142355	0.0860337363142355
AGAGYSS	-2.6831919719059205	0	-2.6831919719059205	Brain Transduction (LY6C1)	sat_mut	-2.6831919719059205	-2.6831919719059205
AGDGWSA	-1.266645089694263	0	-1.266645089694263	Brain Transduction (LY6C1)	sat_mut	-1.266645089694263	-1.266645089694263
AGDGWSS	-1.0318568396918253	0	-1.0318568396918253	Brain Transduction (LY6C1)	sat_mut	-1.0318568396918253	-1.0318568396918253
AGDGYSA	-0.4969800261729149	0	-0.4969800261729149	Brain Transduction (LY6C1)	sat_mut	-0.4969800261729149	-0.4969800261729149
AGDGYSS	-8.48704853637585	0	-8.48704853637585	Brain Transduction (LY6C1)	sat_mut	-8.48704853637585	-8.48704853637585
AGEGWSS	-4.205257964065043	0	-4.205257964065043	Brain Transduction (LY6C1)	sat_mut	-4.205257964065043	-4.205257964065043
AGEGYSA	-1.4841386720623408	0	-1.4841386720623408	Brain Transduction (LY6C1)	sat_mut	-1.4841386720623408	-1.4841386720623408
AGEGYSS	-7.350050085437105	0	-7.350050085437105	Brain Transduction (LY6C1)	sat_mut	-7.350050085437105	-7.350050085437105
AGFGYSA	3.30164796456136	0	3.30164796456136	Brain Transduction (LY6C1)	sat_mut	3.30164796456136	3.30164796456136
AGGGWSA	-2.101582320836784	0	-2.101582320836784	Brain Transduction (LY6C1)	sat_mut	-2.101582320836784	-2.101582320836784
AGGGYSA	-5.468319714313577	0	-5.468319714313577	Brain Transduction (LY6C1)	sat_mut	-5.468319714313577	-5.468319714313577
AGGGYSS	-1.494223984915512	0	-1.494223984915512	Brain Transduction (LY6C1)	sat_mut	-1.494223984915512	-1.494223984915512
AGHGWSA	-2.9867264582047337	0	-2.9867264582047337	Brain Transduction (LY6C1)	sat_mut	-2.9867264582047337	-2.9867264582047337
AGHGYSA	-4.375115201587171	0	-4.375115201587171	Brain Transduction (LY6C1)	sat_mut	-4.375115201587171	-4.375115201587171
AGHGYSS	-3.86228903518317	0	-3.86228903518317	Brain Transduction (LY6C1)	sat_mut	-3.86228903518317	-3.86228903518317
AGIGWSA	-2.781939384180528	0	-2.781939384180528	Brain Transduction (LY6C1)	sat_mut	-2.781939384180528	-2.781939384180528
AGIGYSA	-6.947187201554347	0	-6.947187201554347	Brain Transduction (LY6C1)	sat_mut	-6.947187201554347	-6.947187201554347
AGIGYSS	-0.3493601003343737	0	-0.3493601003343737	Brain Transduction (LY6C1)	sat_mut	-0.3493601003343737	-0.3493601003343737
AGKGWSA	-9.960630121580117	0	-9.960630121580117	Brain Transduction (LY6C1)	sat_mut	-9.960630121580117	-9.960630121580117
AGKGYSA	-7.157852217796444	0	-7.157852217796444	Brain Transduction (LY6C1)	sat_mut	-7.157852217796444	-7.157852217796444
AGKGYSS	-1.574337459560857	0	-1.574337459560857	Brain Transduction (LY6C1)	sat_mut	-1.574337459560857	-1.574337459560857
AGLGWSA	-9.573348785253032	0	-9.573348785253032	Brain Transduction (LY6C1)	sat_mut	-9.573348785253032	-9.573348785253032
AGLGYSA	-3.374112253794501	0	-3.374112253794501	Brain Transduction (LY6C1)	sat_mut	-3.374112253794501	-3.374112253794501
AGLGYSS	-3.5353764572101625	0	-3.5353764572101625	Brain Transduction (LY6C1)	sat_mut	-3.5353764572101625	-3.5353764572101625
AGMGWSA	-8.860907629079042	0	-8.860907629079042	Brain Transduction (LY6C1)	sat_mut	-8.860907629079042	-8.860907629079042
AGMGYSA	-4.814513734287029	0	-4.814513734287029	Brain Transduction (LY6C1)	sat_mut	-4.814513734287029	-4.814513734287029
AGMGYSS	-2.802949265189309	0	-2.802949265189309	Brain Transduction (LY6C1)	sat_mut	-2.802949265189309	-2.802949265189309
AGNGWSA	-1.5264422842149663	0	-1.5264422842149663	Brain Transduction (LY6C1)	sat_mut	-1.5264422842149663	-1.5264422842149663
AGNGWSS	-10.76153453053982	0	-10.76153453053982	Brain Transduction (LY6C1)	sat_mut	-10.76153453053982	-10.76153453053982
AGNGYSA	-1.1670750301281865	0	-1.1670750301281865	Brain Transduction (LY6C1)	sat_mut	-1.1670750301281865	-1.1670750301281865
AGNGYSS	-4.308367786379149	0	-4.308367786379149	Brain Transduction (LY6C1)	sat_mut	-4.308367786379149	-4.308367786379149
AGPGWSA	-1.1618762823680098	0	-1.1618762823680098	Brain Transduction (LY6C1)	sat_mut	-1.1618762823680098	-1.1618762823680098
AGPGWSS	-8.57225897707334	0	-8.57225897707334	Brain Transduction (LY6C1)	sat_mut	-8.57225897707334	-8.57225897707334
AGPGYSA	-10.552908326977166	0	-10.552908326977166	Brain Transduction (LY6C1)	sat_mut	-10.552908326977166	-10.552908326977166
AGPGYSS	-6.6613242270449	0	-6.6613242270449	Brain Transduction (LY6C1)	sat_mut	-6.6613242270449	-6.6613242270449
AGQGWSA	-2.382053374393128	0	-2.382053374393128	Brain Transduction (LY6C1)	sat_mut	-2.382053374393128	-2.382053374393128
AGQGWSS	-3.62899943825905	0	-3.62899943825905	Brain Transduction (LY6C1)	sat_mut	-3.62899943825905	-3.62899943825905
AGQGYSA	-7.74304262031329	0	-7.74304262031329	Brain Transduction (LY6C1)	sat_mut	-7.74304262031329	-7.74304262031329
AGQGYSS	-4.02982890106751	0	-4.02982890106751	Brain Transduction (LY6C1)	sat_mut	-4.02982890106751	-4.02982890106751
AGSGWSA	-1.5097978656421285	0	-1.5097978656421285	Brain Transduction (LY6C1)	sat_mut	-1.5097978656421285	-1.5097978656421285
AGSGYSA	-6.043391198696719	0	-6.043391198696719	Brain Transduction (LY6C1)	sat_mut	-6.043391198696719	-6.043391198696719
AGSGYSS	-6.82207035137449	0	-6.82207035137449	Brain Transduction (LY6C1)	sat_mut	-6.82207035137449	-6.82207035137449
AGTGWSA	-3.951827508986244	0	-3.951827508986244	Brain Transduction (LY6C1)	sat_mut	-3.951827508986244	-3.951827508986244
AGTGWSS	-10.60627172428209	0	-10.60627172428209	Brain Transduction (LY6C1)	sat_mut	-10.60627172428209	-10.60627172428209
AGTGYSA	-3.99414161621405	0	-3.99414161621405	Brain Transduction (LY6C1)	sat_mut	-3.99414161621405	-3.99414161621405
AGTGYSS	0.0335115463528789	0	0.0335115463528789	Brain Transduction (LY6C1)	sat_mut	0.0335115463528789	0.0335115463528789
AGVGWSA	-0.8678838041302283	0	-0.8678838041302283	Brain Transduction (LY6C1)	sat_mut	-0.8678838041302283	-0.8678838041302283
AGVGYSA	-1.0907670806196696	0	-1.0907670806196696	Brain Transduction (LY6C1)	sat_mut	-1.0907670806196696	-1.0907670806196696
AGVGYSS	-2.0554763662736626	0	-2.0554763662736626	Brain Transduction (LY6C1)	sat_mut	-2.0554763662736626	-2.0554763662736626
AGYGYSA	-3.98351345435483	0	-3.98351345435483	Brain Transduction (LY6C1)	sat_mut	-3.98351345435483	-3.98351345435483
AHAGYSA	-8.629002922412035	0	-8.629002922412035	Brain Transduction (LY6C1)	sat_mut	-8.629002922412035	-8.629002922412035
AHAGYSS	-4.369120808152042	0	-4.369120808152042	Brain Transduction (LY6C1)	sat_mut	-4.369120808152042	-4.369120808152042
AHDGWSA	-8.664894603669426	0	-8.664894603669426	Brain Transduction (LY6C1)	sat_mut	-8.664894603669426	-8.664894603669426
AHDGYSA	-9.80662589251788	0	-9.80662589251788	Brain Transduction (LY6C1)	sat_mut	-9.80662589251788	-9.80662589251788
AHDGYSS	-2.4523139127638336	0	-2.4523139127638336	Brain Transduction (LY6C1)	sat_mut	-2.4523139127638336	-2.4523139127638336
AHEGWSA	-8.696130674696452	0	-8.696130674696452	Brain Transduction (LY6C1)	sat_mut	-8.696130674696452	-8.696130674696452
AHEGWSS	-9.095678372375223	0	-9.095678372375223	Brain Transduction (LY6C1)	sat_mut	-9.095678372375223	-9.095678372375223
AHEGYSA	-4.3850265643213335	0	-4.3850265643213335	Brain Transduction (LY6C1)	sat_mut	-4.3850265643213335	-4.3850265643213335
AHEGYSS	0.5008897174150329	0	0.5008897174150329	Brain Transduction (LY6C1)	sat_mut	0.5008897174150329	0.5008897174150329
AHGGYSA	-2.69676610309342	0	-2.69676610309342	Brain Transduction (LY6C1)	sat_mut	-2.69676610309342	-2.69676610309342
AHGGYSS	-8.019393658341002	0	-8.019393658341002	Brain Transduction (LY6C1)	sat_mut	-8.019393658341002	-8.019393658341002
AHHGWSA	-8.035184901550032	0	-8.035184901550032	Brain Transduction (LY6C1)	sat_mut	-8.035184901550032	-8.035184901550032
AHHGYSS	-2.48322296220362	0	-2.48322296220362	Brain Transduction (LY6C1)	sat_mut	-2.48322296220362	-2.48322296220362
AHIGYSA	0.2756091510388554	0	0.2756091510388554	Brain Transduction (LY6C1)	sat_mut	0.2756091510388554	0.2756091510388554
AHIGYSS	-0.0862953415849604	0	-0.0862953415849604	Brain Transduction (LY6C1)	sat_mut	-0.0862953415849604	-0.0862953415849604
AHKGYSA	-3.2408988791893893	0	-3.2408988791893893	Brain Transduction (LY6C1)	sat_mut	-3.2408988791893893	-3.2408988791893893
AHLGYSA	0.0974880794357185	0	0.0974880794357185	Brain Transduction (LY6C1)	sat_mut	0.0974880794357185	0.0974880794357185
AHLGYSS	-3.161702979205921	0	-3.161702979205921	Brain Transduction (LY6C1)	sat_mut	-3.161702979205921	-3.161702979205921
AHMGYSS	-3.3316179904732017	0	-3.3316179904732017	Brain Transduction (LY6C1)	sat_mut	-3.3316179904732017	-3.3316179904732017
AHNGWSA	-8.268030761791694	0	-8.268030761791694	Brain Transduction (LY6C1)	sat_mut	-8.268030761791694	-8.268030761791694
AHNGYSA	-2.319918534286625	0	-2.319918534286625	Brain Transduction (LY6C1)	sat_mut	-2.319918534286625	-2.319918534286625
AHNGYSS	-2.477032200896025	0	-2.477032200896025	Brain Transduction (LY6C1)	sat_mut	-2.477032200896025	-2.477032200896025
AHPGWSA	-1.6755084331994634	0	-1.6755084331994634	Brain Transduction (LY6C1)	sat_mut	-1.6755084331994634	-1.6755084331994634
AHPGYSA	-7.325909655860801	0	-7.325909655860801	Brain Transduction (LY6C1)	sat_mut	-7.325909655860801	-7.325909655860801
AHPGYSS	-7.234066385279611	0	-7.234066385279611	Brain Transduction (LY6C1)	sat_mut	-7.234066385279611	-7.234066385279611
AHQGWSA	-0.4256908793072682	0	-0.4256908793072682	Brain Transduction (LY6C1)	sat_mut	-0.4256908793072682	-0.4256908793072682
AHQGYSA	-8.273869817383025	0	-8.273869817383025	Brain Transduction (LY6C1)	sat_mut	-8.273869817383025	-8.273869817383025
AHQGYSS	-1.4766862597107488	0	-1.4766862597107488	Brain Transduction (LY6C1)	sat_mut	-1.4766862597107488	-1.4766862597107488
AHSGWSA	-9.17292605342046	0	-9.17292605342046	Brain Transduction (LY6C1)	sat_mut	-9.17292605342046	-9.17292605342046
AHSGYSA	-9.40810253664062	0	-9.40810253664062	Brain Transduction (LY6C1)	sat_mut	-9.40810253664062	-9.40810253664062
AHSGYSS	-4.649618799762255	0	-4.649618799762255	Brain Transduction (LY6C1)	sat_mut	-4.649618799762255	-4.649618799762255
AHTGWSA	-9.60778181732706	0	-9.60778181732706	Brain Transduction (LY6C1)	sat_mut	-9.60778181732706	-9.60778181732706
AHTGYSA	-1.977161889129656	0	-1.977161889129656	Brain Transduction (LY6C1)	sat_mut	-1.977161889129656	-1.977161889129656
AHTGYSS	-4.015040366317368	0	-4.015040366317368	Brain Transduction (LY6C1)	sat_mut	-4.015040366317368	-4.015040366317368
AHVGYSA	0.4856571000484019	0	0.4856571000484019	Brain Transduction (LY6C1)	sat_mut	0.4856571000484019	0.4856571000484019
AHVGYSS	0.4464513110198012	0	0.4464513110198012	Brain Transduction (LY6C1)	sat_mut	0.4464513110198012	0.4464513110198012
AHYGYSA	-2.432577180206689	0	-2.432577180206689	Brain Transduction (LY6C1)	sat_mut	-2.432577180206689	-2.432577180206689
AIAGYSA	-3.473131580157532	0	-3.473131580157532	Brain Transduction (LY6C1)	sat_mut	-3.473131580157532	-3.473131580157532
AIAGYSS	-1.0658417852143651	0	-1.0658417852143651	Brain Transduction (LY6C1)	sat_mut	-1.0658417852143651	-1.0658417852143651
AIDGYSA	-8.900834554448059	0	-8.900834554448059	Brain Transduction (LY6C1)	sat_mut	-8.900834554448059	-8.900834554448059
AIDGYSS	-1.258290025194561	0	-1.258290025194561	Brain Transduction (LY6C1)	sat_mut	-1.258290025194561	-1.258290025194561
AIEGWSA	-0.2537183303720187	0	-0.2537183303720187	Brain Transduction (LY6C1)	sat_mut	-0.2537183303720187	-0.2537183303720187
AIEGYSA	-10.044836182260656	0	-10.044836182260656	Brain Transduction (LY6C1)	sat_mut	-10.044836182260656	-10.044836182260656
AIEGYSS	-10.686080583197125	0	-10.686080583197125	Brain Transduction (LY6C1)	sat_mut	-10.686080583197125	-10.686080583197125
AIGGYSA	-1.6168536940394675	0	-1.6168536940394675	Brain Transduction (LY6C1)	sat_mut	-1.6168536940394675	-1.6168536940394675
AIGGYSS	0.7353832916734412	0	0.7353832916734412	Brain Transduction (LY6C1)	sat_mut	0.7353832916734412	0.7353832916734412
AIHGYSA	-0.1044886456157232	0	-0.1044886456157232	Brain Transduction (LY6C1)	sat_mut	-0.1044886456157232	-0.1044886456157232
AIHGYSS	-9.283004930646438	0	-9.283004930646438	Brain Transduction (LY6C1)	sat_mut	-9.283004930646438	-9.283004930646438
AIIGYSA	-2.820264080452915	0	-2.820264080452915	Brain Transduction (LY6C1)	sat_mut	-2.820264080452915	-2.820264080452915
AIIGYSS	-1.8588386658719	0	-1.8588386658719	Brain Transduction (LY6C1)	sat_mut	-1.8588386658719	-1.8588386658719
AIKGYSA	-2.7608066821016237	0	-2.7608066821016237	Brain Transduction (LY6C1)	sat_mut	-2.7608066821016237	-2.7608066821016237
AIKGYSS	-9.74967446905613	0	-9.74967446905613	Brain Transduction (LY6C1)	sat_mut	-9.74967446905613	-9.74967446905613
AILGYSA	-8.166045767006812	0	-8.166045767006812	Brain Transduction (LY6C1)	sat_mut	-8.166045767006812	-8.166045767006812
AIMGYSA	-3.3799916303285085	0	-3.3799916303285085	Brain Transduction (LY6C1)	sat_mut	-3.3799916303285085	-3.3799916303285085
AIMGYSS	-0.5903835102380515	0	-0.5903835102380515	Brain Transduction (LY6C1)	sat_mut	-0.5903835102380515	-0.5903835102380515
AINGYSA	-3.338316638192073	0	-3.338316638192073	Brain Transduction (LY6C1)	sat_mut	-3.338316638192073	-3.338316638192073
AINGYSS	-6.568968139853124	0	-6.568968139853124	Brain Transduction (LY6C1)	sat_mut	-6.568968139853124	-6.568968139853124
AIPGWSA	-0.0140293954916201	0	-0.0140293954916201	Brain Transduction (LY6C1)	sat_mut	-0.0140293954916201	-0.0140293954916201
AIPGWSS	-1.2369717175770665	0	-1.2369717175770665	Brain Transduction (LY6C1)	sat_mut	-1.2369717175770665	-1.2369717175770665
AIPGYSA	0.3807095587518473	0	0.3807095587518473	Brain Transduction (LY6C1)	sat_mut	0.3807095587518473	0.3807095587518473
AIPGYSS	-4.275502461889904	0	-4.275502461889904	Brain Transduction (LY6C1)	sat_mut	-4.275502461889904	-4.275502461889904
AIQGYSA	-2.299914169713653	0	-2.299914169713653	Brain Transduction (LY6C1)	sat_mut	-2.299914169713653	-2.299914169713653
AIQGYSS	-3.149492628614063	0	-3.149492628614063	Brain Transduction (LY6C1)	sat_mut	-3.149492628614063	-3.149492628614063
AIRGYSA	-8.588098072917385	0	-8.588098072917385	Brain Transduction (LY6C1)	sat_mut	-8.588098072917385	-8.588098072917385
AIRGYSS	-10.141466396301048	0	-10.141466396301048	Brain Transduction (LY6C1)	sat_mut	-10.141466396301048	-10.141466396301048
AISGYSA	-1.0184911976801496	0	-1.0184911976801496	Brain Transduction (LY6C1)	sat_mut	-1.0184911976801496	-1.0184911976801496
AISGYSS	-1.792515343166945	0	-1.792515343166945	Brain Transduction (LY6C1)	sat_mut	-1.792515343166945	-1.792515343166945
AITGYSA	-3.0886478804265685	0	-3.0886478804265685	Brain Transduction (LY6C1)	sat_mut	-3.0886478804265685	-3.0886478804265685
AITGYSS	-8.785093623113296	0	-8.785093623113296	Brain Transduction (LY6C1)	sat_mut	-8.785093623113296	-8.785093623113296
AIVGYSA	-8.694977419298272	0	-8.694977419298272	Brain Transduction (LY6C1)	sat_mut	-8.694977419298272	-8.694977419298272
AIVGYSS	-2.681866986545623	0	-2.681866986545623	Brain Transduction (LY6C1)	sat_mut	-2.681866986545623	-2.681866986545623
AKAGWSA	-2.9755619129051034	0	-2.9755619129051034	Brain Transduction (LY6C1)	sat_mut	-2.9755619129051034	-2.9755619129051034
AKAGWSS	-8.671510978628522	0	-8.671510978628522	Brain Transduction (LY6C1)	sat_mut	-8.671510978628522	-8.671510978628522
AKAGYSA	-1.6921524654740454	0	-1.6921524654740454	Brain Transduction (LY6C1)	sat_mut	-1.6921524654740454	-1.6921524654740454
AKAGYSS	-8.555144874705446	0	-8.555144874705446	Brain Transduction (LY6C1)	sat_mut	-8.555144874705446	-8.555144874705446
AKDGWSA	-0.2488193297229617	0	-0.2488193297229617	Brain Transduction (LY6C1)	sat_mut	-0.2488193297229617	-0.2488193297229617
AKDGWSS	-11.44104760900043	0	-11.44104760900043	Brain Transduction (LY6C1)	sat_mut	-11.44104760900043	-11.44104760900043
AKDGYSA	-1.2293951853287248	0	-1.2293951853287248	Brain Transduction (LY6C1)	sat_mut	-1.2293951853287248	-1.2293951853287248
AKDGYSS	-2.777799910429059	0	-2.777799910429059	Brain Transduction (LY6C1)	sat_mut	-2.777799910429059	-2.777799910429059
AKEGWSA	-3.1217772321800594	0	-3.1217772321800594	Brain Transduction (LY6C1)	sat_mut	-3.1217772321800594	-3.1217772321800594
AKEGWSS	-2.1586282046267296	0	-2.1586282046267296	Brain Transduction (LY6C1)	sat_mut	-2.1586282046267296	-2.1586282046267296
AKEGYSA	-9.79369579031112	0	-9.79369579031112	Brain Transduction (LY6C1)	sat_mut	-9.79369579031112	-9.79369579031112
AKEGYSS	-1.0586609359000183	0	-1.0586609359000183	Brain Transduction (LY6C1)	sat_mut	-1.0586609359000183	-1.0586609359000183
AKGGYSA	-9.082611032159106	0	-9.082611032159106	Brain Transduction (LY6C1)	sat_mut	-9.082611032159106	-9.082611032159106
AKGGYSS	-9.510963106726344	0	-9.510963106726344	Brain Transduction (LY6C1)	sat_mut	-9.510963106726344	-9.510963106726344
AKHGYSA	-3.1052182673179187	0	-3.1052182673179187	Brain Transduction (LY6C1)	sat_mut	-3.1052182673179187	-3.1052182673179187
AKHGYSS	-0.7576364239606989	0	-0.7576364239606989	Brain Transduction (LY6C1)	sat_mut	-0.7576364239606989	-0.7576364239606989
AKIGYSA	-3.158897580164349	0	-3.158897580164349	Brain Transduction (LY6C1)	sat_mut	-3.158897580164349	-3.158897580164349
AKIGYSS	-4.079401016959921	0	-4.079401016959921	Brain Transduction (LY6C1)	sat_mut	-4.079401016959921	-4.079401016959921
AKLGYSA	-3.445629073400856	0	-3.445629073400856	Brain Transduction (LY6C1)	sat_mut	-3.445629073400856	-3.445629073400856
AKMGYSA	-8.372649556959367	0	-8.372649556959367	Brain Transduction (LY6C1)	sat_mut	-8.372649556959367	-8.372649556959367
AKMGYSS	-3.188095611011161	0	-3.188095611011161	Brain Transduction (LY6C1)	sat_mut	-3.188095611011161	-3.188095611011161
AKNGWSA	-8.266452347240516	0	-8.266452347240516	Brain Transduction (LY6C1)	sat_mut	-8.266452347240516	-8.266452347240516
AKNGYSA	-1.5781872061166518	0	-1.5781872061166518	Brain Transduction (LY6C1)	sat_mut	-1.5781872061166518	-1.5781872061166518
AKNGYSS	-4.949271983381715	0	-4.949271983381715	Brain Transduction (LY6C1)	sat_mut	-4.949271983381715	-4.949271983381715
AKPGWSA	-2.110124130652371	0	-2.110124130652371	Brain Transduction (LY6C1)	sat_mut	-2.110124130652371	-2.110124130652371
AKPGWSS	-0.2615708696502347	0	-0.2615708696502347	Brain Transduction (LY6C1)	sat_mut	-0.2615708696502347	-0.2615708696502347
AKPGYSA	-8.016848477684096	0	-8.016848477684096	Brain Transduction (LY6C1)	sat_mut	-8.016848477684096	-8.016848477684096
AKPGYSS	-3.117257933065251	0	-3.117257933065251	Brain Transduction (LY6C1)	sat_mut	-3.117257933065251	-3.117257933065251
AKQGWSA	0.0842976966411116	0	0.0842976966411116	Brain Transduction (LY6C1)	sat_mut	0.0842976966411116	0.0842976966411116
AKQGWSS	-2.476826408482931	0	-2.476826408482931	Brain Transduction (LY6C1)	sat_mut	-2.476826408482931	-2.476826408482931
AKQGYSA	0.1185912720774626	0	0.1185912720774626	Brain Transduction (LY6C1)	sat_mut	0.1185912720774626	0.1185912720774626
AKQGYSS	-7.922423137664515	0	-7.922423137664515	Brain Transduction (LY6C1)	sat_mut	-7.922423137664515	-7.922423137664515
AKSGWSA	-2.70951988038076	0	-2.70951988038076	Brain Transduction (LY6C1)	sat_mut	-2.70951988038076	-2.70951988038076
AKSGYSA	-6.4706786018814935	0	-6.4706786018814935	Brain Transduction (LY6C1)	sat_mut	-6.4706786018814935	-6.4706786018814935
AKSGYSS	-3.378015120244903	0	-3.378015120244903	Brain Transduction (LY6C1)	sat_mut	-3.378015120244903	-3.378015120244903
AKTGWSA	0.135404212385868	0	0.135404212385868	Brain Transduction (LY6C1)	sat_mut	0.135404212385868	0.135404212385868
AKTGYSA	-7.498481561875484	0	-7.498481561875484	Brain Transduction (LY6C1)	sat_mut	-7.498481561875484	-7.498481561875484
AKTGYSS	-1.3820031143813956	0	-1.3820031143813956	Brain Transduction (LY6C1)	sat_mut	-1.3820031143813956	-1.3820031143813956
AKVGWSA	-0.7064841262784373	0	-0.7064841262784373	Brain Transduction (LY6C1)	sat_mut	-0.7064841262784373	-0.7064841262784373
AKVGYSA	-1.3061277848966888	0	-1.3061277848966888	Brain Transduction (LY6C1)	sat_mut	-1.3061277848966888	-1.3061277848966888
AKVGYSS	-2.176499696552989	0	-2.176499696552989	Brain Transduction (LY6C1)	sat_mut	-2.176499696552989	-2.176499696552989
ALAGYSA	-1.5561976288098864	0	-1.5561976288098864	Brain Transduction (LY6C1)	sat_mut	-1.5561976288098864	-1.5561976288098864
ALDGYSA	-9.002150092121443	0	-9.002150092121443	Brain Transduction (LY6C1)	sat_mut	-9.002150092121443	-9.002150092121443
ALEGWSA	-6.780816318448614	0	-6.780816318448614	Brain Transduction (LY6C1)	sat_mut	-6.780816318448614	-6.780816318448614
ALEGWSS	-8.399460590356622	0	-8.399460590356622	Brain Transduction (LY6C1)	sat_mut	-8.399460590356622	-8.399460590356622
ALEGYSA	-0.6890361855394063	0	-0.6890361855394063	Brain Transduction (LY6C1)	sat_mut	-0.6890361855394063	-0.6890361855394063
ALEGYSS	-8.163072027462146	0	-8.163072027462146	Brain Transduction (LY6C1)	sat_mut	-8.163072027462146	-8.163072027462146
ALGGYSA	-3.50463811786845	0	-3.50463811786845	Brain Transduction (LY6C1)	sat_mut	-3.50463811786845	-3.50463811786845
ALGGYSS	-0.9479028614041718	0	-0.9479028614041718	Brain Transduction (LY6C1)	sat_mut	-0.9479028614041718	-0.9479028614041718
ALHGYSA	-3.3077866348529845	0	-3.3077866348529845	Brain Transduction (LY6C1)	sat_mut	-3.3077866348529845	-3.3077866348529845
ALHGYSS	-3.368145857383169	0	-3.368145857383169	Brain Transduction (LY6C1)	sat_mut	-3.368145857383169	-3.368145857383169
ALIGYSA	-0.3098975671000937	0	-0.3098975671000937	Brain Transduction (LY6C1)	sat_mut	-0.3098975671000937	-0.3098975671000937
ALIGYSS	-5.118338952360557	0	-5.118338952360557	Brain Transduction (LY6C1)	sat_mut	-5.118338952360557	-5.118338952360557
ALKGWSA	-8.629884994313633	0	-8.629884994313633	Brain Transduction (LY6C1)	sat_mut	-8.629884994313633	-8.629884994313633
ALKGYSA	-3.105654196154451	0	-3.105654196154451	Brain Transduction (LY6C1)	sat_mut	-3.105654196154451	-3.105654196154451
ALKGYSS	-0.2347425765710653	0	-0.2347425765710653	Brain Transduction (LY6C1)	sat_mut	-0.2347425765710653	-0.2347425765710653
ALMGYSA	-1.250995162934845	0	-1.250995162934845	Brain Transduction (LY6C1)	sat_mut	-1.250995162934845	-1.250995162934845
ALMGYSS	1.0141212382779612	0	1.0141212382779612	Brain Transduction (LY6C1)	sat_mut	1.0141212382779612	1.0141212382779612
ALNGWSA	-2.639409123789492	0	-2.639409123789492	Brain Transduction (LY6C1)	sat_mut	-2.639409123789492	-2.639409123789492
ALNGYSA	-3.1027113947242864	0	-3.1027113947242864	Brain Transduction (LY6C1)	sat_mut	-3.1027113947242864	-3.1027113947242864
ALNGYSS	-1.699364708097267	0	-1.699364708097267	Brain Transduction (LY6C1)	sat_mut	-1.699364708097267	-1.699364708097267
ALPGWSA	-3.824619486497345	0	-3.824619486497345	Brain Transduction (LY6C1)	sat_mut	-3.824619486497345	-3.824619486497345
ALPGWSS	0.5312634537286876	0	0.5312634537286876	Brain Transduction (LY6C1)	sat_mut	0.5312634537286876	0.5312634537286876
ALQGWSA	-2.2912461081180417	0	-2.2912461081180417	Brain Transduction (LY6C1)	sat_mut	-2.2912461081180417	-2.2912461081180417
ALQGYSA	-3.766811595284891	0	-3.766811595284891	Brain Transduction (LY6C1)	sat_mut	-3.766811595284891	-3.766811595284891
ALQGYSS	-8.049636832372695	0	-8.049636832372695	Brain Transduction (LY6C1)	sat_mut	-8.049636832372695	-8.049636832372695
ALRGYSA	-8.608733035919798	0	-8.608733035919798	Brain Transduction (LY6C1)	sat_mut	-8.608733035919798	-8.608733035919798
ALRGYSS	-0.9470470944558828	0	-0.9470470944558828	Brain Transduction (LY6C1)	sat_mut	-0.9470470944558828	-0.9470470944558828
ALSGYSA	-4.710039153257556	0	-4.710039153257556	Brain Transduction (LY6C1)	sat_mut	-4.710039153257556	-4.710039153257556
ALSGYSS	-7.463497825222425	0	-7.463497825222425	Brain Transduction (LY6C1)	sat_mut	-7.463497825222425	-7.463497825222425
ALTGYSA	-1.768145368361712	0	-1.768145368361712	Brain Transduction (LY6C1)	sat_mut	-1.768145368361712	-1.768145368361712
ALTGYSS	-9.729272336945188	0	-9.729272336945188	Brain Transduction (LY6C1)	sat_mut	-9.729272336945188	-9.729272336945188
ALVGYSA	-3.1527820266091955	0	-3.1527820266091955	Brain Transduction (LY6C1)	sat_mut	-3.1527820266091955	-3.1527820266091955
ALVGYSS	-1.7470165639334456	0	-1.7470165639334456	Brain Transduction (LY6C1)	sat_mut	-1.7470165639334456	-1.7470165639334456
AMAGYSA	-3.738515251824224	0	-3.738515251824224	Brain Transduction (LY6C1)	sat_mut	-3.738515251824224	-3.738515251824224
AMAGYSS	-2.403277942538532	0	-2.403277942538532	Brain Transduction (LY6C1)	sat_mut	-2.403277942538532	-2.403277942538532
AMDGWSA	-10.14569446257615	0	-10.14569446257615	Brain Transduction (LY6C1)	sat_mut	-10.14569446257615	-10.14569446257615
AMDGYSA	-9.031510447888737	0	-9.031510447888737	Brain Transduction (LY6C1)	sat_mut	-9.031510447888737	-9.031510447888737
AMDGYSS	-10.01159899083966	0	-10.01159899083966	Brain Transduction (LY6C1)	sat_mut	-10.01159899083966	-10.01159899083966
AMEGWSA	-1.8286591482336283	0	-1.8286591482336283	Brain Transduction (LY6C1)	sat_mut	-1.8286591482336283	-1.8286591482336283
AMGGYSA	-3.357143175863083	0	-3.357143175863083	Brain Transduction (LY6C1)	sat_mut	-3.357143175863083	-3.357143175863083
AMGGYSS	-0.2067146755276801	0	-0.2067146755276801	Brain Transduction (LY6C1)	sat_mut	-0.2067146755276801	-0.2067146755276801
AMHGYSA	-7.804275136824021	0	-7.804275136824021	Brain Transduction (LY6C1)	sat_mut	-7.804275136824021	-7.804275136824021
AMHGYSS	-1.7536766442724023	0	-1.7536766442724023	Brain Transduction (LY6C1)	sat_mut	-1.7536766442724023	-1.7536766442724023
AMIGYSA	0.2856432840630402	0	0.2856432840630402	Brain Transduction (LY6C1)	sat_mut	0.2856432840630402	0.2856432840630402
AMKGWSS	-1.8335761260904757	0	-1.8335761260904757	Brain Transduction (LY6C1)	sat_mut	-1.8335761260904757	-1.8335761260904757
AMKGYSA	-3.240340594348184	0	-3.240340594348184	Brain Transduction (LY6C1)	sat_mut	-3.240340594348184	-3.240340594348184
AMKGYSS	-2.74962476463887	0	-2.74962476463887	Brain Transduction (LY6C1)	sat_mut	-2.74962476463887	-2.74962476463887
AMLGYSA	0.3888079481901718	0	0.3888079481901718	Brain Transduction (LY6C1)	sat_mut	0.3888079481901718	0.3888079481901718
AMMGYSA	-1.995355575957572	0	-1.995355575957572	Brain Transduction (LY6C1)	sat_mut	-1.995355575957572	-1.995355575957572
AMMGYSS	-3.305206613784828	0	-3.305206613784828	Brain Transduction (LY6C1)	sat_mut	-3.305206613784828	-3.305206613784828
AMNGYSA	-3.102358060455838	0	-3.102358060455838	Brain Transduction (LY6C1)	sat_mut	-3.102358060455838	-3.102358060455838
AMNGYSS	1.2257474316933488	0	1.2257474316933488	Brain Transduction (LY6C1)	sat_mut	1.2257474316933488	1.2257474316933488
AMPGWSA	-7.5609108100077	0	-7.5609108100077	Brain Transduction (LY6C1)	sat_mut	-7.5609108100077	-7.5609108100077
AMPGWSS	-2.2521777740339908	0	-2.2521777740339908	Brain Transduction (LY6C1)	sat_mut	-2.2521777740339908	-2.2521777740339908
AMPGYSA	-2.857348847013204	0	-2.857348847013204	Brain Transduction (LY6C1)	sat_mut	-2.857348847013204	-2.857348847013204
AMQGWSA	-9.343071255387516	0	-9.343071255387516	Brain Transduction (LY6C1)	sat_mut	-9.343071255387516	-9.343071255387516
AMQGYSA	0.2102055439503427	0	0.2102055439503427	Brain Transduction (LY6C1)	sat_mut	0.2102055439503427	0.2102055439503427
AMQGYSS	-7.462810306296713	0	-7.462810306296713	Brain Transduction (LY6C1)	sat_mut	-7.462810306296713	-7.462810306296713
AMRGYSA	-1.9338837223389571	0	-1.9338837223389571	Brain Transduction (LY6C1)	sat_mut	-1.9338837223389571	-1.9338837223389571
AMSGYSA	-1.0371982190770026	0	-1.0371982190770026	Brain Transduction (LY6C1)	sat_mut	-1.0371982190770026	-1.0371982190770026
AMSGYSS	-3.767147462806252	0	-3.767147462806252	Brain Transduction (LY6C1)	sat_mut	-3.767147462806252	-3.767147462806252
AMTGYSA	-4.10356629531428	0	-4.10356629531428	Brain Transduction (LY6C1)	sat_mut	-4.10356629531428	-4.10356629531428
AMTGYSS	-2.2702358907273195	0	-2.2702358907273195	Brain Transduction (LY6C1)	sat_mut	-2.2702358907273195	-2.2702358907273195
AMVGYSS	-0.8661031389746826	0	-0.8661031389746826	Brain Transduction (LY6C1)	sat_mut	-0.8661031389746826	-0.8661031389746826
ANAGWSA	-9.556375570161316	0	-9.556375570161316	Brain Transduction (LY6C1)	sat_mut	-9.556375570161316	-9.556375570161316
ANAGYSA	-3.028111755712866	0	-3.028111755712866	Brain Transduction (LY6C1)	sat_mut	-3.028111755712866	-3.028111755712866
ANAGYSS	-2.200132555564737	0	-2.200132555564737	Brain Transduction (LY6C1)	sat_mut	-2.200132555564737	-2.200132555564737
ANDGYSS	-9.352380968975751	0	-9.352380968975751	Brain Transduction (LY6C1)	sat_mut	-9.352380968975751	-9.352380968975751
ANEGWSA	-1.28574150164621	0	-1.28574150164621	Brain Transduction (LY6C1)	sat_mut	-1.28574150164621	-1.28574150164621
ANEGWSS	-0.4733873961939169	0	-0.4733873961939169	Brain Transduction (LY6C1)	sat_mut	-0.4733873961939169	-0.4733873961939169
ANEGYSA	-0.2202500245358028	0	-0.2202500245358028	Brain Transduction (LY6C1)	sat_mut	-0.2202500245358028	-0.2202500245358028
ANEGYSS	-6.523787625267392	0	-6.523787625267392	Brain Transduction (LY6C1)	sat_mut	-6.523787625267392	-6.523787625267392
ANFGYSA	-9.04834432864074	0	-9.04834432864074	Brain Transduction (LY6C1)	sat_mut	-9.04834432864074	-9.04834432864074
ANGGYSA	-0.3800848652021066	0	-0.3800848652021066	Brain Transduction (LY6C1)	sat_mut	-0.3800848652021066	-0.3800848652021066
ANGGYSS	-8.05559458859624	0	-8.05559458859624	Brain Transduction (LY6C1)	sat_mut	-8.05559458859624	-8.05559458859624
ANHGYSA	-2.0532987839181813	0	-2.0532987839181813	Brain Transduction (LY6C1)	sat_mut	-2.0532987839181813	-2.0532987839181813
ANHGYSS	-8.081422342046952	0	-8.081422342046952	Brain Transduction (LY6C1)	sat_mut	-8.081422342046952	-8.081422342046952
ANIGYSA	-2.878747021366188	0	-2.878747021366188	Brain Transduction (LY6C1)	sat_mut	-2.878747021366188	-2.878747021366188
ANIGYSS	-0.3678102606184517	0	-0.3678102606184517	Brain Transduction (LY6C1)	sat_mut	-0.3678102606184517	-0.3678102606184517
ANKGYSA	-3.662754360178728	0	-3.662754360178728	Brain Transduction (LY6C1)	sat_mut	-3.662754360178728	-3.662754360178728
ANKGYSS	-3.739667472747244	0	-3.739667472747244	Brain Transduction (LY6C1)	sat_mut	-3.739667472747244	-3.739667472747244
ANLGYSA	-1.44358391077948	0	-1.44358391077948	Brain Transduction (LY6C1)	sat_mut	-1.44358391077948	-1.44358391077948
ANLGYSS	-3.299903894251908	0	-3.299903894251908	Brain Transduction (LY6C1)	sat_mut	-3.299903894251908	-3.299903894251908
ANMGYSA	-4.023631092807681	0	-4.023631092807681	Brain Transduction (LY6C1)	sat_mut	-4.023631092807681	-4.023631092807681
ANMGYSS	-1.2295949177583982	0	-1.2295949177583982	Brain Transduction (LY6C1)	sat_mut	-1.2295949177583982	-1.2295949177583982
ANNGWSA	-9.227517100839194	0	-9.227517100839194	Brain Transduction (LY6C1)	sat_mut	-9.227517100839194	-9.227517100839194
ANNGYSA	-2.8336411561472348	0	-2.8336411561472348	Brain Transduction (LY6C1)	sat_mut	-2.8336411561472348	-2.8336411561472348
ANNGYSS	-1.369478451728356	0	-1.369478451728356	Brain Transduction (LY6C1)	sat_mut	-1.369478451728356	-1.369478451728356
ANPGWSA	-0.8080799270360799	0	-0.8080799270360799	Brain Transduction (LY6C1)	sat_mut	-0.8080799270360799	-0.8080799270360799
ANPGWSS	-9.122812010052812	0	-9.122812010052812	Brain Transduction (LY6C1)	sat_mut	-9.122812010052812	-9.122812010052812
ANPGYSA	0.5103722982834223	0	0.5103722982834223	Brain Transduction (LY6C1)	sat_mut	0.5103722982834223	0.5103722982834223
ANPGYSS	-7.92021945739487	0	-7.92021945739487	Brain Transduction (LY6C1)	sat_mut	-7.92021945739487	-7.92021945739487
ANQGWSA	-1.7290047969973954	0	-1.7290047969973954	Brain Transduction (LY6C1)	sat_mut	-1.7290047969973954	-1.7290047969973954
ANQGYSA	-3.338076654107642	0	-3.338076654107642	Brain Transduction (LY6C1)	sat_mut	-3.338076654107642	-3.338076654107642
ANQGYSS	-1.3704037330175909	0	-1.3704037330175909	Brain Transduction (LY6C1)	sat_mut	-1.3704037330175909	-1.3704037330175909
ANRGYSA	-3.014050545994534	0	-3.014050545994534	Brain Transduction (LY6C1)	sat_mut	-3.014050545994534	-3.014050545994534
ANRGYSS	1.115477682756414	0	1.115477682756414	Brain Transduction (LY6C1)	sat_mut	1.115477682756414	1.115477682756414
ANSGWSA	-1.234986848046537	0	-1.234986848046537	Brain Transduction (LY6C1)	sat_mut	-1.234986848046537	-1.234986848046537
ANSGYSA	-1.563568050067726	0	-1.563568050067726	Brain Transduction (LY6C1)	sat_mut	-1.563568050067726	-1.563568050067726
ANSGYSS	-0.7404588245106318	0	-0.7404588245106318	Brain Transduction (LY6C1)	sat_mut	-0.7404588245106318	-0.7404588245106318
ANTGYSA	0.1393095428250349	0	0.1393095428250349	Brain Transduction (LY6C1)	sat_mut	0.1393095428250349	0.1393095428250349
ANTGYSS	-3.318089185116876	0	-3.318089185116876	Brain Transduction (LY6C1)	sat_mut	-3.318089185116876	-3.318089185116876
ANVGYSA	-2.6584591921270766	0	-2.6584591921270766	Brain Transduction (LY6C1)	sat_mut	-2.6584591921270766	-2.6584591921270766
ANVGYSS	-1.5049814418298608	0	-1.5049814418298608	Brain Transduction (LY6C1)	sat_mut	-1.5049814418298608	-1.5049814418298608
ANYGYSA	-7.231687859723367	0	-7.231687859723367	Brain Transduction (LY6C1)	sat_mut	-7.231687859723367	-7.231687859723367
ANYGYSS	-0.1799894353076123	0	-0.1799894353076123	Brain Transduction (LY6C1)	sat_mut	-0.1799894353076123	-0.1799894353076123
APAGWSA	-3.193672205126104	0	-3.193672205126104	Brain Transduction (LY6C1)	sat_mut	-3.193672205126104	-3.193672205126104
APAGYSA	-8.631218999609539	0	-8.631218999609539	Brain Transduction (LY6C1)	sat_mut	-8.631218999609539	-8.631218999609539
APAGYSS	-2.907416626955188	0	-2.907416626955188	Brain Transduction (LY6C1)	sat_mut	-2.907416626955188	-2.907416626955188
APDGWSA	-9.881634028032495	0	-9.881634028032495	Brain Transduction (LY6C1)	sat_mut	-9.881634028032495	-9.881634028032495
APDGYSS	-10.322097461869246	0	-10.322097461869246	Brain Transduction (LY6C1)	sat_mut	-10.322097461869246	-10.322097461869246
APEGWSA	-8.561451576664718	0	-8.561451576664718	Brain Transduction (LY6C1)	sat_mut	-8.561451576664718	-8.561451576664718
APEGWSS	-11.23494083742207	0	-11.23494083742207	Brain Transduction (LY6C1)	sat_mut	-11.23494083742207	-11.23494083742207
APEGYSA	-9.073638994426055	0	-9.073638994426055	Brain Transduction (LY6C1)	sat_mut	-9.073638994426055	-9.073638994426055
APFGYSA	-10.507343945590849	0	-10.507343945590849	Brain Transduction (LY6C1)	sat_mut	-10.507343945590849	-10.507343945590849
APGGYSA	-3.03513848511153	0	-3.03513848511153	Brain Transduction (LY6C1)	sat_mut	-3.03513848511153	-3.03513848511153
APGGYSS	-8.385460660534042	0	-8.385460660534042	Brain Transduction (LY6C1)	sat_mut	-8.385460660534042	-8.385460660534042
APHGWSA	-4.272738801576684	0	-4.272738801576684	Brain Transduction (LY6C1)	sat_mut	-4.272738801576684	-4.272738801576684
APHGYSA	-3.1468574974447443	0	-3.1468574974447443	Brain Transduction (LY6C1)	sat_mut	-3.1468574974447443	-3.1468574974447443
APHGYSS	-2.46594447118508	0	-2.46594447118508	Brain Transduction (LY6C1)	sat_mut	-2.46594447118508	-2.46594447118508
APIGYSA	-7.37599052388307	0	-7.37599052388307	Brain Transduction (LY6C1)	sat_mut	-7.37599052388307	-7.37599052388307
APIGYSS	-9.47394510847488	0	-9.47394510847488	Brain Transduction (LY6C1)	sat_mut	-9.47394510847488	-9.47394510847488
APKGWSA	-8.982007472654658	0	-8.982007472654658	Brain Transduction (LY6C1)	sat_mut	-8.982007472654658	-8.982007472654658
APKGYSA	-2.22129672252768	0	-2.22129672252768	Brain Transduction (LY6C1)	sat_mut	-2.22129672252768	-2.22129672252768
APKGYSS	-8.539689879176454	0	-8.539689879176454	Brain Transduction (LY6C1)	sat_mut	-8.539689879176454	-8.539689879176454
APLGYSA	-6.928378272219933	0	-6.928378272219933	Brain Transduction (LY6C1)	sat_mut	-6.928378272219933	-6.928378272219933
APMGWSA	-5.329349002263938	0	-5.329349002263938	Brain Transduction (LY6C1)	sat_mut	-5.329349002263938	-5.329349002263938
APMGYSA	-3.4013393852894267	0	-3.4013393852894267	Brain Transduction (LY6C1)	sat_mut	-3.4013393852894267	-3.4013393852894267
APMGYSS	-1.5436199778005766	0	-1.5436199778005766	Brain Transduction (LY6C1)	sat_mut	-1.5436199778005766	-1.5436199778005766
APNGWSA	-8.522249989070628	0	-8.522249989070628	Brain Transduction (LY6C1)	sat_mut	-8.522249989070628	-8.522249989070628
APNGYSA	-1.99035823890058	0	-1.99035823890058	Brain Transduction (LY6C1)	sat_mut	-1.99035823890058	-1.99035823890058
APNGYSS	-6.650292140991911	0	-6.650292140991911	Brain Transduction (LY6C1)	sat_mut	-6.650292140991911	-6.650292140991911
APPGWSA	-11.015869495243406	0	-11.015869495243406	Brain Transduction (LY6C1)	sat_mut	-11.015869495243406	-11.015869495243406
APPGYSA	-8.292551321213665	0	-8.292551321213665	Brain Transduction (LY6C1)	sat_mut	-8.292551321213665	-8.292551321213665
APPGYSS	-0.9427065988518186	0	-0.9427065988518186	Brain Transduction (LY6C1)	sat_mut	-0.9427065988518186	-0.9427065988518186
APQGWSA	-9.224586124059714	0	-9.224586124059714	Brain Transduction (LY6C1)	sat_mut	-9.224586124059714	-9.224586124059714
APQGWSS	-3.7435052410378207	0	-3.7435052410378207	Brain Transduction (LY6C1)	sat_mut	-3.7435052410378207	-3.7435052410378207
APQGYSA	-4.257896189065651	0	-4.257896189065651	Brain Transduction (LY6C1)	sat_mut	-4.257896189065651	-4.257896189065651
APQGYSS	-2.9715427922203856	0	-2.9715427922203856	Brain Transduction (LY6C1)	sat_mut	-2.9715427922203856	-2.9715427922203856
APRGYSA	-8.023036875974208	0	-8.023036875974208	Brain Transduction (LY6C1)	sat_mut	-8.023036875974208	-8.023036875974208
APRGYSS	-2.464935859109057	0	-2.464935859109057	Brain Transduction (LY6C1)	sat_mut	-2.464935859109057	-2.464935859109057
APSGWSA	-5.194959362101795	0	-5.194959362101795	Brain Transduction (LY6C1)	sat_mut	-5.194959362101795	-5.194959362101795
APSGYSA	-1.7985176792379665	0	-1.7985176792379665	Brain Transduction (LY6C1)	sat_mut	-1.7985176792379665	-1.7985176792379665
APTGWSA	-8.90285300717132	0	-8.90285300717132	Brain Transduction (LY6C1)	sat_mut	-8.90285300717132	-8.90285300717132
APTGYSA	-3.877607493906771	0	-3.877607493906771	Brain Transduction (LY6C1)	sat_mut	-3.877607493906771	-3.877607493906771
APTGYSS	-4.982617131276303	0	-4.982617131276303	Brain Transduction (LY6C1)	sat_mut	-4.982617131276303	-4.982617131276303
APVGYSA	-3.849834411169462	0	-3.849834411169462	Brain Transduction (LY6C1)	sat_mut	-3.849834411169462	-3.849834411169462
APVGYSS	-4.736050735041644	0	-4.736050735041644	Brain Transduction (LY6C1)	sat_mut	-4.736050735041644	-4.736050735041644
APYGYSA	-5.112808052683557	0	-5.112808052683557	Brain Transduction (LY6C1)	sat_mut	-5.112808052683557	-5.112808052683557
APYGYSS	-7.60056686392265	0	-7.60056686392265	Brain Transduction (LY6C1)	sat_mut	-7.60056686392265	-7.60056686392265
AQAGWSA	-9.944075738030902	0	-9.944075738030902	Brain Transduction (LY6C1)	sat_mut	-9.944075738030902	-9.944075738030902
AQAGWSS	-8.556620756703198	0	-8.556620756703198	Brain Transduction (LY6C1)	sat_mut	-8.556620756703198	-8.556620756703198
AQAGYSA	-7.620530144459806	0	-7.620530144459806	Brain Transduction (LY6C1)	sat_mut	-7.620530144459806	-7.620530144459806
AQAGYSS	-2.256765115638622	0	-2.256765115638622	Brain Transduction (LY6C1)	sat_mut	-2.256765115638622	-2.256765115638622
AQDGWSA	-2.7113808561406123	0	-2.7113808561406123	Brain Transduction (LY6C1)	sat_mut	-2.7113808561406123	-2.7113808561406123
AQDGWSS	-1.6187615482035385	0	-1.6187615482035385	Brain Transduction (LY6C1)	sat_mut	-1.6187615482035385	-1.6187615482035385
AQDGYSA	-8.527717831550776	0	-8.527717831550776	Brain Transduction (LY6C1)	sat_mut	-8.527717831550776	-8.527717831550776
AQDGYSS	-0.6895296910164685	0	-0.6895296910164685	Brain Transduction (LY6C1)	sat_mut	-0.6895296910164685	-0.6895296910164685
AQEGWSA	-7.292504473775349	0	-7.292504473775349	Brain Transduction (LY6C1)	sat_mut	-7.292504473775349	-7.292504473775349
AQEGWSS	-4.0789894602828	0	-4.0789894602828	Brain Transduction (LY6C1)	sat_mut	-4.0789894602828	-4.0789894602828
AQEGYSS	-2.416285872102204	0	-2.416285872102204	Brain Transduction (LY6C1)	sat_mut	-2.416285872102204	-2.416285872102204
AQGGYSA	-3.836625975080356	0	-3.836625975080356	Brain Transduction (LY6C1)	sat_mut	-3.836625975080356	-3.836625975080356
AQGGYSS	-2.0260794579126404	0	-2.0260794579126404	Brain Transduction (LY6C1)	sat_mut	-2.0260794579126404	-2.0260794579126404
AQHGWSA	-0.2294316545555801	0	-0.2294316545555801	Brain Transduction (LY6C1)	sat_mut	-0.2294316545555801	-0.2294316545555801
AQHGYSA	-2.455626502496169	0	-2.455626502496169	Brain Transduction (LY6C1)	sat_mut	-2.455626502496169	-2.455626502496169
AQHGYSS	1.1615582230356127	0	1.1615582230356127	Brain Transduction (LY6C1)	sat_mut	1.1615582230356127	1.1615582230356127
AQIGYSS	-1.800795761344314	0	-1.800795761344314	Brain Transduction (LY6C1)	sat_mut	-1.800795761344314	-1.800795761344314
AQKGWSA	-5.327232556605294	0	-5.327232556605294	Brain Transduction (LY6C1)	sat_mut	-5.327232556605294	-5.327232556605294
AQKGWSS	0.1239207599222957	0	0.1239207599222957	Brain Transduction (LY6C1)	sat_mut	0.1239207599222957	0.1239207599222957
AQKGYSA	-8.23477465770516	0	-8.23477465770516	Brain Transduction (LY6C1)	sat_mut	-8.23477465770516	-8.23477465770516
AQKGYSS	-3.450339029692594	0	-3.450339029692594	Brain Transduction (LY6C1)	sat_mut	-3.450339029692594	-3.450339029692594
AQLGYSS	-3.1331087498237284	0	-3.1331087498237284	Brain Transduction (LY6C1)	sat_mut	-3.1331087498237284	-3.1331087498237284
AQMGYSS	-10.372696812566724	0	-10.372696812566724	Brain Transduction (LY6C1)	sat_mut	-10.372696812566724	-10.372696812566724
AQNGWSA	-9.023808458271152	0	-9.023808458271152	Brain Transduction (LY6C1)	sat_mut	-9.023808458271152	-9.023808458271152
AQNGYSA	-0.5615475528043732	0	-0.5615475528043732	Brain Transduction (LY6C1)	sat_mut	-0.5615475528043732	-0.5615475528043732
AQNGYSS	-3.738298460214707	0	-3.738298460214707	Brain Transduction (LY6C1)	sat_mut	-3.738298460214707	-3.738298460214707
AQPGWSA	-0.4475123294983013	0	-0.4475123294983013	Brain Transduction (LY6C1)	sat_mut	-0.4475123294983013	-0.4475123294983013
AQPGWSS	-1.8628742438792447	0	-1.8628742438792447	Brain Transduction (LY6C1)	sat_mut	-1.8628742438792447	-1.8628742438792447
AQPGYSA	-6.717718514478228	0	-6.717718514478228	Brain Transduction (LY6C1)	sat_mut	-6.717718514478228	-6.717718514478228
AQQGWSA	-2.3018976763766057	0	-2.3018976763766057	Brain Transduction (LY6C1)	sat_mut	-2.3018976763766057	-2.3018976763766057
AQQGWSS	-2.0408949599950987	0	-2.0408949599950987	Brain Transduction (LY6C1)	sat_mut	-2.0408949599950987	-2.0408949599950987
AQQGYSA	-2.232827125336745	0	-2.232827125336745	Brain Transduction (LY6C1)	sat_mut	-2.232827125336745	-2.232827125336745
AQQGYSS	-7.882423730581778	0	-7.882423730581778	Brain Transduction (LY6C1)	sat_mut	-7.882423730581778	-7.882423730581778
AQRGYSA	-7.624133517667648	0	-7.624133517667648	Brain Transduction (LY6C1)	sat_mut	-7.624133517667648	-7.624133517667648
AQRGYSS	-1.4936592166389453	0	-1.4936592166389453	Brain Transduction (LY6C1)	sat_mut	-1.4936592166389453	-1.4936592166389453
AQSGWSA	-1.1166899829353083	0	-1.1166899829353083	Brain Transduction (LY6C1)	sat_mut	-1.1166899829353083	-1.1166899829353083
AQSGWSS	-7.740247046275868	0	-7.740247046275868	Brain Transduction (LY6C1)	sat_mut	-7.740247046275868	-7.740247046275868
AQSGYSA	-1.7388749477693148	0	-1.7388749477693148	Brain Transduction (LY6C1)	sat_mut	-1.7388749477693148	-1.7388749477693148
AQSGYSS	-3.063431911099158	0	-3.063431911099158	Brain Transduction (LY6C1)	sat_mut	-3.063431911099158	-3.063431911099158
AQTGWSA	-0.1749626317942557	0	-0.1749626317942557	Brain Transduction (LY6C1)	sat_mut	-0.1749626317942557	-0.1749626317942557
AQTGWSS	-9.21885321235566	0	-9.21885321235566	Brain Transduction (LY6C1)	sat_mut	-9.21885321235566	-9.21885321235566
AQTGYSA	-0.9618452360497995	0	-0.9618452360497995	Brain Transduction (LY6C1)	sat_mut	-0.9618452360497995	-0.9618452360497995
AQTGYSS	-7.338775373086513	0	-7.338775373086513	Brain Transduction (LY6C1)	sat_mut	-7.338775373086513	-7.338775373086513
AQVGWSA	-0.4196334031279979	0	-0.4196334031279979	Brain Transduction (LY6C1)	sat_mut	-0.4196334031279979	-0.4196334031279979
AQVGYSS	-8.102609145765065	0	-8.102609145765065	Brain Transduction (LY6C1)	sat_mut	-8.102609145765065	-8.102609145765065
AQYGYSA	-7.903909198951464	0	-7.903909198951464	Brain Transduction (LY6C1)	sat_mut	-7.903909198951464	-7.903909198951464
AQYGYSS	-9.797469018177509	0	-9.797469018177509	Brain Transduction (LY6C1)	sat_mut	-9.797469018177509	-9.797469018177509
ARAGWSA	-2.5395065683208644	0	-2.5395065683208644	Brain Transduction (LY6C1)	sat_mut	-2.5395065683208644	-2.5395065683208644
ARAGYSA	-2.139978321416104	0	-2.139978321416104	Brain Transduction (LY6C1)	sat_mut	-2.139978321416104	-2.139978321416104
ARAGYSS	-0.9819266094306268	0	-0.9819266094306268	Brain Transduction (LY6C1)	sat_mut	-0.9819266094306268	-0.9819266094306268
ARDGWSA	-1.7129220338511422	0	-1.7129220338511422	Brain Transduction (LY6C1)	sat_mut	-1.7129220338511422	-1.7129220338511422
ARDGWSS	-7.990577933617474	0	-7.990577933617474	Brain Transduction (LY6C1)	sat_mut	-7.990577933617474	-7.990577933617474
ARDGYSA	-2.488162812860823	0	-2.488162812860823	Brain Transduction (LY6C1)	sat_mut	-2.488162812860823	-2.488162812860823
ARDGYSS	-1.9113744057870492	0	-1.9113744057870492	Brain Transduction (LY6C1)	sat_mut	-1.9113744057870492	-1.9113744057870492
AREGWSA	-0.3616122782019067	0	-0.3616122782019067	Brain Transduction (LY6C1)	sat_mut	-0.3616122782019067	-0.3616122782019067
AREGWSS	-4.172707260475355	0	-4.172707260475355	Brain Transduction (LY6C1)	sat_mut	-4.172707260475355	-4.172707260475355
AREGYSA	-1.6831778024525084	0	-1.6831778024525084	Brain Transduction (LY6C1)	sat_mut	-1.6831778024525084	-1.6831778024525084
AREGYSS	-1.679064236554603	0	-1.679064236554603	Brain Transduction (LY6C1)	sat_mut	-1.679064236554603	-1.679064236554603
ARGGYSA	-10.35238531241539	0	-10.35238531241539	Brain Transduction (LY6C1)	sat_mut	-10.35238531241539	-10.35238531241539
ARGGYSS	-9.290301307972989	0	-9.290301307972989	Brain Transduction (LY6C1)	sat_mut	-9.290301307972989	-9.290301307972989
ARIGYSA	-0.6626099143406545	0	-0.6626099143406545	Brain Transduction (LY6C1)	sat_mut	-0.6626099143406545	-0.6626099143406545
ARIGYSS	-7.8553563768740124	0	-7.8553563768740124	Brain Transduction (LY6C1)	sat_mut	-7.8553563768740124	-7.8553563768740124
ARLGYSA	-10.748526204205064	0	-10.748526204205064	Brain Transduction (LY6C1)	sat_mut	-10.748526204205064	-10.748526204205064
ARMGYSA	-3.593007619887164	0	-3.593007619887164	Brain Transduction (LY6C1)	sat_mut	-3.593007619887164	-3.593007619887164
ARNGYSA	-3.599451005196616	0	-3.599451005196616	Brain Transduction (LY6C1)	sat_mut	-3.599451005196616	-3.599451005196616
ARNGYSS	-11.623091340415533	0	-11.623091340415533	Brain Transduction (LY6C1)	sat_mut	-11.623091340415533	-11.623091340415533
ARPGWSA	-1.342047137793499	0	-1.342047137793499	Brain Transduction (LY6C1)	sat_mut	-1.342047137793499	-1.342047137793499
ARPGYSA	-7.4936137181052125	0	-7.4936137181052125	Brain Transduction (LY6C1)	sat_mut	-7.4936137181052125	-7.4936137181052125
ARPGYSS	-1.6099735369042767	0	-1.6099735369042767	Brain Transduction (LY6C1)	sat_mut	-1.6099735369042767	-1.6099735369042767
ARQGWSA	-2.286909429941692	0	-2.286909429941692	Brain Transduction (LY6C1)	sat_mut	-2.286909429941692	-2.286909429941692
ARQGYSA	-7.830164697341567	0	-7.830164697341567	Brain Transduction (LY6C1)	sat_mut	-7.830164697341567	-7.830164697341567
ARQGYSS	-1.057021603142433	0	-1.057021603142433	Brain Transduction (LY6C1)	sat_mut	-1.057021603142433	-1.057021603142433
ARSGYSA	-8.111654707086116	0	-8.111654707086116	Brain Transduction (LY6C1)	sat_mut	-8.111654707086116	-8.111654707086116
ARSGYSS	-3.196195145763767	0	-3.196195145763767	Brain Transduction (LY6C1)	sat_mut	-3.196195145763767	-3.196195145763767
ARTGYSA	-0.8138192792969112	0	-0.8138192792969112	Brain Transduction (LY6C1)	sat_mut	-0.8138192792969112	-0.8138192792969112
ARTGYSS	0.7119286930260716	0	0.7119286930260716	Brain Transduction (LY6C1)	sat_mut	0.7119286930260716	0.7119286930260716
ARVGYSA	0.045553583376735	0	0.045553583376735	Brain Transduction (LY6C1)	sat_mut	0.045553583376735	0.045553583376735
ARVGYSS	-1.4994895117348968	0	-1.4994895117348968	Brain Transduction (LY6C1)	sat_mut	-1.4994895117348968	-1.4994895117348968
ASAGYSA	-2.458175502379353	0	-2.458175502379353	Brain Transduction (LY6C1)	sat_mut	-2.458175502379353	-2.458175502379353
ASAGYSS	-10.301522672647382	0	-10.301522672647382	Brain Transduction (LY6C1)	sat_mut	-10.301522672647382	-10.301522672647382
ASDGWSA	0.2291656073368175	0	0.2291656073368175	Brain Transduction (LY6C1)	sat_mut	0.2291656073368175	0.2291656073368175
ASDGYSA	-3.466258721220999	0	-3.466258721220999	Brain Transduction (LY6C1)	sat_mut	-3.466258721220999	-3.466258721220999
ASDGYSS	-7.87217905826353	0	-7.87217905826353	Brain Transduction (LY6C1)	sat_mut	-7.87217905826353	-7.87217905826353
ASEGWSA	-8.980878842888968	0	-8.980878842888968	Brain Transduction (LY6C1)	sat_mut	-8.980878842888968	-8.980878842888968
ASEGWSS	-10.002162399751198	0	-10.002162399751198	Brain Transduction (LY6C1)	sat_mut	-10.002162399751198	-10.002162399751198
ASEGYSS	-3.5568224423707493	0	-3.5568224423707493	Brain Transduction (LY6C1)	sat_mut	-3.5568224423707493	-3.5568224423707493
ASFGYSA	-8.687565243702362	0	-8.687565243702362	Brain Transduction (LY6C1)	sat_mut	-8.687565243702362	-8.687565243702362
ASGGYSA	-2.422049150937095	0	-2.422049150937095	Brain Transduction (LY6C1)	sat_mut	-2.422049150937095	-2.422049150937095
ASGGYSS	-1.1390120314516936	0	-1.1390120314516936	Brain Transduction (LY6C1)	sat_mut	-1.1390120314516936	-1.1390120314516936
ASHGWSA	-2.5999375492600967	0	-2.5999375492600967	Brain Transduction (LY6C1)	sat_mut	-2.5999375492600967	-2.5999375492600967
ASHGYSA	-7.2752345966650385	0	-7.2752345966650385	Brain Transduction (LY6C1)	sat_mut	-7.2752345966650385	-7.2752345966650385
ASHGYSS	0.193279139231996	0	0.193279139231996	Brain Transduction (LY6C1)	sat_mut	0.193279139231996	0.193279139231996
ASIGYSA	2.8821122783564634	0	2.8821122783564634	Brain Transduction (LY6C1)	sat_mut	2.8821122783564634	2.8821122783564634
ASIGYSS	-0.0472992447444795	0	-0.0472992447444795	Brain Transduction (LY6C1)	sat_mut	-0.0472992447444795	-0.0472992447444795
ASKGWSA	-8.527284026549736	0	-8.527284026549736	Brain Transduction (LY6C1)	sat_mut	-8.527284026549736	-8.527284026549736
ASKGYSA	-6.79576368033001	0	-6.79576368033001	Brain Transduction (LY6C1)	sat_mut	-6.79576368033001	-6.79576368033001
ASKGYSS	-0.5771480276381691	0	-0.5771480276381691	Brain Transduction (LY6C1)	sat_mut	-0.5771480276381691	-0.5771480276381691
ASLGYSA	-1.540721442172217	0	-1.540721442172217	Brain Transduction (LY6C1)	sat_mut	-1.540721442172217	-1.540721442172217
ASMGYSA	-2.529472166078196	0	-2.529472166078196	Brain Transduction (LY6C1)	sat_mut	-2.529472166078196	-2.529472166078196
ASNGWSA	-0.4139534029961061	0	-0.4139534029961061	Brain Transduction (LY6C1)	sat_mut	-0.4139534029961061	-0.4139534029961061
ASNGYSA	-2.0989904717608723	0	-2.0989904717608723	Brain Transduction (LY6C1)	sat_mut	-2.0989904717608723	-2.0989904717608723
ASNGYSS	-7.440805123179597	0	-7.440805123179597	Brain Transduction (LY6C1)	sat_mut	-7.440805123179597	-7.440805123179597
ASPGWSA	0.934916484347118	0	0.934916484347118	Brain Transduction (LY6C1)	sat_mut	0.934916484347118	0.934916484347118
ASPGWSS	-4.228567743391435	0	-4.228567743391435	Brain Transduction (LY6C1)	sat_mut	-4.228567743391435	-4.228567743391435
ASPGYSA	-1.932327609246826	0	-1.932327609246826	Brain Transduction (LY6C1)	sat_mut	-1.932327609246826	-1.932327609246826
ASPGYSS	-8.484324993353097	0	-8.484324993353097	Brain Transduction (LY6C1)	sat_mut	-8.484324993353097	-8.484324993353097
ASQGWSA	-0.841257225721441	0	-0.841257225721441	Brain Transduction (LY6C1)	sat_mut	-0.841257225721441	-0.841257225721441
ASQGYSA	-1.3921877667226823	0	-1.3921877667226823	Brain Transduction (LY6C1)	sat_mut	-1.3921877667226823	-1.3921877667226823
ASQGYSS	-3.840014447027371	0	-3.840014447027371	Brain Transduction (LY6C1)	sat_mut	-3.840014447027371	-3.840014447027371
ASRGYSA	-5.08482976111432	0	-5.08482976111432	Brain Transduction (LY6C1)	sat_mut	-5.08482976111432	-5.08482976111432
ASRGYSS	-0.90541054860812	0	-0.90541054860812	Brain Transduction (LY6C1)	sat_mut	-0.90541054860812	-0.90541054860812
ASSGWSS	-1.870184072139116	0	-1.870184072139116	Brain Transduction (LY6C1)	sat_mut	-1.870184072139116	-1.870184072139116
ASSGYSA	-3.520924220074078	0	-3.520924220074078	Brain Transduction (LY6C1)	sat_mut	-3.520924220074078	-3.520924220074078
ASTGWSS	-2.971330369527029	0	-2.971330369527029	Brain Transduction (LY6C1)	sat_mut	-2.971330369527029	-2.971330369527029
ASTGYSA	-1.1070708141174244	0	-1.1070708141174244	Brain Transduction (LY6C1)	sat_mut	-1.1070708141174244	-1.1070708141174244
ASTGYSS	-4.21182752379782	0	-4.21182752379782	Brain Transduction (LY6C1)	sat_mut	-4.21182752379782	-4.21182752379782
ASYGYSA	-2.1043256755408035	0	-2.1043256755408035	Brain Transduction (LY6C1)	sat_mut	-2.1043256755408035	-2.1043256755408035
ATAGWSA	-8.795240206064921	0	-8.795240206064921	Brain Transduction (LY6C1)	sat_mut	-8.795240206064921	-8.795240206064921
ATAGYSA	0.2781004534525108	0	0.2781004534525108	Brain Transduction (LY6C1)	sat_mut	0.2781004534525108	0.2781004534525108
ATAGYSS	-3.850495156989663	0	-3.850495156989663	Brain Transduction (LY6C1)	sat_mut	-3.850495156989663	-3.850495156989663
ATDGWSA	-8.83992116986031	0	-8.83992116986031	Brain Transduction (LY6C1)	sat_mut	-8.83992116986031	-8.83992116986031
ATDGWSS	-8.877705062642656	0	-8.877705062642656	Brain Transduction (LY6C1)	sat_mut	-8.877705062642656	-8.877705062642656
ATDGYSA	-8.62180795297442	0	-8.62180795297442	Brain Transduction (LY6C1)	sat_mut	-8.62180795297442	-8.62180795297442
ATEGWSA	-8.00902964243581	0	-8.00902964243581	Brain Transduction (LY6C1)	sat_mut	-8.00902964243581	-8.00902964243581
ATEGWSS	-2.125861995353494	0	-2.125861995353494	Brain Transduction (LY6C1)	sat_mut	-2.125861995353494	-2.125861995353494
ATEGYSA	-2.686566713162528	0	-2.686566713162528	Brain Transduction (LY6C1)	sat_mut	-2.686566713162528	-2.686566713162528
ATEGYSS	0.3550918573249756	0	0.3550918573249756	Brain Transduction (LY6C1)	sat_mut	0.3550918573249756	0.3550918573249756
ATGGWSA	-1.09853191171887	0	-1.09853191171887	Brain Transduction (LY6C1)	sat_mut	-1.09853191171887	-1.09853191171887
ATGGYSA	-1.2235839858179796	0	-1.2235839858179796	Brain Transduction (LY6C1)	sat_mut	-1.2235839858179796	-1.2235839858179796
ATGGYSS	-3.650540700770327	0	-3.650540700770327	Brain Transduction (LY6C1)	sat_mut	-3.650540700770327	-3.650540700770327
ATHGYSA	-1.782044110047612	0	-1.782044110047612	Brain Transduction (LY6C1)	sat_mut	-1.782044110047612	-1.782044110047612
ATHGYSS	-6.859184909441184	0	-6.859184909441184	Brain Transduction (LY6C1)	sat_mut	-6.859184909441184	-6.859184909441184
ATIGYSA	-2.14355757926816	0	-2.14355757926816	Brain Transduction (LY6C1)	sat_mut	-2.14355757926816	-2.14355757926816
ATIGYSS	-1.2882076205565205	0	-1.2882076205565205	Brain Transduction (LY6C1)	sat_mut	-1.2882076205565205	-1.2882076205565205
ATKGYSA	-0.0887704097758769	0	-0.0887704097758769	Brain Transduction (LY6C1)	sat_mut	-0.0887704097758769	-0.0887704097758769
ATKGYSS	-0.7797005051783298	0	-0.7797005051783298	Brain Transduction (LY6C1)	sat_mut	-0.7797005051783298	-0.7797005051783298
ATLGYSA	-3.241106788097578	0	-3.241106788097578	Brain Transduction (LY6C1)	sat_mut	-3.241106788097578	-3.241106788097578
ATLGYSS	-3.5085832181028405	0	-3.5085832181028405	Brain Transduction (LY6C1)	sat_mut	-3.5085832181028405	-3.5085832181028405
ATMGYSS	-2.0514324670161823	0	-2.0514324670161823	Brain Transduction (LY6C1)	sat_mut	-2.0514324670161823	-2.0514324670161823
ATNGWSA	0.7451226960755034	0	0.7451226960755034	Brain Transduction (LY6C1)	sat_mut	0.7451226960755034	0.7451226960755034
ATNGYSA	-1.9098118164271372	0	-1.9098118164271372	Brain Transduction (LY6C1)	sat_mut	-1.9098118164271372	-1.9098118164271372
ATNGYSS	-2.006046299954581	0	-2.006046299954581	Brain Transduction (LY6C1)	sat_mut	-2.006046299954581	-2.006046299954581
ATPGWSA	-6.886556489935382	0	-6.886556489935382	Brain Transduction (LY6C1)	sat_mut	-6.886556489935382	-6.886556489935382
ATPGYSA	-2.6489604392238757	0	-2.6489604392238757	Brain Transduction (LY6C1)	sat_mut	-2.6489604392238757	-2.6489604392238757
ATPGYSS	-3.488569995995451	0	-3.488569995995451	Brain Transduction (LY6C1)	sat_mut	-3.488569995995451	-3.488569995995451
ATQGWSA	-7.740633682044088	0	-7.740633682044088	Brain Transduction (LY6C1)	sat_mut	-7.740633682044088	-7.740633682044088
ATQGYSA	-8.669651768245199	0	-8.669651768245199	Brain Transduction (LY6C1)	sat_mut	-8.669651768245199	-8.669651768245199
ATQGYSS	-0.3406483849000548	0	-0.3406483849000548	Brain Transduction (LY6C1)	sat_mut	-0.3406483849000548	-0.3406483849000548
ATRGYSA	-2.196106229230473	0	-2.196106229230473	Brain Transduction (LY6C1)	sat_mut	-2.196106229230473	-2.196106229230473
ATRGYSS	1.5051479252389732	0	1.5051479252389732	Brain Transduction (LY6C1)	sat_mut	1.5051479252389732	1.5051479252389732
ATSGWSA	-7.217444298536692	0	-7.217444298536692	Brain Transduction (LY6C1)	sat_mut	-7.217444298536692	-7.217444298536692
ATSGYSA	-2.055422399537821	0	-2.055422399537821	Brain Transduction (LY6C1)	sat_mut	-2.055422399537821	-2.055422399537821
ATSGYSS	-7.966912184048729	0	-7.966912184048729	Brain Transduction (LY6C1)	sat_mut	-7.966912184048729	-7.966912184048729
ATTGWSA	-1.9315537916761487	0	-1.9315537916761487	Brain Transduction (LY6C1)	sat_mut	-1.9315537916761487	-1.9315537916761487
ATTGYSA	-0.6407448687656272	0	-0.6407448687656272	Brain Transduction (LY6C1)	sat_mut	-0.6407448687656272	-0.6407448687656272
ATTGYSS	-6.667826690444172	0	-6.667826690444172	Brain Transduction (LY6C1)	sat_mut	-6.667826690444172	-6.667826690444172
AVAGYSA	-0.1988635516821795	0	-0.1988635516821795	Brain Transduction (LY6C1)	sat_mut	-0.1988635516821795	-0.1988635516821795
AVAGYSS	-3.0929093276086435	0	-3.0929093276086435	Brain Transduction (LY6C1)	sat_mut	-3.0929093276086435	-3.0929093276086435
AVDGYSS	-2.1441375023504032	0	-2.1441375023504032	Brain Transduction (LY6C1)	sat_mut	-2.1441375023504032	-2.1441375023504032
AVEGWSS	-9.200810416902875	0	-9.200810416902875	Brain Transduction (LY6C1)	sat_mut	-9.200810416902875	-9.200810416902875
AVEGYSA	-8.91196634733352	0	-8.91196634733352	Brain Transduction (LY6C1)	sat_mut	-8.91196634733352	-8.91196634733352
AVEGYSS	-2.835623953329589	0	-2.835623953329589	Brain Transduction (LY6C1)	sat_mut	-2.835623953329589	-2.835623953329589
AVGGWSA	-3.085402118389495	0	-3.085402118389495	Brain Transduction (LY6C1)	sat_mut	-3.085402118389495	-3.085402118389495
AVGGYSA	-2.908167936012976	0	-2.908167936012976	Brain Transduction (LY6C1)	sat_mut	-2.908167936012976	-2.908167936012976
AVGGYSS	-1.805782780812889	0	-1.805782780812889	Brain Transduction (LY6C1)	sat_mut	-1.805782780812889	-1.805782780812889
AVHGYSA	-1.355087551849922	0	-1.355087551849922	Brain Transduction (LY6C1)	sat_mut	-1.355087551849922	-1.355087551849922
AVHGYSS	-0.3543650813860811	0	-0.3543650813860811	Brain Transduction (LY6C1)	sat_mut	-0.3543650813860811	-0.3543650813860811
AVKGWSA	-2.861575463752797	0	-2.861575463752797	Brain Transduction (LY6C1)	sat_mut	-2.861575463752797	-2.861575463752797
AVKGYSA	-7.381569749568172	0	-7.381569749568172	Brain Transduction (LY6C1)	sat_mut	-7.381569749568172	-7.381569749568172
AVKGYSS	-0.1400978248835766	0	-0.1400978248835766	Brain Transduction (LY6C1)	sat_mut	-0.1400978248835766	-0.1400978248835766
AVLGYSS	-9.28830713326711	0	-9.28830713326711	Brain Transduction (LY6C1)	sat_mut	-9.28830713326711	-9.28830713326711
AVMGYSA	-1.4781003083053403	0	-1.4781003083053403	Brain Transduction (LY6C1)	sat_mut	-1.4781003083053403	-1.4781003083053403
AVMGYSS	-2.248449677504384	0	-2.248449677504384	Brain Transduction (LY6C1)	sat_mut	-2.248449677504384	-2.248449677504384
AVNGWSA	-2.0864505029593645	0	-2.0864505029593645	Brain Transduction (LY6C1)	sat_mut	-2.0864505029593645	-2.0864505029593645
AVNGYSA	-0.7114789161640208	0	-0.7114789161640208	Brain Transduction (LY6C1)	sat_mut	-0.7114789161640208	-0.7114789161640208
AVNGYSS	-6.417542703986682	0	-6.417542703986682	Brain Transduction (LY6C1)	sat_mut	-6.417542703986682	-6.417542703986682
AVPGWSA	-8.72248492332581	0	-8.72248492332581	Brain Transduction (LY6C1)	sat_mut	-8.72248492332581	-8.72248492332581
AVPGYSA	1.824040676831988	0	1.824040676831988	Brain Transduction (LY6C1)	sat_mut	1.824040676831988	1.824040676831988
AVPGYSS	-3.843630890256779	0	-3.843630890256779	Brain Transduction (LY6C1)	sat_mut	-3.843630890256779	-3.843630890256779
AVQGWSA	-2.6460667313487294	0	-2.6460667313487294	Brain Transduction (LY6C1)	sat_mut	-2.6460667313487294	-2.6460667313487294
AVQGWSS	-7.489449415309703	0	-7.489449415309703	Brain Transduction (LY6C1)	sat_mut	-7.489449415309703	-7.489449415309703
AVQGYSA	-0.2623004372361333	0	-0.2623004372361333	Brain Transduction (LY6C1)	sat_mut	-0.2623004372361333	-0.2623004372361333
AVQGYSS	-0.5569592384899987	0	-0.5569592384899987	Brain Transduction (LY6C1)	sat_mut	-0.5569592384899987	-0.5569592384899987
AVRGYSA	-7.577081061683465	0	-7.577081061683465	Brain Transduction (LY6C1)	sat_mut	-7.577081061683465	-7.577081061683465
AVRGYSS	-7.990700612106215	0	-7.990700612106215	Brain Transduction (LY6C1)	sat_mut	-7.990700612106215	-7.990700612106215
AVSGWSA	-8.686940040741689	0	-8.686940040741689	Brain Transduction (LY6C1)	sat_mut	-8.686940040741689	-8.686940040741689
AVSGYSA	-7.813153005456002	0	-7.813153005456002	Brain Transduction (LY6C1)	sat_mut	-7.813153005456002	-7.813153005456002
AVSGYSS	-7.677285665878616	0	-7.677285665878616	Brain Transduction (LY6C1)	sat_mut	-7.677285665878616	-7.677285665878616
AVTGYSA	-1.7437475034249468	0	-1.7437475034249468	Brain Transduction (LY6C1)	sat_mut	-1.7437475034249468	-1.7437475034249468
AVTGYSS	-2.7130572788510348	0	-2.7130572788510348	Brain Transduction (LY6C1)	sat_mut	-2.7130572788510348	-2.7130572788510348
AVVGYSS	0.4430276787621097	0	0.4430276787621097	Brain Transduction (LY6C1)	sat_mut	0.4430276787621097	0.4430276787621097
AYAGYSA	-2.2220628938951315	0	-2.2220628938951315	Brain Transduction (LY6C1)	sat_mut	-2.2220628938951315	-2.2220628938951315
AYDGWSA	-10.60160956183246	0	-10.60160956183246	Brain Transduction (LY6C1)	sat_mut	-10.60160956183246	-10.60160956183246
AYDGYSA	-10.18815289076664	0	-10.18815289076664	Brain Transduction (LY6C1)	sat_mut	-10.18815289076664	-10.18815289076664
AYEGWSA	-8.935644774817558	0	-8.935644774817558	Brain Transduction (LY6C1)	sat_mut	-8.935644774817558	-8.935644774817558
AYEGYSA	-4.958047831513195	0	-4.958047831513195	Brain Transduction (LY6C1)	sat_mut	-4.958047831513195	-4.958047831513195
AYEGYSS	0.7750305048213904	0	0.7750305048213904	Brain Transduction (LY6C1)	sat_mut	0.7750305048213904	0.7750305048213904
AYGGYSA	-4.471494008967803	0	-4.471494008967803	Brain Transduction (LY6C1)	sat_mut	-4.471494008967803	-4.471494008967803
AYGGYSS	-4.468945031073433	0	-4.468945031073433	Brain Transduction (LY6C1)	sat_mut	-4.468945031073433	-4.468945031073433
AYHGYSA	0.7516678715299434	0	0.7516678715299434	Brain Transduction (LY6C1)	sat_mut	0.7516678715299434	0.7516678715299434
AYKGYSS	-2.956145200089671	0	-2.956145200089671	Brain Transduction (LY6C1)	sat_mut	-2.956145200089671	-2.956145200089671
AYNGYSA	-2.002058136422073	0	-2.002058136422073	Brain Transduction (LY6C1)	sat_mut	-2.002058136422073	-2.002058136422073
AYNGYSS	-5.085189795017475	0	-5.085189795017475	Brain Transduction (LY6C1)	sat_mut	-5.085189795017475	-5.085189795017475
AYPGYSA	2.3329961627359865	0	2.3329961627359865	Brain Transduction (LY6C1)	sat_mut	2.3329961627359865	2.3329961627359865
AYPGYSS	2.929062092354779	0	2.929062092354779	Brain Transduction (LY6C1)	sat_mut	2.929062092354779	2.929062092354779
AYQGYSA	-0.6262964172194216	0	-0.6262964172194216	Brain Transduction (LY6C1)	sat_mut	-0.6262964172194216	-0.6262964172194216
AYQGYSS	-0.9200540649339104	0	-0.9200540649339104	Brain Transduction (LY6C1)	sat_mut	-0.9200540649339104	-0.9200540649339104
AYSGYSA	-9.259732334005191	0	-9.259732334005191	Brain Transduction (LY6C1)	sat_mut	-9.259732334005191	-9.259732334005191
AYSGYSS	-7.471241911090879	0	-7.471241911090879	Brain Transduction (LY6C1)	sat_mut	-7.471241911090879	-7.471241911090879
AYTGYSA	-2.2903190759932035	0	-2.2903190759932035	Brain Transduction (LY6C1)	sat_mut	-2.2903190759932035	-2.2903190759932035
AYTGYSS	-0.1757738552634117	0	-0.1757738552634117	Brain Transduction (LY6C1)	sat_mut	-0.1757738552634117	-0.1757738552634117
CGPGYSA	-8.99620235159468	0	-8.99620235159468	Brain Transduction (LY6C1)	sat_mut	-8.99620235159468	-8.99620235159468
CKQGWSA	1.3545788074713492	0	1.3545788074713492	Brain Transduction (LY6C1)	sat_mut	1.3545788074713492	1.3545788074713492
CKQGYSA	-9.621787604747745	0	-9.621787604747745	Brain Transduction (LY6C1)	sat_mut	-9.621787604747745	-9.621787604747745
CNKGYSA	-9.543318518337658	0	-9.543318518337658	Brain Transduction (LY6C1)	sat_mut	-9.543318518337658	-9.543318518337658
CNQGYSA	-9.4597314825089	0	-9.4597314825089	Brain Transduction (LY6C1)	sat_mut	-9.4597314825089	-9.4597314825089
CPSGWSA	-3.676161705877632	0	-3.676161705877632	Brain Transduction (LY6C1)	sat_mut	-3.676161705877632	-3.676161705877632
CSKGYSA	-9.454644274074534	0	-9.454644274074534	Brain Transduction (LY6C1)	sat_mut	-9.454644274074534	-9.454644274074534
DAAGWSA	-0.8231640568361135	0	-0.8231640568361135	Brain Transduction (LY6C1)	sat_mut	-0.8231640568361135	-0.8231640568361135
DAAGYSA	-1.2237453925580415	0	-1.2237453925580415	Brain Transduction (LY6C1)	sat_mut	-1.2237453925580415	-1.2237453925580415
DAAGYSS	0.8029611061143317	0	0.8029611061143317	Brain Transduction (LY6C1)	sat_mut	0.8029611061143317	0.8029611061143317
DADGYSS	-8.073016234902912	0	-8.073016234902912	Brain Transduction (LY6C1)	sat_mut	-8.073016234902912	-8.073016234902912
DAEGWSS	-7.989613694480936	0	-7.989613694480936	Brain Transduction (LY6C1)	sat_mut	-7.989613694480936	-7.989613694480936
DAEGYSA	-0.3775208355348912	0	-0.3775208355348912	Brain Transduction (LY6C1)	sat_mut	-0.3775208355348912	-0.3775208355348912
DAGGWSA	-11.358740606869588	0	-11.358740606869588	Brain Transduction (LY6C1)	sat_mut	-11.358740606869588	-11.358740606869588
DAGGYSA	-1.2935921003096842	0	-1.2935921003096842	Brain Transduction (LY6C1)	sat_mut	-1.2935921003096842	-1.2935921003096842
DAGGYSS	-8.600812280634187	0	-8.600812280634187	Brain Transduction (LY6C1)	sat_mut	-8.600812280634187	-8.600812280634187
DAHGWSA	-0.6928260715858464	0	-0.6928260715858464	Brain Transduction (LY6C1)	sat_mut	-0.6928260715858464	-0.6928260715858464
DAHGWSS	-0.5219280316454503	0	-0.5219280316454503	Brain Transduction (LY6C1)	sat_mut	-0.5219280316454503	-0.5219280316454503
DAHGYSA	-7.419801587786854	0	-7.419801587786854	Brain Transduction (LY6C1)	sat_mut	-7.419801587786854	-7.419801587786854
DAHGYSS	3.0421056389310057	0	3.0421056389310057	Brain Transduction (LY6C1)	sat_mut	3.0421056389310057	3.0421056389310057
DAIGYSA	-8.611410266030337	0	-8.611410266030337	Brain Transduction (LY6C1)	sat_mut	-8.611410266030337	-8.611410266030337
DAKGWSA	-1.0902927523915646	0	-1.0902927523915646	Brain Transduction (LY6C1)	sat_mut	-1.0902927523915646	-1.0902927523915646
DAKGWSS	-2.021898668476506	0	-2.021898668476506	Brain Transduction (LY6C1)	sat_mut	-2.021898668476506	-2.021898668476506
DAKGYSA	-0.5440293166583487	0	-0.5440293166583487	Brain Transduction (LY6C1)	sat_mut	-0.5440293166583487	-0.5440293166583487
DAKGYSS	-5.9421620960019546	0	-5.9421620960019546	Brain Transduction (LY6C1)	sat_mut	-5.9421620960019546	-5.9421620960019546
DALGWSA	-9.531247226189963	0	-9.531247226189963	Brain Transduction (LY6C1)	sat_mut	-9.531247226189963	-9.531247226189963
DALGYSA	-4.78270032416161	0	-4.78270032416161	Brain Transduction (LY6C1)	sat_mut	-4.78270032416161	-4.78270032416161
DALGYSS	-8.765203008415977	0	-8.765203008415977	Brain Transduction (LY6C1)	sat_mut	-8.765203008415977	-8.765203008415977
DAMGYSA	-0.1486899545492224	0	-0.1486899545492224	Brain Transduction (LY6C1)	sat_mut	-0.1486899545492224	-0.1486899545492224
DANGWSA	-2.344770456384432	0	-2.344770456384432	Brain Transduction (LY6C1)	sat_mut	-2.344770456384432	-2.344770456384432
DANGWSS	-0.6462292048500642	0	-0.6462292048500642	Brain Transduction (LY6C1)	sat_mut	-0.6462292048500642	-0.6462292048500642
DANGYSS	-4.719269748717623	0	-4.719269748717623	Brain Transduction (LY6C1)	sat_mut	-4.719269748717623	-4.719269748717623
DAPGWSA	-4.033605000103598	0	-4.033605000103598	Brain Transduction (LY6C1)	sat_mut	-4.033605000103598	-4.033605000103598
DAQGWSA	-9.232262878356272	0	-9.232262878356272	Brain Transduction (LY6C1)	sat_mut	-9.232262878356272	-9.232262878356272
DAQGWSS	-1.9271160861053496	0	-1.9271160861053496	Brain Transduction (LY6C1)	sat_mut	-1.9271160861053496	-1.9271160861053496
DAQGYSA	-2.0230627521152966	0	-2.0230627521152966	Brain Transduction (LY6C1)	sat_mut	-2.0230627521152966	-2.0230627521152966
DAQGYSS	-0.0436663884721893	0	-0.0436663884721893	Brain Transduction (LY6C1)	sat_mut	-0.0436663884721893	-0.0436663884721893
DARGWSA	-2.3598884769970008	0	-2.3598884769970008	Brain Transduction (LY6C1)	sat_mut	-2.3598884769970008	-2.3598884769970008
DARGWSS	-2.9156273734638054	0	-2.9156273734638054	Brain Transduction (LY6C1)	sat_mut	-2.9156273734638054	-2.9156273734638054
DARGYSA	-3.742759210016363	0	-3.742759210016363	Brain Transduction (LY6C1)	sat_mut	-3.742759210016363	-3.742759210016363
DARGYSS	-6.843696202974667	0	-6.843696202974667	Brain Transduction (LY6C1)	sat_mut	-6.843696202974667	-6.843696202974667
DASGWSA	-9.291711797849077	0	-9.291711797849077	Brain Transduction (LY6C1)	sat_mut	-9.291711797849077	-9.291711797849077
DASGWSS	-8.215317201922955	0	-8.215317201922955	Brain Transduction (LY6C1)	sat_mut	-8.215317201922955	-8.215317201922955
DASGYSS	-10.71501385850475	0	-10.71501385850475	Brain Transduction (LY6C1)	sat_mut	-10.71501385850475	-10.71501385850475
DATGWSA	-10.19637047893546	0	-10.19637047893546	Brain Transduction (LY6C1)	sat_mut	-10.19637047893546	-10.19637047893546
DATGYSA	-9.055649615012168	0	-9.055649615012168	Brain Transduction (LY6C1)	sat_mut	-9.055649615012168	-9.055649615012168
DATGYSS	-9.529078906042782	0	-9.529078906042782	Brain Transduction (LY6C1)	sat_mut	-9.529078906042782	-9.529078906042782
DDAGYSS	-9.224698058287448	0	-9.224698058287448	Brain Transduction (LY6C1)	sat_mut	-9.224698058287448	-9.224698058287448
DDFGYSA	-9.30208702969572	0	-9.30208702969572	Brain Transduction (LY6C1)	sat_mut	-9.30208702969572	-9.30208702969572
DDFGYSS	-8.289948433630562	0	-8.289948433630562	Brain Transduction (LY6C1)	sat_mut	-8.289948433630562	-8.289948433630562
DDGGWSA	-8.740040894945468	0	-8.740040894945468	Brain Transduction (LY6C1)	sat_mut	-8.740040894945468	-8.740040894945468
DDGGYSS	-2.4815568804629287	0	-2.4815568804629287	Brain Transduction (LY6C1)	sat_mut	-2.4815568804629287	-2.4815568804629287
DDHGWSA	-9.340380788373098	0	-9.340380788373098	Brain Transduction (LY6C1)	sat_mut	-9.340380788373098	-9.340380788373098
DDHGWSS	-0.8888819569672233	0	-0.8888819569672233	Brain Transduction (LY6C1)	sat_mut	-0.8888819569672233	-0.8888819569672233
DDKGWSS	-3.142377525552041	0	-3.142377525552041	Brain Transduction (LY6C1)	sat_mut	-3.142377525552041	-3.142377525552041
DDKGYSA	-0.7518576892512577	0	-0.7518576892512577	Brain Transduction (LY6C1)	sat_mut	-0.7518576892512577	-0.7518576892512577
DDKGYSS	-1.882499447029581	0	-1.882499447029581	Brain Transduction (LY6C1)	sat_mut	-1.882499447029581	-1.882499447029581
DDNGWSA	-10.677941293215303	0	-10.677941293215303	Brain Transduction (LY6C1)	sat_mut	-10.677941293215303	-10.677941293215303
DDNGYSS	-9.121085360781198	0	-9.121085360781198	Brain Transduction (LY6C1)	sat_mut	-9.121085360781198	-9.121085360781198
DDRGWSA	-0.8569577457726062	0	-0.8569577457726062	Brain Transduction (LY6C1)	sat_mut	-0.8569577457726062	-0.8569577457726062
DDRGWSS	-0.121039417308044	0	-0.121039417308044	Brain Transduction (LY6C1)	sat_mut	-0.121039417308044	-0.121039417308044
DDRGYSA	-10.431232503253185	0	-10.431232503253185	Brain Transduction (LY6C1)	sat_mut	-10.431232503253185	-10.431232503253185
DDRGYSS	-4.377578880018837	0	-4.377578880018837	Brain Transduction (LY6C1)	sat_mut	-4.377578880018837	-4.377578880018837
DDSGYSA	-9.826173067258994	0	-9.826173067258994	Brain Transduction (LY6C1)	sat_mut	-9.826173067258994	-9.826173067258994
DDTGYSS	-9.696648036952038	0	-9.696648036952038	Brain Transduction (LY6C1)	sat_mut	-9.696648036952038	-9.696648036952038
DDYGYSA	-10.175933416517305	0	-10.175933416517305	Brain Transduction (LY6C1)	sat_mut	-10.175933416517305	-10.175933416517305
DEAGYSS	-1.734309305605788	0	-1.734309305605788	Brain Transduction (LY6C1)	sat_mut	-1.734309305605788	-1.734309305605788
DEEGWSA	-8.604655397598219	0	-8.604655397598219	Brain Transduction (LY6C1)	sat_mut	-8.604655397598219	-8.604655397598219
DEGGWSS	-10.41861006045073	0	-10.41861006045073	Brain Transduction (LY6C1)	sat_mut	-10.41861006045073	-10.41861006045073
DEHGWSA	-10.550714932965736	0	-10.550714932965736	Brain Transduction (LY6C1)	sat_mut	-10.550714932965736	-10.550714932965736
DEHGWSS	-3.305397155391114	0	-3.305397155391114	Brain Transduction (LY6C1)	sat_mut	-3.305397155391114	-3.305397155391114
DEKGWSA	-4.952433776998252	0	-4.952433776998252	Brain Transduction (LY6C1)	sat_mut	-4.952433776998252	-4.952433776998252
DEKGWSS	-1.1746800735765444	0	-1.1746800735765444	Brain Transduction (LY6C1)	sat_mut	-1.1746800735765444	-1.1746800735765444
DEKGYSA	-1.322433703269431	0	-1.322433703269431	Brain Transduction (LY6C1)	sat_mut	-1.322433703269431	-1.322433703269431
DELGYSA	-8.919984950943828	0	-8.919984950943828	Brain Transduction (LY6C1)	sat_mut	-8.919984950943828	-8.919984950943828
DELGYSS	-8.228583263275342	0	-8.228583263275342	Brain Transduction (LY6C1)	sat_mut	-8.228583263275342	-8.228583263275342
DEMGWSA	-9.032698941183588	0	-9.032698941183588	Brain Transduction (LY6C1)	sat_mut	-9.032698941183588	-9.032698941183588
DEMGYSS	-1.449010426466592	0	-1.449010426466592	Brain Transduction (LY6C1)	sat_mut	-1.449010426466592	-1.449010426466592
DENGWSS	-1.339171469328421	0	-1.339171469328421	Brain Transduction (LY6C1)	sat_mut	-1.339171469328421	-1.339171469328421
DENGYSA	-8.234056926127309	0	-8.234056926127309	Brain Transduction (LY6C1)	sat_mut	-8.234056926127309	-8.234056926127309
DEPGWSS	-7.166306541144996	0	-7.166306541144996	Brain Transduction (LY6C1)	sat_mut	-7.166306541144996	-7.166306541144996
DEPGYSS	-6.318829065760252	0	-6.318829065760252	Brain Transduction (LY6C1)	sat_mut	-6.318829065760252	-6.318829065760252
DERGWSA	-2.785001089211365	0	-2.785001089211365	Brain Transduction (LY6C1)	sat_mut	-2.785001089211365	-2.785001089211365
DERGWSS	0.2617817867122036	0	0.2617817867122036	Brain Transduction (LY6C1)	sat_mut	0.2617817867122036	0.2617817867122036
DERGYSA	-8.530017401073742	0	-8.530017401073742	Brain Transduction (LY6C1)	sat_mut	-8.530017401073742	-8.530017401073742
DERGYSS	-1.757428716398735	0	-1.757428716398735	Brain Transduction (LY6C1)	sat_mut	-1.757428716398735	-1.757428716398735
DETGWSA	-9.556892575833526	0	-9.556892575833526	Brain Transduction (LY6C1)	sat_mut	-9.556892575833526	-9.556892575833526
DETGYSA	-10.0985487579795	0	-10.0985487579795	Brain Transduction (LY6C1)	sat_mut	-10.0985487579795	-10.0985487579795
DEVGYSA	-3.69123420987598	0	-3.69123420987598	Brain Transduction (LY6C1)	sat_mut	-3.69123420987598	-3.69123420987598
DFGGYSA	-0.7082793796800465	0	-0.7082793796800465	Brain Transduction (LY6C1)	sat_mut	-0.7082793796800465	-0.7082793796800465
DFHGYSS	-0.9048112266691576	0	-0.9048112266691576	Brain Transduction (LY6C1)	sat_mut	-0.9048112266691576	-0.9048112266691576
DFKGWSA	-1.3285316612177585	0	-1.3285316612177585	Brain Transduction (LY6C1)	sat_mut	-1.3285316612177585	-1.3285316612177585
DFKGYSA	-2.9031390410605145	0	-2.9031390410605145	Brain Transduction (LY6C1)	sat_mut	-2.9031390410605145	-2.9031390410605145
DFKGYSS	-1.4687475382611708	0	-1.4687475382611708	Brain Transduction (LY6C1)	sat_mut	-1.4687475382611708	-1.4687475382611708
DFNGYSA	-8.356935378231325	0	-8.356935378231325	Brain Transduction (LY6C1)	sat_mut	-8.356935378231325	-8.356935378231325
DFQGYSA	-10.254455730802398	0	-10.254455730802398	Brain Transduction (LY6C1)	sat_mut	-10.254455730802398	-10.254455730802398
DFRGYSA	-9.629540219836157	0	-9.629540219836157	Brain Transduction (LY6C1)	sat_mut	-9.629540219836157	-9.629540219836157
DFRGYSS	-2.0029606275215683	0	-2.0029606275215683	Brain Transduction (LY6C1)	sat_mut	-2.0029606275215683	-2.0029606275215683
DGAGYSA	-0.1441349806209467	0	-0.1441349806209467	Brain Transduction (LY6C1)	sat_mut	-0.1441349806209467	-0.1441349806209467
DGDGWSA	-9.84335971167915	0	-9.84335971167915	Brain Transduction (LY6C1)	sat_mut	-9.84335971167915	-9.84335971167915
DGEGYSS	-2.3958686869656787	0	-2.3958686869656787	Brain Transduction (LY6C1)	sat_mut	-2.3958686869656787	-2.3958686869656787
DGFGYSA	-1.3714033229957836	0	-1.3714033229957836	Brain Transduction (LY6C1)	sat_mut	-1.3714033229957836	-1.3714033229957836
DGFGYSS	-2.550382962806973	0	-2.550382962806973	Brain Transduction (LY6C1)	sat_mut	-2.550382962806973	-2.550382962806973
DGGGYSA	-2.1026277699693785	0	-2.1026277699693785	Brain Transduction (LY6C1)	sat_mut	-2.1026277699693785	-2.1026277699693785
DGGGYSS	-7.757618901631925	0	-7.757618901631925	Brain Transduction (LY6C1)	sat_mut	-7.757618901631925	-7.757618901631925
DGHGWSA	-0.3256787923027495	0	-0.3256787923027495	Brain Transduction (LY6C1)	sat_mut	-0.3256787923027495	-0.3256787923027495
DGHGYSA	-0.5770170284266622	0	-0.5770170284266622	Brain Transduction (LY6C1)	sat_mut	-0.5770170284266622	-0.5770170284266622
DGHGYSS	-9.354886500000116	0	-9.354886500000116	Brain Transduction (LY6C1)	sat_mut	-9.354886500000116	-9.354886500000116
DGIGWSA	-8.416478163935341	0	-8.416478163935341	Brain Transduction (LY6C1)	sat_mut	-8.416478163935341	-8.416478163935341
DGKGWSA	-3.165644088860673	0	-3.165644088860673	Brain Transduction (LY6C1)	sat_mut	-3.165644088860673	-3.165644088860673
DGKGWSS	-1.0267489317331493	0	-1.0267489317331493	Brain Transduction (LY6C1)	sat_mut	-1.0267489317331493	-1.0267489317331493
DGKGYSA	-8.716974026970906	0	-8.716974026970906	Brain Transduction (LY6C1)	sat_mut	-8.716974026970906	-8.716974026970906
DGKGYSS	-1.676400114857591	0	-1.676400114857591	Brain Transduction (LY6C1)	sat_mut	-1.676400114857591	-1.676400114857591
DGMGWSA	-2.049455777743741	0	-2.049455777743741	Brain Transduction (LY6C1)	sat_mut	-2.049455777743741	-2.049455777743741
DGMGYSA	-2.103069036970493	0	-2.103069036970493	Brain Transduction (LY6C1)	sat_mut	-2.103069036970493	-2.103069036970493
DGNGWSA	-1.3188172648616483	0	-1.3188172648616483	Brain Transduction (LY6C1)	sat_mut	-1.3188172648616483	-1.3188172648616483
DGNGYSA	-1.749375205450381	0	-1.749375205450381	Brain Transduction (LY6C1)	sat_mut	-1.749375205450381	-1.749375205450381
DGNGYSS	-8.591720116420017	0	-8.591720116420017	Brain Transduction (LY6C1)	sat_mut	-8.591720116420017	-8.591720116420017
DGPGWSA	-0.0310165733341724	0	-0.0310165733341724	Brain Transduction (LY6C1)	sat_mut	-0.0310165733341724	-0.0310165733341724
DGPGYSA	0.134223067351651	0	0.134223067351651	Brain Transduction (LY6C1)	sat_mut	0.134223067351651	0.134223067351651
DGQGWSA	-1.148768899925367	0	-1.148768899925367	Brain Transduction (LY6C1)	sat_mut	-1.148768899925367	-1.148768899925367
DGQGYSA	0.7381347103593193	0	0.7381347103593193	Brain Transduction (LY6C1)	sat_mut	0.7381347103593193	0.7381347103593193
DGRGWSA	-2.428019540990413	0	-2.428019540990413	Brain Transduction (LY6C1)	sat_mut	-2.428019540990413	-2.428019540990413
DGRGWSS	-4.17621661531104	0	-4.17621661531104	Brain Transduction (LY6C1)	sat_mut	-4.17621661531104	-4.17621661531104
DGRGYSA	-4.654222680224304	0	-4.654222680224304	Brain Transduction (LY6C1)	sat_mut	-4.654222680224304	-4.654222680224304
DGRGYSS	-2.5802858477413926	0	-2.5802858477413926	Brain Transduction (LY6C1)	sat_mut	-2.5802858477413926	-2.5802858477413926
DGTGWSA	-8.290145045545756	0	-8.290145045545756	Brain Transduction (LY6C1)	sat_mut	-8.290145045545756	-8.290145045545756
DGVGYSA	-9.292186931222728	0	-9.292186931222728	Brain Transduction (LY6C1)	sat_mut	-9.292186931222728	-9.292186931222728
DGYGYSA	-9.95510097032731	0	-9.95510097032731	Brain Transduction (LY6C1)	sat_mut	-9.95510097032731	-9.95510097032731
DHAGYSA	-4.509640889039072	0	-4.509640889039072	Brain Transduction (LY6C1)	sat_mut	-4.509640889039072	-4.509640889039072
DHAGYSS	-8.147466293250202	0	-8.147466293250202	Brain Transduction (LY6C1)	sat_mut	-8.147466293250202	-8.147466293250202
DHEGYSA	-2.348835364013688	0	-2.348835364013688	Brain Transduction (LY6C1)	sat_mut	-2.348835364013688	-2.348835364013688
DHFGYSA	-3.621734133248496	0	-3.621734133248496	Brain Transduction (LY6C1)	sat_mut	-3.621734133248496	-3.621734133248496
DHGGWSA	-8.260222103362963	0	-8.260222103362963	Brain Transduction (LY6C1)	sat_mut	-8.260222103362963	-8.260222103362963
DHGGYSA	-8.431185105942111	0	-8.431185105942111	Brain Transduction (LY6C1)	sat_mut	-8.431185105942111	-8.431185105942111
DHGGYSS	-3.5536499749960755	0	-3.5536499749960755	Brain Transduction (LY6C1)	sat_mut	-3.5536499749960755	-3.5536499749960755
DHHGWSA	0.3897524824846502	0	0.3897524824846502	Brain Transduction (LY6C1)	sat_mut	0.3897524824846502	0.3897524824846502
DHHGYSA	-1.5020683728064577	0	-1.5020683728064577	Brain Transduction (LY6C1)	sat_mut	-1.5020683728064577	-1.5020683728064577
DHHGYSS	-2.0037712117673605	0	-2.0037712117673605	Brain Transduction (LY6C1)	sat_mut	-2.0037712117673605	-2.0037712117673605
DHIGYSA	-1.4089276161002309	0	-1.4089276161002309	Brain Transduction (LY6C1)	sat_mut	-1.4089276161002309	-1.4089276161002309
DHIGYSS	-3.4087614195882625	0	-3.4087614195882625	Brain Transduction (LY6C1)	sat_mut	-3.4087614195882625	-3.4087614195882625
DHKGWSA	-4.035434514876849	0	-4.035434514876849	Brain Transduction (LY6C1)	sat_mut	-4.035434514876849	-4.035434514876849
DHKGWSS	-1.448005681907824	0	-1.448005681907824	Brain Transduction (LY6C1)	sat_mut	-1.448005681907824	-1.448005681907824
DHKGYSA	-9.128714312391963	0	-9.128714312391963	Brain Transduction (LY6C1)	sat_mut	-9.128714312391963	-9.128714312391963
DHKGYSS	-8.672929979689469	0	-8.672929979689469	Brain Transduction (LY6C1)	sat_mut	-8.672929979689469	-8.672929979689469
DHLGYSA	-3.951940436035472	0	-3.951940436035472	Brain Transduction (LY6C1)	sat_mut	-3.951940436035472	-3.951940436035472
DHMGYSA	-8.348714116588438	0	-8.348714116588438	Brain Transduction (LY6C1)	sat_mut	-8.348714116588438	-8.348714116588438
DHNGYSA	-2.469391440222248	0	-2.469391440222248	Brain Transduction (LY6C1)	sat_mut	-2.469391440222248	-2.469391440222248
DHNGYSS	0.0209733299498022	0	0.0209733299498022	Brain Transduction (LY6C1)	sat_mut	0.0209733299498022	0.0209733299498022
DHPGWSA	-10.218550084416725	0	-10.218550084416725	Brain Transduction (LY6C1)	sat_mut	-10.218550084416725	-10.218550084416725
DHPGYSA	-6.060266390147241	0	-6.060266390147241	Brain Transduction (LY6C1)	sat_mut	-6.060266390147241	-6.060266390147241
DHQGWSA	-9.034386843221684	0	-9.034386843221684	Brain Transduction (LY6C1)	sat_mut	-9.034386843221684	-9.034386843221684
DHQGWSS	-4.231767037506826	0	-4.231767037506826	Brain Transduction (LY6C1)	sat_mut	-4.231767037506826	-4.231767037506826
DHQGYSA	-0.0153217620425716	0	-0.0153217620425716	Brain Transduction (LY6C1)	sat_mut	-0.0153217620425716	-0.0153217620425716
DHQGYSS	-9.20319419239706	0	-9.20319419239706	Brain Transduction (LY6C1)	sat_mut	-9.20319419239706	-9.20319419239706
DHRGWSA	0.0083820548127113	0	0.0083820548127113	Brain Transduction (LY6C1)	sat_mut	0.0083820548127113	0.0083820548127113
DHRGWSS	0.1171691961694992	0	0.1171691961694992	Brain Transduction (LY6C1)	sat_mut	0.1171691961694992	0.1171691961694992
DHRGYSA	-0.3770585570920431	0	-0.3770585570920431	Brain Transduction (LY6C1)	sat_mut	-0.3770585570920431	-0.3770585570920431
DHRGYSS	-9.678382226937464	0	-9.678382226937464	Brain Transduction (LY6C1)	sat_mut	-9.678382226937464	-9.678382226937464
DHSGYSA	0.271448222059244	0	0.271448222059244	Brain Transduction (LY6C1)	sat_mut	0.271448222059244	0.271448222059244
DHSGYSS	-6.187564704207497	0	-6.187564704207497	Brain Transduction (LY6C1)	sat_mut	-6.187564704207497	-6.187564704207497
DHTGWSA	-10.735902519358165	0	-10.735902519358165	Brain Transduction (LY6C1)	sat_mut	-10.735902519358165	-10.735902519358165
DHTGYSA	-0.4932746292322308	0	-0.4932746292322308	Brain Transduction (LY6C1)	sat_mut	-0.4932746292322308	-0.4932746292322308
DHTGYSS	-10.540089949254195	0	-10.540089949254195	Brain Transduction (LY6C1)	sat_mut	-10.540089949254195	-10.540089949254195
DHVGYSA	-1.4752077269366028	0	-1.4752077269366028	Brain Transduction (LY6C1)	sat_mut	-1.4752077269366028	-1.4752077269366028
DHYGYSA	-7.300874864914364	0	-7.300874864914364	Brain Transduction (LY6C1)	sat_mut	-7.300874864914364	-7.300874864914364
DIAGWSA	-9.25411873770799	0	-9.25411873770799	Brain Transduction (LY6C1)	sat_mut	-9.25411873770799	-9.25411873770799
DIAGYSA	-4.071449412719125	0	-4.071449412719125	Brain Transduction (LY6C1)	sat_mut	-4.071449412719125	-4.071449412719125
DIAGYSS	-9.40091513014097	0	-9.40091513014097	Brain Transduction (LY6C1)	sat_mut	-9.40091513014097	-9.40091513014097
DIDGWSA	-9.973974834036245	0	-9.973974834036245	Brain Transduction (LY6C1)	sat_mut	-9.973974834036245	-9.973974834036245
DIGGWSA	-10.744077227864327	0	-10.744077227864327	Brain Transduction (LY6C1)	sat_mut	-10.744077227864327	-10.744077227864327
DIGGYSA	1.7829838347840992	0	1.7829838347840992	Brain Transduction (LY6C1)	sat_mut	1.7829838347840992	1.7829838347840992
DIGGYSS	1.1404913352444035	0	1.1404913352444035	Brain Transduction (LY6C1)	sat_mut	1.1404913352444035	1.1404913352444035
DIHGWSA	0.6054285743909812	0	0.6054285743909812	Brain Transduction (LY6C1)	sat_mut	0.6054285743909812	0.6054285743909812
DIKGWSA	-1.3303165552463772	0	-1.3303165552463772	Brain Transduction (LY6C1)	sat_mut	-1.3303165552463772	-1.3303165552463772
DIKGWSS	-2.976880002974563	0	-2.976880002974563	Brain Transduction (LY6C1)	sat_mut	-2.976880002974563	-2.976880002974563
DIKGYSA	-2.1788893576236426	0	-2.1788893576236426	Brain Transduction (LY6C1)	sat_mut	-2.1788893576236426	-2.1788893576236426
DIKGYSS	-4.525747033588705	0	-4.525747033588705	Brain Transduction (LY6C1)	sat_mut	-4.525747033588705	-4.525747033588705
DIMGWSA	0.0864791109084445	0	0.0864791109084445	Brain Transduction (LY6C1)	sat_mut	0.0864791109084445	0.0864791109084445
DINGWSS	-1.16650165625291	0	-1.16650165625291	Brain Transduction (LY6C1)	sat_mut	-1.16650165625291	-1.16650165625291
DIPGWSA	-2.0896138461469955	0	-2.0896138461469955	Brain Transduction (LY6C1)	sat_mut	-2.0896138461469955	-2.0896138461469955
DIPGWSS	-2.6168745747762685	0	-2.6168745747762685	Brain Transduction (LY6C1)	sat_mut	-2.6168745747762685	-2.6168745747762685
DIPGYSS	0.1968951286711844	0	0.1968951286711844	Brain Transduction (LY6C1)	sat_mut	0.1968951286711844	0.1968951286711844
DIQGWSA	-2.4102062172603	0	-2.4102062172603	Brain Transduction (LY6C1)	sat_mut	-2.4102062172603	-2.4102062172603
DIRGWSA	-4.419183185929111	0	-4.419183185929111	Brain Transduction (LY6C1)	sat_mut	-4.419183185929111	-4.419183185929111
DIRGYSA	-2.3468591139497867	0	-2.3468591139497867	Brain Transduction (LY6C1)	sat_mut	-2.3468591139497867	-2.3468591139497867
DIRGYSS	-2.9038285857573745	0	-2.9038285857573745	Brain Transduction (LY6C1)	sat_mut	-2.9038285857573745	-2.9038285857573745
DISGWSA	-9.249615540532323	0	-9.249615540532323	Brain Transduction (LY6C1)	sat_mut	-9.249615540532323	-9.249615540532323
DISGYSA	-2.359265083377922	0	-2.359265083377922	Brain Transduction (LY6C1)	sat_mut	-2.359265083377922	-2.359265083377922
DISGYSS	-0.8273664732958682	0	-0.8273664732958682	Brain Transduction (LY6C1)	sat_mut	-0.8273664732958682	-0.8273664732958682
DITGYSS	-8.855171141857028	0	-8.855171141857028	Brain Transduction (LY6C1)	sat_mut	-8.855171141857028	-8.855171141857028
DIVGYSS	-3.2782648481057004	0	-3.2782648481057004	Brain Transduction (LY6C1)	sat_mut	-3.2782648481057004	-3.2782648481057004
DKAGWSA	0.0308286486895177	0	0.0308286486895177	Brain Transduction (LY6C1)	sat_mut	0.0308286486895177	0.0308286486895177
DKAGWSS	-1.3214348602940198	0	-1.3214348602940198	Brain Transduction (LY6C1)	sat_mut	-1.3214348602940198	-1.3214348602940198
DKAGYSA	-3.657249462686445	0	-3.657249462686445	Brain Transduction (LY6C1)	sat_mut	-3.657249462686445	-3.657249462686445
DKAGYSS	-1.7947033956204768	0	-1.7947033956204768	Brain Transduction (LY6C1)	sat_mut	-1.7947033956204768	-1.7947033956204768
DKDGWSA	-9.962239743616506	0	-9.962239743616506	Brain Transduction (LY6C1)	sat_mut	-9.962239743616506	-9.962239743616506
DKDGWSS	-8.664012065801774	0	-8.664012065801774	Brain Transduction (LY6C1)	sat_mut	-8.664012065801774	-8.664012065801774
DKDGYSS	-9.013788829759113	0	-9.013788829759113	Brain Transduction (LY6C1)	sat_mut	-9.013788829759113	-9.013788829759113
DKEGWSA	-9.863533683518412	0	-9.863533683518412	Brain Transduction (LY6C1)	sat_mut	-9.863533683518412	-9.863533683518412
DKEGYSA	-8.644849201239408	0	-8.644849201239408	Brain Transduction (LY6C1)	sat_mut	-8.644849201239408	-8.644849201239408
DKEGYSS	-9.757644856038745	0	-9.757644856038745	Brain Transduction (LY6C1)	sat_mut	-9.757644856038745	-9.757644856038745
DKFGYSA	-3.2466012785633698	0	-3.2466012785633698	Brain Transduction (LY6C1)	sat_mut	-3.2466012785633698	-3.2466012785633698
DKFGYSS	-0.5241418804324204	0	-0.5241418804324204	Brain Transduction (LY6C1)	sat_mut	-0.5241418804324204	-0.5241418804324204
DKGGWSA	-8.040643481315408	0	-8.040643481315408	Brain Transduction (LY6C1)	sat_mut	-8.040643481315408	-8.040643481315408
DKGGWSS	-9.967775268215656	0	-9.967775268215656	Brain Transduction (LY6C1)	sat_mut	-9.967775268215656	-9.967775268215656
DKGGYSA	0.3929456293083176	0	0.3929456293083176	Brain Transduction (LY6C1)	sat_mut	0.3929456293083176	0.3929456293083176
DKGGYSS	-2.9618553001918912	0	-2.9618553001918912	Brain Transduction (LY6C1)	sat_mut	-2.9618553001918912	-2.9618553001918912
DKHGWSA	-2.1026411720036853	0	-2.1026411720036853	Brain Transduction (LY6C1)	sat_mut	-2.1026411720036853	-2.1026411720036853
DKHGWSS	-1.727415332701237	0	-1.727415332701237	Brain Transduction (LY6C1)	sat_mut	-1.727415332701237	-1.727415332701237
DKHGYSA	-4.481221445995526	0	-4.481221445995526	Brain Transduction (LY6C1)	sat_mut	-4.481221445995526	-4.481221445995526
DKHGYSS	-1.367777215052242	0	-1.367777215052242	Brain Transduction (LY6C1)	sat_mut	-1.367777215052242	-1.367777215052242
DKIGWSA	0.0800544662416912	0	0.0800544662416912	Brain Transduction (LY6C1)	sat_mut	0.0800544662416912	0.0800544662416912
DKIGYSA	0.9071539483766224	0	0.9071539483766224	Brain Transduction (LY6C1)	sat_mut	0.9071539483766224	0.9071539483766224
DKIGYSS	0.4831881823655695	0	0.4831881823655695	Brain Transduction (LY6C1)	sat_mut	0.4831881823655695	0.4831881823655695
DKKGWSA	-3.3063723769237203	0	-3.3063723769237203	Brain Transduction (LY6C1)	sat_mut	-3.3063723769237203	-3.3063723769237203
DKKGWSS	-1.4956967795685845	0	-1.4956967795685845	Brain Transduction (LY6C1)	sat_mut	-1.4956967795685845	-1.4956967795685845
DKKGYSA	-0.8026971030391769	0	-0.8026971030391769	Brain Transduction (LY6C1)	sat_mut	-0.8026971030391769	-0.8026971030391769
DKKGYSS	-1.7461959850588429	0	-1.7461959850588429	Brain Transduction (LY6C1)	sat_mut	-1.7461959850588429	-1.7461959850588429
DKLGWSA	-3.5146585183170957	0	-3.5146585183170957	Brain Transduction (LY6C1)	sat_mut	-3.5146585183170957	-3.5146585183170957
DKLGYSA	-8.342593966925955	0	-8.342593966925955	Brain Transduction (LY6C1)	sat_mut	-8.342593966925955	-8.342593966925955
DKLGYSS	-2.277834061279832	0	-2.277834061279832	Brain Transduction (LY6C1)	sat_mut	-2.277834061279832	-2.277834061279832
DKMGWSA	-2.493593177052343	0	-2.493593177052343	Brain Transduction (LY6C1)	sat_mut	-2.493593177052343	-2.493593177052343
DKMGWSS	-10.50232054035834	0	-10.50232054035834	Brain Transduction (LY6C1)	sat_mut	-10.50232054035834	-10.50232054035834
DKMGYSA	-9.857069964888192	0	-9.857069964888192	Brain Transduction (LY6C1)	sat_mut	-9.857069964888192	-9.857069964888192
DKMGYSS	-9.016922336574792	0	-9.016922336574792	Brain Transduction (LY6C1)	sat_mut	-9.016922336574792	-9.016922336574792
DKNGWSA	-10.773681936386716	0	-10.773681936386716	Brain Transduction (LY6C1)	sat_mut	-10.773681936386716	-10.773681936386716
DKNGWSS	-9.134787907382584	0	-9.134787907382584	Brain Transduction (LY6C1)	sat_mut	-9.134787907382584	-9.134787907382584
DKNGYSA	-11.012754590560904	0	-11.012754590560904	Brain Transduction (LY6C1)	sat_mut	-11.012754590560904	-11.012754590560904
DKNGYSS	-6.307949166401916	0	-6.307949166401916	Brain Transduction (LY6C1)	sat_mut	-6.307949166401916	-6.307949166401916
DKPGWSA	-1.9281711680787537	0	-1.9281711680787537	Brain Transduction (LY6C1)	sat_mut	-1.9281711680787537	-1.9281711680787537
DKPGWSS	-0.7379511022349927	0	-0.7379511022349927	Brain Transduction (LY6C1)	sat_mut	-0.7379511022349927	-0.7379511022349927
DKPGYSS	-1.0241220639370243	0	-1.0241220639370243	Brain Transduction (LY6C1)	sat_mut	-1.0241220639370243	-1.0241220639370243
DKQGWSA	-1.1826487892844824	0	-1.1826487892844824	Brain Transduction (LY6C1)	sat_mut	-1.1826487892844824	-1.1826487892844824
DKQGWSS	-1.6743414220559765	0	-1.6743414220559765	Brain Transduction (LY6C1)	sat_mut	-1.6743414220559765	-1.6743414220559765
DKQGYSA	-1.5035335204976392	0	-1.5035335204976392	Brain Transduction (LY6C1)	sat_mut	-1.5035335204976392	-1.5035335204976392
DKQGYSS	-3.238222766138061	0	-3.238222766138061	Brain Transduction (LY6C1)	sat_mut	-3.238222766138061	-3.238222766138061
DKRGWSA	-8.716116786606248	0	-8.716116786606248	Brain Transduction (LY6C1)	sat_mut	-8.716116786606248	-8.716116786606248
DKRGYSA	-8.823557088618585	0	-8.823557088618585	Brain Transduction (LY6C1)	sat_mut	-8.823557088618585	-8.823557088618585
DKRGYSS	-3.2178304333697247	0	-3.2178304333697247	Brain Transduction (LY6C1)	sat_mut	-3.2178304333697247	-3.2178304333697247
DKSGWSA	-4.60213147893563	0	-4.60213147893563	Brain Transduction (LY6C1)	sat_mut	-4.60213147893563	-4.60213147893563
DKSGWSS	-9.68381071869758	0	-9.68381071869758	Brain Transduction (LY6C1)	sat_mut	-9.68381071869758	-9.68381071869758
DKSGYSS	-2.148669558666313	0	-2.148669558666313	Brain Transduction (LY6C1)	sat_mut	-2.148669558666313	-2.148669558666313
DKTGWSA	0.588229051326782	0	0.588229051326782	Brain Transduction (LY6C1)	sat_mut	0.588229051326782	0.588229051326782
DKTGWSS	-10.636714146233556	0	-10.636714146233556	Brain Transduction (LY6C1)	sat_mut	-10.636714146233556	-10.636714146233556
DKTGYSA	-2.909563409882169	0	-2.909563409882169	Brain Transduction (LY6C1)	sat_mut	-2.909563409882169	-2.909563409882169
DKTGYSS	-10.440593170919293	0	-10.440593170919293	Brain Transduction (LY6C1)	sat_mut	-10.440593170919293	-10.440593170919293
DKVGWSA	0.630857557632788	0	0.630857557632788	Brain Transduction (LY6C1)	sat_mut	0.630857557632788	0.630857557632788
DKVGWSS	-0.4644992621020906	0	-0.4644992621020906	Brain Transduction (LY6C1)	sat_mut	-0.4644992621020906	-0.4644992621020906
DKVGYSA	-1.6913886003979468	0	-1.6913886003979468	Brain Transduction (LY6C1)	sat_mut	-1.6913886003979468	-1.6913886003979468
DKVGYSS	0.3779231785419148	0	0.3779231785419148	Brain Transduction (LY6C1)	sat_mut	0.3779231785419148	0.3779231785419148
DKWGYSA	-0.2380246460592624	0	-0.2380246460592624	Brain Transduction (LY6C1)	sat_mut	-0.2380246460592624	-0.2380246460592624
DKYGYSA	-9.330683551418064	0	-9.330683551418064	Brain Transduction (LY6C1)	sat_mut	-9.330683551418064	-9.330683551418064
DKYGYSS	-1.6847130743256895	0	-1.6847130743256895	Brain Transduction (LY6C1)	sat_mut	-1.6847130743256895	-1.6847130743256895
DLAGYSS	-2.164286656417477	0	-2.164286656417477	Brain Transduction (LY6C1)	sat_mut	-2.164286656417477	-2.164286656417477
DLFGYSA	-10.21762498393498	0	-10.21762498393498	Brain Transduction (LY6C1)	sat_mut	-10.21762498393498	-10.21762498393498
DLGGWSA	-8.807854673354052	0	-8.807854673354052	Brain Transduction (LY6C1)	sat_mut	-8.807854673354052	-8.807854673354052
DLGGYSA	-3.227452474076877	0	-3.227452474076877	Brain Transduction (LY6C1)	sat_mut	-3.227452474076877	-3.227452474076877
DLHGWSA	-5.989323205966447	0	-5.989323205966447	Brain Transduction (LY6C1)	sat_mut	-5.989323205966447	-5.989323205966447
DLHGYSA	-9.304222740022624	0	-9.304222740022624	Brain Transduction (LY6C1)	sat_mut	-9.304222740022624	-9.304222740022624
DLHGYSS	-1.1740748273829875	0	-1.1740748273829875	Brain Transduction (LY6C1)	sat_mut	-1.1740748273829875	-1.1740748273829875
DLKGWSA	-9.057133922685097	0	-9.057133922685097	Brain Transduction (LY6C1)	sat_mut	-9.057133922685097	-9.057133922685097
DLKGWSS	-4.647453061360595	0	-4.647453061360595	Brain Transduction (LY6C1)	sat_mut	-4.647453061360595	-4.647453061360595
DLKGYSA	-6.82011252918243	0	-6.82011252918243	Brain Transduction (LY6C1)	sat_mut	-6.82011252918243	-6.82011252918243
DLKGYSS	-1.0812712093901864	0	-1.0812712093901864	Brain Transduction (LY6C1)	sat_mut	-1.0812712093901864	-1.0812712093901864
DLLGWSA	-8.895973499788461	0	-8.895973499788461	Brain Transduction (LY6C1)	sat_mut	-8.895973499788461	-8.895973499788461
DLLGYSA	-9.850514251172449	0	-9.850514251172449	Brain Transduction (LY6C1)	sat_mut	-9.850514251172449	-9.850514251172449
DLMGYSA	-2.982291385395961	0	-2.982291385395961	Brain Transduction (LY6C1)	sat_mut	-2.982291385395961	-2.982291385395961
DLNGWSA	-8.669262617091041	0	-8.669262617091041	Brain Transduction (LY6C1)	sat_mut	-8.669262617091041	-8.669262617091041
DLNGWSS	-10.423980368850422	0	-10.423980368850422	Brain Transduction (LY6C1)	sat_mut	-10.423980368850422	-10.423980368850422
DLNGYSA	-8.465511354875389	0	-8.465511354875389	Brain Transduction (LY6C1)	sat_mut	-8.465511354875389	-8.465511354875389
DLPGYSA	-9.075126413030612	0	-9.075126413030612	Brain Transduction (LY6C1)	sat_mut	-9.075126413030612	-9.075126413030612
DLPGYSS	-0.8791731074137178	0	-0.8791731074137178	Brain Transduction (LY6C1)	sat_mut	-0.8791731074137178	-0.8791731074137178
DLQGYSA	-9.086536095335426	0	-9.086536095335426	Brain Transduction (LY6C1)	sat_mut	-9.086536095335426	-9.086536095335426
DLQGYSS	-8.532769296520325	0	-8.532769296520325	Brain Transduction (LY6C1)	sat_mut	-8.532769296520325	-8.532769296520325
DLRGYSA	-3.4176706616648937	0	-3.4176706616648937	Brain Transduction (LY6C1)	sat_mut	-3.4176706616648937	-3.4176706616648937
DLRGYSS	0.878520926700024	0	0.878520926700024	Brain Transduction (LY6C1)	sat_mut	0.878520926700024	0.878520926700024
DLSGWSA	-2.4707728394359623	0	-2.4707728394359623	Brain Transduction (LY6C1)	sat_mut	-2.4707728394359623	-2.4707728394359623
DLTGYSS	-5.9244663562243565	0	-5.9244663562243565	Brain Transduction (LY6C1)	sat_mut	-5.9244663562243565	-5.9244663562243565
DLVGYSA	-10.080249056737651	0	-10.080249056737651	Brain Transduction (LY6C1)	sat_mut	-10.080249056737651	-10.080249056737651
DLVGYSS	-8.93688392774211	0	-8.93688392774211	Brain Transduction (LY6C1)	sat_mut	-8.93688392774211	-8.93688392774211
DMAGYSA	2.272522295822337	0	2.272522295822337	Brain Transduction (LY6C1)	sat_mut	2.272522295822337	2.272522295822337
DMDGYSA	-9.829840028396394	0	-9.829840028396394	Brain Transduction (LY6C1)	sat_mut	-9.829840028396394	-9.829840028396394
DMDGYSS	-8.170592555091163	0	-8.170592555091163	Brain Transduction (LY6C1)	sat_mut	-8.170592555091163	-8.170592555091163
DMEGWSA	-9.787241711710555	0	-9.787241711710555	Brain Transduction (LY6C1)	sat_mut	-9.787241711710555	-9.787241711710555
DMEGWSS	-5.19842195748408	0	-5.19842195748408	Brain Transduction (LY6C1)	sat_mut	-5.19842195748408	-5.19842195748408
DMFGYSA	-9.329357044632989	0	-9.329357044632989	Brain Transduction (LY6C1)	sat_mut	-9.329357044632989	-9.329357044632989
DMGGYSA	-2.909202827414923	0	-2.909202827414923	Brain Transduction (LY6C1)	sat_mut	-2.909202827414923	-2.909202827414923
DMGGYSS	-4.34430249858283	0	-4.34430249858283	Brain Transduction (LY6C1)	sat_mut	-4.34430249858283	-4.34430249858283
DMHGWSA	-1.3771673189477338	0	-1.3771673189477338	Brain Transduction (LY6C1)	sat_mut	-1.3771673189477338	-1.3771673189477338
DMHGYSA	-0.8007798406210527	0	-0.8007798406210527	Brain Transduction (LY6C1)	sat_mut	-0.8007798406210527	-0.8007798406210527
DMHGYSS	-4.187350452772757	0	-4.187350452772757	Brain Transduction (LY6C1)	sat_mut	-4.187350452772757	-4.187350452772757
DMKGWSA	-1.4300468790140557	0	-1.4300468790140557	Brain Transduction (LY6C1)	sat_mut	-1.4300468790140557	-1.4300468790140557
DMKGWSS	-8.76141802336923	0	-8.76141802336923	Brain Transduction (LY6C1)	sat_mut	-8.76141802336923	-8.76141802336923
DMKGYSA	-4.274539734797273	0	-4.274539734797273	Brain Transduction (LY6C1)	sat_mut	-4.274539734797273	-4.274539734797273
DMKGYSS	0.0387208154014106	0	0.0387208154014106	Brain Transduction (LY6C1)	sat_mut	0.0387208154014106	0.0387208154014106
DMLGYSA	-2.446624161037301	0	-2.446624161037301	Brain Transduction (LY6C1)	sat_mut	-2.446624161037301	-2.446624161037301
DMNGYSS	-2.9445788405044016	0	-2.9445788405044016	Brain Transduction (LY6C1)	sat_mut	-2.9445788405044016	-2.9445788405044016
DMPGWSA	0.9162668957631795	0	0.9162668957631795	Brain Transduction (LY6C1)	sat_mut	0.9162668957631795	0.9162668957631795
DMPGYSA	-8.637691441800987	0	-8.637691441800987	Brain Transduction (LY6C1)	sat_mut	-8.637691441800987	-8.637691441800987
DMQGWSA	-2.2875918579252823	0	-2.2875918579252823	Brain Transduction (LY6C1)	sat_mut	-2.2875918579252823	-2.2875918579252823
DMQGYSA	-2.3290301289198547	0	-2.3290301289198547	Brain Transduction (LY6C1)	sat_mut	-2.3290301289198547	-2.3290301289198547
DMRGWSA	-1.2446316039408063	0	-1.2446316039408063	Brain Transduction (LY6C1)	sat_mut	-1.2446316039408063	-1.2446316039408063
DMRGYSA	0.1044113654671281	0	0.1044113654671281	Brain Transduction (LY6C1)	sat_mut	0.1044113654671281	0.1044113654671281
DMRGYSS	-4.003757316932446	0	-4.003757316932446	Brain Transduction (LY6C1)	sat_mut	-4.003757316932446	-4.003757316932446
DMTGWSA	-2.860017387202239	0	-2.860017387202239	Brain Transduction (LY6C1)	sat_mut	-2.860017387202239	-2.860017387202239
DMTGYSA	-1.867556521215068	0	-1.867556521215068	Brain Transduction (LY6C1)	sat_mut	-1.867556521215068	-1.867556521215068
DNAGYSS	-2.4648396129325585	0	-2.4648396129325585	Brain Transduction (LY6C1)	sat_mut	-2.4648396129325585	-2.4648396129325585
DNDGWSA	-9.30379977752711	0	-9.30379977752711	Brain Transduction (LY6C1)	sat_mut	-9.30379977752711	-9.30379977752711
DNDGYSA	-1.9559269668538977	0	-1.9559269668538977	Brain Transduction (LY6C1)	sat_mut	-1.9559269668538977	-1.9559269668538977
DNDGYSS	-9.637212477587148	0	-9.637212477587148	Brain Transduction (LY6C1)	sat_mut	-9.637212477587148	-9.637212477587148
DNEGWSS	-8.43131775083468	0	-8.43131775083468	Brain Transduction (LY6C1)	sat_mut	-8.43131775083468	-8.43131775083468
DNEGYSA	-2.521200683110429	0	-2.521200683110429	Brain Transduction (LY6C1)	sat_mut	-2.521200683110429	-2.521200683110429
DNGGYSA	-2.198136853530148	0	-2.198136853530148	Brain Transduction (LY6C1)	sat_mut	-2.198136853530148	-2.198136853530148
DNHGWSA	-2.747754254326052	0	-2.747754254326052	Brain Transduction (LY6C1)	sat_mut	-2.747754254326052	-2.747754254326052
DNHGWSS	-0.9699381172021888	0	-0.9699381172021888	Brain Transduction (LY6C1)	sat_mut	-0.9699381172021888	-0.9699381172021888
DNHGYSA	-2.424975673599641	0	-2.424975673599641	Brain Transduction (LY6C1)	sat_mut	-2.424975673599641	-2.424975673599641
DNHGYSS	0.0415060594616608	0	0.0415060594616608	Brain Transduction (LY6C1)	sat_mut	0.0415060594616608	0.0415060594616608
DNIGWSA	-9.64265194440197	0	-9.64265194440197	Brain Transduction (LY6C1)	sat_mut	-9.64265194440197	-9.64265194440197
DNIGYSA	-1.2403328008121577	0	-1.2403328008121577	Brain Transduction (LY6C1)	sat_mut	-1.2403328008121577	-1.2403328008121577
DNKGWSA	-2.480649754413363	0	-2.480649754413363	Brain Transduction (LY6C1)	sat_mut	-2.480649754413363	-2.480649754413363
DNKGWSS	-2.911140017734416	0	-2.911140017734416	Brain Transduction (LY6C1)	sat_mut	-2.911140017734416	-2.911140017734416
DNKGYSA	-7.528699486621169	0	-7.528699486621169	Brain Transduction (LY6C1)	sat_mut	-7.528699486621169	-7.528699486621169
DNKGYSS	-5.350783650269796	0	-5.350783650269796	Brain Transduction (LY6C1)	sat_mut	-5.350783650269796	-5.350783650269796
DNPGYSA	-8.004384507208364	0	-8.004384507208364	Brain Transduction (LY6C1)	sat_mut	-8.004384507208364	-8.004384507208364
DNPGYSS	-2.404960459853513	0	-2.404960459853513	Brain Transduction (LY6C1)	sat_mut	-2.404960459853513	-2.404960459853513
DNQGWSA	-3.128267730615933	0	-3.128267730615933	Brain Transduction (LY6C1)	sat_mut	-3.128267730615933	-3.128267730615933
DNQGYSA	-0.7499479061678412	0	-0.7499479061678412	Brain Transduction (LY6C1)	sat_mut	-0.7499479061678412	-0.7499479061678412
DNQGYSS	1.2540845623230723	0	1.2540845623230723	Brain Transduction (LY6C1)	sat_mut	1.2540845623230723	1.2540845623230723
DNRGWSA	-9.44309017313684	0	-9.44309017313684	Brain Transduction (LY6C1)	sat_mut	-9.44309017313684	-9.44309017313684
DNRGWSS	1.8072932636868524	0	1.8072932636868524	Brain Transduction (LY6C1)	sat_mut	1.8072932636868524	1.8072932636868524
DNRGYSA	-0.4160286015536606	0	-0.4160286015536606	Brain Transduction (LY6C1)	sat_mut	-0.4160286015536606	-0.4160286015536606
DNRGYSS	-0.9141678282585176	0	-0.9141678282585176	Brain Transduction (LY6C1)	sat_mut	-0.9141678282585176	-0.9141678282585176
DNSGYSS	-1.9727554898461384	0	-1.9727554898461384	Brain Transduction (LY6C1)	sat_mut	-1.9727554898461384	-1.9727554898461384
DNTGWSA	-8.458342240286385	0	-8.458342240286385	Brain Transduction (LY6C1)	sat_mut	-8.458342240286385	-8.458342240286385
DNTGYSA	-2.583121318079257	0	-2.583121318079257	Brain Transduction (LY6C1)	sat_mut	-2.583121318079257	-2.583121318079257
DNTGYSS	-1.135090442748818	0	-1.135090442748818	Brain Transduction (LY6C1)	sat_mut	-1.135090442748818	-1.135090442748818
DNVGYSA	-3.020691339007932	0	-3.020691339007932	Brain Transduction (LY6C1)	sat_mut	-3.020691339007932	-3.020691339007932
DNYGYSA	-3.0462235954879797	0	-3.0462235954879797	Brain Transduction (LY6C1)	sat_mut	-3.0462235954879797	-3.0462235954879797
DPAGWSS	-9.660554291777792	0	-9.660554291777792	Brain Transduction (LY6C1)	sat_mut	-9.660554291777792	-9.660554291777792
DPAGYSA	-10.198259094506753	0	-10.198259094506753	Brain Transduction (LY6C1)	sat_mut	-10.198259094506753	-10.198259094506753
DPAGYSS	-10.161851901191795	0	-10.161851901191795	Brain Transduction (LY6C1)	sat_mut	-10.161851901191795	-10.161851901191795
DPDGWSA	-7.284745395094997	0	-7.284745395094997	Brain Transduction (LY6C1)	sat_mut	-7.284745395094997	-7.284745395094997
DPEGYSS	-8.140082090337241	0	-8.140082090337241	Brain Transduction (LY6C1)	sat_mut	-8.140082090337241	-8.140082090337241
DPFGYSA	-10.048273139079091	0	-10.048273139079091	Brain Transduction (LY6C1)	sat_mut	-10.048273139079091	-10.048273139079091
DPGGYSA	-0.8924800669431803	0	-0.8924800669431803	Brain Transduction (LY6C1)	sat_mut	-0.8924800669431803	-0.8924800669431803
DPGGYSS	-9.831956375930726	0	-9.831956375930726	Brain Transduction (LY6C1)	sat_mut	-9.831956375930726	-9.831956375930726
DPHGWSA	0.522565777393441	0	0.522565777393441	Brain Transduction (LY6C1)	sat_mut	0.522565777393441	0.522565777393441
DPHGYSS	-9.744611063377848	0	-9.744611063377848	Brain Transduction (LY6C1)	sat_mut	-9.744611063377848	-9.744611063377848
DPIGYSA	-9.56695050047082	0	-9.56695050047082	Brain Transduction (LY6C1)	sat_mut	-9.56695050047082	-9.56695050047082
DPIGYSS	-9.114689724787755	0	-9.114689724787755	Brain Transduction (LY6C1)	sat_mut	-9.114689724787755	-9.114689724787755
DPKGWSA	-8.997687192955405	0	-8.997687192955405	Brain Transduction (LY6C1)	sat_mut	-8.997687192955405	-8.997687192955405
DPKGWSS	-10.181874090340482	0	-10.181874090340482	Brain Transduction (LY6C1)	sat_mut	-10.181874090340482	-10.181874090340482
DPKGYSA	-11.665219444087656	0	-11.665219444087656	Brain Transduction (LY6C1)	sat_mut	-11.665219444087656	-11.665219444087656
DPKGYSS	-2.3876217814206955	0	-2.3876217814206955	Brain Transduction (LY6C1)	sat_mut	-2.3876217814206955	-2.3876217814206955
DPLGWSA	-10.146705854926171	0	-10.146705854926171	Brain Transduction (LY6C1)	sat_mut	-10.146705854926171	-10.146705854926171
DPMGWSA	-1.8956038551549	0	-1.8956038551549	Brain Transduction (LY6C1)	sat_mut	-1.8956038551549	-1.8956038551549
DPNGWSA	-1.041866004749389	0	-1.041866004749389	Brain Transduction (LY6C1)	sat_mut	-1.041866004749389	-1.041866004749389
DPPGYSA	-6.19731871171564	0	-6.19731871171564	Brain Transduction (LY6C1)	sat_mut	-6.19731871171564	-6.19731871171564
DPQGWSA	-9.162736523277056	0	-9.162736523277056	Brain Transduction (LY6C1)	sat_mut	-9.162736523277056	-9.162736523277056
DPQGWSS	-2.4336095253319403	0	-2.4336095253319403	Brain Transduction (LY6C1)	sat_mut	-2.4336095253319403	-2.4336095253319403
DPQGYSA	-9.862504803744576	0	-9.862504803744576	Brain Transduction (LY6C1)	sat_mut	-9.862504803744576	-9.862504803744576
DPRGWSA	-11.195641047825866	0	-11.195641047825866	Brain Transduction (LY6C1)	sat_mut	-11.195641047825866	-11.195641047825866
DPRGYSA	-10.63736564580124	0	-10.63736564580124	Brain Transduction (LY6C1)	sat_mut	-10.63736564580124	-10.63736564580124
DPRGYSS	-4.047939564185587	0	-4.047939564185587	Brain Transduction (LY6C1)	sat_mut	-4.047939564185587	-4.047939564185587
DPSGWSA	-10.603510528270968	0	-10.603510528270968	Brain Transduction (LY6C1)	sat_mut	-10.603510528270968	-10.603510528270968
DPSGYSS	-2.454064812919005	0	-2.454064812919005	Brain Transduction (LY6C1)	sat_mut	-2.454064812919005	-2.454064812919005
DPTGWSA	-7.360387584126577	0	-7.360387584126577	Brain Transduction (LY6C1)	sat_mut	-7.360387584126577	-7.360387584126577
DPTGYSA	-9.074042963198536	0	-9.074042963198536	Brain Transduction (LY6C1)	sat_mut	-9.074042963198536	-9.074042963198536
DPTGYSS	-9.06855377168609	0	-9.06855377168609	Brain Transduction (LY6C1)	sat_mut	-9.06855377168609	-9.06855377168609
DPVGWSA	-8.462198545832404	0	-8.462198545832404	Brain Transduction (LY6C1)	sat_mut	-8.462198545832404	-8.462198545832404
DQAGWSA	-8.51445962809548	0	-8.51445962809548	Brain Transduction (LY6C1)	sat_mut	-8.51445962809548	-8.51445962809548
DQAGYSA	-3.5554894450626877	0	-3.5554894450626877	Brain Transduction (LY6C1)	sat_mut	-3.5554894450626877	-3.5554894450626877
DQAGYSS	-8.56997531363782	0	-8.56997531363782	Brain Transduction (LY6C1)	sat_mut	-8.56997531363782	-8.56997531363782
DQDGWSA	-9.77528909701618	0	-9.77528909701618	Brain Transduction (LY6C1)	sat_mut	-9.77528909701618	-9.77528909701618
DQEGWSA	-10.31347513741067	0	-10.31347513741067	Brain Transduction (LY6C1)	sat_mut	-10.31347513741067	-10.31347513741067
DQFGYSA	-8.01028586922395	0	-8.01028586922395	Brain Transduction (LY6C1)	sat_mut	-8.01028586922395	-8.01028586922395
DQGGWSA	-8.939301473994009	0	-8.939301473994009	Brain Transduction (LY6C1)	sat_mut	-8.939301473994009	-8.939301473994009
DQGGYSS	1.1191041278873426	0	1.1191041278873426	Brain Transduction (LY6C1)	sat_mut	1.1191041278873426	1.1191041278873426
DQHGWSA	-3.695383582028382	0	-3.695383582028382	Brain Transduction (LY6C1)	sat_mut	-3.695383582028382	-3.695383582028382
DQHGWSS	-1.3734326068292058	0	-1.3734326068292058	Brain Transduction (LY6C1)	sat_mut	-1.3734326068292058	-1.3734326068292058
DQHGYSA	-3.9702556484328544	0	-3.9702556484328544	Brain Transduction (LY6C1)	sat_mut	-3.9702556484328544	-3.9702556484328544
DQHGYSS	-3.550988559628858	0	-3.550988559628858	Brain Transduction (LY6C1)	sat_mut	-3.550988559628858	-3.550988559628858
DQKGWSA	0.7756149450208838	0	0.7756149450208838	Brain Transduction (LY6C1)	sat_mut	0.7756149450208838	0.7756149450208838
DQKGWSS	-8.980489919028768	0	-8.980489919028768	Brain Transduction (LY6C1)	sat_mut	-8.980489919028768	-8.980489919028768
DQKGYSS	-1.3616153952688552	0	-1.3616153952688552	Brain Transduction (LY6C1)	sat_mut	-1.3616153952688552	-1.3616153952688552
DQLGYSS	-6.159288508811057	0	-6.159288508811057	Brain Transduction (LY6C1)	sat_mut	-6.159288508811057	-6.159288508811057
DQMGWSA	-10.160057876124798	0	-10.160057876124798	Brain Transduction (LY6C1)	sat_mut	-10.160057876124798	-10.160057876124798
DQNGWSA	-2.8164874485432567	0	-2.8164874485432567	Brain Transduction (LY6C1)	sat_mut	-2.8164874485432567	-2.8164874485432567
DQNGWSS	-0.7007693133229835	0	-0.7007693133229835	Brain Transduction (LY6C1)	sat_mut	-0.7007693133229835	-0.7007693133229835
DQPGWSS	-8.514633183459923	0	-8.514633183459923	Brain Transduction (LY6C1)	sat_mut	-8.514633183459923	-8.514633183459923
DQPGYSS	-8.288856413546428	0	-8.288856413546428	Brain Transduction (LY6C1)	sat_mut	-8.288856413546428	-8.288856413546428
DQQGWSA	-8.650032797811415	0	-8.650032797811415	Brain Transduction (LY6C1)	sat_mut	-8.650032797811415	-8.650032797811415
DQRGWSA	-0.1018142974024255	0	-0.1018142974024255	Brain Transduction (LY6C1)	sat_mut	-0.1018142974024255	-0.1018142974024255
DQRGYSA	-2.7702463638007733	0	-2.7702463638007733	Brain Transduction (LY6C1)	sat_mut	-2.7702463638007733	-2.7702463638007733
DQRGYSS	-2.1363532672166725	0	-2.1363532672166725	Brain Transduction (LY6C1)	sat_mut	-2.1363532672166725	-2.1363532672166725
DQSGWSA	1.020091014114921	0	1.020091014114921	Brain Transduction (LY6C1)	sat_mut	1.020091014114921	1.020091014114921
DQTGYSA	-2.443659943681425	0	-2.443659943681425	Brain Transduction (LY6C1)	sat_mut	-2.443659943681425	-2.443659943681425
DQTGYSS	-5.108677306651465	0	-5.108677306651465	Brain Transduction (LY6C1)	sat_mut	-5.108677306651465	-5.108677306651465
DQVGWSA	-9.469679322483891	0	-9.469679322483891	Brain Transduction (LY6C1)	sat_mut	-9.469679322483891	-9.469679322483891
DRAGWSA	-2.031350313383672	0	-2.031350313383672	Brain Transduction (LY6C1)	sat_mut	-2.031350313383672	-2.031350313383672
DRAGWSS	1.3624929148130058	0	1.3624929148130058	Brain Transduction (LY6C1)	sat_mut	1.3624929148130058	1.3624929148130058
DRAGYSA	-3.27005990108631	0	-3.27005990108631	Brain Transduction (LY6C1)	sat_mut	-3.27005990108631	-3.27005990108631
DRAGYSS	0.7790106559059145	0	0.7790106559059145	Brain Transduction (LY6C1)	sat_mut	0.7790106559059145	0.7790106559059145
DRDGWSA	-8.243839210923834	0	-8.243839210923834	Brain Transduction (LY6C1)	sat_mut	-8.243839210923834	-8.243839210923834
DRDGWSS	-9.370661310261818	0	-9.370661310261818	Brain Transduction (LY6C1)	sat_mut	-9.370661310261818	-9.370661310261818
DRDGYSA	-8.574828377976978	0	-8.574828377976978	Brain Transduction (LY6C1)	sat_mut	-8.574828377976978	-8.574828377976978
DREGWSA	-8.736712743006064	0	-8.736712743006064	Brain Transduction (LY6C1)	sat_mut	-8.736712743006064	-8.736712743006064
DREGWSS	-0.4152099471292383	0	-0.4152099471292383	Brain Transduction (LY6C1)	sat_mut	-0.4152099471292383	-0.4152099471292383
DREGYSA	-2.2400710501717147	0	-2.2400710501717147	Brain Transduction (LY6C1)	sat_mut	-2.2400710501717147	-2.2400710501717147
DREGYSS	-2.111569874337468	0	-2.111569874337468	Brain Transduction (LY6C1)	sat_mut	-2.111569874337468	-2.111569874337468
DRFGYSA	-0.8200104118439747	0	-0.8200104118439747	Brain Transduction (LY6C1)	sat_mut	-0.8200104118439747	-0.8200104118439747
DRFGYSS	1.2338314337828964	0	1.2338314337828964	Brain Transduction (LY6C1)	sat_mut	1.2338314337828964	1.2338314337828964
DRGGWSA	-9.454470359993152	0	-9.454470359993152	Brain Transduction (LY6C1)	sat_mut	-9.454470359993152	-9.454470359993152
DRGGYSA	-7.285486012597034	0	-7.285486012597034	Brain Transduction (LY6C1)	sat_mut	-7.285486012597034	-7.285486012597034
DRGGYSS	-8.279713708464955	0	-8.279713708464955	Brain Transduction (LY6C1)	sat_mut	-8.279713708464955	-8.279713708464955
DRHGWSA	-10.83389508299021	0	-10.83389508299021	Brain Transduction (LY6C1)	sat_mut	-10.83389508299021	-10.83389508299021
DRHGYSA	-7.53801144199219	0	-7.53801144199219	Brain Transduction (LY6C1)	sat_mut	-7.53801144199219	-7.53801144199219
DRHGYSS	-0.0956621153863879	0	-0.0956621153863879	Brain Transduction (LY6C1)	sat_mut	-0.0956621153863879	-0.0956621153863879
DRIGYSA	2.314900021514429	0	2.314900021514429	Brain Transduction (LY6C1)	sat_mut	2.314900021514429	2.314900021514429
DRIGYSS	2.650280016094334	0	2.650280016094334	Brain Transduction (LY6C1)	sat_mut	2.650280016094334	2.650280016094334
DRKGWSA	-3.203723703327879	0	-3.203723703327879	Brain Transduction (LY6C1)	sat_mut	-3.203723703327879	-3.203723703327879
DRKGYSA	-2.4454163861788905	0	-2.4454163861788905	Brain Transduction (LY6C1)	sat_mut	-2.4454163861788905	-2.4454163861788905
DRKGYSS	0.2496400014362813	0	0.2496400014362813	Brain Transduction (LY6C1)	sat_mut	0.2496400014362813	0.2496400014362813
DRLGWSA	-3.4751419860523227	0	-3.4751419860523227	Brain Transduction (LY6C1)	sat_mut	-3.4751419860523227	-3.4751419860523227
DRLGYSA	-3.322413136882764	0	-3.322413136882764	Brain Transduction (LY6C1)	sat_mut	-3.322413136882764	-3.322413136882764
DRLGYSS	0.2563910878415538	0	0.2563910878415538	Brain Transduction (LY6C1)	sat_mut	0.2563910878415538	0.2563910878415538
DRMGWSA	-1.967212456608044	0	-1.967212456608044	Brain Transduction (LY6C1)	sat_mut	-1.967212456608044	-1.967212456608044
DRMGYSA	-2.9497599915681505	0	-2.9497599915681505	Brain Transduction (LY6C1)	sat_mut	-2.9497599915681505	-2.9497599915681505
DRMGYSS	-0.4325125750049222	0	-0.4325125750049222	Brain Transduction (LY6C1)	sat_mut	-0.4325125750049222	-0.4325125750049222
DRNGWSA	-10.25679308667384	0	-10.25679308667384	Brain Transduction (LY6C1)	sat_mut	-10.25679308667384	-10.25679308667384
DRNGYSS	-2.4971414903299376	0	-2.4971414903299376	Brain Transduction (LY6C1)	sat_mut	-2.4971414903299376	-2.4971414903299376
DRPGWSA	-2.236255161884505	0	-2.236255161884505	Brain Transduction (LY6C1)	sat_mut	-2.236255161884505	-2.236255161884505
DRPGWSS	0.3845657261500614	0	0.3845657261500614	Brain Transduction (LY6C1)	sat_mut	0.3845657261500614	0.3845657261500614
DRPGYSA	-0.6857521969767768	0	-0.6857521969767768	Brain Transduction (LY6C1)	sat_mut	-0.6857521969767768	-0.6857521969767768
DRPGYSS	0.7654774666282796	0	0.7654774666282796	Brain Transduction (LY6C1)	sat_mut	0.7654774666282796	0.7654774666282796
DRQGWSA	-1.665309024878218	0	-1.665309024878218	Brain Transduction (LY6C1)	sat_mut	-1.665309024878218	-1.665309024878218
DRQGWSS	-0.5655736424137123	0	-0.5655736424137123	Brain Transduction (LY6C1)	sat_mut	-0.5655736424137123	-0.5655736424137123
DRQGYSA	-1.3448851438331406	0	-1.3448851438331406	Brain Transduction (LY6C1)	sat_mut	-1.3448851438331406	-1.3448851438331406
DRQGYSS	-0.1804415877468113	0	-0.1804415877468113	Brain Transduction (LY6C1)	sat_mut	-0.1804415877468113	-0.1804415877468113
DRRGYSA	-3.1164488254146225	0	-3.1164488254146225	Brain Transduction (LY6C1)	sat_mut	-3.1164488254146225	-3.1164488254146225
DRSGWSA	-2.656822616355756	0	-2.656822616355756	Brain Transduction (LY6C1)	sat_mut	-2.656822616355756	-2.656822616355756
DRSGWSS	-1.8702824738907304	0	-1.8702824738907304	Brain Transduction (LY6C1)	sat_mut	-1.8702824738907304	-1.8702824738907304
DRSGYSS	-1.9623406622086663	0	-1.9623406622086663	Brain Transduction (LY6C1)	sat_mut	-1.9623406622086663	-1.9623406622086663
DRTGWSA	-5.35470647271618	0	-5.35470647271618	Brain Transduction (LY6C1)	sat_mut	-5.35470647271618	-5.35470647271618
DRTGWSS	-1.333984091023487	0	-1.333984091023487	Brain Transduction (LY6C1)	sat_mut	-1.333984091023487	-1.333984091023487
DRTGYSA	-8.188891205163243	0	-8.188891205163243	Brain Transduction (LY6C1)	sat_mut	-8.188891205163243	-8.188891205163243
DRTGYSS	-1.1060894180346463	0	-1.1060894180346463	Brain Transduction (LY6C1)	sat_mut	-1.1060894180346463	-1.1060894180346463
DRVGWSA	2.620621752892282	0	2.620621752892282	Brain Transduction (LY6C1)	sat_mut	2.620621752892282	2.620621752892282
DRVGYSA	1.990358275105904	0	1.990358275105904	Brain Transduction (LY6C1)	sat_mut	1.990358275105904	1.990358275105904
DRVGYSS	1.6343188790043293	0	1.6343188790043293	Brain Transduction (LY6C1)	sat_mut	1.6343188790043293	1.6343188790043293
DRYGYSA	-2.003645356599072	0	-2.003645356599072	Brain Transduction (LY6C1)	sat_mut	-2.003645356599072	-2.003645356599072
DRYGYSS	-8.708930667655585	0	-8.708930667655585	Brain Transduction (LY6C1)	sat_mut	-8.708930667655585	-8.708930667655585
DSAGYSA	-10.451751810268291	0	-10.451751810268291	Brain Transduction (LY6C1)	sat_mut	-10.451751810268291	-10.451751810268291
DSDGWSS	-0.9147665363160102	0	-0.9147665363160102	Brain Transduction (LY6C1)	sat_mut	-0.9147665363160102	-0.9147665363160102
DSEGWSS	-8.524898989566747	0	-8.524898989566747	Brain Transduction (LY6C1)	sat_mut	-8.524898989566747	-8.524898989566747
DSFGYSA	-8.536361343087167	0	-8.536361343087167	Brain Transduction (LY6C1)	sat_mut	-8.536361343087167	-8.536361343087167
DSGGYSA	-4.05804375707071	0	-4.05804375707071	Brain Transduction (LY6C1)	sat_mut	-4.05804375707071	-4.05804375707071
DSGGYSS	-1.1032337098951688	0	-1.1032337098951688	Brain Transduction (LY6C1)	sat_mut	-1.1032337098951688	-1.1032337098951688
DSHGWSA	-3.238671498740148	0	-3.238671498740148	Brain Transduction (LY6C1)	sat_mut	-3.238671498740148	-3.238671498740148
DSHGWSS	-3.236105376901961	0	-3.236105376901961	Brain Transduction (LY6C1)	sat_mut	-3.236105376901961	-3.236105376901961
DSHGYSA	-1.6316497814507314	0	-1.6316497814507314	Brain Transduction (LY6C1)	sat_mut	-1.6316497814507314	-1.6316497814507314
DSHGYSS	-0.9931496635118772	0	-0.9931496635118772	Brain Transduction (LY6C1)	sat_mut	-0.9931496635118772	-0.9931496635118772
DSKGWSA	-0.3139089742354641	0	-0.3139089742354641	Brain Transduction (LY6C1)	sat_mut	-0.3139089742354641	-0.3139089742354641
DSKGWSS	-3.2480528662014487	0	-3.2480528662014487	Brain Transduction (LY6C1)	sat_mut	-3.2480528662014487	-3.2480528662014487
DSKGYSA	-1.4314684416129997	0	-1.4314684416129997	Brain Transduction (LY6C1)	sat_mut	-1.4314684416129997	-1.4314684416129997
DSKGYSS	0.5608642068710193	0	0.5608642068710193	Brain Transduction (LY6C1)	sat_mut	0.5608642068710193	0.5608642068710193
DSLGYSA	-4.093925205485124	0	-4.093925205485124	Brain Transduction (LY6C1)	sat_mut	-4.093925205485124	-4.093925205485124
DSNGYSS	-1.953842198460682	0	-1.953842198460682	Brain Transduction (LY6C1)	sat_mut	-1.953842198460682	-1.953842198460682
DSQGWSA	-2.806948390458003	0	-2.806948390458003	Brain Transduction (LY6C1)	sat_mut	-2.806948390458003	-2.806948390458003
DSQGWSS	-0.5708450147231834	0	-0.5708450147231834	Brain Transduction (LY6C1)	sat_mut	-0.5708450147231834	-0.5708450147231834
DSQGYSA	-7.914989255625481	0	-7.914989255625481	Brain Transduction (LY6C1)	sat_mut	-7.914989255625481	-7.914989255625481
DSQGYSS	-9.926363657183908	0	-9.926363657183908	Brain Transduction (LY6C1)	sat_mut	-9.926363657183908	-9.926363657183908
DSRGWSA	-0.0051884143430953	0	-0.0051884143430953	Brain Transduction (LY6C1)	sat_mut	-0.0051884143430953	-0.0051884143430953
DSRGWSS	-1.1022202890074144	0	-1.1022202890074144	Brain Transduction (LY6C1)	sat_mut	-1.1022202890074144	-1.1022202890074144
DSRGYSA	-7.309178136095659	0	-7.309178136095659	Brain Transduction (LY6C1)	sat_mut	-7.309178136095659	-7.309178136095659
DSRGYSS	-3.3956177193795054	0	-3.3956177193795054	Brain Transduction (LY6C1)	sat_mut	-3.3956177193795054	-3.3956177193795054
DSTGWSA	0.4626484612151293	0	0.4626484612151293	Brain Transduction (LY6C1)	sat_mut	0.4626484612151293	0.4626484612151293
DSTGYSA	-1.1599612258071772	0	-1.1599612258071772	Brain Transduction (LY6C1)	sat_mut	-1.1599612258071772	-1.1599612258071772
DTDGYSS	-0.3736830174071692	0	-0.3736830174071692	Brain Transduction (LY6C1)	sat_mut	-0.3736830174071692	-0.3736830174071692
DTEGWSA	-8.295005302647379	0	-8.295005302647379	Brain Transduction (LY6C1)	sat_mut	-8.295005302647379	-8.295005302647379
DTFGYSA	-8.161752015558198	0	-8.161752015558198	Brain Transduction (LY6C1)	sat_mut	-8.161752015558198	-8.161752015558198
DTGGYSA	-9.520106378567183	0	-9.520106378567183	Brain Transduction (LY6C1)	sat_mut	-9.520106378567183	-9.520106378567183
DTGGYSS	-3.560753151023788	0	-3.560753151023788	Brain Transduction (LY6C1)	sat_mut	-3.560753151023788	-3.560753151023788
DTHGWSA	-0.8696955062577316	0	-0.8696955062577316	Brain Transduction (LY6C1)	sat_mut	-0.8696955062577316	-0.8696955062577316
DTHGYSA	-6.921935972353726	0	-6.921935972353726	Brain Transduction (LY6C1)	sat_mut	-6.921935972353726	-6.921935972353726
DTHGYSS	-2.194600304909708	0	-2.194600304909708	Brain Transduction (LY6C1)	sat_mut	-2.194600304909708	-2.194600304909708
DTKGWSA	-1.2517336531276202	0	-1.2517336531276202	Brain Transduction (LY6C1)	sat_mut	-1.2517336531276202	-1.2517336531276202
DTKGWSS	-2.2445327743501515	0	-2.2445327743501515	Brain Transduction (LY6C1)	sat_mut	-2.2445327743501515	-2.2445327743501515
DTKGYSA	-2.723242892141215	0	-2.723242892141215	Brain Transduction (LY6C1)	sat_mut	-2.723242892141215	-2.723242892141215
DTKGYSS	-3.8701647698738486	0	-3.8701647698738486	Brain Transduction (LY6C1)	sat_mut	-3.8701647698738486	-3.8701647698738486
DTNGWSA	-0.2919588514377725	0	-0.2919588514377725	Brain Transduction (LY6C1)	sat_mut	-0.2919588514377725	-0.2919588514377725
DTNGYSA	-3.3134423949989324	0	-3.3134423949989324	Brain Transduction (LY6C1)	sat_mut	-3.3134423949989324	-3.3134423949989324
DTNGYSS	-2.6752193721199142	0	-2.6752193721199142	Brain Transduction (LY6C1)	sat_mut	-2.6752193721199142	-2.6752193721199142
DTPGWSA	-1.100888360096834	0	-1.100888360096834	Brain Transduction (LY6C1)	sat_mut	-1.100888360096834	-1.100888360096834
DTPGYSA	-0.4301246159082323	0	-0.4301246159082323	Brain Transduction (LY6C1)	sat_mut	-0.4301246159082323	-0.4301246159082323
DTQGWSA	-9.1597799592967	0	-9.1597799592967	Brain Transduction (LY6C1)	sat_mut	-9.1597799592967	-9.1597799592967
DTQGYSS	1.220339165190795	0	1.220339165190795	Brain Transduction (LY6C1)	sat_mut	1.220339165190795	1.220339165190795
DTRGWSA	-3.927872464237806	0	-3.927872464237806	Brain Transduction (LY6C1)	sat_mut	-3.927872464237806	-3.927872464237806
DTRGYSA	-4.172556097699855	0	-4.172556097699855	Brain Transduction (LY6C1)	sat_mut	-4.172556097699855	-4.172556097699855
DTRGYSS	-7.53776664124695	0	-7.53776664124695	Brain Transduction (LY6C1)	sat_mut	-7.53776664124695	-7.53776664124695
DTSGWSA	-8.5512585606898	0	-8.5512585606898	Brain Transduction (LY6C1)	sat_mut	-8.5512585606898	-8.5512585606898
DTSGYSA	1.6149003095899372	0	1.6149003095899372	Brain Transduction (LY6C1)	sat_mut	1.6149003095899372	1.6149003095899372
DTSGYSS	-1.7284220866936084	0	-1.7284220866936084	Brain Transduction (LY6C1)	sat_mut	-1.7284220866936084	-1.7284220866936084
DTTGYSA	-0.3568781830781236	0	-0.3568781830781236	Brain Transduction (LY6C1)	sat_mut	-0.3568781830781236	-0.3568781830781236
DVAGWSA	0.8763892683242356	0	0.8763892683242356	Brain Transduction (LY6C1)	sat_mut	0.8763892683242356	0.8763892683242356
DVAGYSA	-3.9964187079164337	0	-3.9964187079164337	Brain Transduction (LY6C1)	sat_mut	-3.9964187079164337	-3.9964187079164337
DVAGYSS	-2.417729082883925	0	-2.417729082883925	Brain Transduction (LY6C1)	sat_mut	-2.417729082883925	-2.417729082883925
DVDGWSA	-8.376306677582358	0	-8.376306677582358	Brain Transduction (LY6C1)	sat_mut	-8.376306677582358	-8.376306677582358
DVDGYSS	-1.0376573379509375	0	-1.0376573379509375	Brain Transduction (LY6C1)	sat_mut	-1.0376573379509375	-1.0376573379509375
DVEGYSS	-8.536176339325168	0	-8.536176339325168	Brain Transduction (LY6C1)	sat_mut	-8.536176339325168	-8.536176339325168
DVGGYSA	-2.2774808011777163	0	-2.2774808011777163	Brain Transduction (LY6C1)	sat_mut	-2.2774808011777163	-2.2774808011777163
DVGGYSS	-1.3884095517344732	0	-1.3884095517344732	Brain Transduction (LY6C1)	sat_mut	-1.3884095517344732	-1.3884095517344732
DVHGWSA	-9.085126761452877	0	-9.085126761452877	Brain Transduction (LY6C1)	sat_mut	-9.085126761452877	-9.085126761452877
DVHGWSS	-0.7357824562593456	0	-0.7357824562593456	Brain Transduction (LY6C1)	sat_mut	-0.7357824562593456	-0.7357824562593456
DVHGYSA	-1.7450974760223406	0	-1.7450974760223406	Brain Transduction (LY6C1)	sat_mut	-1.7450974760223406	-1.7450974760223406
DVHGYSS	-2.079469187899329	0	-2.079469187899329	Brain Transduction (LY6C1)	sat_mut	-2.079469187899329	-2.079469187899329
DVKGWSA	-1.254961698507979	0	-1.254961698507979	Brain Transduction (LY6C1)	sat_mut	-1.254961698507979	-1.254961698507979
DVKGWSS	-9.08579877977616	0	-9.08579877977616	Brain Transduction (LY6C1)	sat_mut	-9.08579877977616	-9.08579877977616
DVKGYSA	-1.3589050231577775	0	-1.3589050231577775	Brain Transduction (LY6C1)	sat_mut	-1.3589050231577775	-1.3589050231577775
DVKGYSS	-4.471568766488896	0	-4.471568766488896	Brain Transduction (LY6C1)	sat_mut	-4.471568766488896	-4.471568766488896
DVMGWSA	-2.3566846565053114	0	-2.3566846565053114	Brain Transduction (LY6C1)	sat_mut	-2.3566846565053114	-2.3566846565053114
DVMGYSS	-9.990412992697893	0	-9.990412992697893	Brain Transduction (LY6C1)	sat_mut	-9.990412992697893	-9.990412992697893
DVNGWSA	-3.0068589574409508	0	-3.0068589574409508	Brain Transduction (LY6C1)	sat_mut	-3.0068589574409508	-3.0068589574409508
DVNGYSA	-2.7980673973444192	0	-2.7980673973444192	Brain Transduction (LY6C1)	sat_mut	-2.7980673973444192	-2.7980673973444192
DVNGYSS	-3.7828145277567193	0	-3.7828145277567193	Brain Transduction (LY6C1)	sat_mut	-3.7828145277567193	-3.7828145277567193
DVPGWSA	-10.18280337950666	0	-10.18280337950666	Brain Transduction (LY6C1)	sat_mut	-10.18280337950666	-10.18280337950666
DVQGWSA	-11.357446403134103	0	-11.357446403134103	Brain Transduction (LY6C1)	sat_mut	-11.357446403134103	-11.357446403134103
DVQGWSS	-1.8669594054511576	0	-1.8669594054511576	Brain Transduction (LY6C1)	sat_mut	-1.8669594054511576	-1.8669594054511576
DVQGYSA	-8.739718123523224	0	-8.739718123523224	Brain Transduction (LY6C1)	sat_mut	-8.739718123523224	-8.739718123523224
DVQGYSS	-2.4028910480899053	0	-2.4028910480899053	Brain Transduction (LY6C1)	sat_mut	-2.4028910480899053	-2.4028910480899053
DVRGWSA	-0.5693777217234383	0	-0.5693777217234383	Brain Transduction (LY6C1)	sat_mut	-0.5693777217234383	-0.5693777217234383
DVRGYSA	-2.2941847428566846	0	-2.2941847428566846	Brain Transduction (LY6C1)	sat_mut	-2.2941847428566846	-2.2941847428566846
DVRGYSS	-2.867707698534655	0	-2.867707698534655	Brain Transduction (LY6C1)	sat_mut	-2.867707698534655	-2.867707698534655
DVSGWSA	-1.7016607588752013	0	-1.7016607588752013	Brain Transduction (LY6C1)	sat_mut	-1.7016607588752013	-1.7016607588752013
DVSGWSS	-1.6026460962308375	0	-1.6026460962308375	Brain Transduction (LY6C1)	sat_mut	-1.6026460962308375	-1.6026460962308375
DVSGYSA	-1.5175539487862235	0	-1.5175539487862235	Brain Transduction (LY6C1)	sat_mut	-1.5175539487862235	-1.5175539487862235
DVSGYSS	-8.810286399923166	0	-8.810286399923166	Brain Transduction (LY6C1)	sat_mut	-8.810286399923166	-8.810286399923166
DVTGWSA	-1.001859410660615	0	-1.001859410660615	Brain Transduction (LY6C1)	sat_mut	-1.001859410660615	-1.001859410660615
DVTGYSA	-2.508384382209536	0	-2.508384382209536	Brain Transduction (LY6C1)	sat_mut	-2.508384382209536	-2.508384382209536
DVVGYSS	0.8228617892253096	0	0.8228617892253096	Brain Transduction (LY6C1)	sat_mut	0.8228617892253096	0.8228617892253096
DYDGYSA	-0.2584173109524846	0	-0.2584173109524846	Brain Transduction (LY6C1)	sat_mut	-0.2584173109524846	-0.2584173109524846
DYEGWSA	-8.513803965468236	0	-8.513803965468236	Brain Transduction (LY6C1)	sat_mut	-8.513803965468236	-8.513803965468236
DYGGYSA	-9.161887671144749	0	-9.161887671144749	Brain Transduction (LY6C1)	sat_mut	-9.161887671144749	-9.161887671144749
DYKGWSA	-3.2927790355219955	0	-3.2927790355219955	Brain Transduction (LY6C1)	sat_mut	-3.2927790355219955	-3.2927790355219955
DYKGYSA	0.1867826795711535	0	0.1867826795711535	Brain Transduction (LY6C1)	sat_mut	0.1867826795711535	0.1867826795711535
DYKGYSS	-0.4132037880178866	0	-0.4132037880178866	Brain Transduction (LY6C1)	sat_mut	-0.4132037880178866	-0.4132037880178866
DYNGYSA	-4.94597561439807	0	-4.94597561439807	Brain Transduction (LY6C1)	sat_mut	-4.94597561439807	-4.94597561439807
DYPGWSA	3.719076075371778	0	3.719076075371778	Brain Transduction (LY6C1)	sat_mut	3.719076075371778	3.719076075371778
DYPGYSA	1.897688273226935	0	1.897688273226935	Brain Transduction (LY6C1)	sat_mut	1.897688273226935	1.897688273226935
DYPGYSS	-9.004382690763666	0	-9.004382690763666	Brain Transduction (LY6C1)	sat_mut	-9.004382690763666	-9.004382690763666
DYQGYSA	-0.1599140920328788	0	-0.1599140920328788	Brain Transduction (LY6C1)	sat_mut	-0.1599140920328788	-0.1599140920328788
DYQGYSS	-0.2017691249691943	0	-0.2017691249691943	Brain Transduction (LY6C1)	sat_mut	-0.2017691249691943	-0.2017691249691943
DYRGYSA	-3.94272512062713	0	-3.94272512062713	Brain Transduction (LY6C1)	sat_mut	-3.94272512062713	-3.94272512062713
DYTGYSA	-6.946021092526158	0	-6.946021092526158	Brain Transduction (LY6C1)	sat_mut	-6.946021092526158	-6.946021092526158
EAAGYSA	-7.849155118780832	0	-7.849155118780832	Brain Transduction (LY6C1)	sat_mut	-7.849155118780832	-7.849155118780832
EADGWSA	-8.166258302926357	0	-8.166258302926357	Brain Transduction (LY6C1)	sat_mut	-8.166258302926357	-8.166258302926357
EADGYSS	-9.42207877132715	0	-9.42207877132715	Brain Transduction (LY6C1)	sat_mut	-9.42207877132715	-9.42207877132715
EAEGWSA	-1.200597564743578	0	-1.200597564743578	Brain Transduction (LY6C1)	sat_mut	-1.200597564743578	-1.200597564743578
EAEGYSS	-8.666213744640578	0	-8.666213744640578	Brain Transduction (LY6C1)	sat_mut	-8.666213744640578	-8.666213744640578
EAGGWSA	-2.704113767694425	0	-2.704113767694425	Brain Transduction (LY6C1)	sat_mut	-2.704113767694425	-2.704113767694425
EAGGYSA	-0.5525607191903087	0	-0.5525607191903087	Brain Transduction (LY6C1)	sat_mut	-0.5525607191903087	-0.5525607191903087
EAGGYSS	-1.1739284610560283	0	-1.1739284610560283	Brain Transduction (LY6C1)	sat_mut	-1.1739284610560283	-1.1739284610560283
EAHGWSA	-1.1226634540122415	0	-1.1226634540122415	Brain Transduction (LY6C1)	sat_mut	-1.1226634540122415	-1.1226634540122415
EAHGYSA	-8.9744330962924	0	-8.9744330962924	Brain Transduction (LY6C1)	sat_mut	-8.9744330962924	-8.9744330962924
EAIGYSA	3.578329119170911	0	3.578329119170911	Brain Transduction (LY6C1)	sat_mut	3.578329119170911	3.578329119170911
EAKGWSA	-1.726425753772301	0	-1.726425753772301	Brain Transduction (LY6C1)	sat_mut	-1.726425753772301	-1.726425753772301
EAKGWSS	-0.2544089050673312	0	-0.2544089050673312	Brain Transduction (LY6C1)	sat_mut	-0.2544089050673312	-0.2544089050673312
EAKGYSA	-1.885539870022762	0	-1.885539870022762	Brain Transduction (LY6C1)	sat_mut	-1.885539870022762	-1.885539870022762
EAKGYSS	0.8457664590336177	0	0.8457664590336177	Brain Transduction (LY6C1)	sat_mut	0.8457664590336177	0.8457664590336177
EALGYSA	-1.1321229113773053	0	-1.1321229113773053	Brain Transduction (LY6C1)	sat_mut	-1.1321229113773053	-1.1321229113773053
EAMGYSA	-4.487738288655601	0	-4.487738288655601	Brain Transduction (LY6C1)	sat_mut	-4.487738288655601	-4.487738288655601
EANGYSA	-0.2262374395485991	0	-0.2262374395485991	Brain Transduction (LY6C1)	sat_mut	-0.2262374395485991	-0.2262374395485991
EAPGWSA	-9.325794154386555	0	-9.325794154386555	Brain Transduction (LY6C1)	sat_mut	-9.325794154386555	-9.325794154386555
EAPGWSS	-0.6393688903314817	0	-0.6393688903314817	Brain Transduction (LY6C1)	sat_mut	-0.6393688903314817	-0.6393688903314817
EAPGYSA	0.0242489326829068	0	0.0242489326829068	Brain Transduction (LY6C1)	sat_mut	0.0242489326829068	0.0242489326829068
EAPGYSS	-7.67695076760487	0	-7.67695076760487	Brain Transduction (LY6C1)	sat_mut	-7.67695076760487	-7.67695076760487
EAQGYSA	-1.504376283715578	0	-1.504376283715578	Brain Transduction (LY6C1)	sat_mut	-1.504376283715578	-1.504376283715578
EAQGYSS	-9.459818683402066	0	-9.459818683402066	Brain Transduction (LY6C1)	sat_mut	-9.459818683402066	-9.459818683402066
EARGYSA	-7.751912631148053	0	-7.751912631148053	Brain Transduction (LY6C1)	sat_mut	-7.751912631148053	-7.751912631148053
EARGYSS	1.8542490203613533	0	1.8542490203613533	Brain Transduction (LY6C1)	sat_mut	1.8542490203613533	1.8542490203613533
EASGWSA	-8.970338714871533	0	-8.970338714871533	Brain Transduction (LY6C1)	sat_mut	-8.970338714871533	-8.970338714871533
EASGYSA	-0.6718902840611154	0	-0.6718902840611154	Brain Transduction (LY6C1)	sat_mut	-0.6718902840611154	-0.6718902840611154
EASGYSS	-2.43326941435448	0	-2.43326941435448	Brain Transduction (LY6C1)	sat_mut	-2.43326941435448	-2.43326941435448
EATGYSA	-7.790179068730533	0	-7.790179068730533	Brain Transduction (LY6C1)	sat_mut	-7.790179068730533	-7.790179068730533
EATGYSS	-8.047909873045516	0	-8.047909873045516	Brain Transduction (LY6C1)	sat_mut	-8.047909873045516	-8.047909873045516
EAVGYSA	-7.750193174321062	0	-7.750193174321062	Brain Transduction (LY6C1)	sat_mut	-7.750193174321062	-7.750193174321062
EDDGYSA	-8.501764250014471	0	-8.501764250014471	Brain Transduction (LY6C1)	sat_mut	-8.501764250014471	-8.501764250014471
EDHGWSA	-7.610065796410997	0	-7.610065796410997	Brain Transduction (LY6C1)	sat_mut	-7.610065796410997	-7.610065796410997
EDHGYSS	-1.9714210501135268	0	-1.9714210501135268	Brain Transduction (LY6C1)	sat_mut	-1.9714210501135268	-1.9714210501135268
EDKGWSA	-9.88852409639024	0	-9.88852409639024	Brain Transduction (LY6C1)	sat_mut	-9.88852409639024	-9.88852409639024
EDKGYSA	-0.356902640521865	0	-0.356902640521865	Brain Transduction (LY6C1)	sat_mut	-0.356902640521865	-0.356902640521865
EDRGYSS	-9.888036964527414	0	-9.888036964527414	Brain Transduction (LY6C1)	sat_mut	-9.888036964527414	-9.888036964527414
EEAGWSA	-8.339671807944889	0	-8.339671807944889	Brain Transduction (LY6C1)	sat_mut	-8.339671807944889	-8.339671807944889
EEGGYSS	-9.59372036144786	0	-9.59372036144786	Brain Transduction (LY6C1)	sat_mut	-9.59372036144786	-9.59372036144786
EEHGYSA	-10.23946287551629	0	-10.23946287551629	Brain Transduction (LY6C1)	sat_mut	-10.23946287551629	-10.23946287551629
EEKGWSA	-1.624180552712261	0	-1.624180552712261	Brain Transduction (LY6C1)	sat_mut	-1.624180552712261	-1.624180552712261
EEKGWSS	-2.994812679782797	0	-2.994812679782797	Brain Transduction (LY6C1)	sat_mut	-2.994812679782797	-2.994812679782797
EEKGYSA	-0.1292615257788133	0	-0.1292615257788133	Brain Transduction (LY6C1)	sat_mut	-0.1292615257788133	-0.1292615257788133
EEKGYSS	-1.208119977569576	0	-1.208119977569576	Brain Transduction (LY6C1)	sat_mut	-1.208119977569576	-1.208119977569576
EEPGWSS	-7.072843066136086	0	-7.072843066136086	Brain Transduction (LY6C1)	sat_mut	-7.072843066136086	-7.072843066136086
EEPGYSA	-9.294849286171766	0	-9.294849286171766	Brain Transduction (LY6C1)	sat_mut	-9.294849286171766	-9.294849286171766
EERGWSA	-7.8258017832514915	0	-7.8258017832514915	Brain Transduction (LY6C1)	sat_mut	-7.8258017832514915	-7.8258017832514915
EETGYSA	-1.8349695592753363	0	-1.8349695592753363	Brain Transduction (LY6C1)	sat_mut	-1.8349695592753363	-1.8349695592753363
EETGYSS	-7.698058838624407	0	-7.698058838624407	Brain Transduction (LY6C1)	sat_mut	-7.698058838624407	-7.698058838624407
EFEGWSA	-9.450017191446271	0	-9.450017191446271	Brain Transduction (LY6C1)	sat_mut	-9.450017191446271	-9.450017191446271
EFEGYSA	-10.26616370653767	0	-10.26616370653767	Brain Transduction (LY6C1)	sat_mut	-10.26616370653767	-10.26616370653767
EFGGYSA	-2.7006875599364104	0	-2.7006875599364104	Brain Transduction (LY6C1)	sat_mut	-2.7006875599364104	-2.7006875599364104
EFHGYSA	-9.8435447440745	0	-9.8435447440745	Brain Transduction (LY6C1)	sat_mut	-9.8435447440745	-9.8435447440745
EFKGYSA	-2.1321520884132603	0	-2.1321520884132603	Brain Transduction (LY6C1)	sat_mut	-2.1321520884132603	-2.1321520884132603
EFKGYSS	0.96128033826157	0	0.96128033826157	Brain Transduction (LY6C1)	sat_mut	0.96128033826157	0.96128033826157
EFPGYSS	0.854476553267884	0	0.854476553267884	Brain Transduction (LY6C1)	sat_mut	0.854476553267884	0.854476553267884
EFRGYSA	-8.973547775512783	0	-8.973547775512783	Brain Transduction (LY6C1)	sat_mut	-8.973547775512783	-8.973547775512783
EGAGYSA	-1.3125812461924695	0	-1.3125812461924695	Brain Transduction (LY6C1)	sat_mut	-1.3125812461924695	-1.3125812461924695
EGGGYSA	-8.383457492732239	0	-8.383457492732239	Brain Transduction (LY6C1)	sat_mut	-8.383457492732239	-8.383457492732239
EGHGWSA	-8.031750458926291	0	-8.031750458926291	Brain Transduction (LY6C1)	sat_mut	-8.031750458926291	-8.031750458926291
EGHGWSS	-3.745418560375406	0	-3.745418560375406	Brain Transduction (LY6C1)	sat_mut	-3.745418560375406	-3.745418560375406
EGKGWSA	-0.6573713593950777	0	-0.6573713593950777	Brain Transduction (LY6C1)	sat_mut	-0.6573713593950777	-0.6573713593950777
EGKGWSS	-0.8881608862364382	0	-0.8881608862364382	Brain Transduction (LY6C1)	sat_mut	-0.8881608862364382	-0.8881608862364382
EGKGYSA	0.5142260626677662	0	0.5142260626677662	Brain Transduction (LY6C1)	sat_mut	0.5142260626677662	0.5142260626677662
EGKGYSS	-5.422525103829741	0	-5.422525103829741	Brain Transduction (LY6C1)	sat_mut	-5.422525103829741	-5.422525103829741
EGPGYSA	-8.368786879842018	0	-8.368786879842018	Brain Transduction (LY6C1)	sat_mut	-8.368786879842018	-8.368786879842018
EGQGWSA	-7.973186822788795	0	-7.973186822788795	Brain Transduction (LY6C1)	sat_mut	-7.973186822788795	-7.973186822788795
EGQGWSS	-0.7329201752184684	0	-0.7329201752184684	Brain Transduction (LY6C1)	sat_mut	-0.7329201752184684	-0.7329201752184684
EGQGYSA	-2.724561115176908	0	-2.724561115176908	Brain Transduction (LY6C1)	sat_mut	-2.724561115176908	-2.724561115176908
EGQGYSS	-1.2109462928896495	0	-1.2109462928896495	Brain Transduction (LY6C1)	sat_mut	-1.2109462928896495	-1.2109462928896495
EGRGWSA	-9.792145108686109	0	-9.792145108686109	Brain Transduction (LY6C1)	sat_mut	-9.792145108686109	-9.792145108686109
EGRGWSS	-3.077818563248254	0	-3.077818563248254	Brain Transduction (LY6C1)	sat_mut	-3.077818563248254	-3.077818563248254
EGRGYSA	-8.284091131994627	0	-8.284091131994627	Brain Transduction (LY6C1)	sat_mut	-8.284091131994627	-8.284091131994627
EGRGYSS	0.8765193571705612	0	0.8765193571705612	Brain Transduction (LY6C1)	sat_mut	0.8765193571705612	0.8765193571705612
EGSGYSA	-2.6083861865147164	0	-2.6083861865147164	Brain Transduction (LY6C1)	sat_mut	-2.6083861865147164	-2.6083861865147164
EGTGYSA	-9.781589705674428	0	-9.781589705674428	Brain Transduction (LY6C1)	sat_mut	-9.781589705674428	-9.781589705674428
EHDGYSA	-1.943513957335976	0	-1.943513957335976	Brain Transduction (LY6C1)	sat_mut	-1.943513957335976	-1.943513957335976
EHEGWSA	-9.571844768419089	0	-9.571844768419089	Brain Transduction (LY6C1)	sat_mut	-9.571844768419089	-9.571844768419089
EHEGWSS	-3.145396116148259	0	-3.145396116148259	Brain Transduction (LY6C1)	sat_mut	-3.145396116148259	-3.145396116148259
EHEGYSA	-9.780812293584551	0	-9.780812293584551	Brain Transduction (LY6C1)	sat_mut	-9.780812293584551	-9.780812293584551
EHGGYSA	-0.2955819127424429	0	-0.2955819127424429	Brain Transduction (LY6C1)	sat_mut	-0.2955819127424429	-0.2955819127424429
EHGGYSS	-8.221411522977231	0	-8.221411522977231	Brain Transduction (LY6C1)	sat_mut	-8.221411522977231	-8.221411522977231
EHHGWSA	-9.248491188154627	0	-9.248491188154627	Brain Transduction (LY6C1)	sat_mut	-9.248491188154627	-9.248491188154627
EHHGYSA	-8.612054964204019	0	-8.612054964204019	Brain Transduction (LY6C1)	sat_mut	-8.612054964204019	-8.612054964204019
EHHGYSS	-0.1604151102086027	0	-0.1604151102086027	Brain Transduction (LY6C1)	sat_mut	-0.1604151102086027	-0.1604151102086027
EHKGWSA	-0.7072547892680219	0	-0.7072547892680219	Brain Transduction (LY6C1)	sat_mut	-0.7072547892680219	-0.7072547892680219
EHKGWSS	2.027634581801336	0	2.027634581801336	Brain Transduction (LY6C1)	sat_mut	2.027634581801336	2.027634581801336
EHKGYSA	-3.114382071622164	0	-3.114382071622164	Brain Transduction (LY6C1)	sat_mut	-3.114382071622164	-3.114382071622164
EHKGYSS	1.2122846640566989	0	1.2122846640566989	Brain Transduction (LY6C1)	sat_mut	1.2122846640566989	1.2122846640566989
EHNGYSA	-10.974986261035529	0	-10.974986261035529	Brain Transduction (LY6C1)	sat_mut	-10.974986261035529	-10.974986261035529
EHPGWSA	0.8880304716638651	0	0.8880304716638651	Brain Transduction (LY6C1)	sat_mut	0.8880304716638651	0.8880304716638651
EHPGYSA	-1.5767253459367008	0	-1.5767253459367008	Brain Transduction (LY6C1)	sat_mut	-1.5767253459367008	-1.5767253459367008
EHPGYSS	-8.212441860826802	0	-8.212441860826802	Brain Transduction (LY6C1)	sat_mut	-8.212441860826802	-8.212441860826802
EHQGWSA	-2.9861501441209195	0	-2.9861501441209195	Brain Transduction (LY6C1)	sat_mut	-2.9861501441209195	-2.9861501441209195
EHQGYSA	-2.208025746167904	0	-2.208025746167904	Brain Transduction (LY6C1)	sat_mut	-2.208025746167904	-2.208025746167904
EHQGYSS	0.6043494260762048	0	0.6043494260762048	Brain Transduction (LY6C1)	sat_mut	0.6043494260762048	0.6043494260762048
EHRGYSA	-8.52445479562385	0	-8.52445479562385	Brain Transduction (LY6C1)	sat_mut	-8.52445479562385	-8.52445479562385
EHRGYSS	-0.1982227861493134	0	-0.1982227861493134	Brain Transduction (LY6C1)	sat_mut	-0.1982227861493134	-0.1982227861493134
EHVGYSS	0.8848386565200203	0	0.8848386565200203	Brain Transduction (LY6C1)	sat_mut	0.8848386565200203	0.8848386565200203
EIEGWSA	-9.86379069091703	0	-9.86379069091703	Brain Transduction (LY6C1)	sat_mut	-9.86379069091703	-9.86379069091703
EIEGYSS	-9.255534996382517	0	-9.255534996382517	Brain Transduction (LY6C1)	sat_mut	-9.255534996382517	-9.255534996382517
EIGGYSA	-2.0237319177372486	0	-2.0237319177372486	Brain Transduction (LY6C1)	sat_mut	-2.0237319177372486	-2.0237319177372486
EIHGYSA	-8.48533595103464	0	-8.48533595103464	Brain Transduction (LY6C1)	sat_mut	-8.48533595103464	-8.48533595103464
EIKGWSA	-1.9430916783235164	0	-1.9430916783235164	Brain Transduction (LY6C1)	sat_mut	-1.9430916783235164	-1.9430916783235164
EIKGWSS	0.1644606221051294	0	0.1644606221051294	Brain Transduction (LY6C1)	sat_mut	0.1644606221051294	0.1644606221051294
EIKGYSA	-1.6295989915906854	0	-1.6295989915906854	Brain Transduction (LY6C1)	sat_mut	-1.6295989915906854	-1.6295989915906854
EIKGYSS	0.6214514132355798	0	0.6214514132355798	Brain Transduction (LY6C1)	sat_mut	0.6214514132355798	0.6214514132355798
EINGYSA	-2.474841776557	0	-2.474841776557	Brain Transduction (LY6C1)	sat_mut	-2.474841776557	-2.474841776557
EIPGWSA	0.0679362351063516	0	0.0679362351063516	Brain Transduction (LY6C1)	sat_mut	0.0679362351063516	0.0679362351063516
EIPGWSS	-10.052481703123265	0	-10.052481703123265	Brain Transduction (LY6C1)	sat_mut	-10.052481703123265	-10.052481703123265
EIPGYSS	1.0385773682461108	0	1.0385773682461108	Brain Transduction (LY6C1)	sat_mut	1.0385773682461108	1.0385773682461108
EIQGYSS	-9.582764934695716	0	-9.582764934695716	Brain Transduction (LY6C1)	sat_mut	-9.582764934695716	-9.582764934695716
EIRGYSA	-0.6535233763202943	0	-0.6535233763202943	Brain Transduction (LY6C1)	sat_mut	-0.6535233763202943	-0.6535233763202943
EIRGYSS	-3.1138982717836314	0	-3.1138982717836314	Brain Transduction (LY6C1)	sat_mut	-3.1138982717836314	-3.1138982717836314
EITGYSS	-1.0689611512431567	0	-1.0689611512431567	Brain Transduction (LY6C1)	sat_mut	-1.0689611512431567	-1.0689611512431567
EKAGWSA	1.062383943536924	0	1.062383943536924	Brain Transduction (LY6C1)	sat_mut	1.062383943536924	1.062383943536924
EKAGWSS	1.674930231159509	0	1.674930231159509	Brain Transduction (LY6C1)	sat_mut	1.674930231159509	1.674930231159509
EKAGYSA	-1.9799672379631448	0	-1.9799672379631448	Brain Transduction (LY6C1)	sat_mut	-1.9799672379631448	-1.9799672379631448
EKAGYSS	-0.2759269317724757	0	-0.2759269317724757	Brain Transduction (LY6C1)	sat_mut	-0.2759269317724757	-0.2759269317724757
EKDGWSA	-8.18994772430007	0	-8.18994772430007	Brain Transduction (LY6C1)	sat_mut	-8.18994772430007	-8.18994772430007
EKDGWSS	-9.380399345320557	0	-9.380399345320557	Brain Transduction (LY6C1)	sat_mut	-9.380399345320557	-9.380399345320557
EKDGYSA	-1.7544394838072184	0	-1.7544394838072184	Brain Transduction (LY6C1)	sat_mut	-1.7544394838072184	-1.7544394838072184
EKEGWSA	-1.080291922539682	0	-1.080291922539682	Brain Transduction (LY6C1)	sat_mut	-1.080291922539682	-1.080291922539682
EKEGWSS	-2.5417816825842743	0	-2.5417816825842743	Brain Transduction (LY6C1)	sat_mut	-2.5417816825842743	-2.5417816825842743
EKEGYSA	-1.2511256992659856	0	-1.2511256992659856	Brain Transduction (LY6C1)	sat_mut	-1.2511256992659856	-1.2511256992659856
EKEGYSS	-9.833865145917896	0	-9.833865145917896	Brain Transduction (LY6C1)	sat_mut	-9.833865145917896	-9.833865145917896
EKGGWSA	-7.262533741070711	0	-7.262533741070711	Brain Transduction (LY6C1)	sat_mut	-7.262533741070711	-7.262533741070711
EKGGYSA	-3.628726883089374	0	-3.628726883089374	Brain Transduction (LY6C1)	sat_mut	-3.628726883089374	-3.628726883089374
EKGGYSS	-8.795126974871158	0	-8.795126974871158	Brain Transduction (LY6C1)	sat_mut	-8.795126974871158	-8.795126974871158
EKHGWSA	0.5287826564416395	0	0.5287826564416395	Brain Transduction (LY6C1)	sat_mut	0.5287826564416395	0.5287826564416395
EKHGWSS	0.4012549465769573	0	0.4012549465769573	Brain Transduction (LY6C1)	sat_mut	0.4012549465769573	0.4012549465769573
EKHGYSA	-0.0117039297633691	0	-0.0117039297633691	Brain Transduction (LY6C1)	sat_mut	-0.0117039297633691	-0.0117039297633691
EKHGYSS	1.4749276652820205	0	1.4749276652820205	Brain Transduction (LY6C1)	sat_mut	1.4749276652820205	1.4749276652820205
EKIGWSA	3.601727822245932	0	3.601727822245932	Brain Transduction (LY6C1)	sat_mut	3.601727822245932	3.601727822245932
EKIGYSA	1.77288507824568	0	1.77288507824568	Brain Transduction (LY6C1)	sat_mut	1.77288507824568	1.77288507824568
EKIGYSS	2.370159182583592	0	2.370159182583592	Brain Transduction (LY6C1)	sat_mut	2.370159182583592	2.370159182583592
EKKGYSA	-8.025887295049632	0	-8.025887295049632	Brain Transduction (LY6C1)	sat_mut	-8.025887295049632	-8.025887295049632
EKKGYSS	0.134873483227493	0	0.134873483227493	Brain Transduction (LY6C1)	sat_mut	0.134873483227493	0.134873483227493
EKLGWSA	0.5299964675459228	0	0.5299964675459228	Brain Transduction (LY6C1)	sat_mut	0.5299964675459228	0.5299964675459228
EKLGYSA	-2.525761361179401	0	-2.525761361179401	Brain Transduction (LY6C1)	sat_mut	-2.525761361179401	-2.525761361179401
EKLGYSS	0.3559144023328067	0	0.3559144023328067	Brain Transduction (LY6C1)	sat_mut	0.3559144023328067	0.3559144023328067
EKMGWSA	-2.567867557248136	0	-2.567867557248136	Brain Transduction (LY6C1)	sat_mut	-2.567867557248136	-2.567867557248136
EKMGYSA	-2.447937995004949	0	-2.447937995004949	Brain Transduction (LY6C1)	sat_mut	-2.447937995004949	-2.447937995004949
EKMGYSS	-0.9700646839108836	0	-0.9700646839108836	Brain Transduction (LY6C1)	sat_mut	-0.9700646839108836	-0.9700646839108836
EKNGWSA	-2.5635557676675544	0	-2.5635557676675544	Brain Transduction (LY6C1)	sat_mut	-2.5635557676675544	-2.5635557676675544
EKNGWSS	-2.192190940099109	0	-2.192190940099109	Brain Transduction (LY6C1)	sat_mut	-2.192190940099109	-2.192190940099109
EKNGYSA	-0.8266202133641583	0	-0.8266202133641583	Brain Transduction (LY6C1)	sat_mut	-0.8266202133641583	-0.8266202133641583
EKNGYSS	-3.1345862839485106	0	-3.1345862839485106	Brain Transduction (LY6C1)	sat_mut	-3.1345862839485106	-3.1345862839485106
EKPGWSA	1.0616292860832997	0	1.0616292860832997	Brain Transduction (LY6C1)	sat_mut	1.0616292860832997	1.0616292860832997
EKPGWSS	1.655296014509747	0	1.655296014509747	Brain Transduction (LY6C1)	sat_mut	1.655296014509747	1.655296014509747
EKPGYSA	-0.1435511966987588	0	-0.1435511966987588	Brain Transduction (LY6C1)	sat_mut	-0.1435511966987588	-0.1435511966987588
EKPGYSS	-1.957045411793584	0	-1.957045411793584	Brain Transduction (LY6C1)	sat_mut	-1.957045411793584	-1.957045411793584
EKQGWSA	0.6829225858354278	0	0.6829225858354278	Brain Transduction (LY6C1)	sat_mut	0.6829225858354278	0.6829225858354278
EKQGWSS	0.214765197852256	0	0.214765197852256	Brain Transduction (LY6C1)	sat_mut	0.214765197852256	0.214765197852256
EKQGYSA	-5.980201438552118	0	-5.980201438552118	Brain Transduction (LY6C1)	sat_mut	-5.980201438552118	-5.980201438552118
EKQGYSS	-1.1747435410206708	0	-1.1747435410206708	Brain Transduction (LY6C1)	sat_mut	-1.1747435410206708	-1.1747435410206708
EKSGWSA	-1.4742716311581603	0	-1.4742716311581603	Brain Transduction (LY6C1)	sat_mut	-1.4742716311581603	-1.4742716311581603
EKSGWSS	0.3073629464687051	0	0.3073629464687051	Brain Transduction (LY6C1)	sat_mut	0.3073629464687051	0.3073629464687051
EKSGYSA	-8.595234177857614	0	-8.595234177857614	Brain Transduction (LY6C1)	sat_mut	-8.595234177857614	-8.595234177857614
EKSGYSS	-7.9936201449037565	0	-7.9936201449037565	Brain Transduction (LY6C1)	sat_mut	-7.9936201449037565	-7.9936201449037565
EKTGWSA	-0.7061739642487554	0	-0.7061739642487554	Brain Transduction (LY6C1)	sat_mut	-0.7061739642487554	-0.7061739642487554
EKTGWSS	1.0017596198367722	0	1.0017596198367722	Brain Transduction (LY6C1)	sat_mut	1.0017596198367722	1.0017596198367722
EKTGYSA	-7.949343826499888	0	-7.949343826499888	Brain Transduction (LY6C1)	sat_mut	-7.949343826499888	-7.949343826499888
EKTGYSS	-1.5126644835150382	0	-1.5126644835150382	Brain Transduction (LY6C1)	sat_mut	-1.5126644835150382	-1.5126644835150382
EKVGWSA	1.9455361097038315	0	1.9455361097038315	Brain Transduction (LY6C1)	sat_mut	1.9455361097038315	1.9455361097038315
EKVGWSS	2.2183687418619686	0	2.2183687418619686	Brain Transduction (LY6C1)	sat_mut	2.2183687418619686	2.2183687418619686
EKVGYSA	0.603680455467494	0	0.603680455467494	Brain Transduction (LY6C1)	sat_mut	0.603680455467494	0.603680455467494
EKVGYSS	0.8129206206197631	0	0.8129206206197631	Brain Transduction (LY6C1)	sat_mut	0.8129206206197631	0.8129206206197631
EKYGYSA	1.1971159966061125	0	1.1971159966061125	Brain Transduction (LY6C1)	sat_mut	1.1971159966061125	1.1971159966061125
EKYGYSS	2.940813421026529	0	2.940813421026529	Brain Transduction (LY6C1)	sat_mut	2.940813421026529	2.940813421026529
ELGGYSA	-1.5702300348406617	0	-1.5702300348406617	Brain Transduction (LY6C1)	sat_mut	-1.5702300348406617	-1.5702300348406617
ELHGYSA	-9.575441802832025	0	-9.575441802832025	Brain Transduction (LY6C1)	sat_mut	-9.575441802832025	-9.575441802832025
ELHGYSS	-1.0274909470960154	0	-1.0274909470960154	Brain Transduction (LY6C1)	sat_mut	-1.0274909470960154	-1.0274909470960154
ELKGWSA	-10.15837465544965	0	-10.15837465544965	Brain Transduction (LY6C1)	sat_mut	-10.15837465544965	-10.15837465544965
ELKGWSS	-1.368197623254283	0	-1.368197623254283	Brain Transduction (LY6C1)	sat_mut	-1.368197623254283	-1.368197623254283
ELKGYSA	-2.438354892829436	0	-2.438354892829436	Brain Transduction (LY6C1)	sat_mut	-2.438354892829436	-2.438354892829436
ELKGYSS	0.8812272489761326	0	0.8812272489761326	Brain Transduction (LY6C1)	sat_mut	0.8812272489761326	0.8812272489761326
ELNGYSA	-7.864069151524443	0	-7.864069151524443	Brain Transduction (LY6C1)	sat_mut	-7.864069151524443	-7.864069151524443
ELPGWSA	0.6083037365326728	0	0.6083037365326728	Brain Transduction (LY6C1)	sat_mut	0.6083037365326728	0.6083037365326728
ELPGYSA	0.3430684851658199	0	0.3430684851658199	Brain Transduction (LY6C1)	sat_mut	0.3430684851658199	0.3430684851658199
ELPGYSS	-8.509160613327165	0	-8.509160613327165	Brain Transduction (LY6C1)	sat_mut	-8.509160613327165	-8.509160613327165
ELQGYSA	-0.1704157392839362	0	-0.1704157392839362	Brain Transduction (LY6C1)	sat_mut	-0.1704157392839362	-0.1704157392839362
ELQGYSS	-4.9709405808783504	0	-4.9709405808783504	Brain Transduction (LY6C1)	sat_mut	-4.9709405808783504	-4.9709405808783504
ELRGYSA	0.0719730827743106	0	0.0719730827743106	Brain Transduction (LY6C1)	sat_mut	0.0719730827743106	0.0719730827743106
ELRGYSS	0.7440763793771926	0	0.7440763793771926	Brain Transduction (LY6C1)	sat_mut	0.7440763793771926	0.7440763793771926
EMDGWSA	-10.076136783832888	0	-10.076136783832888	Brain Transduction (LY6C1)	sat_mut	-10.076136783832888	-10.076136783832888
EMEGWSA	-3.1481955689282684	0	-3.1481955689282684	Brain Transduction (LY6C1)	sat_mut	-3.1481955689282684	-3.1481955689282684
EMEGWSS	-10.227414717898514	0	-10.227414717898514	Brain Transduction (LY6C1)	sat_mut	-10.227414717898514	-10.227414717898514
EMGGYSA	-9.506844809213412	0	-9.506844809213412	Brain Transduction (LY6C1)	sat_mut	-9.506844809213412	-9.506844809213412
EMHGYSA	-0.3811035559929848	0	-0.3811035559929848	Brain Transduction (LY6C1)	sat_mut	-0.3811035559929848	-0.3811035559929848
EMKGWSA	-0.4595314566449394	0	-0.4595314566449394	Brain Transduction (LY6C1)	sat_mut	-0.4595314566449394	-0.4595314566449394
EMKGWSS	2.3142228458799385	0	2.3142228458799385	Brain Transduction (LY6C1)	sat_mut	2.3142228458799385	2.3142228458799385
EMKGYSA	-1.7964029017278609	0	-1.7964029017278609	Brain Transduction (LY6C1)	sat_mut	-1.7964029017278609	-1.7964029017278609
EMKGYSS	1.5081345340142112	0	1.5081345340142112	Brain Transduction (LY6C1)	sat_mut	1.5081345340142112	1.5081345340142112
EMNGYSA	-8.591308890742543	0	-8.591308890742543	Brain Transduction (LY6C1)	sat_mut	-8.591308890742543	-8.591308890742543
EMPGWSA	0.4684620988482801	0	0.4684620988482801	Brain Transduction (LY6C1)	sat_mut	0.4684620988482801	0.4684620988482801
EMPGYSA	1.172855716274691	0	1.172855716274691	Brain Transduction (LY6C1)	sat_mut	1.172855716274691	1.172855716274691
EMPGYSS	-10.258878598794738	0	-10.258878598794738	Brain Transduction (LY6C1)	sat_mut	-10.258878598794738	-10.258878598794738
EMRGYSA	-1.132057078446448	0	-1.132057078446448	Brain Transduction (LY6C1)	sat_mut	-1.132057078446448	-1.132057078446448
EMRGYSS	1.4708475778359902	0	1.4708475778359902	Brain Transduction (LY6C1)	sat_mut	1.4708475778359902	1.4708475778359902
EMSGYSA	-9.645319388117793	0	-9.645319388117793	Brain Transduction (LY6C1)	sat_mut	-9.645319388117793	-9.645319388117793
ENAGYSA	2.080091582516173	0	2.080091582516173	Brain Transduction (LY6C1)	sat_mut	2.080091582516173	2.080091582516173
ENEGWSA	-9.640446701386075	0	-9.640446701386075	Brain Transduction (LY6C1)	sat_mut	-9.640446701386075	-9.640446701386075
ENEGYSS	-8.496900489695934	0	-8.496900489695934	Brain Transduction (LY6C1)	sat_mut	-8.496900489695934	-8.496900489695934
ENGGYSA	1.378257279736612	0	1.378257279736612	Brain Transduction (LY6C1)	sat_mut	1.378257279736612	1.378257279736612
ENKGWSA	0.3791330640541293	0	0.3791330640541293	Brain Transduction (LY6C1)	sat_mut	0.3791330640541293	0.3791330640541293
ENKGWSS	-2.0556985724150203	0	-2.0556985724150203	Brain Transduction (LY6C1)	sat_mut	-2.0556985724150203	-2.0556985724150203
ENKGYSA	-2.1636413171320785	0	-2.1636413171320785	Brain Transduction (LY6C1)	sat_mut	-2.1636413171320785	-2.1636413171320785
ENKGYSS	0.1855399374228842	0	0.1855399374228842	Brain Transduction (LY6C1)	sat_mut	0.1855399374228842	0.1855399374228842
ENNGYSA	-9.036048313684528	0	-9.036048313684528	Brain Transduction (LY6C1)	sat_mut	-9.036048313684528	-9.036048313684528
ENPGWSS	-1.1768277808944505	0	-1.1768277808944505	Brain Transduction (LY6C1)	sat_mut	-1.1768277808944505	-1.1768277808944505
ENPGYSA	-8.36207947501722	0	-8.36207947501722	Brain Transduction (LY6C1)	sat_mut	-8.36207947501722	-8.36207947501722
ENPGYSS	-1.3177777301923548	0	-1.3177777301923548	Brain Transduction (LY6C1)	sat_mut	-1.3177777301923548	-1.3177777301923548
ENQGYSA	1.245575463864012	0	1.245575463864012	Brain Transduction (LY6C1)	sat_mut	1.245575463864012	1.245575463864012
ENRGYSA	-4.149688392072891	0	-4.149688392072891	Brain Transduction (LY6C1)	sat_mut	-4.149688392072891	-4.149688392072891
ENRGYSS	1.610724856889639	0	1.610724856889639	Brain Transduction (LY6C1)	sat_mut	1.610724856889639	1.610724856889639
ENTGYSA	-0.7631107563089411	0	-0.7631107563089411	Brain Transduction (LY6C1)	sat_mut	-0.7631107563089411	-0.7631107563089411
EPAGYSA	-9.260151639134891	0	-9.260151639134891	Brain Transduction (LY6C1)	sat_mut	-9.260151639134891	-9.260151639134891
EPAGYSS	-9.444337207315092	0	-9.444337207315092	Brain Transduction (LY6C1)	sat_mut	-9.444337207315092	-9.444337207315092
EPGGWSA	-10.384773551206129	0	-10.384773551206129	Brain Transduction (LY6C1)	sat_mut	-10.384773551206129	-10.384773551206129
EPGGYSA	-7.846872255635437	0	-7.846872255635437	Brain Transduction (LY6C1)	sat_mut	-7.846872255635437	-7.846872255635437
EPGGYSS	-10.432402134567692	0	-10.432402134567692	Brain Transduction (LY6C1)	sat_mut	-10.432402134567692	-10.432402134567692
EPHGWSA	-9.46193685944369	0	-9.46193685944369	Brain Transduction (LY6C1)	sat_mut	-9.46193685944369	-9.46193685944369
EPHGYSA	-2.2657238363250247	0	-2.2657238363250247	Brain Transduction (LY6C1)	sat_mut	-2.2657238363250247	-2.2657238363250247
EPHGYSS	-1.4436430743360966	0	-1.4436430743360966	Brain Transduction (LY6C1)	sat_mut	-1.4436430743360966	-1.4436430743360966
EPIGYSA	0.0681490406730101	0	0.0681490406730101	Brain Transduction (LY6C1)	sat_mut	0.0681490406730101	0.0681490406730101
EPIGYSS	-8.244587421711554	0	-8.244587421711554	Brain Transduction (LY6C1)	sat_mut	-8.244587421711554	-8.244587421711554
EPKGWSA	0.9876500083336888	0	0.9876500083336888	Brain Transduction (LY6C1)	sat_mut	0.9876500083336888	0.9876500083336888
EPKGWSS	-11.113010730167032	0	-11.113010730167032	Brain Transduction (LY6C1)	sat_mut	-11.113010730167032	-11.113010730167032
EPKGYSA	-1.8099168514857529	0	-1.8099168514857529	Brain Transduction (LY6C1)	sat_mut	-1.8099168514857529	-1.8099168514857529
EPKGYSS	-7.978897723983635	0	-7.978897723983635	Brain Transduction (LY6C1)	sat_mut	-7.978897723983635	-7.978897723983635
EPLGYSA	-7.1434207544476	0	-7.1434207544476	Brain Transduction (LY6C1)	sat_mut	-7.1434207544476	-7.1434207544476
EPLGYSS	-9.16017070617817	0	-9.16017070617817	Brain Transduction (LY6C1)	sat_mut	-9.16017070617817	-9.16017070617817
EPMGYSS	-2.2291578152137457	0	-2.2291578152137457	Brain Transduction (LY6C1)	sat_mut	-2.2291578152137457	-2.2291578152137457
EPPGWSA	-5.019609535815562	0	-5.019609535815562	Brain Transduction (LY6C1)	sat_mut	-5.019609535815562	-5.019609535815562
EPPGYSA	-7.453331964095504	0	-7.453331964095504	Brain Transduction (LY6C1)	sat_mut	-7.453331964095504	-7.453331964095504
EPPGYSS	-0.1584937313544344	0	-0.1584937313544344	Brain Transduction (LY6C1)	sat_mut	-0.1584937313544344	-0.1584937313544344
EPQGWSA	-3.36602222084342	0	-3.36602222084342	Brain Transduction (LY6C1)	sat_mut	-3.36602222084342	-3.36602222084342
EPQGYSS	-2.071777536959428	0	-2.071777536959428	Brain Transduction (LY6C1)	sat_mut	-2.071777536959428	-2.071777536959428
EPRGWSA	-5.968275483884906	0	-5.968275483884906	Brain Transduction (LY6C1)	sat_mut	-5.968275483884906	-5.968275483884906
EPRGYSA	-4.679812059803056	0	-4.679812059803056	Brain Transduction (LY6C1)	sat_mut	-4.679812059803056	-4.679812059803056
EPRGYSS	-8.808501706096347	0	-8.808501706096347	Brain Transduction (LY6C1)	sat_mut	-8.808501706096347	-8.808501706096347
EPSGYSA	-10.147179272064935	0	-10.147179272064935	Brain Transduction (LY6C1)	sat_mut	-10.147179272064935	-10.147179272064935
EPSGYSS	-8.246937016364111	0	-8.246937016364111	Brain Transduction (LY6C1)	sat_mut	-8.246937016364111	-8.246937016364111
EPTGYSS	-8.928271224587618	0	-8.928271224587618	Brain Transduction (LY6C1)	sat_mut	-8.928271224587618	-8.928271224587618
EPVGYSA	-0.2798038660516874	0	-0.2798038660516874	Brain Transduction (LY6C1)	sat_mut	-0.2798038660516874	-0.2798038660516874
EPVGYSS	-10.1341153328915	0	-10.1341153328915	Brain Transduction (LY6C1)	sat_mut	-10.1341153328915	-10.1341153328915
EPYGYSA	-1.7242464533426782	0	-1.7242464533426782	Brain Transduction (LY6C1)	sat_mut	-1.7242464533426782	-1.7242464533426782
EQAGYSA	-2.874294428921937	0	-2.874294428921937	Brain Transduction (LY6C1)	sat_mut	-2.874294428921937	-2.874294428921937
EQDGWSS	-10.415627363721484	0	-10.415627363721484	Brain Transduction (LY6C1)	sat_mut	-10.415627363721484	-10.415627363721484
EQEGYSA	-7.823592392145213	0	-7.823592392145213	Brain Transduction (LY6C1)	sat_mut	-7.823592392145213	-7.823592392145213
EQGGYSA	0.0553040928833115	0	0.0553040928833115	Brain Transduction (LY6C1)	sat_mut	0.0553040928833115	0.0553040928833115
EQHGWSA	-3.6335967261676503	0	-3.6335967261676503	Brain Transduction (LY6C1)	sat_mut	-3.6335967261676503	-3.6335967261676503
EQHGYSA	-6.2947809617153965	0	-6.2947809617153965	Brain Transduction (LY6C1)	sat_mut	-6.2947809617153965	-6.2947809617153965
EQKGWSA	-4.050012368942523	0	-4.050012368942523	Brain Transduction (LY6C1)	sat_mut	-4.050012368942523	-4.050012368942523
EQKGWSS	2.267237018466792	0	2.267237018466792	Brain Transduction (LY6C1)	sat_mut	2.267237018466792	2.267237018466792
EQKGYSA	-1.6243942380986804	0	-1.6243942380986804	Brain Transduction (LY6C1)	sat_mut	-1.6243942380986804	-1.6243942380986804
EQKGYSS	1.3339739420134715	0	1.3339739420134715	Brain Transduction (LY6C1)	sat_mut	1.3339739420134715	1.3339739420134715
EQLGYSS	-2.8807214131731365	0	-2.8807214131731365	Brain Transduction (LY6C1)	sat_mut	-2.8807214131731365	-2.8807214131731365
EQNGYSA	-2.999010208650232	0	-2.999010208650232	Brain Transduction (LY6C1)	sat_mut	-2.999010208650232	-2.999010208650232
EQPGYSA	-10.956602071178622	0	-10.956602071178622	Brain Transduction (LY6C1)	sat_mut	-10.956602071178622	-10.956602071178622
EQPGYSS	-3.8803660785635214	0	-3.8803660785635214	Brain Transduction (LY6C1)	sat_mut	-3.8803660785635214	-3.8803660785635214
EQQGYSA	0.0643480248059106	0	0.0643480248059106	Brain Transduction (LY6C1)	sat_mut	0.0643480248059106	0.0643480248059106
EQQGYSS	-0.9778003810179252	0	-0.9778003810179252	Brain Transduction (LY6C1)	sat_mut	-0.9778003810179252	-0.9778003810179252
EQRGWSA	1.0385312287504809	0	1.0385312287504809	Brain Transduction (LY6C1)	sat_mut	1.0385312287504809	1.0385312287504809
EQRGYSA	-2.6175997437315925	0	-2.6175997437315925	Brain Transduction (LY6C1)	sat_mut	-2.6175997437315925	-2.6175997437315925
EQRGYSS	0.297215848293089	0	0.297215848293089	Brain Transduction (LY6C1)	sat_mut	0.297215848293089	0.297215848293089
EQSGYSA	-8.81348474342458	0	-8.81348474342458	Brain Transduction (LY6C1)	sat_mut	-8.81348474342458	-8.81348474342458
EQTGYSS	-1.9864783988786163	0	-1.9864783988786163	Brain Transduction (LY6C1)	sat_mut	-1.9864783988786163	-1.9864783988786163
ERAGWSA	1.5685127612880303	0	1.5685127612880303	Brain Transduction (LY6C1)	sat_mut	1.5685127612880303	1.5685127612880303
ERAGWSS	1.9825913918680915	0	1.9825913918680915	Brain Transduction (LY6C1)	sat_mut	1.9825913918680915	1.9825913918680915
ERAGYSA	-2.533434318029513	0	-2.533434318029513	Brain Transduction (LY6C1)	sat_mut	-2.533434318029513	-2.533434318029513
ERAGYSS	1.2839697357298556	0	1.2839697357298556	Brain Transduction (LY6C1)	sat_mut	1.2839697357298556	1.2839697357298556
ERDGWSA	-7.200335656628957	0	-7.200335656628957	Brain Transduction (LY6C1)	sat_mut	-7.200335656628957	-7.200335656628957
ERDGWSS	-9.38071602654536	0	-9.38071602654536	Brain Transduction (LY6C1)	sat_mut	-9.38071602654536	-9.38071602654536
ERDGYSA	-2.4678983815021867	0	-2.4678983815021867	Brain Transduction (LY6C1)	sat_mut	-2.4678983815021867	-2.4678983815021867
ERDGYSS	-8.888887354443746	0	-8.888887354443746	Brain Transduction (LY6C1)	sat_mut	-8.888887354443746	-8.888887354443746
EREGWSA	-0.0282493842922191	0	-0.0282493842922191	Brain Transduction (LY6C1)	sat_mut	-0.0282493842922191	-0.0282493842922191
EREGWSS	-9.731754540607962	0	-9.731754540607962	Brain Transduction (LY6C1)	sat_mut	-9.731754540607962	-9.731754540607962
EREGYSA	-3.736368747903152	0	-3.736368747903152	Brain Transduction (LY6C1)	sat_mut	-3.736368747903152	-3.736368747903152
EREGYSS	-8.168402309342431	0	-8.168402309342431	Brain Transduction (LY6C1)	sat_mut	-8.168402309342431	-8.168402309342431
ERGGWSA	-3.678460047786097	0	-3.678460047786097	Brain Transduction (LY6C1)	sat_mut	-3.678460047786097	-3.678460047786097
ERGGYSA	-1.6841234979510529	0	-1.6841234979510529	Brain Transduction (LY6C1)	sat_mut	-1.6841234979510529	-1.6841234979510529
ERGGYSS	-2.1145698426693063	0	-2.1145698426693063	Brain Transduction (LY6C1)	sat_mut	-2.1145698426693063	-2.1145698426693063
ERHGWSA	2.3779457437609524	0	2.3779457437609524	Brain Transduction (LY6C1)	sat_mut	2.3779457437609524	2.3779457437609524
ERHGYSA	-0.2798961122442302	0	-0.2798961122442302	Brain Transduction (LY6C1)	sat_mut	-0.2798961122442302	-0.2798961122442302
ERHGYSS	2.0551645301518984	0	2.0551645301518984	Brain Transduction (LY6C1)	sat_mut	2.0551645301518984	2.0551645301518984
ERIGWSA	4.113128746834445	0	4.113128746834445	Brain Transduction (LY6C1)	sat_mut	4.113128746834445	4.113128746834445
ERIGYSA	2.4507788818889824	0	2.4507788818889824	Brain Transduction (LY6C1)	sat_mut	2.4507788818889824	2.4507788818889824
ERIGYSS	3.541126986638525	0	3.541126986638525	Brain Transduction (LY6C1)	sat_mut	3.541126986638525	3.541126986638525
ERLGYSA	1.5713294760806598	0	1.5713294760806598	Brain Transduction (LY6C1)	sat_mut	1.5713294760806598	1.5713294760806598
ERLGYSS	2.951804413761949	0	2.951804413761949	Brain Transduction (LY6C1)	sat_mut	2.951804413761949	2.951804413761949
ERMGWSA	0.4304780542058893	0	0.4304780542058893	Brain Transduction (LY6C1)	sat_mut	0.4304780542058893	0.4304780542058893
ERMGYSA	-1.3615724279897126	0	-1.3615724279897126	Brain Transduction (LY6C1)	sat_mut	-1.3615724279897126	-1.3615724279897126
ERMGYSS	2.347620711627663	0	2.347620711627663	Brain Transduction (LY6C1)	sat_mut	2.347620711627663	2.347620711627663
ERNGWSA	-9.283859248561106	0	-9.283859248561106	Brain Transduction (LY6C1)	sat_mut	-9.283859248561106	-9.283859248561106
ERNGWSS	-4.776170791486072	0	-4.776170791486072	Brain Transduction (LY6C1)	sat_mut	-4.776170791486072	-4.776170791486072
ERNGYSA	-8.836619937060943	0	-8.836619937060943	Brain Transduction (LY6C1)	sat_mut	-8.836619937060943	-8.836619937060943
ERNGYSS	-2.068038446563709	0	-2.068038446563709	Brain Transduction (LY6C1)	sat_mut	-2.068038446563709	-2.068038446563709
ERPGWSA	-2.962787749840345	0	-2.962787749840345	Brain Transduction (LY6C1)	sat_mut	-2.962787749840345	-2.962787749840345
ERPGWSS	1.0280449405180287	0	1.0280449405180287	Brain Transduction (LY6C1)	sat_mut	1.0280449405180287	1.0280449405180287
ERPGYSA	-0.2945498502763433	0	-0.2945498502763433	Brain Transduction (LY6C1)	sat_mut	-0.2945498502763433	-0.2945498502763433
ERPGYSS	-3.2629620778308066	0	-3.2629620778308066	Brain Transduction (LY6C1)	sat_mut	-3.2629620778308066	-3.2629620778308066
ERQGWSA	1.2242680699854052	0	1.2242680699854052	Brain Transduction (LY6C1)	sat_mut	1.2242680699854052	1.2242680699854052
ERQGWSS	3.1230828851183667	0	3.1230828851183667	Brain Transduction (LY6C1)	sat_mut	3.1230828851183667	3.1230828851183667
ERQGYSA	-0.608748647129981	0	-0.608748647129981	Brain Transduction (LY6C1)	sat_mut	-0.608748647129981	-0.608748647129981
ERQGYSS	0.5999178553733314	0	0.5999178553733314	Brain Transduction (LY6C1)	sat_mut	0.5999178553733314	0.5999178553733314
ERSGWSA	0.0496950500475433	0	0.0496950500475433	Brain Transduction (LY6C1)	sat_mut	0.0496950500475433	0.0496950500475433
ERSGYSA	-1.6899043006963672	0	-1.6899043006963672	Brain Transduction (LY6C1)	sat_mut	-1.6899043006963672	-1.6899043006963672
ERSGYSS	-0.7056675308253283	0	-0.7056675308253283	Brain Transduction (LY6C1)	sat_mut	-0.7056675308253283	-0.7056675308253283
ERTGWSA	2.157860220375184	0	2.157860220375184	Brain Transduction (LY6C1)	sat_mut	2.157860220375184	2.157860220375184
ERTGWSS	1.9319591333546504	0	1.9319591333546504	Brain Transduction (LY6C1)	sat_mut	1.9319591333546504	1.9319591333546504
ERTGYSA	-0.8522417141154066	0	-0.8522417141154066	Brain Transduction (LY6C1)	sat_mut	-0.8522417141154066	-0.8522417141154066
ERTGYSS	1.9197424899754971	0	1.9197424899754971	Brain Transduction (LY6C1)	sat_mut	1.9197424899754971	1.9197424899754971
ERVGWSA	4.016391316269852	0	4.016391316269852	Brain Transduction (LY6C1)	sat_mut	4.016391316269852	4.016391316269852
ERVGYSA	0.6022358422049413	0	0.6022358422049413	Brain Transduction (LY6C1)	sat_mut	0.6022358422049413	0.6022358422049413
ERVGYSS	2.982617075152416	0	2.982617075152416	Brain Transduction (LY6C1)	sat_mut	2.982617075152416	2.982617075152416
ERYGYSA	1.256740360230476	0	1.256740360230476	Brain Transduction (LY6C1)	sat_mut	1.256740360230476	1.256740360230476
ERYGYSS	2.4856285353924994	0	2.4856285353924994	Brain Transduction (LY6C1)	sat_mut	2.4856285353924994	2.4856285353924994
ESDGWSA	-7.636396583108743	0	-7.636396583108743	Brain Transduction (LY6C1)	sat_mut	-7.636396583108743	-7.636396583108743
ESEGWSA	-9.61687647584867	0	-9.61687647584867	Brain Transduction (LY6C1)	sat_mut	-9.61687647584867	-9.61687647584867
ESGGYSA	-9.270923487276962	0	-9.270923487276962	Brain Transduction (LY6C1)	sat_mut	-9.270923487276962	-9.270923487276962
ESGGYSS	-2.03787657035214	0	-2.03787657035214	Brain Transduction (LY6C1)	sat_mut	-2.03787657035214	-2.03787657035214
ESHGWSA	-1.8963731522114493	0	-1.8963731522114493	Brain Transduction (LY6C1)	sat_mut	-1.8963731522114493	-1.8963731522114493
ESHGYSA	1.1041764656483952	0	1.1041764656483952	Brain Transduction (LY6C1)	sat_mut	1.1041764656483952	1.1041764656483952
ESHGYSS	1.046499190490788	0	1.046499190490788	Brain Transduction (LY6C1)	sat_mut	1.046499190490788	1.046499190490788
ESKGWSA	-9.464179525566877	0	-9.464179525566877	Brain Transduction (LY6C1)	sat_mut	-9.464179525566877	-9.464179525566877
ESKGWSS	-3.3032405525493664	0	-3.3032405525493664	Brain Transduction (LY6C1)	sat_mut	-3.3032405525493664	-3.3032405525493664
ESKGYSA	-3.5940915289250848	0	-3.5940915289250848	Brain Transduction (LY6C1)	sat_mut	-3.5940915289250848	-3.5940915289250848
ESKGYSS	-0.3290061210741918	0	-0.3290061210741918	Brain Transduction (LY6C1)	sat_mut	-0.3290061210741918	-0.3290061210741918
ESLGYSA	-9.637672991615108	0	-9.637672991615108	Brain Transduction (LY6C1)	sat_mut	-9.637672991615108	-9.637672991615108
ESMGYSA	-0.2666585050755348	0	-0.2666585050755348	Brain Transduction (LY6C1)	sat_mut	-0.2666585050755348	-0.2666585050755348
ESPGYSS	-6.388328652508521	0	-6.388328652508521	Brain Transduction (LY6C1)	sat_mut	-6.388328652508521	-6.388328652508521
ESQGWSA	-10.853847401650334	0	-10.853847401650334	Brain Transduction (LY6C1)	sat_mut	-10.853847401650334	-10.853847401650334
ESQGYSA	-9.641589629246418	0	-9.641589629246418	Brain Transduction (LY6C1)	sat_mut	-9.641589629246418	-9.641589629246418
ESRGYSA	-8.158293019537918	0	-8.158293019537918	Brain Transduction (LY6C1)	sat_mut	-8.158293019537918	-8.158293019537918
ESRGYSS	-0.6273303949142549	0	-0.6273303949142549	Brain Transduction (LY6C1)	sat_mut	-0.6273303949142549	-0.6273303949142549
ESSGYSA	-9.610386594526922	0	-9.610386594526922	Brain Transduction (LY6C1)	sat_mut	-9.610386594526922	-9.610386594526922
ESTGYSA	0.244831985377598	0	0.244831985377598	Brain Transduction (LY6C1)	sat_mut	0.244831985377598	0.244831985377598
ETGGYSA	-1.546066867522408	0	-1.546066867522408	Brain Transduction (LY6C1)	sat_mut	-1.546066867522408	-1.546066867522408
ETGGYSS	-2.544294359781086	0	-2.544294359781086	Brain Transduction (LY6C1)	sat_mut	-2.544294359781086	-2.544294359781086
ETHGWSA	-8.5351484537462	0	-8.5351484537462	Brain Transduction (LY6C1)	sat_mut	-8.5351484537462	-8.5351484537462
ETHGYSA	-0.814006718782804	0	-0.814006718782804	Brain Transduction (LY6C1)	sat_mut	-0.814006718782804	-0.814006718782804
ETHGYSS	-8.086277644473528	0	-8.086277644473528	Brain Transduction (LY6C1)	sat_mut	-8.086277644473528	-8.086277644473528
ETKGWSA	-10.042298803704284	0	-10.042298803704284	Brain Transduction (LY6C1)	sat_mut	-10.042298803704284	-10.042298803704284
ETKGWSS	-7.137854677846465	0	-7.137854677846465	Brain Transduction (LY6C1)	sat_mut	-7.137854677846465	-7.137854677846465
ETKGYSA	-7.769427801257408	0	-7.769427801257408	Brain Transduction (LY6C1)	sat_mut	-7.769427801257408	-7.769427801257408
ETKGYSS	-2.9297062818275244	0	-2.9297062818275244	Brain Transduction (LY6C1)	sat_mut	-2.9297062818275244	-2.9297062818275244
ETNGYSA	-0.0371198968004037	0	-0.0371198968004037	Brain Transduction (LY6C1)	sat_mut	-0.0371198968004037	-0.0371198968004037
ETPGYSA	-3.3554148631748992	0	-3.3554148631748992	Brain Transduction (LY6C1)	sat_mut	-3.3554148631748992	-3.3554148631748992
ETPGYSS	-1.1057128282784632	0	-1.1057128282784632	Brain Transduction (LY6C1)	sat_mut	-1.1057128282784632	-1.1057128282784632
ETQGWSA	-1.961547667210028	0	-1.961547667210028	Brain Transduction (LY6C1)	sat_mut	-1.961547667210028	-1.961547667210028
ETQGYSA	-9.90812834782752	0	-9.90812834782752	Brain Transduction (LY6C1)	sat_mut	-9.90812834782752	-9.90812834782752
ETQGYSS	-1.4335472661646371	0	-1.4335472661646371	Brain Transduction (LY6C1)	sat_mut	-1.4335472661646371	-1.4335472661646371
ETRGWSA	-4.132509840314439	0	-4.132509840314439	Brain Transduction (LY6C1)	sat_mut	-4.132509840314439	-4.132509840314439
ETRGYSA	-3.330579235227656	0	-3.330579235227656	Brain Transduction (LY6C1)	sat_mut	-3.330579235227656	-3.330579235227656
ETRGYSS	-0.1082303026251542	0	-0.1082303026251542	Brain Transduction (LY6C1)	sat_mut	-0.1082303026251542	-0.1082303026251542
ETSGYSA	-2.9260762675008696	0	-2.9260762675008696	Brain Transduction (LY6C1)	sat_mut	-2.9260762675008696	-2.9260762675008696
ETSGYSS	-8.66586217378315	0	-8.66586217378315	Brain Transduction (LY6C1)	sat_mut	-8.66586217378315	-8.66586217378315
EVAGYSA	-1.90875494786358	0	-1.90875494786358	Brain Transduction (LY6C1)	sat_mut	-1.90875494786358	-1.90875494786358
EVAGYSS	-6.356641987404699	0	-6.356641987404699	Brain Transduction (LY6C1)	sat_mut	-6.356641987404699	-6.356641987404699
EVEGWSA	-7.482529792604283	0	-7.482529792604283	Brain Transduction (LY6C1)	sat_mut	-7.482529792604283	-7.482529792604283
EVGGWSA	-5.890197338739804	0	-5.890197338739804	Brain Transduction (LY6C1)	sat_mut	-5.890197338739804	-5.890197338739804
EVGGYSA	-1.11842364268566	0	-1.11842364268566	Brain Transduction (LY6C1)	sat_mut	-1.11842364268566	-1.11842364268566
EVGGYSS	-4.390806828681398	0	-4.390806828681398	Brain Transduction (LY6C1)	sat_mut	-4.390806828681398	-4.390806828681398
EVHGYSA	-2.9072218340230864	0	-2.9072218340230864	Brain Transduction (LY6C1)	sat_mut	-2.9072218340230864	-2.9072218340230864
EVKGWSA	-1.7066631323573205	0	-1.7066631323573205	Brain Transduction (LY6C1)	sat_mut	-1.7066631323573205	-1.7066631323573205
EVKGWSS	-1.1324792755691562	0	-1.1324792755691562	Brain Transduction (LY6C1)	sat_mut	-1.1324792755691562	-1.1324792755691562
EVKGYSA	-2.076653972201764	0	-2.076653972201764	Brain Transduction (LY6C1)	sat_mut	-2.076653972201764	-2.076653972201764
EVKGYSS	0.6985186113636384	0	0.6985186113636384	Brain Transduction (LY6C1)	sat_mut	0.6985186113636384	0.6985186113636384
EVNGYSA	0.4128025131972136	0	0.4128025131972136	Brain Transduction (LY6C1)	sat_mut	0.4128025131972136	0.4128025131972136
EVNGYSS	-3.007263869656951	0	-3.007263869656951	Brain Transduction (LY6C1)	sat_mut	-3.007263869656951	-3.007263869656951
EVPGWSA	0.1273819842092508	0	0.1273819842092508	Brain Transduction (LY6C1)	sat_mut	0.1273819842092508	0.1273819842092508
EVPGYSA	2.008883649791506	0	2.008883649791506	Brain Transduction (LY6C1)	sat_mut	2.008883649791506	2.008883649791506
EVPGYSS	-8.09716411833312	0	-8.09716411833312	Brain Transduction (LY6C1)	sat_mut	-8.09716411833312	-8.09716411833312
EVQGWSA	-10.243749622227956	0	-10.243749622227956	Brain Transduction (LY6C1)	sat_mut	-10.243749622227956	-10.243749622227956
EVQGYSA	-8.865788077222824	0	-8.865788077222824	Brain Transduction (LY6C1)	sat_mut	-8.865788077222824	-8.865788077222824
EVQGYSS	0.2980273084934137	0	0.2980273084934137	Brain Transduction (LY6C1)	sat_mut	0.2980273084934137	0.2980273084934137
EVRGWSA	-1.1439159076777337	0	-1.1439159076777337	Brain Transduction (LY6C1)	sat_mut	-1.1439159076777337	-1.1439159076777337
EVRGYSA	-1.3503490466464494	0	-1.3503490466464494	Brain Transduction (LY6C1)	sat_mut	-1.3503490466464494	-1.3503490466464494
EVRGYSS	-0.1800466332608147	0	-0.1800466332608147	Brain Transduction (LY6C1)	sat_mut	-0.1800466332608147	-0.1800466332608147
EVSGYSS	-9.84939894980032	0	-9.84939894980032	Brain Transduction (LY6C1)	sat_mut	-9.84939894980032	-9.84939894980032
EVTGYSS	-0.2194286030645018	0	-0.2194286030645018	Brain Transduction (LY6C1)	sat_mut	-0.2194286030645018	-0.2194286030645018
EVVGYSS	1.5985996887640537	0	1.5985996887640537	Brain Transduction (LY6C1)	sat_mut	1.5985996887640537	1.5985996887640537
EWKGYSA	-0.6005228293631885	0	-0.6005228293631885	Brain Transduction (LY6C1)	sat_mut	-0.6005228293631885	-0.6005228293631885
EWKGYSS	2.2343928177180645	0	2.2343928177180645	Brain Transduction (LY6C1)	sat_mut	2.2343928177180645	2.2343928177180645
EYDGYSA	-10.30203953239479	0	-10.30203953239479	Brain Transduction (LY6C1)	sat_mut	-10.30203953239479	-10.30203953239479
EYEGYSA	-8.03830225066663	0	-8.03830225066663	Brain Transduction (LY6C1)	sat_mut	-8.03830225066663	-8.03830225066663
EYHGYSA	0.9043429854679588	0	0.9043429854679588	Brain Transduction (LY6C1)	sat_mut	0.9043429854679588	0.9043429854679588
EYKGYSA	0.422798605502618	0	0.422798605502618	Brain Transduction (LY6C1)	sat_mut	0.422798605502618	0.422798605502618
EYKGYSS	2.6303471776907275	0	2.6303471776907275	Brain Transduction (LY6C1)	sat_mut	2.6303471776907275	2.6303471776907275
EYPGYSA	3.167672873508636	0	3.167672873508636	Brain Transduction (LY6C1)	sat_mut	3.167672873508636	3.167672873508636
EYPGYSS	3.0342316018288997	0	3.0342316018288997	Brain Transduction (LY6C1)	sat_mut	3.0342316018288997	3.0342316018288997
FAAGWSA	-5.034986828203454	0	-5.034986828203454	Brain Transduction (LY6C1)	sat_mut	-5.034986828203454	-5.034986828203454
FAAGWSS	-0.3579813366141017	0	-0.3579813366141017	Brain Transduction (LY6C1)	sat_mut	-0.3579813366141017	-0.3579813366141017
FAAGYSA	-0.1618046622616682	0	-0.1618046622616682	Brain Transduction (LY6C1)	sat_mut	-0.1618046622616682	-0.1618046622616682
FAAGYSS	2.6751738254210045	0	2.6751738254210045	Brain Transduction (LY6C1)	sat_mut	2.6751738254210045	2.6751738254210045
FADGWSA	-10.180843471581118	0	-10.180843471581118	Brain Transduction (LY6C1)	sat_mut	-10.180843471581118	-10.180843471581118
FADGWSS	0.0306687560820053	0	0.0306687560820053	Brain Transduction (LY6C1)	sat_mut	0.0306687560820053	0.0306687560820053
FADGYSA	-2.4078397992401914	0	-2.4078397992401914	Brain Transduction (LY6C1)	sat_mut	-2.4078397992401914	-2.4078397992401914
FADGYSS	1.3039394393891737	0	1.3039394393891737	Brain Transduction (LY6C1)	sat_mut	1.3039394393891737	1.3039394393891737
FAEGWSA	-10.216584440146017	0	-10.216584440146017	Brain Transduction (LY6C1)	sat_mut	-10.216584440146017	-10.216584440146017
FAEGWSS	-9.12699012798102	0	-9.12699012798102	Brain Transduction (LY6C1)	sat_mut	-9.12699012798102	-9.12699012798102
FAEGYSS	-9.388524624327909	0	-9.388524624327909	Brain Transduction (LY6C1)	sat_mut	-9.388524624327909	-9.388524624327909
FAGGWSA	-9.320706801726043	0	-9.320706801726043	Brain Transduction (LY6C1)	sat_mut	-9.320706801726043	-9.320706801726043
FAGGYSA	-2.6916031761385946	0	-2.6916031761385946	Brain Transduction (LY6C1)	sat_mut	-2.6916031761385946	-2.6916031761385946
FAGGYSS	-1.1605947543269692	0	-1.1605947543269692	Brain Transduction (LY6C1)	sat_mut	-1.1605947543269692	-1.1605947543269692
FAHGWSA	-2.448132196767117	0	-2.448132196767117	Brain Transduction (LY6C1)	sat_mut	-2.448132196767117	-2.448132196767117
FAHGYSA	-3.3425312593121563	0	-3.3425312593121563	Brain Transduction (LY6C1)	sat_mut	-3.3425312593121563	-3.3425312593121563
FAHGYSS	0.3406876960890413	0	0.3406876960890413	Brain Transduction (LY6C1)	sat_mut	0.3406876960890413	0.3406876960890413
FAIGYSA	-3.2439367622913804	0	-3.2439367622913804	Brain Transduction (LY6C1)	sat_mut	-3.2439367622913804	-3.2439367622913804
FAIGYSS	-0.8834425031606491	0	-0.8834425031606491	Brain Transduction (LY6C1)	sat_mut	-0.8834425031606491	-0.8834425031606491
FAKGWSA	-2.705315655880771	0	-2.705315655880771	Brain Transduction (LY6C1)	sat_mut	-2.705315655880771	-2.705315655880771
FAKGWSS	0.0680584712827098	0	0.0680584712827098	Brain Transduction (LY6C1)	sat_mut	0.0680584712827098	0.0680584712827098
FAKGYSA	-8.3541189811638	0	-8.3541189811638	Brain Transduction (LY6C1)	sat_mut	-8.3541189811638	-8.3541189811638
FAKGYSS	0.2092893712413495	0	0.2092893712413495	Brain Transduction (LY6C1)	sat_mut	0.2092893712413495	0.2092893712413495
FALGYSA	-2.708071427091153	0	-2.708071427091153	Brain Transduction (LY6C1)	sat_mut	-2.708071427091153	-2.708071427091153
FALGYSS	-2.347133670805269	0	-2.347133670805269	Brain Transduction (LY6C1)	sat_mut	-2.347133670805269	-2.347133670805269
FAMGYSA	-7.548546949098285	0	-7.548546949098285	Brain Transduction (LY6C1)	sat_mut	-7.548546949098285	-7.548546949098285
FAMGYSS	-1.3745119612415793	0	-1.3745119612415793	Brain Transduction (LY6C1)	sat_mut	-1.3745119612415793	-1.3745119612415793
FANGWSA	-2.3749333280434834	0	-2.3749333280434834	Brain Transduction (LY6C1)	sat_mut	-2.3749333280434834	-2.3749333280434834
FANGYSA	-0.1192011749616067	0	-0.1192011749616067	Brain Transduction (LY6C1)	sat_mut	-0.1192011749616067	-0.1192011749616067
FANGYSS	-3.266568409455461	0	-3.266568409455461	Brain Transduction (LY6C1)	sat_mut	-3.266568409455461	-3.266568409455461
FAPGWSA	-0.8064235899119323	0	-0.8064235899119323	Brain Transduction (LY6C1)	sat_mut	-0.8064235899119323	-0.8064235899119323
FAPGWSS	-1.8546034623814027	0	-1.8546034623814027	Brain Transduction (LY6C1)	sat_mut	-1.8546034623814027	-1.8546034623814027
FAPGYSA	-1.6025675190320288	0	-1.6025675190320288	Brain Transduction (LY6C1)	sat_mut	-1.6025675190320288	-1.6025675190320288
FAPGYSS	-6.709901158004591	0	-6.709901158004591	Brain Transduction (LY6C1)	sat_mut	-6.709901158004591	-6.709901158004591
FAQGWSA	-1.1840796082756648	0	-1.1840796082756648	Brain Transduction (LY6C1)	sat_mut	-1.1840796082756648	-1.1840796082756648
FAQGWSS	-2.0838870466607857	0	-2.0838870466607857	Brain Transduction (LY6C1)	sat_mut	-2.0838870466607857	-2.0838870466607857
FAQGYSA	-4.865302910744075	0	-4.865302910744075	Brain Transduction (LY6C1)	sat_mut	-4.865302910744075	-4.865302910744075
FAQGYSS	-3.579314586202919	0	-3.579314586202919	Brain Transduction (LY6C1)	sat_mut	-3.579314586202919	-3.579314586202919
FARGYSA	-3.5548192700692	0	-3.5548192700692	Brain Transduction (LY6C1)	sat_mut	-3.5548192700692	-3.5548192700692
FASGWSA	-2.258075383999949	0	-2.258075383999949	Brain Transduction (LY6C1)	sat_mut	-2.258075383999949	-2.258075383999949
FASGWSS	1.0674733821818472	0	1.0674733821818472	Brain Transduction (LY6C1)	sat_mut	1.0674733821818472	1.0674733821818472
FASGYSA	2.662679961042799	0	2.662679961042799	Brain Transduction (LY6C1)	sat_mut	2.662679961042799	2.662679961042799
FASGYSS	-8.25689712514996	0	-8.25689712514996	Brain Transduction (LY6C1)	sat_mut	-8.25689712514996	-8.25689712514996
FATGWSA	-2.6594098840111164	0	-2.6594098840111164	Brain Transduction (LY6C1)	sat_mut	-2.6594098840111164	-2.6594098840111164
FATGWSS	1.628675046112389	0	1.628675046112389	Brain Transduction (LY6C1)	sat_mut	1.628675046112389	1.628675046112389
FATGYSA	-3.8354391180916	0	-3.8354391180916	Brain Transduction (LY6C1)	sat_mut	-3.8354391180916	-3.8354391180916
FATGYSS	1.193035682895159	0	1.193035682895159	Brain Transduction (LY6C1)	sat_mut	1.193035682895159	1.193035682895159
FAVGWSA	1.1663106105339809	0	1.1663106105339809	Brain Transduction (LY6C1)	sat_mut	1.1663106105339809	1.1663106105339809
FAVGWSS	-2.4549507289398496	0	-2.4549507289398496	Brain Transduction (LY6C1)	sat_mut	-2.4549507289398496	-2.4549507289398496
FAVGYSA	-10.726050247541409	0	-10.726050247541409	Brain Transduction (LY6C1)	sat_mut	-10.726050247541409	-10.726050247541409
FAVGYSS	-1.99025739968055	0	-1.99025739968055	Brain Transduction (LY6C1)	sat_mut	-1.99025739968055	-1.99025739968055
FDAGWSA	-9.601581336416055	0	-9.601581336416055	Brain Transduction (LY6C1)	sat_mut	-9.601581336416055	-9.601581336416055
FDAGYSA	-10.040637710882708	0	-10.040637710882708	Brain Transduction (LY6C1)	sat_mut	-10.040637710882708	-10.040637710882708
FDDGWSA	-8.273505118719054	0	-8.273505118719054	Brain Transduction (LY6C1)	sat_mut	-8.273505118719054	-8.273505118719054
FDEGWSS	0.5307247945828995	0	0.5307247945828995	Brain Transduction (LY6C1)	sat_mut	0.5307247945828995	0.5307247945828995
FDEGYSA	-3.61034342300589	0	-3.61034342300589	Brain Transduction (LY6C1)	sat_mut	-3.61034342300589	-3.61034342300589
FDEGYSS	-9.671323216767702	0	-9.671323216767702	Brain Transduction (LY6C1)	sat_mut	-9.671323216767702	-9.671323216767702
FDGGWSA	-9.17854846244922	0	-9.17854846244922	Brain Transduction (LY6C1)	sat_mut	-9.17854846244922	-9.17854846244922
FDGGYSA	-1.775876401865143	0	-1.775876401865143	Brain Transduction (LY6C1)	sat_mut	-1.775876401865143	-1.775876401865143
FDGGYSS	-1.053112549335898	0	-1.053112549335898	Brain Transduction (LY6C1)	sat_mut	-1.053112549335898	-1.053112549335898
FDHGWSA	-6.966741096973947	0	-6.966741096973947	Brain Transduction (LY6C1)	sat_mut	-6.966741096973947	-6.966741096973947
FDHGWSS	-8.331889870094725	0	-8.331889870094725	Brain Transduction (LY6C1)	sat_mut	-8.331889870094725	-8.331889870094725
FDHGYSA	-0.5556656488395948	0	-0.5556656488395948	Brain Transduction (LY6C1)	sat_mut	-0.5556656488395948	-0.5556656488395948
FDHGYSS	-0.3791103552548388	0	-0.3791103552548388	Brain Transduction (LY6C1)	sat_mut	-0.3791103552548388	-0.3791103552548388
FDIGWSA	-3.9081526884102846	0	-3.9081526884102846	Brain Transduction (LY6C1)	sat_mut	-3.9081526884102846	-3.9081526884102846
FDIGWSS	-9.3003176884025	0	-9.3003176884025	Brain Transduction (LY6C1)	sat_mut	-9.3003176884025	-9.3003176884025
FDIGYSA	-9.212721897578296	0	-9.212721897578296	Brain Transduction (LY6C1)	sat_mut	-9.212721897578296	-9.212721897578296
FDIGYSS	-3.704239352789486	0	-3.704239352789486	Brain Transduction (LY6C1)	sat_mut	-3.704239352789486	-3.704239352789486
FDKGWSA	-5.904982203495115	0	-5.904982203495115	Brain Transduction (LY6C1)	sat_mut	-5.904982203495115	-5.904982203495115
FDKGWSS	-0.8167538441905405	0	-0.8167538441905405	Brain Transduction (LY6C1)	sat_mut	-0.8167538441905405	-0.8167538441905405
FDKGYSA	-0.947953692832292	0	-0.947953692832292	Brain Transduction (LY6C1)	sat_mut	-0.947953692832292	-0.947953692832292
FDKGYSS	0.5251850278401909	0	0.5251850278401909	Brain Transduction (LY6C1)	sat_mut	0.5251850278401909	0.5251850278401909
FDNGWSA	-9.20896598020074	0	-9.20896598020074	Brain Transduction (LY6C1)	sat_mut	-9.20896598020074	-9.20896598020074
FDNGYSA	0.7116468264951903	0	0.7116468264951903	Brain Transduction (LY6C1)	sat_mut	0.7116468264951903	0.7116468264951903
FDPGWSA	1.138902983436066	0	1.138902983436066	Brain Transduction (LY6C1)	sat_mut	1.138902983436066	1.138902983436066
FDPGWSS	-10.280029290380584	0	-10.280029290380584	Brain Transduction (LY6C1)	sat_mut	-10.280029290380584	-10.280029290380584
FDPGYSA	-2.97438958262214	0	-2.97438958262214	Brain Transduction (LY6C1)	sat_mut	-2.97438958262214	-2.97438958262214
FDQGWSA	-1.309706759778187	0	-1.309706759778187	Brain Transduction (LY6C1)	sat_mut	-1.309706759778187	-1.309706759778187
FDQGYSS	0.0286404432000601	0	0.0286404432000601	Brain Transduction (LY6C1)	sat_mut	0.0286404432000601	0.0286404432000601
FDRGWSA	-9.854986321541832	0	-9.854986321541832	Brain Transduction (LY6C1)	sat_mut	-9.854986321541832	-9.854986321541832
FDRGYSA	-10.104860539144724	0	-10.104860539144724	Brain Transduction (LY6C1)	sat_mut	-10.104860539144724	-10.104860539144724
FDRGYSS	-9.394225667274847	0	-9.394225667274847	Brain Transduction (LY6C1)	sat_mut	-9.394225667274847	-9.394225667274847
FDSGYSA	-2.6479402870099804	0	-2.6479402870099804	Brain Transduction (LY6C1)	sat_mut	-2.6479402870099804	-2.6479402870099804
FDSGYSS	-10.143112058055875	0	-10.143112058055875	Brain Transduction (LY6C1)	sat_mut	-10.143112058055875	-10.143112058055875
FDTGWSA	-7.8308314747004495	0	-7.8308314747004495	Brain Transduction (LY6C1)	sat_mut	-7.8308314747004495	-7.8308314747004495
FDVGWSA	-8.606436685952591	0	-8.606436685952591	Brain Transduction (LY6C1)	sat_mut	-8.606436685952591	-8.606436685952591
FDVGWSS	-8.53856706596393	0	-8.53856706596393	Brain Transduction (LY6C1)	sat_mut	-8.53856706596393	-8.53856706596393
FDVGYSA	-10.540034835174293	0	-10.540034835174293	Brain Transduction (LY6C1)	sat_mut	-10.540034835174293	-10.540034835174293
FDVGYSS	-1.4998610880505994	0	-1.4998610880505994	Brain Transduction (LY6C1)	sat_mut	-1.4998610880505994	-1.4998610880505994
FEAGWSA	-9.436970447688347	0	-9.436970447688347	Brain Transduction (LY6C1)	sat_mut	-9.436970447688347	-9.436970447688347
FEAGWSS	-9.643014254432876	0	-9.643014254432876	Brain Transduction (LY6C1)	sat_mut	-9.643014254432876	-9.643014254432876
FEAGYSA	-7.939910522147931	0	-7.939910522147931	Brain Transduction (LY6C1)	sat_mut	-7.939910522147931	-7.939910522147931
FEAGYSS	-10.812982394345052	0	-10.812982394345052	Brain Transduction (LY6C1)	sat_mut	-10.812982394345052	-10.812982394345052
FEDGYSA	-8.277970125883822	0	-8.277970125883822	Brain Transduction (LY6C1)	sat_mut	-8.277970125883822	-8.277970125883822
FEGGWSA	-10.15062862246589	0	-10.15062862246589	Brain Transduction (LY6C1)	sat_mut	-10.15062862246589	-10.15062862246589
FEGGWSS	-7.3226015795686035	0	-7.3226015795686035	Brain Transduction (LY6C1)	sat_mut	-7.3226015795686035	-7.3226015795686035
FEGGYSA	-2.261951135452628	0	-2.261951135452628	Brain Transduction (LY6C1)	sat_mut	-2.261951135452628	-2.261951135452628
FEGGYSS	-1.8391711905830412	0	-1.8391711905830412	Brain Transduction (LY6C1)	sat_mut	-1.8391711905830412	-1.8391711905830412
FEHGWSA	-7.4880767120905185	0	-7.4880767120905185	Brain Transduction (LY6C1)	sat_mut	-7.4880767120905185	-7.4880767120905185
FEHGYSA	-4.3600749283504365	0	-4.3600749283504365	Brain Transduction (LY6C1)	sat_mut	-4.3600749283504365	-4.3600749283504365
FEHGYSS	-1.930244406554624	0	-1.930244406554624	Brain Transduction (LY6C1)	sat_mut	-1.930244406554624	-1.930244406554624
FEIGYSA	-6.305030062298527	0	-6.305030062298527	Brain Transduction (LY6C1)	sat_mut	-6.305030062298527	-6.305030062298527
FEIGYSS	-8.848608875819014	0	-8.848608875819014	Brain Transduction (LY6C1)	sat_mut	-8.848608875819014	-8.848608875819014
FEKGWSA	-3.695266946460242	0	-3.695266946460242	Brain Transduction (LY6C1)	sat_mut	-3.695266946460242	-3.695266946460242
FEKGWSS	-2.3408617768672277	0	-2.3408617768672277	Brain Transduction (LY6C1)	sat_mut	-2.3408617768672277	-2.3408617768672277
FEKGYSA	-3.611851923231462	0	-3.611851923231462	Brain Transduction (LY6C1)	sat_mut	-3.611851923231462	-3.611851923231462
FEKGYSS	-2.599380571049783	0	-2.599380571049783	Brain Transduction (LY6C1)	sat_mut	-2.599380571049783	-2.599380571049783
FELGYSA	-2.7984929867592565	0	-2.7984929867592565	Brain Transduction (LY6C1)	sat_mut	-2.7984929867592565	-2.7984929867592565
FELGYSS	-1.959333299562941	0	-1.959333299562941	Brain Transduction (LY6C1)	sat_mut	-1.959333299562941	-1.959333299562941
FEMGYSA	1.3903635749718466	0	1.3903635749718466	Brain Transduction (LY6C1)	sat_mut	1.3903635749718466	1.3903635749718466
FENGWSA	-1.524412348479293	0	-1.524412348479293	Brain Transduction (LY6C1)	sat_mut	-1.524412348479293	-1.524412348479293
FENGWSS	-3.821211462727709	0	-3.821211462727709	Brain Transduction (LY6C1)	sat_mut	-3.821211462727709	-3.821211462727709
FENGYSA	-1.7656021452192965	0	-1.7656021452192965	Brain Transduction (LY6C1)	sat_mut	-1.7656021452192965	-1.7656021452192965
FENGYSS	-1.4073568610646476	0	-1.4073568610646476	Brain Transduction (LY6C1)	sat_mut	-1.4073568610646476	-1.4073568610646476
FEPGWSA	-9.611769490423544	0	-9.611769490423544	Brain Transduction (LY6C1)	sat_mut	-9.611769490423544	-9.611769490423544
FEPGWSS	2.443174656957201	0	2.443174656957201	Brain Transduction (LY6C1)	sat_mut	2.443174656957201	2.443174656957201
FEPGYSA	-2.622817849749498	0	-2.622817849749498	Brain Transduction (LY6C1)	sat_mut	-2.622817849749498	-2.622817849749498
FEPGYSS	-1.430673907023204	0	-1.430673907023204	Brain Transduction (LY6C1)	sat_mut	-1.430673907023204	-1.430673907023204
FEQGWSA	0.4383691141939539	0	0.4383691141939539	Brain Transduction (LY6C1)	sat_mut	0.4383691141939539	0.4383691141939539
FEQGWSS	-3.862462769277938	0	-3.862462769277938	Brain Transduction (LY6C1)	sat_mut	-3.862462769277938	-3.862462769277938
FEQGYSA	0.8563173682454764	0	0.8563173682454764	Brain Transduction (LY6C1)	sat_mut	0.8563173682454764	0.8563173682454764
FEQGYSS	-1.289752733724892	0	-1.289752733724892	Brain Transduction (LY6C1)	sat_mut	-1.289752733724892	-1.289752733724892
FERGYSA	-8.346491778647664	0	-8.346491778647664	Brain Transduction (LY6C1)	sat_mut	-8.346491778647664	-8.346491778647664
FERGYSS	-2.356115653813685	0	-2.356115653813685	Brain Transduction (LY6C1)	sat_mut	-2.356115653813685	-2.356115653813685
FESGWSA	-3.564524084777157	0	-3.564524084777157	Brain Transduction (LY6C1)	sat_mut	-3.564524084777157	-3.564524084777157
FESGWSS	-2.4212512196991383	0	-2.4212512196991383	Brain Transduction (LY6C1)	sat_mut	-2.4212512196991383	-2.4212512196991383
FESGYSA	-3.683010837909163	0	-3.683010837909163	Brain Transduction (LY6C1)	sat_mut	-3.683010837909163	-3.683010837909163
FESGYSS	-1.611107524973723	0	-1.611107524973723	Brain Transduction (LY6C1)	sat_mut	-1.611107524973723	-1.611107524973723
FETGWSA	-1.863882842561885	0	-1.863882842561885	Brain Transduction (LY6C1)	sat_mut	-1.863882842561885	-1.863882842561885
FETGWSS	-8.589629284947192	0	-8.589629284947192	Brain Transduction (LY6C1)	sat_mut	-8.589629284947192	-8.589629284947192
FETGYSA	-0.5026646895160822	0	-0.5026646895160822	Brain Transduction (LY6C1)	sat_mut	-0.5026646895160822	-0.5026646895160822
FETGYSS	-2.724747939376175	0	-2.724747939376175	Brain Transduction (LY6C1)	sat_mut	-2.724747939376175	-2.724747939376175
FEVGWSA	-3.95677129378566	0	-3.95677129378566	Brain Transduction (LY6C1)	sat_mut	-3.95677129378566	-3.95677129378566
FEVGWSS	-7.999951310484205	0	-7.999951310484205	Brain Transduction (LY6C1)	sat_mut	-7.999951310484205	-7.999951310484205
FEVGYSA	0.8160277133752457	0	0.8160277133752457	Brain Transduction (LY6C1)	sat_mut	0.8160277133752457	0.8160277133752457
FEVGYSS	0.9271630309291772	0	0.9271630309291772	Brain Transduction (LY6C1)	sat_mut	0.9271630309291772	0.9271630309291772
FFDGYSS	-3.9993042316026974	0	-3.9993042316026974	Brain Transduction (LY6C1)	sat_mut	-3.9993042316026974	-3.9993042316026974
FFEGYSA	-8.337568476948755	0	-8.337568476948755	Brain Transduction (LY6C1)	sat_mut	-8.337568476948755	-8.337568476948755
FGAGWSA	-2.494970871472385	0	-2.494970871472385	Brain Transduction (LY6C1)	sat_mut	-2.494970871472385	-2.494970871472385
FGAGWSS	-1.4551690691806394	0	-1.4551690691806394	Brain Transduction (LY6C1)	sat_mut	-1.4551690691806394	-1.4551690691806394
FGAGYSA	-0.849888510175269	0	-0.849888510175269	Brain Transduction (LY6C1)	sat_mut	-0.849888510175269	-0.849888510175269
FGAGYSS	-0.2746476641306746	0	-0.2746476641306746	Brain Transduction (LY6C1)	sat_mut	-0.2746476641306746	-0.2746476641306746
FGDGYSA	-7.748219371533517	0	-7.748219371533517	Brain Transduction (LY6C1)	sat_mut	-7.748219371533517	-7.748219371533517
FGEGWSA	-0.346484693677945	0	-0.346484693677945	Brain Transduction (LY6C1)	sat_mut	-0.346484693677945	-0.346484693677945
FGEGWSS	-10.184155203546752	0	-10.184155203546752	Brain Transduction (LY6C1)	sat_mut	-10.184155203546752	-10.184155203546752
FGEGYSA	-3.2927876129698275	0	-3.2927876129698275	Brain Transduction (LY6C1)	sat_mut	-3.2927876129698275	-3.2927876129698275
FGEGYSS	-8.71585843328202	0	-8.71585843328202	Brain Transduction (LY6C1)	sat_mut	-8.71585843328202	-8.71585843328202
FGGGWSA	-10.282806421994634	0	-10.282806421994634	Brain Transduction (LY6C1)	sat_mut	-10.282806421994634	-10.282806421994634
FGGGYSA	-3.183956241304696	0	-3.183956241304696	Brain Transduction (LY6C1)	sat_mut	-3.183956241304696	-3.183956241304696
FGGGYSS	-3.688293896791957	0	-3.688293896791957	Brain Transduction (LY6C1)	sat_mut	-3.688293896791957	-3.688293896791957
FGHGWSA	-7.320324489836696	0	-7.320324489836696	Brain Transduction (LY6C1)	sat_mut	-7.320324489836696	-7.320324489836696
FGHGYSA	-4.043573065002747	0	-4.043573065002747	Brain Transduction (LY6C1)	sat_mut	-4.043573065002747	-4.043573065002747
FGHGYSS	-4.013821462327172	0	-4.013821462327172	Brain Transduction (LY6C1)	sat_mut	-4.013821462327172	-4.013821462327172
FGIGYSA	-0.9959755561075182	0	-0.9959755561075182	Brain Transduction (LY6C1)	sat_mut	-0.9959755561075182	-0.9959755561075182
FGIGYSS	-7.4391074466649405	0	-7.4391074466649405	Brain Transduction (LY6C1)	sat_mut	-7.4391074466649405	-7.4391074466649405
FGKGWSA	-1.7930988338031442	0	-1.7930988338031442	Brain Transduction (LY6C1)	sat_mut	-1.7930988338031442	-1.7930988338031442
FGKGYSA	-1.80800826457524	0	-1.80800826457524	Brain Transduction (LY6C1)	sat_mut	-1.80800826457524	-1.80800826457524
FGKGYSS	-4.050324365535984	0	-4.050324365535984	Brain Transduction (LY6C1)	sat_mut	-4.050324365535984	-4.050324365535984
FGLGYSA	-10.042738472963824	0	-10.042738472963824	Brain Transduction (LY6C1)	sat_mut	-10.042738472963824	-10.042738472963824
FGLGYSS	0.6140389145637455	0	0.6140389145637455	Brain Transduction (LY6C1)	sat_mut	0.6140389145637455	0.6140389145637455
FGMGYSA	-0.1116104481858492	0	-0.1116104481858492	Brain Transduction (LY6C1)	sat_mut	-0.1116104481858492	-0.1116104481858492
FGMGYSS	-6.870380341156506	0	-6.870380341156506	Brain Transduction (LY6C1)	sat_mut	-6.870380341156506	-6.870380341156506
FGNGWSA	-10.23780505604021	0	-10.23780505604021	Brain Transduction (LY6C1)	sat_mut	-10.23780505604021	-10.23780505604021
FGNGYSA	-0.9199442448871384	0	-0.9199442448871384	Brain Transduction (LY6C1)	sat_mut	-0.9199442448871384	-0.9199442448871384
FGNGYSS	-2.0228020996913587	0	-2.0228020996913587	Brain Transduction (LY6C1)	sat_mut	-2.0228020996913587	-2.0228020996913587
FGPGWSS	-5.126940727093659	0	-5.126940727093659	Brain Transduction (LY6C1)	sat_mut	-5.126940727093659	-5.126940727093659
FGPGYSA	-6.938616744951816	0	-6.938616744951816	Brain Transduction (LY6C1)	sat_mut	-6.938616744951816	-6.938616744951816
FGPGYSS	-0.8435583351578058	0	-0.8435583351578058	Brain Transduction (LY6C1)	sat_mut	-0.8435583351578058	-0.8435583351578058
FGQGYSA	-3.702535308619413	0	-3.702535308619413	Brain Transduction (LY6C1)	sat_mut	-3.702535308619413	-3.702535308619413
FGQGYSS	-3.444358884336815	0	-3.444358884336815	Brain Transduction (LY6C1)	sat_mut	-3.444358884336815	-3.444358884336815
FGSGWSA	-3.237365348185586	0	-3.237365348185586	Brain Transduction (LY6C1)	sat_mut	-3.237365348185586	-3.237365348185586
FGSGYSA	-2.406337743986309	0	-2.406337743986309	Brain Transduction (LY6C1)	sat_mut	-2.406337743986309	-2.406337743986309
FGSGYSS	-6.277644821182422	0	-6.277644821182422	Brain Transduction (LY6C1)	sat_mut	-6.277644821182422	-6.277644821182422
FGTGWSA	-0.026410386710286	0	-0.026410386710286	Brain Transduction (LY6C1)	sat_mut	-0.026410386710286	-0.026410386710286
FGTGYSA	-3.694192472321917	0	-3.694192472321917	Brain Transduction (LY6C1)	sat_mut	-3.694192472321917	-3.694192472321917
FGTGYSS	-3.760159343323396	0	-3.760159343323396	Brain Transduction (LY6C1)	sat_mut	-3.760159343323396	-3.760159343323396
FGVGYSA	-8.153260984085975	0	-8.153260984085975	Brain Transduction (LY6C1)	sat_mut	-8.153260984085975	-8.153260984085975
FGVGYSS	0.5993705828118987	0	0.5993705828118987	Brain Transduction (LY6C1)	sat_mut	0.5993705828118987	0.5993705828118987
FHAGYSA	-1.1777651342090378	0	-1.1777651342090378	Brain Transduction (LY6C1)	sat_mut	-1.1777651342090378	-1.1777651342090378
FHAGYSS	-0.9965925289590764	0	-0.9965925289590764	Brain Transduction (LY6C1)	sat_mut	-0.9965925289590764	-0.9965925289590764
FHDGWSS	-2.419488212774608	0	-2.419488212774608	Brain Transduction (LY6C1)	sat_mut	-2.419488212774608	-2.419488212774608
FHDGYSA	-2.244799006495473	0	-2.244799006495473	Brain Transduction (LY6C1)	sat_mut	-2.244799006495473	-2.244799006495473
FHDGYSS	-1.327839813496561	0	-1.327839813496561	Brain Transduction (LY6C1)	sat_mut	-1.327839813496561	-1.327839813496561
FHEGWSA	-8.064218776803743	0	-8.064218776803743	Brain Transduction (LY6C1)	sat_mut	-8.064218776803743	-8.064218776803743
FHEGWSS	-3.1037322447860274	0	-3.1037322447860274	Brain Transduction (LY6C1)	sat_mut	-3.1037322447860274	-3.1037322447860274
FHEGYSA	-9.832897866321836	0	-9.832897866321836	Brain Transduction (LY6C1)	sat_mut	-9.832897866321836	-9.832897866321836
FHEGYSS	-2.196991305321639	0	-2.196991305321639	Brain Transduction (LY6C1)	sat_mut	-2.196991305321639	-2.196991305321639
FHGGYSA	-1.649594341228213	0	-1.649594341228213	Brain Transduction (LY6C1)	sat_mut	-1.649594341228213	-1.649594341228213
FHGGYSS	-4.788949838696481	0	-4.788949838696481	Brain Transduction (LY6C1)	sat_mut	-4.788949838696481	-4.788949838696481
FHHGYSA	-4.818545028634628	0	-4.818545028634628	Brain Transduction (LY6C1)	sat_mut	-4.818545028634628	-4.818545028634628
FHHGYSS	-2.6681749402566446	0	-2.6681749402566446	Brain Transduction (LY6C1)	sat_mut	-2.6681749402566446	-2.6681749402566446
FHIGYSA	0.9971716427842584	0	0.9971716427842584	Brain Transduction (LY6C1)	sat_mut	0.9971716427842584	0.9971716427842584
FHKGYSA	-6.5922971829293	0	-6.5922971829293	Brain Transduction (LY6C1)	sat_mut	-6.5922971829293	-6.5922971829293
FHNGYSS	0.3486753589175767	0	0.3486753589175767	Brain Transduction (LY6C1)	sat_mut	0.3486753589175767	0.3486753589175767
FHPGYSA	-9.149656351893393	0	-9.149656351893393	Brain Transduction (LY6C1)	sat_mut	-9.149656351893393	-9.149656351893393
FHPGYSS	-3.890496085881369	0	-3.890496085881369	Brain Transduction (LY6C1)	sat_mut	-3.890496085881369	-3.890496085881369
FHQGYSA	-4.086465819392363	0	-4.086465819392363	Brain Transduction (LY6C1)	sat_mut	-4.086465819392363	-4.086465819392363
FHQGYSS	0.2059579217172387	0	0.2059579217172387	Brain Transduction (LY6C1)	sat_mut	0.2059579217172387	0.2059579217172387
FHSGYSA	-6.404575454095359	0	-6.404575454095359	Brain Transduction (LY6C1)	sat_mut	-6.404575454095359	-6.404575454095359
FHSGYSS	-2.867354928147348	0	-2.867354928147348	Brain Transduction (LY6C1)	sat_mut	-2.867354928147348	-2.867354928147348
FHTGYSA	-8.874183592452233	0	-8.874183592452233	Brain Transduction (LY6C1)	sat_mut	-8.874183592452233	-8.874183592452233
FHTGYSS	-1.831888372851184	0	-1.831888372851184	Brain Transduction (LY6C1)	sat_mut	-1.831888372851184	-1.831888372851184
FHVGYSA	-9.522122703256798	0	-9.522122703256798	Brain Transduction (LY6C1)	sat_mut	-9.522122703256798	-9.522122703256798
FIAGYSA	-1.5553743309895642	0	-1.5553743309895642	Brain Transduction (LY6C1)	sat_mut	-1.5553743309895642	-1.5553743309895642
FIAGYSS	-2.981309948890971	0	-2.981309948890971	Brain Transduction (LY6C1)	sat_mut	-2.981309948890971	-2.981309948890971
FIDGWSA	-8.35917229289532	0	-8.35917229289532	Brain Transduction (LY6C1)	sat_mut	-8.35917229289532	-8.35917229289532
FIDGYSA	-10.240466990502672	0	-10.240466990502672	Brain Transduction (LY6C1)	sat_mut	-10.240466990502672	-10.240466990502672
FIDGYSS	-9.489188707417012	0	-9.489188707417012	Brain Transduction (LY6C1)	sat_mut	-9.489188707417012	-9.489188707417012
FIEGYSS	-1.5405764586010031	0	-1.5405764586010031	Brain Transduction (LY6C1)	sat_mut	-1.5405764586010031	-1.5405764586010031
FIGGYSA	-9.331761167650091	0	-9.331761167650091	Brain Transduction (LY6C1)	sat_mut	-9.331761167650091	-9.331761167650091
FIGGYSS	-6.787175080905247	0	-6.787175080905247	Brain Transduction (LY6C1)	sat_mut	-6.787175080905247	-6.787175080905247
FIHGYSA	-0.0928148751438251	0	-0.0928148751438251	Brain Transduction (LY6C1)	sat_mut	-0.0928148751438251	-0.0928148751438251
FIKGYSA	-4.14351571030448	0	-4.14351571030448	Brain Transduction (LY6C1)	sat_mut	-4.14351571030448	-4.14351571030448
FIPGYSS	-0.4106019503227372	0	-0.4106019503227372	Brain Transduction (LY6C1)	sat_mut	-0.4106019503227372	-0.4106019503227372
FIQGYSA	-10.713169778133	0	-10.713169778133	Brain Transduction (LY6C1)	sat_mut	-10.713169778133	-10.713169778133
FIQGYSS	-9.657568385631524	0	-9.657568385631524	Brain Transduction (LY6C1)	sat_mut	-9.657568385631524	-9.657568385631524
FISGYSA	-3.0345177110236388	0	-3.0345177110236388	Brain Transduction (LY6C1)	sat_mut	-3.0345177110236388	-3.0345177110236388
FISGYSS	-10.959708195472825	0	-10.959708195472825	Brain Transduction (LY6C1)	sat_mut	-10.959708195472825	-10.959708195472825
FITGYSS	-8.964062371256608	0	-8.964062371256608	Brain Transduction (LY6C1)	sat_mut	-8.964062371256608	-8.964062371256608
FKAGWSA	-5.277023197666475	0	-5.277023197666475	Brain Transduction (LY6C1)	sat_mut	-5.277023197666475	-5.277023197666475
FKAGWSS	-0.5449970028000531	0	-0.5449970028000531	Brain Transduction (LY6C1)	sat_mut	-0.5449970028000531	-0.5449970028000531
FKAGYSA	-6.983986690185449	0	-6.983986690185449	Brain Transduction (LY6C1)	sat_mut	-6.983986690185449	-6.983986690185449
FKAGYSS	0.6335758273196207	0	0.6335758273196207	Brain Transduction (LY6C1)	sat_mut	0.6335758273196207	0.6335758273196207
FKDGWSA	-2.485825319719288	0	-2.485825319719288	Brain Transduction (LY6C1)	sat_mut	-2.485825319719288	-2.485825319719288
FKDGWSS	-3.078185805235925	0	-3.078185805235925	Brain Transduction (LY6C1)	sat_mut	-3.078185805235925	-3.078185805235925
FKDGYSA	-6.204709484297615	0	-6.204709484297615	Brain Transduction (LY6C1)	sat_mut	-6.204709484297615	-6.204709484297615
FKDGYSS	-3.20446366609235	0	-3.20446366609235	Brain Transduction (LY6C1)	sat_mut	-3.20446366609235	-3.20446366609235
FKEGWSA	-2.4265476286715058	0	-2.4265476286715058	Brain Transduction (LY6C1)	sat_mut	-2.4265476286715058	-2.4265476286715058
FKEGWSS	-2.8394266733480045	0	-2.8394266733480045	Brain Transduction (LY6C1)	sat_mut	-2.8394266733480045	-2.8394266733480045
FKEGYSA	-1.378272681389156	0	-1.378272681389156	Brain Transduction (LY6C1)	sat_mut	-1.378272681389156	-1.378272681389156
FKEGYSS	-2.666555210628501	0	-2.666555210628501	Brain Transduction (LY6C1)	sat_mut	-2.666555210628501	-2.666555210628501
FKGGWSA	-3.6504051021975	0	-3.6504051021975	Brain Transduction (LY6C1)	sat_mut	-3.6504051021975	-3.6504051021975
FKGGYSA	-9.47337377064453	0	-9.47337377064453	Brain Transduction (LY6C1)	sat_mut	-9.47337377064453	-9.47337377064453
FKGGYSS	-9.787768209540207	0	-9.787768209540207	Brain Transduction (LY6C1)	sat_mut	-9.787768209540207	-9.787768209540207
FKHGYSA	-1.0671646933135883	0	-1.0671646933135883	Brain Transduction (LY6C1)	sat_mut	-1.0671646933135883	-1.0671646933135883
FKHGYSS	-8.885411004045189	0	-8.885411004045189	Brain Transduction (LY6C1)	sat_mut	-8.885411004045189	-8.885411004045189
FKIGWSA	-4.73666252331644	0	-4.73666252331644	Brain Transduction (LY6C1)	sat_mut	-4.73666252331644	-4.73666252331644
FKIGYSA	-3.0178422254157917	0	-3.0178422254157917	Brain Transduction (LY6C1)	sat_mut	-3.0178422254157917	-3.0178422254157917
FKLGYSS	-9.286672842231011	0	-9.286672842231011	Brain Transduction (LY6C1)	sat_mut	-9.286672842231011	-9.286672842231011
FKMGYSA	-8.61374042976747	0	-8.61374042976747	Brain Transduction (LY6C1)	sat_mut	-8.61374042976747	-8.61374042976747
FKMGYSS	-1.553647967272829	0	-1.553647967272829	Brain Transduction (LY6C1)	sat_mut	-1.553647967272829	-1.553647967272829
FKNGYSA	-2.542153200048199	0	-2.542153200048199	Brain Transduction (LY6C1)	sat_mut	-2.542153200048199	-2.542153200048199
FKNGYSS	-2.3497841053183013	0	-2.3497841053183013	Brain Transduction (LY6C1)	sat_mut	-2.3497841053183013	-2.3497841053183013
FKPGWSA	-3.3022332309004683	0	-3.3022332309004683	Brain Transduction (LY6C1)	sat_mut	-3.3022332309004683	-3.3022332309004683
FKPGWSS	-0.7871098593796717	0	-0.7871098593796717	Brain Transduction (LY6C1)	sat_mut	-0.7871098593796717	-0.7871098593796717
FKPGYSA	-1.996987359646606	0	-1.996987359646606	Brain Transduction (LY6C1)	sat_mut	-1.996987359646606	-1.996987359646606
FKPGYSS	-3.9997000955279938	0	-3.9997000955279938	Brain Transduction (LY6C1)	sat_mut	-3.9997000955279938	-3.9997000955279938
FKQGWSA	-3.995580267110544	0	-3.995580267110544	Brain Transduction (LY6C1)	sat_mut	-3.995580267110544	-3.995580267110544
FKQGWSS	0.1230768195043113	0	0.1230768195043113	Brain Transduction (LY6C1)	sat_mut	0.1230768195043113	0.1230768195043113
FKQGYSA	-7.239681115834053	0	-7.239681115834053	Brain Transduction (LY6C1)	sat_mut	-7.239681115834053	-7.239681115834053
FKQGYSS	-1.9988746626146487	0	-1.9988746626146487	Brain Transduction (LY6C1)	sat_mut	-1.9988746626146487	-1.9988746626146487
FKSGWSA	-2.469735938789714	0	-2.469735938789714	Brain Transduction (LY6C1)	sat_mut	-2.469735938789714	-2.469735938789714
FKSGYSA	-4.702063563777548	0	-4.702063563777548	Brain Transduction (LY6C1)	sat_mut	-4.702063563777548	-4.702063563777548
FKSGYSS	-2.935345072646863	0	-2.935345072646863	Brain Transduction (LY6C1)	sat_mut	-2.935345072646863	-2.935345072646863
FKTGWSA	-8.49923908937277	0	-8.49923908937277	Brain Transduction (LY6C1)	sat_mut	-8.49923908937277	-8.49923908937277
FKTGWSS	-1.860593394460009	0	-1.860593394460009	Brain Transduction (LY6C1)	sat_mut	-1.860593394460009	-1.860593394460009
FKTGYSA	-1.7264249652973525	0	-1.7264249652973525	Brain Transduction (LY6C1)	sat_mut	-1.7264249652973525	-1.7264249652973525
FKTGYSS	0.4247921017230708	0	0.4247921017230708	Brain Transduction (LY6C1)	sat_mut	0.4247921017230708	0.4247921017230708
FKVGWSA	-1.6158457229736394	0	-1.6158457229736394	Brain Transduction (LY6C1)	sat_mut	-1.6158457229736394	-1.6158457229736394
FKVGYSA	-2.9301039845939814	0	-2.9301039845939814	Brain Transduction (LY6C1)	sat_mut	-2.9301039845939814	-2.9301039845939814
FKVGYSS	-3.1295061058757065	0	-3.1295061058757065	Brain Transduction (LY6C1)	sat_mut	-3.1295061058757065	-3.1295061058757065
FLAGYSA	-2.343328580554661	0	-2.343328580554661	Brain Transduction (LY6C1)	sat_mut	-2.343328580554661	-2.343328580554661
FLDGWSA	-5.591591497330486	0	-5.591591497330486	Brain Transduction (LY6C1)	sat_mut	-5.591591497330486	-5.591591497330486
FLEGYSA	0.1739145128655916	0	0.1739145128655916	Brain Transduction (LY6C1)	sat_mut	0.1739145128655916	0.1739145128655916
FLGGYSA	-2.254106260147075	0	-2.254106260147075	Brain Transduction (LY6C1)	sat_mut	-2.254106260147075	-2.254106260147075
FLGGYSS	-2.0676222481043625	0	-2.0676222481043625	Brain Transduction (LY6C1)	sat_mut	-2.0676222481043625	-2.0676222481043625
FLHGYSA	-0.7389595667144374	0	-0.7389595667144374	Brain Transduction (LY6C1)	sat_mut	-0.7389595667144374	-0.7389595667144374
FLHGYSS	0.354341950370567	0	0.354341950370567	Brain Transduction (LY6C1)	sat_mut	0.354341950370567	0.354341950370567
FLKGYSA	-0.1123279698878637	0	-0.1123279698878637	Brain Transduction (LY6C1)	sat_mut	-0.1123279698878637	-0.1123279698878637
FLKGYSS	1.0510085631700508	0	1.0510085631700508	Brain Transduction (LY6C1)	sat_mut	1.0510085631700508	1.0510085631700508
FLNGYSS	-6.366791743479013	0	-6.366791743479013	Brain Transduction (LY6C1)	sat_mut	-6.366791743479013	-6.366791743479013
FLPGWSA	-8.397877552203378	0	-8.397877552203378	Brain Transduction (LY6C1)	sat_mut	-8.397877552203378	-8.397877552203378
FLPGYSA	-8.572505342813201	0	-8.572505342813201	Brain Transduction (LY6C1)	sat_mut	-8.572505342813201	-8.572505342813201
FLPGYSS	-0.1215022466752958	0	-0.1215022466752958	Brain Transduction (LY6C1)	sat_mut	-0.1215022466752958	-0.1215022466752958
FLQGYSA	-8.57088013238224	0	-8.57088013238224	Brain Transduction (LY6C1)	sat_mut	-8.57088013238224	-8.57088013238224
FLQGYSS	0.2946444245246333	0	0.2946444245246333	Brain Transduction (LY6C1)	sat_mut	0.2946444245246333	0.2946444245246333
FLSGYSS	1.7652713914983718	0	1.7652713914983718	Brain Transduction (LY6C1)	sat_mut	1.7652713914983718	1.7652713914983718
FLTGYSA	-2.0822815397844257	0	-2.0822815397844257	Brain Transduction (LY6C1)	sat_mut	-2.0822815397844257	-2.0822815397844257
FLTGYSS	-1.8251264708533923	0	-1.8251264708533923	Brain Transduction (LY6C1)	sat_mut	-1.8251264708533923	-1.8251264708533923
FMAGYSA	-2.577876559681202	0	-2.577876559681202	Brain Transduction (LY6C1)	sat_mut	-2.577876559681202	-2.577876559681202
FMAGYSS	-0.517707500310143	0	-0.517707500310143	Brain Transduction (LY6C1)	sat_mut	-0.517707500310143	-0.517707500310143
FMDGWSA	-4.598940355928218	0	-4.598940355928218	Brain Transduction (LY6C1)	sat_mut	-4.598940355928218	-4.598940355928218
FMDGWSS	-10.07071433692747	0	-10.07071433692747	Brain Transduction (LY6C1)	sat_mut	-10.07071433692747	-10.07071433692747
FMDGYSA	-3.930817605945108	0	-3.930817605945108	Brain Transduction (LY6C1)	sat_mut	-3.930817605945108	-3.930817605945108
FMDGYSS	-2.374929989084447	0	-2.374929989084447	Brain Transduction (LY6C1)	sat_mut	-2.374929989084447	-2.374929989084447
FMEGWSA	-9.778949452677974	0	-9.778949452677974	Brain Transduction (LY6C1)	sat_mut	-9.778949452677974	-9.778949452677974
FMEGWSS	-8.871496817610682	0	-8.871496817610682	Brain Transduction (LY6C1)	sat_mut	-8.871496817610682	-8.871496817610682
FMEGYSA	-3.319401644855611	0	-3.319401644855611	Brain Transduction (LY6C1)	sat_mut	-3.319401644855611	-3.319401644855611
FMEGYSS	-9.082414766958914	0	-9.082414766958914	Brain Transduction (LY6C1)	sat_mut	-9.082414766958914	-9.082414766958914
FMGGYSA	-0.4852768304574165	0	-0.4852768304574165	Brain Transduction (LY6C1)	sat_mut	-0.4852768304574165	-0.4852768304574165
FMHGYSA	-1.3342888382363405	0	-1.3342888382363405	Brain Transduction (LY6C1)	sat_mut	-1.3342888382363405	-1.3342888382363405
FMHGYSS	-1.0036027097134188	0	-1.0036027097134188	Brain Transduction (LY6C1)	sat_mut	-1.0036027097134188	-1.0036027097134188
FMKGYSA	-2.085975991888964	0	-2.085975991888964	Brain Transduction (LY6C1)	sat_mut	-2.085975991888964	-2.085975991888964
FMKGYSS	0.8872009811314624	0	0.8872009811314624	Brain Transduction (LY6C1)	sat_mut	0.8872009811314624	0.8872009811314624
FMNGYSA	-1.7906181279734932	0	-1.7906181279734932	Brain Transduction (LY6C1)	sat_mut	-1.7906181279734932	-1.7906181279734932
FMPGYSA	-2.276444095456023	0	-2.276444095456023	Brain Transduction (LY6C1)	sat_mut	-2.276444095456023	-2.276444095456023
FMPGYSS	1.697358582950388	0	1.697358582950388	Brain Transduction (LY6C1)	sat_mut	1.697358582950388	1.697358582950388
FMQGYSA	-7.734672617004239	0	-7.734672617004239	Brain Transduction (LY6C1)	sat_mut	-7.734672617004239	-7.734672617004239
FMQGYSS	0.2417710991275038	0	0.2417710991275038	Brain Transduction (LY6C1)	sat_mut	0.2417710991275038	0.2417710991275038
FMSGYSA	-1.1476389508057188	0	-1.1476389508057188	Brain Transduction (LY6C1)	sat_mut	-1.1476389508057188	-1.1476389508057188
FMSGYSS	0.0005821405525945	0	0.0005821405525945	Brain Transduction (LY6C1)	sat_mut	0.0005821405525945	0.0005821405525945
FMTGYSA	-7.823280203413988	0	-7.823280203413988	Brain Transduction (LY6C1)	sat_mut	-7.823280203413988	-7.823280203413988
FMTGYSS	0.2429400860271922	0	0.2429400860271922	Brain Transduction (LY6C1)	sat_mut	0.2429400860271922	0.2429400860271922
FMVGYSS	-7.570311063413722	0	-7.570311063413722	Brain Transduction (LY6C1)	sat_mut	-7.570311063413722	-7.570311063413722
FNAGWSA	-0.0628602981250766	0	-0.0628602981250766	Brain Transduction (LY6C1)	sat_mut	-0.0628602981250766	-0.0628602981250766
FNAGYSA	-2.036500379763318	0	-2.036500379763318	Brain Transduction (LY6C1)	sat_mut	-2.036500379763318	-2.036500379763318
FNAGYSS	-1.219030950923322	0	-1.219030950923322	Brain Transduction (LY6C1)	sat_mut	-1.219030950923322	-1.219030950923322
FNDGWSA	-3.966533463945635	0	-3.966533463945635	Brain Transduction (LY6C1)	sat_mut	-3.966533463945635	-3.966533463945635
FNDGYSA	-1.502539149028617	0	-1.502539149028617	Brain Transduction (LY6C1)	sat_mut	-1.502539149028617	-1.502539149028617
FNDGYSS	-0.8104458906525531	0	-0.8104458906525531	Brain Transduction (LY6C1)	sat_mut	-0.8104458906525531	-0.8104458906525531
FNEGWSA	-0.1701048897577172	0	-0.1701048897577172	Brain Transduction (LY6C1)	sat_mut	-0.1701048897577172	-0.1701048897577172
FNEGWSS	-7.878565568666184	0	-7.878565568666184	Brain Transduction (LY6C1)	sat_mut	-7.878565568666184	-7.878565568666184
FNEGYSA	-9.321504265757529	0	-9.321504265757529	Brain Transduction (LY6C1)	sat_mut	-9.321504265757529	-9.321504265757529
FNEGYSS	-1.7260816272953068	0	-1.7260816272953068	Brain Transduction (LY6C1)	sat_mut	-1.7260816272953068	-1.7260816272953068
FNGGWSA	-9.394602682616904	0	-9.394602682616904	Brain Transduction (LY6C1)	sat_mut	-9.394602682616904	-9.394602682616904
FNGGYSA	-8.151813341237355	0	-8.151813341237355	Brain Transduction (LY6C1)	sat_mut	-8.151813341237355	-8.151813341237355
FNGGYSS	-1.4721819302053456	0	-1.4721819302053456	Brain Transduction (LY6C1)	sat_mut	-1.4721819302053456	-1.4721819302053456
FNHGYSA	-9.69328796351951	0	-9.69328796351951	Brain Transduction (LY6C1)	sat_mut	-9.69328796351951	-9.69328796351951
FNHGYSS	-1.6834922022036014	0	-1.6834922022036014	Brain Transduction (LY6C1)	sat_mut	-1.6834922022036014	-1.6834922022036014
FNIGYSA	-2.2382397550885647	0	-2.2382397550885647	Brain Transduction (LY6C1)	sat_mut	-2.2382397550885647	-2.2382397550885647
FNIGYSS	-0.3805261708549616	0	-0.3805261708549616	Brain Transduction (LY6C1)	sat_mut	-0.3805261708549616	-0.3805261708549616
FNKGYSA	-2.6228965065984475	0	-2.6228965065984475	Brain Transduction (LY6C1)	sat_mut	-2.6228965065984475	-2.6228965065984475
FNKGYSS	1.4044272094023915	0	1.4044272094023915	Brain Transduction (LY6C1)	sat_mut	1.4044272094023915	1.4044272094023915
FNLGYSS	0.9513508516623486	0	0.9513508516623486	Brain Transduction (LY6C1)	sat_mut	0.9513508516623486	0.9513508516623486
FNMGYSA	-9.461264768207323	0	-9.461264768207323	Brain Transduction (LY6C1)	sat_mut	-9.461264768207323	-9.461264768207323
FNNGWSA	-2.7440891805978627	0	-2.7440891805978627	Brain Transduction (LY6C1)	sat_mut	-2.7440891805978627	-2.7440891805978627
FNNGYSA	-1.3411624133048112	0	-1.3411624133048112	Brain Transduction (LY6C1)	sat_mut	-1.3411624133048112	-1.3411624133048112
FNNGYSS	-4.951853878622174	0	-4.951853878622174	Brain Transduction (LY6C1)	sat_mut	-4.951853878622174	-4.951853878622174
FNPGWSA	-8.469122606742514	0	-8.469122606742514	Brain Transduction (LY6C1)	sat_mut	-8.469122606742514	-8.469122606742514
FNPGWSS	-10.970482997890628	0	-10.970482997890628	Brain Transduction (LY6C1)	sat_mut	-10.970482997890628	-10.970482997890628
FNPGYSA	-0.8844432880344459	0	-0.8844432880344459	Brain Transduction (LY6C1)	sat_mut	-0.8844432880344459	-0.8844432880344459
FNPGYSS	-3.3083071578748258	0	-3.3083071578748258	Brain Transduction (LY6C1)	sat_mut	-3.3083071578748258	-3.3083071578748258
FNQGWSA	-2.6603326209437124	0	-2.6603326209437124	Brain Transduction (LY6C1)	sat_mut	-2.6603326209437124	-2.6603326209437124
FNQGYSA	-3.2921911800907377	0	-3.2921911800907377	Brain Transduction (LY6C1)	sat_mut	-3.2921911800907377	-3.2921911800907377
FNQGYSS	-0.3659046624029159	0	-0.3659046624029159	Brain Transduction (LY6C1)	sat_mut	-0.3659046624029159	-0.3659046624029159
FNSGWSA	-1.527426765464632	0	-1.527426765464632	Brain Transduction (LY6C1)	sat_mut	-1.527426765464632	-1.527426765464632
FNSGYSA	-2.137458177030141	0	-2.137458177030141	Brain Transduction (LY6C1)	sat_mut	-2.137458177030141	-2.137458177030141
FNSGYSS	-4.620580139877886	0	-4.620580139877886	Brain Transduction (LY6C1)	sat_mut	-4.620580139877886	-4.620580139877886
FNTGWSA	-8.011659198263041	0	-8.011659198263041	Brain Transduction (LY6C1)	sat_mut	-8.011659198263041	-8.011659198263041
FNTGYSA	-1.0500779760587855	0	-1.0500779760587855	Brain Transduction (LY6C1)	sat_mut	-1.0500779760587855	-1.0500779760587855
FNTGYSS	-2.1583531997775687	0	-2.1583531997775687	Brain Transduction (LY6C1)	sat_mut	-2.1583531997775687	-2.1583531997775687
FNVGYSA	2.5870308269372853	0	2.5870308269372853	Brain Transduction (LY6C1)	sat_mut	2.5870308269372853	2.5870308269372853
FNVGYSS	-1.1619122791954142	0	-1.1619122791954142	Brain Transduction (LY6C1)	sat_mut	-1.1619122791954142	-1.1619122791954142
FPAGYSA	-3.823933999468623	0	-3.823933999468623	Brain Transduction (LY6C1)	sat_mut	-3.823933999468623	-3.823933999468623
FPAGYSS	-1.5575039605641143	0	-1.5575039605641143	Brain Transduction (LY6C1)	sat_mut	-1.5575039605641143	-1.5575039605641143
FPDGWSA	-8.954209568503599	0	-8.954209568503599	Brain Transduction (LY6C1)	sat_mut	-8.954209568503599	-8.954209568503599
FPDGYSA	-2.476355258844521	0	-2.476355258844521	Brain Transduction (LY6C1)	sat_mut	-2.476355258844521	-2.476355258844521
FPDGYSS	-8.553045357718965	0	-8.553045357718965	Brain Transduction (LY6C1)	sat_mut	-8.553045357718965	-8.553045357718965
FPEGWSA	-8.1419367533775	0	-8.1419367533775	Brain Transduction (LY6C1)	sat_mut	-8.1419367533775	-8.1419367533775
FPEGYSA	1.4250152177485298	0	1.4250152177485298	Brain Transduction (LY6C1)	sat_mut	1.4250152177485298	1.4250152177485298
FPEGYSS	-8.02233244493333	0	-8.02233244493333	Brain Transduction (LY6C1)	sat_mut	-8.02233244493333	-8.02233244493333
FPGGWSA	-11.146874609422923	0	-11.146874609422923	Brain Transduction (LY6C1)	sat_mut	-11.146874609422923	-11.146874609422923
FPGGWSS	0.5236645013541603	0	0.5236645013541603	Brain Transduction (LY6C1)	sat_mut	0.5236645013541603	0.5236645013541603
FPGGYSA	-1.445207256975604	0	-1.445207256975604	Brain Transduction (LY6C1)	sat_mut	-1.445207256975604	-1.445207256975604
FPGGYSS	-0.4820476995869452	0	-0.4820476995869452	Brain Transduction (LY6C1)	sat_mut	-0.4820476995869452	-0.4820476995869452
FPHGYSA	-2.472598425278697	0	-2.472598425278697	Brain Transduction (LY6C1)	sat_mut	-2.472598425278697	-2.472598425278697
FPKGYSA	-8.553068911747442	0	-8.553068911747442	Brain Transduction (LY6C1)	sat_mut	-8.553068911747442	-8.553068911747442
FPKGYSS	-3.305133414278772	0	-3.305133414278772	Brain Transduction (LY6C1)	sat_mut	-3.305133414278772	-3.305133414278772
FPLGYSA	-5.801421058943195	0	-5.801421058943195	Brain Transduction (LY6C1)	sat_mut	-5.801421058943195	-5.801421058943195
FPLGYSS	-1.3552953057037058	0	-1.3552953057037058	Brain Transduction (LY6C1)	sat_mut	-1.3552953057037058	-1.3552953057037058
FPMGYSA	-1.1455260980550537	0	-1.1455260980550537	Brain Transduction (LY6C1)	sat_mut	-1.1455260980550537	-1.1455260980550537
FPMGYSS	-3.763552666680989	0	-3.763552666680989	Brain Transduction (LY6C1)	sat_mut	-3.763552666680989	-3.763552666680989
FPNGWSA	0.4366695949665533	0	0.4366695949665533	Brain Transduction (LY6C1)	sat_mut	0.4366695949665533	0.4366695949665533
FPNGYSA	-1.214074469694438	0	-1.214074469694438	Brain Transduction (LY6C1)	sat_mut	-1.214074469694438	-1.214074469694438
FPNGYSS	-4.441392678047113	0	-4.441392678047113	Brain Transduction (LY6C1)	sat_mut	-4.441392678047113	-4.441392678047113
FPPGYSS	-7.714917041338792	0	-7.714917041338792	Brain Transduction (LY6C1)	sat_mut	-7.714917041338792	-7.714917041338792
FPQGYSA	-0.6643574349130803	0	-0.6643574349130803	Brain Transduction (LY6C1)	sat_mut	-0.6643574349130803	-0.6643574349130803
FPQGYSS	-2.2023249574362347	0	-2.2023249574362347	Brain Transduction (LY6C1)	sat_mut	-2.2023249574362347	-2.2023249574362347
FPSGWSA	-6.885469129506864	0	-6.885469129506864	Brain Transduction (LY6C1)	sat_mut	-6.885469129506864	-6.885469129506864
FPSGYSA	-2.15943950578366	0	-2.15943950578366	Brain Transduction (LY6C1)	sat_mut	-2.15943950578366	-2.15943950578366
FPSGYSS	-2.781523221182239	0	-2.781523221182239	Brain Transduction (LY6C1)	sat_mut	-2.781523221182239	-2.781523221182239
FPTGYSA	0.7498262701056589	0	0.7498262701056589	Brain Transduction (LY6C1)	sat_mut	0.7498262701056589	0.7498262701056589
FPTGYSS	-8.53322990898804	0	-8.53322990898804	Brain Transduction (LY6C1)	sat_mut	-8.53322990898804	-8.53322990898804
FPVGYSS	-0.9381875885858312	0	-0.9381875885858312	Brain Transduction (LY6C1)	sat_mut	-0.9381875885858312	-0.9381875885858312
FQAGWSA	-9.699883261404535	0	-9.699883261404535	Brain Transduction (LY6C1)	sat_mut	-9.699883261404535	-9.699883261404535
FQAGWSS	-0.1409418368584896	0	-0.1409418368584896	Brain Transduction (LY6C1)	sat_mut	-0.1409418368584896	-0.1409418368584896
FQAGYSA	-2.978161269862801	0	-2.978161269862801	Brain Transduction (LY6C1)	sat_mut	-2.978161269862801	-2.978161269862801
FQAGYSS	2.2015713458456885	0	2.2015713458456885	Brain Transduction (LY6C1)	sat_mut	2.2015713458456885	2.2015713458456885
FQDGWSA	-3.650124101645326	0	-3.650124101645326	Brain Transduction (LY6C1)	sat_mut	-3.650124101645326	-3.650124101645326
FQDGWSS	-1.2213703435849017	0	-1.2213703435849017	Brain Transduction (LY6C1)	sat_mut	-1.2213703435849017	-1.2213703435849017
FQDGYSS	-0.6360539232125451	0	-0.6360539232125451	Brain Transduction (LY6C1)	sat_mut	-0.6360539232125451	-0.6360539232125451
FQEGWSA	-8.193224933418444	0	-8.193224933418444	Brain Transduction (LY6C1)	sat_mut	-8.193224933418444	-8.193224933418444
FQEGWSS	-7.594086670522335	0	-7.594086670522335	Brain Transduction (LY6C1)	sat_mut	-7.594086670522335	-7.594086670522335
FQEGYSA	0.4900210978556342	0	0.4900210978556342	Brain Transduction (LY6C1)	sat_mut	0.4900210978556342	0.4900210978556342
FQEGYSS	-2.9099968162165872	0	-2.9099968162165872	Brain Transduction (LY6C1)	sat_mut	-2.9099968162165872	-2.9099968162165872
FQGGYSA	-1.5661370851117988	0	-1.5661370851117988	Brain Transduction (LY6C1)	sat_mut	-1.5661370851117988	-1.5661370851117988
FQGGYSS	-7.624996925038016	0	-7.624996925038016	Brain Transduction (LY6C1)	sat_mut	-7.624996925038016	-7.624996925038016
FQHGWSA	-1.9408575899756904	0	-1.9408575899756904	Brain Transduction (LY6C1)	sat_mut	-1.9408575899756904	-1.9408575899756904
FQHGYSA	-1.975393180852392	0	-1.975393180852392	Brain Transduction (LY6C1)	sat_mut	-1.975393180852392	-1.975393180852392
FQHGYSS	-1.149698890544966	0	-1.149698890544966	Brain Transduction (LY6C1)	sat_mut	-1.149698890544966	-1.149698890544966
FQKGWSA	-9.2096840103127	0	-9.2096840103127	Brain Transduction (LY6C1)	sat_mut	-9.2096840103127	-9.2096840103127
FQKGYSA	-3.210115848489272	0	-3.210115848489272	Brain Transduction (LY6C1)	sat_mut	-3.210115848489272	-3.210115848489272
FQKGYSS	-1.348673910144372	0	-1.348673910144372	Brain Transduction (LY6C1)	sat_mut	-1.348673910144372	-1.348673910144372
FQMGYSS	-2.873024654180566	0	-2.873024654180566	Brain Transduction (LY6C1)	sat_mut	-2.873024654180566	-2.873024654180566
[truncated: 10,013 more rows]
