# Supplementary material for: Targeting AAV vectors to the central nervous system by engineering capsid–receptor interactions that enable crossing of the blood–brain barrier
Source: PLoS Biol. 2023 Jul 19;21(7):e3002112. doi: 10.1371/journal.pbio.3002112 (PMC10355383; doi:10.1371/journal.pbio.3002112)
Supplement: S15 Data — (CSV) [file pbio.3002112.s030.csv]

AA	combo_trans_Brain_log2enr_x	umap_cluster	combo_trans_Brain_log2enr_x_calibrated	plot	series_in_plot	value	value_calibrated
AGRGAGG	-8.276503502930625	-1	-8.276503502930625	Brain Transduction (LY6C1)	SVAE	-8.276503502930625	-8.276503502930625
AGRGALG	-9.71240818239026	-1	-9.71240818239026	Brain Transduction (LY6C1)	SVAE	-9.71240818239026	-9.71240818239026
AGRGALS	-5.902043656556525	-1	-5.902043656556525	Brain Transduction (LY6C1)	SVAE	-5.902043656556525	-5.902043656556525
AGRGASG	-10.212453111710142	0	-10.212453111710142	Brain Transduction (LY6C1)	SVAE	-10.212453111710142	-10.212453111710142
AGRGGGY	-10.621095114983708	-1	-10.621095114983708	Brain Transduction (LY6C1)	SVAE	-10.621095114983708	-10.621095114983708
AGRGGLG	-8.216827618090182	1	-8.216827618090182	Brain Transduction (LY6C1)	SVAE	-8.216827618090182	-8.216827618090182
AGRGSGG	-1.3303667346538277	2	-1.3303667346538277	Brain Transduction (LY6C1)	SVAE	-1.3303667346538277	-1.3303667346538277
AGRGSLG	-10.563494197055164	0	-10.563494197055164	Brain Transduction (LY6C1)	SVAE	-10.563494197055164	-10.563494197055164
AGRGSSG	-3.195786912171893	0	-3.195786912171893	Brain Transduction (LY6C1)	SVAE	-3.195786912171893	-3.195786912171893
AGRSAGG	-2.927271718930553	-1	-2.927271718930553	Brain Transduction (LY6C1)	SVAE	-2.927271718930553	-2.927271718930553
AGRSAGS	-8.922626156421057	3	-8.922626156421057	Brain Transduction (LY6C1)	SVAE	-8.922626156421057	-8.922626156421057
AGRSALG	-0.0873534988393325	3	-0.0873534988393325	Brain Transduction (LY6C1)	SVAE	-0.0873534988393325	-0.0873534988393325
AGRSASG	-4.332591275161693	3	-4.332591275161693	Brain Transduction (LY6C1)	SVAE	-4.332591275161693	-4.332591275161693
AGRSASS	1.1049251898432677	0	1.1049251898432677	Brain Transduction (LY6C1)	SVAE	1.1049251898432677	1.1049251898432677
AGRSGGG	-9.642608668767233	1	-9.642608668767233	Brain Transduction (LY6C1)	SVAE	-9.642608668767233	-9.642608668767233
AGRSGLG	-3.450938283687768	4	-3.450938283687768	Brain Transduction (LY6C1)	SVAE	-3.450938283687768	-3.450938283687768
AGRSSGG	-3.547694756391997	3	-3.547694756391997	Brain Transduction (LY6C1)	SVAE	-3.547694756391997	-3.547694756391997
AGRSSGS	-1.8014225855938997	3	-1.8014225855938997	Brain Transduction (LY6C1)	SVAE	-1.8014225855938997	-1.8014225855938997
AGRSSLG	-6.46197912256467	3	-6.46197912256467	Brain Transduction (LY6C1)	SVAE	-6.46197912256467	-6.46197912256467
AGRSSSG	-7.086240599610157	-1	-7.086240599610157	Brain Transduction (LY6C1)	SVAE	-7.086240599610157	-7.086240599610157
AGRTAGG	-5.611040549281001	3	-5.611040549281001	Brain Transduction (LY6C1)	SVAE	-5.611040549281001	-5.611040549281001
AGRTAGS	-9.840005967346528	3	-9.840005967346528	Brain Transduction (LY6C1)	SVAE	-9.840005967346528	-9.840005967346528
AGRTAGY	-3.8174438893871776	2	-3.8174438893871776	Brain Transduction (LY6C1)	SVAE	-3.8174438893871776	-3.8174438893871776
AGRTALS	-11.51522370352979	3	-11.51522370352979	Brain Transduction (LY6C1)	SVAE	-11.51522370352979	-11.51522370352979
AGRTASG	-8.663091781547736	0	-8.663091781547736	Brain Transduction (LY6C1)	SVAE	-8.663091781547736	-8.663091781547736
AGRTASS	-3.754320438014858	0	-3.754320438014858	Brain Transduction (LY6C1)	SVAE	-3.754320438014858	-3.754320438014858
AGRTGGG	-6.265493151955639	1	-6.265493151955639	Brain Transduction (LY6C1)	SVAE	-6.265493151955639	-6.265493151955639
AGRTSGG	-8.312250622201146	3	-8.312250622201146	Brain Transduction (LY6C1)	SVAE	-8.312250622201146	-8.312250622201146
AGRTSGS	-3.2117211512045447	3	-3.2117211512045447	Brain Transduction (LY6C1)	SVAE	-3.2117211512045447	-3.2117211512045447
AGRTSGY	-4.266234200984744	2	-4.266234200984744	Brain Transduction (LY6C1)	SVAE	-4.266234200984744	-4.266234200984744
AGRTSLG	-4.319324906091658	3	-4.319324906091658	Brain Transduction (LY6C1)	SVAE	-4.319324906091658	-4.319324906091658
AGRTSLS	0.541099796998407	0	0.541099796998407	Brain Transduction (LY6C1)	SVAE	0.541099796998407	0.541099796998407
AGRTSSG	-2.941148371496633	3	-2.941148371496633	Brain Transduction (LY6C1)	SVAE	-2.941148371496633	-2.941148371496633
AGRTSSS	-8.297744050240608	0	-8.297744050240608	Brain Transduction (LY6C1)	SVAE	-8.297744050240608	-8.297744050240608
AGSRGSS	-7.325039696426456	0	-7.325039696426456	Brain Transduction (LY6C1)	SVAE	-7.325039696426456	-7.325039696426456
AGSSRGG	-3.557153018794963	0	-3.557153018794963	Brain Transduction (LY6C1)	SVAE	-3.557153018794963	-3.557153018794963
AGSSRSG	-7.603325714193189	0	-7.603325714193189	Brain Transduction (LY6C1)	SVAE	-7.603325714193189	-7.603325714193189
AGSSRSS	-6.967908044330221	0	-6.967908044330221	Brain Transduction (LY6C1)	SVAE	-6.967908044330221	-6.967908044330221
AGSTRGG	-8.19682429000942	-1	-8.19682429000942	Brain Transduction (LY6C1)	SVAE	-8.19682429000942	-8.19682429000942
AGSTRLG	-2.630980704324011	0	-2.630980704324011	Brain Transduction (LY6C1)	SVAE	-2.630980704324011	-2.630980704324011
AGVGGRY	-6.363052939181583	2	-6.363052939181583	Brain Transduction (LY6C1)	SVAE	-6.363052939181583	-6.363052939181583
AGVSGRY	-8.215059872030759	5	-8.215059872030759	Brain Transduction (LY6C1)	SVAE	-8.215059872030759	-8.215059872030759
AGVTGRY	-1.4088242047902562	5	-1.4088242047902562	Brain Transduction (LY6C1)	SVAE	-1.4088242047902562	-1.4088242047902562
AGVTRLG	-9.71815097586614	0	-9.71815097586614	Brain Transduction (LY6C1)	SVAE	-9.71815097586614	-9.71815097586614
AGVTRSY	-7.994601754166291	-1	-7.994601754166291	Brain Transduction (LY6C1)	SVAE	-7.994601754166291	-7.994601754166291
AGYGGSS	-8.904555617279867	0	-8.904555617279867	Brain Transduction (LY6C1)	SVAE	-8.904555617279867	-8.904555617279867
AGYGSSS	-3.384678731267401	0	-3.384678731267401	Brain Transduction (LY6C1)	SVAE	-3.384678731267401	-3.384678731267401
AGYSGSS	-8.39968505303644	0	-8.39968505303644	Brain Transduction (LY6C1)	SVAE	-8.39968505303644	-8.39968505303644
AGYSGSY	-3.4019507101942565	0	-3.4019507101942565	Brain Transduction (LY6C1)	SVAE	-3.4019507101942565	-3.4019507101942565
ALSRGSS	-6.731011083782314	0	-6.731011083782314	Brain Transduction (LY6C1)	SVAE	-6.731011083782314	-6.731011083782314
ALSTRSG	-6.017774631776032	0	-6.017774631776032	Brain Transduction (LY6C1)	SVAE	-6.017774631776032	-6.017774631776032
ALVGAGY	2.139326566448158	0	2.139326566448158	Brain Transduction (LY6C1)	SVAE	2.139326566448158	2.139326566448158
ALVGRLG	-2.705318705280376	0	-2.705318705280376	Brain Transduction (LY6C1)	SVAE	-2.705318705280376	-2.705318705280376
ALVGSGY	-2.6200560953931085	0	-2.6200560953931085	Brain Transduction (LY6C1)	SVAE	-2.6200560953931085	-2.6200560953931085
ALVTRSG	-8.705981541394355	0	-8.705981541394355	Brain Transduction (LY6C1)	SVAE	-8.705981541394355	-8.705981541394355
ALYGGSS	-1.002991914197943	0	-1.002991914197943	Brain Transduction (LY6C1)	SVAE	-1.002991914197943	-1.002991914197943
ALYSGSS	-2.585028624189014	0	-2.585028624189014	Brain Transduction (LY6C1)	SVAE	-2.585028624189014	-2.585028624189014
ARSGAGY	-8.1440767707939	0	-8.1440767707939	Brain Transduction (LY6C1)	SVAE	-8.1440767707939	-8.1440767707939
ARSGGGY	-7.89556879059344	0	-7.89556879059344	Brain Transduction (LY6C1)	SVAE	-7.89556879059344	-7.89556879059344
ARSGGSS	-8.046043993904533	0	-8.046043993904533	Brain Transduction (LY6C1)	SVAE	-8.046043993904533	-8.046043993904533
ARSGSGY	-7.09949848065753	0	-7.09949848065753	Brain Transduction (LY6C1)	SVAE	-7.09949848065753	-7.09949848065753
ARSSAGY	-8.327396789339925	2	-8.327396789339925	Brain Transduction (LY6C1)	SVAE	-8.327396789339925	-8.327396789339925
ARSSGGY	-7.925765121958578	-1	-7.925765121958578	Brain Transduction (LY6C1)	SVAE	-7.925765121958578	-7.925765121958578
ARSSSGY	-9.509792990113697	2	-9.509792990113697	Brain Transduction (LY6C1)	SVAE	-9.509792990113697	-9.509792990113697
ARVGASS	-5.371554102589887	0	-5.371554102589887	Brain Transduction (LY6C1)	SVAE	-5.371554102589887	-5.371554102589887
ARVGASY	-7.591242642319635	0	-7.591242642319635	Brain Transduction (LY6C1)	SVAE	-7.591242642319635	-7.591242642319635
ARVGGSS	-7.786317148988767	0	-7.786317148988767	Brain Transduction (LY6C1)	SVAE	-7.786317148988767	-7.786317148988767
ARVGGSY	-2.12726138823394	0	-2.12726138823394	Brain Transduction (LY6C1)	SVAE	-2.12726138823394	-2.12726138823394
ARVGSSS	-6.114990713522679	0	-6.114990713522679	Brain Transduction (LY6C1)	SVAE	-6.114990713522679	-6.114990713522679
ARVGSSY	-9.631802031802598	0	-9.631802031802598	Brain Transduction (LY6C1)	SVAE	-9.631802031802598	-9.631802031802598
ARYGGSS	-3.537342686748514	0	-3.537342686748514	Brain Transduction (LY6C1)	SVAE	-3.537342686748514	-3.537342686748514
ARYGSSS	-3.3976000100129142	0	-3.3976000100129142	Brain Transduction (LY6C1)	SVAE	-3.3976000100129142	-3.3976000100129142
ARYTGSS	-10.207225671166436	0	-10.207225671166436	Brain Transduction (LY6C1)	SVAE	-10.207225671166436	-10.207225671166436
AVSRASS	-6.706836256615419	0	-6.706836256615419	Brain Transduction (LY6C1)	SVAE	-6.706836256615419	-6.706836256615419
AVSRGGS	-3.636964293443614	0	-3.636964293443614	Brain Transduction (LY6C1)	SVAE	-3.636964293443614	-3.636964293443614
AVSRGSS	-7.13550775473651	0	-7.13550775473651	Brain Transduction (LY6C1)	SVAE	-7.13550775473651	-7.13550775473651
AVSSGSW	-1.2119083763937375	1	-1.2119083763937375	Brain Transduction (LY6C1)	SVAE	-1.2119083763937375	-1.2119083763937375
AVSSRGG	-7.665778806563286	0	-7.665778806563286	Brain Transduction (LY6C1)	SVAE	-7.665778806563286	-7.665778806563286
AVSSRSG	-7.365828048424192	0	-7.365828048424192	Brain Transduction (LY6C1)	SVAE	-7.365828048424192	-7.365828048424192
AVSTGSW	-2.101361236194049	1	-2.101361236194049	Brain Transduction (LY6C1)	SVAE	-2.101361236194049	-2.101361236194049
AVSTRGG	-7.391319612121552	0	-7.391319612121552	Brain Transduction (LY6C1)	SVAE	-7.391319612121552	-7.391319612121552
AVSTRSG	-7.111261042639973	-1	-7.111261042639973	Brain Transduction (LY6C1)	SVAE	-7.111261042639973	-7.111261042639973
AVSTRSS	-8.472462813929111	0	-8.472462813929111	Brain Transduction (LY6C1)	SVAE	-8.472462813929111	-8.472462813929111
AVVGASS	-2.591177736171409	0	-2.591177736171409	Brain Transduction (LY6C1)	SVAE	-2.591177736171409	-2.591177736171409
AVVGGSS	-3.00006411887385	0	-3.00006411887385	Brain Transduction (LY6C1)	SVAE	-3.00006411887385	-3.00006411887385
AVVRGSS	-4.536477176418672	0	-4.536477176418672	Brain Transduction (LY6C1)	SVAE	-4.536477176418672	-4.536477176418672
AVVTRGG	-4.086232264065983	3	-4.086232264065983	Brain Transduction (LY6C1)	SVAE	-4.086232264065983	-4.086232264065983
AVYGGSS	-4.503215704012863	0	-4.503215704012863	Brain Transduction (LY6C1)	SVAE	-4.503215704012863	-4.503215704012863
AVYGSSS	-1.8260385418600056	0	-1.8260385418600056	Brain Transduction (LY6C1)	SVAE	-1.8260385418600056	-1.8260385418600056
AVYSGSS	-9.153392343780633	0	-9.153392343780633	Brain Transduction (LY6C1)	SVAE	-9.153392343780633	-9.153392343780633
AVYTGSS	-3.252870126855889	0	-3.252870126855889	Brain Transduction (LY6C1)	SVAE	-3.252870126855889	-3.252870126855889
DSKGWSS	-3.663068129643839	0	-3.663068129643839	Brain Transduction (LY6C1)	SVAE	-3.663068129643839	-3.663068129643839
DSKHGSS	-9.66699320334747	0	-9.66699320334747	Brain Transduction (LY6C1)	SVAE	-9.66699320334747	-9.66699320334747
DSKHWSS	-9.805829779212424	0	-9.805829779212424	Brain Transduction (LY6C1)	SVAE	-9.805829779212424	-9.805829779212424
DSKLGSS	-7.58749542136687	0	-7.58749542136687	Brain Transduction (LY6C1)	SVAE	-7.58749542136687	-7.58749542136687
DSKYGSA	-9.606191258627575	0	-9.606191258627575	Brain Transduction (LY6C1)	SVAE	-9.606191258627575	-9.606191258627575
DSKYGSS	-8.620073634118622	0	-8.620073634118622	Brain Transduction (LY6C1)	SVAE	-8.620073634118622	-8.620073634118622
DSKYSSS	-4.911120284982678	0	-4.911120284982678	Brain Transduction (LY6C1)	SVAE	-4.911120284982678	-4.911120284982678
DSKYSYS	-10.558143854743497	0	-10.558143854743497	Brain Transduction (LY6C1)	SVAE	-10.558143854743497	-10.558143854743497
DSLHGSS	-1.591628042700565	0	-1.591628042700565	Brain Transduction (LY6C1)	SVAE	-1.591628042700565	-1.591628042700565
DSTGGRW	-5.159981845999565	5	-5.159981845999565	Brain Transduction (LY6C1)	SVAE	-5.159981845999565	-5.159981845999565
DSTHGSA	-2.848504970490182	0	-2.848504970490182	Brain Transduction (LY6C1)	SVAE	-2.848504970490182	-2.848504970490182
DSTHGSS	-7.894603662923991	0	-7.894603662923991	Brain Transduction (LY6C1)	SVAE	-7.894603662923991	-7.894603662923991
DSVGGSS	-8.308087985131937	0	-8.308087985131937	Brain Transduction (LY6C1)	SVAE	-8.308087985131937	-8.308087985131937
DSVHGSS	-4.616693037514914	0	-4.616693037514914	Brain Transduction (LY6C1)	SVAE	-4.616693037514914	-4.616693037514914
DSVYGSA	-1.1104751461512277	0	-1.1104751461512277	Brain Transduction (LY6C1)	SVAE	-1.1104751461512277	-1.1104751461512277
DTKGWSS	-8.718336542237926	0	-8.718336542237926	Brain Transduction (LY6C1)	SVAE	-8.718336542237926	-8.718336542237926
DTKHGSS	-8.655116993768809	0	-8.655116993768809	Brain Transduction (LY6C1)	SVAE	-8.655116993768809	-8.655116993768809
DTKHGSW	-3.4493312036500603	0	-3.4493312036500603	Brain Transduction (LY6C1)	SVAE	-3.4493312036500603	-3.4493312036500603
DTKLGSS	-7.43025454796281	0	-7.43025454796281	Brain Transduction (LY6C1)	SVAE	-7.43025454796281	-7.43025454796281
DTKYGSA	-2.3671616040524666	0	-2.3671616040524666	Brain Transduction (LY6C1)	SVAE	-2.3671616040524666	-2.3671616040524666
DTKYGSS	-9.826087813519068	0	-9.826087813519068	Brain Transduction (LY6C1)	SVAE	-9.826087813519068	-9.826087813519068
DTKYSSS	-9.940284705616197	0	-9.940284705616197	Brain Transduction (LY6C1)	SVAE	-9.940284705616197	-9.940284705616197
DTKYSYS	-9.401231387496567	0	-9.401231387496567	Brain Transduction (LY6C1)	SVAE	-9.401231387496567	-9.401231387496567
DTLHGSS	-7.981253469453444	0	-7.981253469453444	Brain Transduction (LY6C1)	SVAE	-7.981253469453444	-7.981253469453444
DTTHGSS	-8.93812649295108	0	-8.93812649295108	Brain Transduction (LY6C1)	SVAE	-8.93812649295108	-8.93812649295108
DTVGGSS	-2.071749313535547	0	-2.071749313535547	Brain Transduction (LY6C1)	SVAE	-2.071749313535547	-2.071749313535547
DTVHGSA	-7.939503099095064	0	-7.939503099095064	Brain Transduction (LY6C1)	SVAE	-7.939503099095064	-7.939503099095064
DTVLGSA	-0.5495204780773683	0	-0.5495204780773683	Brain Transduction (LY6C1)	SVAE	-0.5495204780773683	-0.5495204780773683
DTVYGSA	-2.7784126484341867	0	-2.7784126484341867	Brain Transduction (LY6C1)	SVAE	-2.7784126484341867	-2.7784126484341867
DTVYRSS	-6.4817817700569815	0	-6.4817817700569815	Brain Transduction (LY6C1)	SVAE	-6.4817817700569815	-6.4817817700569815
DVKGGSS	-2.0590006832192254	0	-2.0590006832192254	Brain Transduction (LY6C1)	SVAE	-2.0590006832192254	-2.0590006832192254
DVKGGSW	-6.105757448142386	0	-6.105757448142386	Brain Transduction (LY6C1)	SVAE	-6.105757448142386	-6.105757448142386
DVKGWSS	-0.8568930405697792	0	-0.8568930405697792	Brain Transduction (LY6C1)	SVAE	-0.8568930405697792	-0.8568930405697792
DVKHGSA	-2.296109511982399	0	-2.296109511982399	Brain Transduction (LY6C1)	SVAE	-2.296109511982399	-2.296109511982399
DVKHGSS	-7.546242935377769	0	-7.546242935377769	Brain Transduction (LY6C1)	SVAE	-7.546242935377769	-7.546242935377769
DVKHGSW	-9.782827393253369	0	-9.782827393253369	Brain Transduction (LY6C1)	SVAE	-9.782827393253369	-9.782827393253369
DVKHGYA	-6.951417744178592	0	-6.951417744178592	Brain Transduction (LY6C1)	SVAE	-6.951417744178592	-6.951417744178592
DVKHGYS	-7.469099836834523	0	-7.469099836834523	Brain Transduction (LY6C1)	SVAE	-7.469099836834523	-7.469099836834523
DVKLGSA	-9.847439546180112	0	-9.847439546180112	Brain Transduction (LY6C1)	SVAE	-9.847439546180112	-9.847439546180112
DVKLGSS	-7.255723921099635	0	-7.255723921099635	Brain Transduction (LY6C1)	SVAE	-7.255723921099635	-7.255723921099635
DVKYGSA	-8.310830793757274	0	-8.310830793757274	Brain Transduction (LY6C1)	SVAE	-8.310830793757274	-8.310830793757274
DVKYGSS	-8.126717307161234	0	-8.126717307161234	Brain Transduction (LY6C1)	SVAE	-8.126717307161234	-8.126717307161234
DVKYGYA	-3.132362514800899	0	-3.132362514800899	Brain Transduction (LY6C1)	SVAE	-3.132362514800899	-3.132362514800899
DVKYGYS	-2.994946917174243	0	-2.994946917174243	Brain Transduction (LY6C1)	SVAE	-2.994946917174243	-2.994946917174243
DVKYSSS	-2.083073926968818	0	-2.083073926968818	Brain Transduction (LY6C1)	SVAE	-2.083073926968818	-2.083073926968818
DVKYSYA	-8.13989308022744	0	-8.13989308022744	Brain Transduction (LY6C1)	SVAE	-8.13989308022744	-8.13989308022744
DVKYSYS	-7.873506918592153	0	-7.873506918592153	Brain Transduction (LY6C1)	SVAE	-7.873506918592153	-7.873506918592153
DVLGGSS	-2.721482873237701	0	-2.721482873237701	Brain Transduction (LY6C1)	SVAE	-2.721482873237701	-2.721482873237701
DVLHGSA	-7.6337216451705405	0	-7.6337216451705405	Brain Transduction (LY6C1)	SVAE	-7.6337216451705405	-7.6337216451705405
DVLHGSS	-10.221279687614762	0	-10.221279687614762	Brain Transduction (LY6C1)	SVAE	-10.221279687614762	-10.221279687614762
DVTGGRW	-10.474256095717266	5	-10.474256095717266	Brain Transduction (LY6C1)	SVAE	-10.474256095717266	-10.474256095717266
DVTGGSS	-9.7257366850322	0	-9.7257366850322	Brain Transduction (LY6C1)	SVAE	-9.7257366850322	-9.7257366850322
DVTHGSA	-3.945216736959664	0	-3.945216736959664	Brain Transduction (LY6C1)	SVAE	-3.945216736959664	-3.945216736959664
DVTHGSS	-9.060497289743628	0	-9.060497289743628	Brain Transduction (LY6C1)	SVAE	-9.060497289743628	-9.060497289743628
DVTHGYA	-2.2283131918409627	0	-2.2283131918409627	Brain Transduction (LY6C1)	SVAE	-2.2283131918409627	-2.2283131918409627
DVVGGSA	-0.8010572349796987	0	-0.8010572349796987	Brain Transduction (LY6C1)	SVAE	-0.8010572349796987	-0.8010572349796987
DVVGGSS	-8.817781381161705	0	-8.817781381161705	Brain Transduction (LY6C1)	SVAE	-8.817781381161705	-8.817781381161705
DVVGSSS	-1.2997298486932862	0	-1.2997298486932862	Brain Transduction (LY6C1)	SVAE	-1.2997298486932862	-1.2997298486932862
DVVHGSA	-0.7543014641187725	0	-0.7543014641187725	Brain Transduction (LY6C1)	SVAE	-0.7543014641187725	-0.7543014641187725
DVVHGSS	0.8611861984830541	0	0.8611861984830541	Brain Transduction (LY6C1)	SVAE	0.8611861984830541	0.8611861984830541
DVVYGSA	-7.200104380713388	0	-7.200104380713388	Brain Transduction (LY6C1)	SVAE	-7.200104380713388	-7.200104380713388
DVVYGSS	-8.439823353565401	0	-8.439823353565401	Brain Transduction (LY6C1)	SVAE	-8.439823353565401	-8.439823353565401
DVVYRSS	-3.6903415650647657	0	-3.6903415650647657	Brain Transduction (LY6C1)	SVAE	-3.6903415650647657	-3.6903415650647657
DYKGGSA	-3.0868180617594376	0	-3.0868180617594376	Brain Transduction (LY6C1)	SVAE	-3.0868180617594376	-3.0868180617594376
DYKGGSS	-11.11763894926847	0	-11.11763894926847	Brain Transduction (LY6C1)	SVAE	-11.11763894926847	-11.11763894926847
DYKGGSW	-10.430665131677475	0	-10.430665131677475	Brain Transduction (LY6C1)	SVAE	-10.430665131677475	-10.430665131677475
DYKGGYS	-2.8247768826370163	0	-2.8247768826370163	Brain Transduction (LY6C1)	SVAE	-2.8247768826370163	-2.8247768826370163
DYKGSSS	-2.923821029891042	0	-2.923821029891042	Brain Transduction (LY6C1)	SVAE	-2.923821029891042	-2.923821029891042
DYKHGSA	-11.424978996641016	0	-11.424978996641016	Brain Transduction (LY6C1)	SVAE	-11.424978996641016	-11.424978996641016
DYKHGSS	-7.644731034896519	0	-7.644731034896519	Brain Transduction (LY6C1)	SVAE	-7.644731034896519	-7.644731034896519
DYKHGYS	-8.788330043412795	0	-8.788330043412795	Brain Transduction (LY6C1)	SVAE	-8.788330043412795	-8.788330043412795
DYKLGSA	-7.109998421788959	0	-7.109998421788959	Brain Transduction (LY6C1)	SVAE	-7.109998421788959	-7.109998421788959
DYKLGSS	-8.840194039073399	0	-8.840194039073399	Brain Transduction (LY6C1)	SVAE	-8.840194039073399	-8.840194039073399
DYKYGSA	-8.94996731809969	0	-8.94996731809969	Brain Transduction (LY6C1)	SVAE	-8.94996731809969	-8.94996731809969
DYKYGSS	-2.444817488478685	0	-2.444817488478685	Brain Transduction (LY6C1)	SVAE	-2.444817488478685	-2.444817488478685
DYKYSSS	-8.985024526863388	0	-8.985024526863388	Brain Transduction (LY6C1)	SVAE	-8.985024526863388	-8.985024526863388
DYTHGSA	-7.893208393017134	0	-7.893208393017134	Brain Transduction (LY6C1)	SVAE	-7.893208393017134	-7.893208393017134
DYVGGSA	1.000339617702409	0	1.000339617702409	Brain Transduction (LY6C1)	SVAE	1.000339617702409	1.000339617702409
DYVGRSS	-1.1233269371770436	0	-1.1233269371770436	Brain Transduction (LY6C1)	SVAE	-1.1233269371770436	-1.1233269371770436
EARLGSA	-8.58088587547659	0	-8.58088587547659	Brain Transduction (LY6C1)	SVAE	-8.58088587547659	-8.58088587547659
EARLGSS	-8.502105760231906	0	-8.502105760231906	Brain Transduction (LY6C1)	SVAE	-8.502105760231906	-8.502105760231906
EARLGST	-8.69407717223816	0	-8.69407717223816	Brain Transduction (LY6C1)	SVAE	-8.69407717223816	-8.69407717223816
EASGGRW	1.9361493627044064	5	1.9361493627044064	Brain Transduction (LY6C1)	SVAE	1.9361493627044064	1.9361493627044064
EASGSRW	-9.158285622903746	10	-9.158285622903746	Brain Transduction (LY6C1)	SVAE	-9.158285622903746	-9.158285622903746
EASLGSA	-3.845079470925074	0	-3.845079470925074	Brain Transduction (LY6C1)	SVAE	-3.845079470925074	-3.845079470925074
EASRGAA	-9.212913115691956	0	-9.212913115691956	Brain Transduction (LY6C1)	SVAE	-9.212913115691956	-9.212913115691956
EASRGAS	-9.724543092017116	0	-9.724543092017116	Brain Transduction (LY6C1)	SVAE	-9.724543092017116	-9.724543092017116
EASRGSS	-8.474174198690228	0	-8.474174198690228	Brain Transduction (LY6C1)	SVAE	-8.474174198690228	-8.474174198690228
EASRGST	0.0851169670463554	0	0.0851169670463554	Brain Transduction (LY6C1)	SVAE	0.0851169670463554	0.0851169670463554
EASSRWA	-8.00806485501341	0	-8.00806485501341	Brain Transduction (LY6C1)	SVAE	-8.00806485501341	-8.00806485501341
EAVGGAA	-10.17123664177936	0	-10.17123664177936	Brain Transduction (LY6C1)	SVAE	-10.17123664177936	-10.17123664177936
EAVGGAS	-0.4338128157184696	0	-0.4338128157184696	Brain Transduction (LY6C1)	SVAE	-0.4338128157184696	-0.4338128157184696
EAVGGSS	-7.597814936277164	0	-7.597814936277164	Brain Transduction (LY6C1)	SVAE	-7.597814936277164	-7.597814936277164
EAVGLSS	1.5548185202581604	0	1.5548185202581604	Brain Transduction (LY6C1)	SVAE	1.5548185202581604	1.5548185202581604
EAVLGAA	-8.78893325583734	0	-8.78893325583734	Brain Transduction (LY6C1)	SVAE	-8.78893325583734	-8.78893325583734
EAVLGSS	-8.559125980341612	0	-8.559125980341612	Brain Transduction (LY6C1)	SVAE	-8.559125980341612	-8.559125980341612
EAVRGAA	0.25028135741077	0	0.25028135741077	Brain Transduction (LY6C1)	SVAE	0.25028135741077	0.25028135741077
EAVRGAS	-7.206222442622114	0	-7.206222442622114	Brain Transduction (LY6C1)	SVAE	-7.206222442622114	-7.206222442622114
EAVRGAT	-6.313798724324826	0	-6.313798724324826	Brain Transduction (LY6C1)	SVAE	-6.313798724324826	-6.313798724324826
EAVRGSA	-7.882881341413487	0	-7.882881341413487	Brain Transduction (LY6C1)	SVAE	-7.882881341413487	-7.882881341413487
EAVRGSS	-7.480136813472277	0	-7.480136813472277	Brain Transduction (LY6C1)	SVAE	-7.480136813472277	-7.480136813472277
EAVRGST	0.1320034109166409	0	0.1320034109166409	Brain Transduction (LY6C1)	SVAE	0.1320034109166409	0.1320034109166409
EAVSGRW	-9.876190535696766	5	-9.876190535696766	Brain Transduction (LY6C1)	SVAE	-9.876190535696766	-9.876190535696766
EAVSSRW	-10.47997445838894	5	-10.47997445838894	Brain Transduction (LY6C1)	SVAE	-10.47997445838894	-10.47997445838894
EAYGGAS	-1.023874075594881	0	-1.023874075594881	Brain Transduction (LY6C1)	SVAE	-1.023874075594881	-1.023874075594881
EAYGGSA	-8.626873652721905	0	-8.626873652721905	Brain Transduction (LY6C1)	SVAE	-8.626873652721905	-8.626873652721905
EAYGGSS	-7.672131423638026	0	-7.672131423638026	Brain Transduction (LY6C1)	SVAE	-7.672131423638026	-7.672131423638026
EAYGSSS	0.1291101939660191	0	0.1291101939660191	Brain Transduction (LY6C1)	SVAE	0.1291101939660191	0.1291101939660191
EAYLGSA	-10.624584264369773	0	-10.624584264369773	Brain Transduction (LY6C1)	SVAE	-10.624584264369773	-10.624584264369773
EAYRGAA	-0.5237539509870107	0	-0.5237539509870107	Brain Transduction (LY6C1)	SVAE	-0.5237539509870107	-0.5237539509870107
EAYRGAS	-8.961354795052792	0	-8.961354795052792	Brain Transduction (LY6C1)	SVAE	-8.961354795052792	-8.961354795052792
EAYRGAT	-10.00812905112968	0	-10.00812905112968	Brain Transduction (LY6C1)	SVAE	-10.00812905112968	-10.00812905112968
EAYRGSA	0.4229290360470548	0	0.4229290360470548	Brain Transduction (LY6C1)	SVAE	0.4229290360470548	0.4229290360470548
EAYRGST	-1.587993528578526	0	-1.587993528578526	Brain Transduction (LY6C1)	SVAE	-1.587993528578526	-1.587993528578526
EAYRLAA	-8.270375740921098	6	-8.270375740921098	Brain Transduction (LY6C1)	SVAE	-8.270375740921098	-8.270375740921098
EAYRLAS	-3.8579628097793175	0	-3.8579628097793175	Brain Transduction (LY6C1)	SVAE	-3.8579628097793175	-3.8579628097793175
EAYRLSA	-10.097886845812411	0	-10.097886845812411	Brain Transduction (LY6C1)	SVAE	-10.097886845812411	-10.097886845812411
EAYSGAA	-7.077031813163233	0	-7.077031813163233	Brain Transduction (LY6C1)	SVAE	-7.077031813163233	-7.077031813163233
EAYSGAS	-7.934620353055414	0	-7.934620353055414	Brain Transduction (LY6C1)	SVAE	-7.934620353055414	-7.934620353055414
EAYSGSA	-1.4012318025426933	0	-1.4012318025426933	Brain Transduction (LY6C1)	SVAE	-1.4012318025426933	-1.4012318025426933
EAYSGSS	-0.7120733370975795	0	-0.7120733370975795	Brain Transduction (LY6C1)	SVAE	-0.7120733370975795	-0.7120733370975795
EGSGGRW	-8.291959934853965	5	-8.291959934853965	Brain Transduction (LY6C1)	SVAE	-8.291959934853965	-8.291959934853965
EGSSGRW	-9.067086610959228	5	-9.067086610959228	Brain Transduction (LY6C1)	SVAE	-9.067086610959228	-9.067086610959228
EGSSRWA	-7.052576840329691	0	-7.052576840329691	Brain Transduction (LY6C1)	SVAE	-7.052576840329691	-7.052576840329691
EGSSRWS	-10.68014579947113	0	-10.68014579947113	Brain Transduction (LY6C1)	SVAE	-10.68014579947113	-10.68014579947113
EGVSGRW	-3.0569362120102315	5	-3.0569362120102315	Brain Transduction (LY6C1)	SVAE	-3.0569362120102315	-3.0569362120102315
EGYGGAS	-3.6311808349571786	0	-3.6311808349571786	Brain Transduction (LY6C1)	SVAE	-3.6311808349571786	-3.6311808349571786
EGYGGSS	-7.847065262932066	0	-7.847065262932066	Brain Transduction (LY6C1)	SVAE	-7.847065262932066	-7.847065262932066
EGYGLSS	-8.21219836834375	0	-8.21219836834375	Brain Transduction (LY6C1)	SVAE	-8.21219836834375	-8.21219836834375
EGYGRSS	-1.0009432352174343	0	-1.0009432352174343	Brain Transduction (LY6C1)	SVAE	-1.0009432352174343	-1.0009432352174343
EGYGRST	-8.392765824329269	0	-8.392765824329269	Brain Transduction (LY6C1)	SVAE	-8.392765824329269	-8.392765824329269
EGYRGAA	-9.731695688497227	0	-9.731695688497227	Brain Transduction (LY6C1)	SVAE	-9.731695688497227	-9.731695688497227
EGYRGAS	-8.248994753272285	0	-8.248994753272285	Brain Transduction (LY6C1)	SVAE	-8.248994753272285	-8.248994753272285
EGYRGSA	-8.970599150568214	0	-8.970599150568214	Brain Transduction (LY6C1)	SVAE	-8.970599150568214	-8.970599150568214
EGYRGSS	-9.188168601712135	0	-9.188168601712135	Brain Transduction (LY6C1)	SVAE	-9.188168601712135	-9.188168601712135
EGYRGST	-3.145950939925984	0	-3.145950939925984	Brain Transduction (LY6C1)	SVAE	-3.145950939925984	-3.145950939925984
EGYRLAA	-4.025706031934189	-1	-4.025706031934189	Brain Transduction (LY6C1)	SVAE	-4.025706031934189	-4.025706031934189
EGYRLSA	-8.501471559560413	0	-8.501471559560413	Brain Transduction (LY6C1)	SVAE	-8.501471559560413	-8.501471559560413
EGYRLSS	-10.65487645325219	0	-10.65487645325219	Brain Transduction (LY6C1)	SVAE	-10.65487645325219	-10.65487645325219
EGYRLST	-9.530523921707571	6	-9.530523921707571	Brain Transduction (LY6C1)	SVAE	-9.530523921707571	-9.530523921707571
EGYSRST	-8.80375505066856	0	-8.80375505066856	Brain Transduction (LY6C1)	SVAE	-8.80375505066856	-8.80375505066856
ERSGGAS	-7.696611606464974	0	-7.696611606464974	Brain Transduction (LY6C1)	SVAE	-7.696611606464974	-7.696611606464974
ERSGGSA	-2.300436529138865	0	-2.300436529138865	Brain Transduction (LY6C1)	SVAE	-2.300436529138865	-2.300436529138865
ERSGGSS	-7.677362685082807	0	-7.677362685082807	Brain Transduction (LY6C1)	SVAE	-7.677362685082807	-7.677362685082807
ERSGGST	-2.977366083028328	0	-2.977366083028328	Brain Transduction (LY6C1)	SVAE	-2.977366083028328	-2.977366083028328
ERSGGSW	-3.347883841221433	0	-3.347883841221433	Brain Transduction (LY6C1)	SVAE	-3.347883841221433	-3.347883841221433
ERSGGWA	-10.501133414586311	0	-10.501133414586311	Brain Transduction (LY6C1)	SVAE	-10.501133414586311	-10.501133414586311
ERSGGWS	-8.031074359336689	0	-8.031074359336689	Brain Transduction (LY6C1)	SVAE	-8.031074359336689	-8.031074359336689
ERSLGAA	-8.508347833560402	0	-8.508347833560402	Brain Transduction (LY6C1)	SVAE	-8.508347833560402	-8.508347833560402
ERSLGSA	-8.517728102489263	0	-8.517728102489263	Brain Transduction (LY6C1)	SVAE	-8.517728102489263	-8.517728102489263
ERSLGSS	0.021661194818112	0	0.021661194818112	Brain Transduction (LY6C1)	SVAE	0.021661194818112	0.021661194818112
ERVGGAA	-4.2632495183050905	0	-4.2632495183050905	Brain Transduction (LY6C1)	SVAE	-4.2632495183050905	-4.2632495183050905
ERVGGAS	-4.268801195115117	0	-4.268801195115117	Brain Transduction (LY6C1)	SVAE	-4.268801195115117	-4.268801195115117
ERVGGAT	-3.069673610399107	0	-3.069673610399107	Brain Transduction (LY6C1)	SVAE	-3.069673610399107	-3.069673610399107
ERVGGAW	-0.8121251753602016	1	-0.8121251753602016	Brain Transduction (LY6C1)	SVAE	-0.8121251753602016	-0.8121251753602016
ERVGGSA	0.3616876872902916	0	0.3616876872902916	Brain Transduction (LY6C1)	SVAE	0.3616876872902916	0.3616876872902916
ERVGGSS	-2.310925622824925	0	-2.310925622824925	Brain Transduction (LY6C1)	SVAE	-2.310925622824925	-2.310925622824925
ERVGGST	0.3879086691757798	0	0.3879086691757798	Brain Transduction (LY6C1)	SVAE	0.3879086691757798	0.3879086691757798
ERVGGSW	-2.06921391857531	0	-2.06921391857531	Brain Transduction (LY6C1)	SVAE	-2.06921391857531	-2.06921391857531
ERVGGWA	-7.306841941061561	0	-7.306841941061561	Brain Transduction (LY6C1)	SVAE	-7.306841941061561	-7.306841941061561
ERVGLAS	-5.959347478984565	0	-5.959347478984565	Brain Transduction (LY6C1)	SVAE	-5.959347478984565	-5.959347478984565
ERVGLSA	-8.045484533064332	0	-8.045484533064332	Brain Transduction (LY6C1)	SVAE	-8.045484533064332	-8.045484533064332
ERVGLSS	0.3894450078297878	0	0.3894450078297878	Brain Transduction (LY6C1)	SVAE	0.3894450078297878	0.3894450078297878
ERVGLST	-3.0143796574344583	0	-3.0143796574344583	Brain Transduction (LY6C1)	SVAE	-3.0143796574344583	-3.0143796574344583
ERVGSAA	-6.562833509849323	0	-6.562833509849323	Brain Transduction (LY6C1)	SVAE	-6.562833509849323	-6.562833509849323
ERVGSAS	-7.405700657789546	0	-7.405700657789546	Brain Transduction (LY6C1)	SVAE	-7.405700657789546	-7.405700657789546
ERVGSAW	-1.2798713563866788	0	-1.2798713563866788	Brain Transduction (LY6C1)	SVAE	-1.2798713563866788	-1.2798713563866788
ERVGSSA	-5.555435791337239	0	-5.555435791337239	Brain Transduction (LY6C1)	SVAE	-5.555435791337239	-5.555435791337239
ERVGSSS	-2.293762065573914	0	-2.293762065573914	Brain Transduction (LY6C1)	SVAE	-2.293762065573914	-2.293762065573914
ERVGSST	-2.587754446665097	0	-2.587754446665097	Brain Transduction (LY6C1)	SVAE	-2.587754446665097	-2.587754446665097
ERVGSSW	-0.6194475311369978	0	-0.6194475311369978	Brain Transduction (LY6C1)	SVAE	-0.6194475311369978	-0.6194475311369978
ERVLGAA	-8.422071378172172	0	-8.422071378172172	Brain Transduction (LY6C1)	SVAE	-8.422071378172172	-8.422071378172172
ERVLGAS	-7.942144324603808	0	-7.942144324603808	Brain Transduction (LY6C1)	SVAE	-7.942144324603808	-7.942144324603808
ERVLGAT	-6.435508294540185	0	-6.435508294540185	Brain Transduction (LY6C1)	SVAE	-6.435508294540185	-6.435508294540185
ERVLGSA	-8.252144961663113	0	-8.252144961663113	Brain Transduction (LY6C1)	SVAE	-8.252144961663113	-8.252144961663113
ERVLGSS	-7.668685398115252	0	-7.668685398115252	Brain Transduction (LY6C1)	SVAE	-7.668685398115252	-7.668685398115252
ERVLGST	-1.5605216307607148	0	-1.5605216307607148	Brain Transduction (LY6C1)	SVAE	-1.5605216307607148	-1.5605216307607148
ERVRGAA	-9.545732943158034	0	-9.545732943158034	Brain Transduction (LY6C1)	SVAE	-9.545732943158034	-9.545732943158034
ERVRGAS	-1.5246914211088758	0	-1.5246914211088758	Brain Transduction (LY6C1)	SVAE	-1.5246914211088758	-1.5246914211088758
ERVSGAA	-4.2704092605261215	0	-4.2704092605261215	Brain Transduction (LY6C1)	SVAE	-4.2704092605261215	-4.2704092605261215
ERVSGAW	-9.111197142670456	1	-9.111197142670456	Brain Transduction (LY6C1)	SVAE	-9.111197142670456	-9.111197142670456
ERVSGSA	-7.557036706921775	0	-7.557036706921775	Brain Transduction (LY6C1)	SVAE	-7.557036706921775	-7.557036706921775
ERVSGST	-6.708072468513654	0	-6.708072468513654	Brain Transduction (LY6C1)	SVAE	-6.708072468513654	-6.708072468513654
ERYGGAA	-9.85853335438438	0	-9.85853335438438	Brain Transduction (LY6C1)	SVAE	-9.85853335438438	-9.85853335438438
ERYGGAS	-3.8278522128380863	0	-3.8278522128380863	Brain Transduction (LY6C1)	SVAE	-3.8278522128380863	-3.8278522128380863
ERYGGAT	-5.2761806363565125	0	-5.2761806363565125	Brain Transduction (LY6C1)	SVAE	-5.2761806363565125	-5.2761806363565125
ERYGGSA	-8.520507409354153	0	-8.520507409354153	Brain Transduction (LY6C1)	SVAE	-8.520507409354153	-8.520507409354153
ERYGGSS	-4.110225544972702	0	-4.110225544972702	Brain Transduction (LY6C1)	SVAE	-4.110225544972702	-4.110225544972702
ERYGGST	-1.12551251137597	0	-1.12551251137597	Brain Transduction (LY6C1)	SVAE	-1.12551251137597	-1.12551251137597
ERYGLAS	-2.11565075427968	0	-2.11565075427968	Brain Transduction (LY6C1)	SVAE	-2.11565075427968	-2.11565075427968
ERYGLSS	-0.0114945679386024	0	-0.0114945679386024	Brain Transduction (LY6C1)	SVAE	-0.0114945679386024	-0.0114945679386024
ERYGLST	-1.708755551245727	0	-1.708755551245727	Brain Transduction (LY6C1)	SVAE	-1.708755551245727	-1.708755551245727
ERYGSAS	-7.761185368064454	0	-7.761185368064454	Brain Transduction (LY6C1)	SVAE	-7.761185368064454	-7.761185368064454
ERYGSAT	-2.264950381218104	0	-2.264950381218104	Brain Transduction (LY6C1)	SVAE	-2.264950381218104	-2.264950381218104
ERYGSSA	-0.9142354002269756	0	-0.9142354002269756	Brain Transduction (LY6C1)	SVAE	-0.9142354002269756	-0.9142354002269756
ERYGSSS	-7.625741625056652	0	-7.625741625056652	Brain Transduction (LY6C1)	SVAE	-7.625741625056652	-7.625741625056652
ERYGSST	-2.9794634838298544	0	-2.9794634838298544	Brain Transduction (LY6C1)	SVAE	-2.9794634838298544	-2.9794634838298544
ERYLGAA	-2.328629750854922	0	-2.328629750854922	Brain Transduction (LY6C1)	SVAE	-2.328629750854922	-2.328629750854922
ERYLGSA	-0.8657825895296674	0	-0.8657825895296674	Brain Transduction (LY6C1)	SVAE	-0.8657825895296674	-0.8657825895296674
ERYLGSS	0.7935052727373765	0	0.7935052727373765	Brain Transduction (LY6C1)	SVAE	0.7935052727373765	0.7935052727373765
ERYSGAA	-8.809840344761957	0	-8.809840344761957	Brain Transduction (LY6C1)	SVAE	-8.809840344761957	-8.809840344761957
ERYSGAS	-3.7633529878285055	0	-3.7633529878285055	Brain Transduction (LY6C1)	SVAE	-3.7633529878285055	-3.7633529878285055
ERYSGSA	-1.795010633604977	0	-1.795010633604977	Brain Transduction (LY6C1)	SVAE	-1.795010633604977	-1.795010633604977
ERYSGSS	-8.974139671564588	0	-8.974139671564588	Brain Transduction (LY6C1)	SVAE	-8.974139671564588	-8.974139671564588
ERYSGST	-3.6413231227189	0	-3.6413231227189	Brain Transduction (LY6C1)	SVAE	-3.6413231227189	-3.6413231227189
EVRGGSA	-3.108814721931745	0	-3.108814721931745	Brain Transduction (LY6C1)	SVAE	-3.108814721931745	-3.108814721931745
EVRGGSS	-6.436649941865011	0	-6.436649941865011	Brain Transduction (LY6C1)	SVAE	-6.436649941865011	-6.436649941865011
EVRGGST	1.0643151690378785	0	1.0643151690378785	Brain Transduction (LY6C1)	SVAE	1.0643151690378785	1.0643151690378785
EVRGGSW	-10.02877971726563	0	-10.02877971726563	Brain Transduction (LY6C1)	SVAE	-10.02877971726563	-10.02877971726563
EVRGLSS	-0.0596484345426547	0	-0.0596484345426547	Brain Transduction (LY6C1)	SVAE	-0.0596484345426547	-0.0596484345426547
EVRLGAA	-8.144311096554933	0	-8.144311096554933	Brain Transduction (LY6C1)	SVAE	-8.144311096554933	-8.144311096554933
EVRLGAS	-7.320755910657043	0	-7.320755910657043	Brain Transduction (LY6C1)	SVAE	-7.320755910657043	-7.320755910657043
EVRLGSA	-0.160162497895864	0	-0.160162497895864	Brain Transduction (LY6C1)	SVAE	-0.160162497895864	-0.160162497895864
EVRLGSS	-7.973183860744709	0	-7.973183860744709	Brain Transduction (LY6C1)	SVAE	-7.973183860744709	-7.973183860744709
EVRLGST	-6.756586790072341	0	-6.756586790072341	Brain Transduction (LY6C1)	SVAE	-6.756586790072341	-6.756586790072341
EVRSGWA	-1.3419524561091687	0	-1.3419524561091687	Brain Transduction (LY6C1)	SVAE	-1.3419524561091687	-1.3419524561091687
EVSGGAS	-4.810008933676916	0	-4.810008933676916	Brain Transduction (LY6C1)	SVAE	-4.810008933676916	-4.810008933676916
EVSGGRW	-1.4570907889076974	5	-1.4570907889076974	Brain Transduction (LY6C1)	SVAE	-1.4570907889076974	-1.4570907889076974
EVSGGSA	-8.688113549954632	0	-8.688113549954632	Brain Transduction (LY6C1)	SVAE	-8.688113549954632	-8.688113549954632
EVSGGSS	-1.3678943344557883	0	-1.3678943344557883	Brain Transduction (LY6C1)	SVAE	-1.3678943344557883	-1.3678943344557883
EVSGGST	0.7370161770970869	0	0.7370161770970869	Brain Transduction (LY6C1)	SVAE	0.7370161770970869	0.7370161770970869
EVSGSRW	-4.151928319416412	-1	-4.151928319416412	Brain Transduction (LY6C1)	SVAE	-4.151928319416412	-4.151928319416412
EVSLGAA	-2.4256477108181813	0	-2.4256477108181813	Brain Transduction (LY6C1)	SVAE	-2.4256477108181813	-2.4256477108181813
EVSLGSA	-2.662603493667137	0	-2.662603493667137	Brain Transduction (LY6C1)	SVAE	-2.662603493667137	-2.662603493667137
EVSRGAA	-8.599349523403749	0	-8.599349523403749	Brain Transduction (LY6C1)	SVAE	-8.599349523403749	-8.599349523403749
EVSRGAS	-6.868974133568126	0	-6.868974133568126	Brain Transduction (LY6C1)	SVAE	-6.868974133568126	-6.868974133568126
EVSRGAT	-8.421498976423363	0	-8.421498976423363	Brain Transduction (LY6C1)	SVAE	-8.421498976423363	-8.421498976423363
EVSRGAW	-9.19298735816372	1	-9.19298735816372	Brain Transduction (LY6C1)	SVAE	-9.19298735816372	-9.19298735816372
EVSRGSA	0.0735519167297023	0	0.0735519167297023	Brain Transduction (LY6C1)	SVAE	0.0735519167297023	0.0735519167297023
EVSRGSS	-2.715839297427066	0	-2.715839297427066	Brain Transduction (LY6C1)	SVAE	-2.715839297427066	-2.715839297427066
EVSRGST	-6.740125361643355	0	-6.740125361643355	Brain Transduction (LY6C1)	SVAE	-6.740125361643355	-6.740125361643355
EVSRGSW	-9.393170080137915	0	-9.393170080137915	Brain Transduction (LY6C1)	SVAE	-9.393170080137915	-9.393170080137915
EVSSGRW	-1.8808936734223736	5	-1.8808936734223736	Brain Transduction (LY6C1)	SVAE	-1.8808936734223736	-1.8808936734223736
EVSSRWA	-1.4566939088575226	0	-1.4566939088575226	Brain Transduction (LY6C1)	SVAE	-1.4566939088575226	-1.4566939088575226
EVVGGAA	1.687399899419681	0	1.687399899419681	Brain Transduction (LY6C1)	SVAE	1.687399899419681	1.687399899419681
EVVGGAS	-3.2751947440441107	0	-3.2751947440441107	Brain Transduction (LY6C1)	SVAE	-3.2751947440441107	-3.2751947440441107
EVVGGAT	-2.1245723283384703	0	-2.1245723283384703	Brain Transduction (LY6C1)	SVAE	-2.1245723283384703	-2.1245723283384703
EVVGGSS	-4.830386692228967	0	-4.830386692228967	Brain Transduction (LY6C1)	SVAE	-4.830386692228967	-4.830386692228967
EVVGGST	-8.326396005459744	0	-8.326396005459744	Brain Transduction (LY6C1)	SVAE	-8.326396005459744	-8.326396005459744
EVVGLAS	-8.624820814917367	0	-8.624820814917367	Brain Transduction (LY6C1)	SVAE	-8.624820814917367	-8.624820814917367
EVVGLSS	-8.980260256186655	0	-8.980260256186655	Brain Transduction (LY6C1)	SVAE	-8.980260256186655	-8.980260256186655
EVVGSAA	-0.3439276127492456	0	-0.3439276127492456	Brain Transduction (LY6C1)	SVAE	-0.3439276127492456	-0.3439276127492456
EVVGSAS	-6.936781351113194	0	-6.936781351113194	Brain Transduction (LY6C1)	SVAE	-6.936781351113194	-6.936781351113194
EVVGSSA	-9.5488735681588	0	-9.5488735681588	Brain Transduction (LY6C1)	SVAE	-9.5488735681588	-9.5488735681588
EVVLGSS	-9.19452787405392	0	-9.19452787405392	Brain Transduction (LY6C1)	SVAE	-9.19452787405392	-9.19452787405392
EVVRGAA	-6.196359236295328	0	-6.196359236295328	Brain Transduction (LY6C1)	SVAE	-6.196359236295328	-6.196359236295328
EVVRGAS	-8.181147177339264	0	-8.181147177339264	Brain Transduction (LY6C1)	SVAE	-8.181147177339264	-8.181147177339264
EVVRGAT	-4.305779467426438	0	-4.305779467426438	Brain Transduction (LY6C1)	SVAE	-4.305779467426438	-4.305779467426438
EVVRGSA	-0.8253544466773725	0	-0.8253544466773725	Brain Transduction (LY6C1)	SVAE	-0.8253544466773725	-0.8253544466773725
EVVRGSS	-2.8614539727228845	0	-2.8614539727228845	Brain Transduction (LY6C1)	SVAE	-2.8614539727228845	-2.8614539727228845
EVVRGST	-8.82682748858032	0	-8.82682748858032	Brain Transduction (LY6C1)	SVAE	-8.82682748858032	-8.82682748858032
EVVRLAS	-8.870133391405126	0	-8.870133391405126	Brain Transduction (LY6C1)	SVAE	-8.870133391405126	-8.870133391405126
EVVSGAA	-8.195999995414853	0	-8.195999995414853	Brain Transduction (LY6C1)	SVAE	-8.195999995414853	-8.195999995414853
EVYGGAA	-0.9794731979416929	0	-0.9794731979416929	Brain Transduction (LY6C1)	SVAE	-0.9794731979416929	-0.9794731979416929
EVYGGAS	-0.1902237974325616	0	-0.1902237974325616	Brain Transduction (LY6C1)	SVAE	-0.1902237974325616	-0.1902237974325616
EVYGGSS	0.0578090270202882	0	0.0578090270202882	Brain Transduction (LY6C1)	SVAE	0.0578090270202882	0.0578090270202882
EVYGSSS	-2.164911573444913	0	-2.164911573444913	Brain Transduction (LY6C1)	SVAE	-2.164911573444913	-2.164911573444913
EVYRGAA	-7.091185789711466	0	-7.091185789711466	Brain Transduction (LY6C1)	SVAE	-7.091185789711466	-7.091185789711466
EVYRGAT	-4.051585621519717	0	-4.051585621519717	Brain Transduction (LY6C1)	SVAE	-4.051585621519717	-4.051585621519717
EVYRGSA	-0.8218496084864253	0	-0.8218496084864253	Brain Transduction (LY6C1)	SVAE	-0.8218496084864253	-0.8218496084864253
EVYRGSS	-1.128612955658804	0	-1.128612955658804	Brain Transduction (LY6C1)	SVAE	-1.128612955658804	-1.128612955658804
EVYRGST	2.732380874725343	0	2.732380874725343	Brain Transduction (LY6C1)	SVAE	2.732380874725343	2.732380874725343
EVYRLAS	-10.664263077164955	0	-10.664263077164955	Brain Transduction (LY6C1)	SVAE	-10.664263077164955	-10.664263077164955
EVYSGAA	2.737871999659306	0	2.737871999659306	Brain Transduction (LY6C1)	SVAE	2.737871999659306	2.737871999659306
EVYSGSA	-4.389735711977563	0	-4.389735711977563	Brain Transduction (LY6C1)	SVAE	-4.389735711977563	-4.389735711977563
GAEGARY	-1.5739674730257192	2	-1.5739674730257192	Brain Transduction (LY6C1)	SVAE	-1.5739674730257192	-1.5739674730257192
GAEGGFY	-8.505071143641766	1	-8.505071143641766	Brain Transduction (LY6C1)	SVAE	-8.505071143641766	-8.505071143641766
GAEGSFY	-11.004256766083596	0	-11.004256766083596	Brain Transduction (LY6C1)	SVAE	-11.004256766083596	-11.004256766083596
GAERGFY	-1.146672424369579	6	-1.146672424369579	Brain Transduction (LY6C1)	SVAE	-1.146672424369579	-1.146672424369579
GAERGSW	-10.635113015764746	1	-10.635113015764746	Brain Transduction (LY6C1)	SVAE	-10.635113015764746	-10.635113015764746
GAESARY	-0.0794313538415223	2	-0.0794313538415223	Brain Transduction (LY6C1)	SVAE	-0.0794313538415223	-0.0794313538415223
GAESGRW	-0.8611423411114484	5	-0.8611423411114484	Brain Transduction (LY6C1)	SVAE	-0.8611423411114484	-0.8611423411114484
GAESGSW	-1.346319327691634	1	-1.346319327691634	Brain Transduction (LY6C1)	SVAE	-1.346319327691634	-1.346319327691634
GAEWGSS	-2.4892581023707456	0	-2.4892581023707456	Brain Transduction (LY6C1)	SVAE	-2.4892581023707456	-2.4892581023707456
GARGAFA	-10.67165688253009	0	-10.67165688253009	Brain Transduction (LY6C1)	SVAE	-10.67165688253009	-10.67165688253009
GARGGFA	-2.400033930124665	0	-2.400033930124665	Brain Transduction (LY6C1)	SVAE	-2.400033930124665	-2.400033930124665
GARGSFA	-2.0625694919476345	7	-2.0625694919476345	Brain Transduction (LY6C1)	SVAE	-2.0625694919476345	-2.0625694919476345
GARSAFA	-7.770173218109287	-1	-7.770173218109287	Brain Transduction (LY6C1)	SVAE	-7.770173218109287	-7.770173218109287
GARSGFA	-2.574135432065459	0	-2.574135432065459	Brain Transduction (LY6C1)	SVAE	-2.574135432065459	-2.574135432065459
GARSSFA	-8.384060360146133	3	-8.384060360146133	Brain Transduction (LY6C1)	SVAE	-8.384060360146133	-8.384060360146133
GASGRFA	-6.032988165323705	0	-6.032988165323705	Brain Transduction (LY6C1)	SVAE	-6.032988165323705	-6.032988165323705
GASLRSA	-7.629472783686345	0	-7.629472783686345	Brain Transduction (LY6C1)	SVAE	-7.629472783686345	-7.629472783686345
GASRAFA	-8.8535550229496	-1	-8.8535550229496	Brain Transduction (LY6C1)	SVAE	-8.8535550229496	-8.8535550229496
GASRAGY	-4.224846215686869	2	-4.224846215686869	Brain Transduction (LY6C1)	SVAE	-4.224846215686869	-4.224846215686869
GASRASA	-6.858755204075718	0	-6.858755204075718	Brain Transduction (LY6C1)	SVAE	-6.858755204075718	-6.858755204075718
GASRGAA	-6.934456512820566	1	-6.934456512820566	Brain Transduction (LY6C1)	SVAE	-6.934456512820566	-6.934456512820566
GASRGAS	-8.030511373889873	0	-8.030511373889873	Brain Transduction (LY6C1)	SVAE	-8.030511373889873	-8.030511373889873
GASRGFA	-9.785431880644516	0	-9.785431880644516	Brain Transduction (LY6C1)	SVAE	-9.785431880644516	-9.785431880644516
GASRGGA	-8.73153589636818	0	-8.73153589636818	Brain Transduction (LY6C1)	SVAE	-8.73153589636818	-8.73153589636818
GASRGGS	-8.4870051783849	0	-8.4870051783849	Brain Transduction (LY6C1)	SVAE	-8.4870051783849	-8.4870051783849
GASRGSA	-7.337292219161992	0	-7.337292219161992	Brain Transduction (LY6C1)	SVAE	-7.337292219161992	-7.337292219161992
GASRGSS	-4.81011530057998	0	-4.81011530057998	Brain Transduction (LY6C1)	SVAE	-4.81011530057998	-4.81011530057998
GASRSFA	-9.06785693280042	-1	-9.06785693280042	Brain Transduction (LY6C1)	SVAE	-9.06785693280042	-9.06785693280042
GASRSGA	-4.772525509681677	-1	-4.772525509681677	Brain Transduction (LY6C1)	SVAE	-4.772525509681677	-4.772525509681677
GASRSSA	-7.229431148525737	0	-7.229431148525737	Brain Transduction (LY6C1)	SVAE	-7.229431148525737	-7.229431148525737
GASSGAW	-3.0024050686402286	1	-3.0024050686402286	Brain Transduction (LY6C1)	SVAE	-3.0024050686402286	-3.0024050686402286
GASSGRY	-8.795405804273113	-1	-8.795405804273113	Brain Transduction (LY6C1)	SVAE	-8.795405804273113	-8.795405804273113
GASSRGY	-2.051706606109956	-1	-2.051706606109956	Brain Transduction (LY6C1)	SVAE	-2.051706606109956	-2.051706606109956
GASSRSS	-2.6669481027742497	0	-2.6669481027742497	Brain Transduction (LY6C1)	SVAE	-2.6669481027742497	-2.6669481027742497
GAVGGRY	-9.818804009330492	2	-9.818804009330492	Brain Transduction (LY6C1)	SVAE	-9.818804009330492	-9.818804009330492
GAVRGFA	-10.503152390660324	0	-10.503152390660324	Brain Transduction (LY6C1)	SVAE	-10.503152390660324	-10.503152390660324
GAVRGSA	-9.02799281464464	0	-9.02799281464464	Brain Transduction (LY6C1)	SVAE	-9.02799281464464	-9.02799281464464
GAVSGAW	-8.589827645067333	1	-8.589827645067333	Brain Transduction (LY6C1)	SVAE	-8.589827645067333	-8.589827645067333
GAVSGRY	-9.464777981332643	5	-9.464777981332643	Brain Transduction (LY6C1)	SVAE	-9.464777981332643	-9.464777981332643
GAYGGST	-7.598750488580614	0	-7.598750488580614	Brain Transduction (LY6C1)	SVAE	-7.598750488580614	-7.598750488580614
GGAGGRY	-2.5822878385577286	5	-2.5822878385577286	Brain Transduction (LY6C1)	SVAE	-2.5822878385577286	-2.5822878385577286
GGASGAW	-2.93116532958917	1	-2.93116532958917	Brain Transduction (LY6C1)	SVAE	-2.93116532958917	-2.93116532958917
GGEGARY	-10.079878262426508	2	-10.079878262426508	Brain Transduction (LY6C1)	SVAE	-10.079878262426508	-10.079878262426508
GGEGGFY	-8.563173979180183	1	-8.563173979180183	Brain Transduction (LY6C1)	SVAE	-8.563173979180183	-8.563173979180183
GGEGGRW	-2.643565720672039	5	-2.643565720672039	Brain Transduction (LY6C1)	SVAE	-2.643565720672039	-2.643565720672039
GGEGGRY	-7.569602036310751	5	-7.569602036310751	Brain Transduction (LY6C1)	SVAE	-7.569602036310751	-7.569602036310751
GGERGSW	-9.521639918676936	4	-9.521639918676936	Brain Transduction (LY6C1)	SVAE	-9.521639918676936	-9.521639918676936
GGESARW	-2.345679959648713	10	-2.345679959648713	Brain Transduction (LY6C1)	SVAE	-2.345679959648713	-2.345679959648713
GGESGRW	-1.8688907237200183	5	-1.8688907237200183	Brain Transduction (LY6C1)	SVAE	-1.8688907237200183	-1.8688907237200183
GGESGRY	-8.21735205590251	5	-8.21735205590251	Brain Transduction (LY6C1)	SVAE	-8.21735205590251	-8.21735205590251
GGPYASS	-0.0078962178728188	0	-0.0078962178728188	Brain Transduction (LY6C1)	SVAE	-0.0078962178728188	-0.0078962178728188
GGRGAFA	-9.092995066788532	0	-9.092995066788532	Brain Transduction (LY6C1)	SVAE	-9.092995066788532	-9.092995066788532
GGRGALG	-8.647347964647306	8	-8.647347964647306	Brain Transduction (LY6C1)	SVAE	-8.647347964647306	-8.647347964647306
GGRGALS	-9.867562636989195	0	-9.867562636989195	Brain Transduction (LY6C1)	SVAE	-9.867562636989195	-9.867562636989195
GGRGGFA	-10.684421464149262	0	-10.684421464149262	Brain Transduction (LY6C1)	SVAE	-10.684421464149262	-10.684421464149262
GGRGGLG	-7.26785951923526	1	-7.26785951923526	Brain Transduction (LY6C1)	SVAE	-7.26785951923526	-7.26785951923526
GGRGSAV	-0.9410622388957428	0	-0.9410622388957428	Brain Transduction (LY6C1)	SVAE	-0.9410622388957428	-0.9410622388957428
GGRGSLG	-9.5124169191627	-1	-9.5124169191627	Brain Transduction (LY6C1)	SVAE	-9.5124169191627	-9.5124169191627
GGRGSLS	-8.799197518247219	-1	-8.799197518247219	Brain Transduction (LY6C1)	SVAE	-8.799197518247219	-8.799197518247219
GGRSALG	-7.807181459354614	-1	-7.807181459354614	Brain Transduction (LY6C1)	SVAE	-7.807181459354614	-7.807181459354614
GGRSGFA	-10.066300520212277	0	-10.066300520212277	Brain Transduction (LY6C1)	SVAE	-10.066300520212277	-10.066300520212277
GGRSGLG	-6.813159999946906	1	-6.813159999946906	Brain Transduction (LY6C1)	SVAE	-6.813159999946906	-6.813159999946906
GGRSSAA	-7.7752730610812675	8	-7.7752730610812675	Brain Transduction (LY6C1)	SVAE	-7.7752730610812675	-7.7752730610812675
GGRSSFA	0.7277283038478064	8	0.7277283038478064	Brain Transduction (LY6C1)	SVAE	0.7277283038478064	0.7277283038478064
GGRSSGA	-6.801225941944531	0	-6.801225941944531	Brain Transduction (LY6C1)	SVAE	-6.801225941944531	-6.801225941944531
GGRSSLG	-8.754262254090408	3	-8.754262254090408	Brain Transduction (LY6C1)	SVAE	-8.754262254090408	-8.754262254090408
GGRSSSA	-8.438626431505245	0	-8.438626431505245	Brain Transduction (LY6C1)	SVAE	-8.438626431505245	-8.438626431505245
GGSHGSW	-0.3655788888877582	1	-0.3655788888877582	Brain Transduction (LY6C1)	SVAE	-0.3655788888877582	-0.3655788888877582
GGSLRSA	-2.394306842074189	9	-2.394306842074189	Brain Transduction (LY6C1)	SVAE	-2.394306842074189	-2.394306842074189
GGSRAFA	-9.137166224046291	6	-9.137166224046291	Brain Transduction (LY6C1)	SVAE	-9.137166224046291	-9.137166224046291
GGSRASA	-0.2133854967033248	0	-0.2133854967033248	Brain Transduction (LY6C1)	SVAE	-0.2133854967033248	-0.2133854967033248
GGSRGFA	-9.189778320916496	0	-9.189778320916496	Brain Transduction (LY6C1)	SVAE	-9.189778320916496	-9.189778320916496
GGSRGLG	-2.8788439984352707	1	-2.8788439984352707	Brain Transduction (LY6C1)	SVAE	-2.8788439984352707	-2.8788439984352707
GGSRGSA	-2.786133613419878	0	-2.786133613419878	Brain Transduction (LY6C1)	SVAE	-2.786133613419878	-2.786133613419878
GGSRSSA	-0.9074943343888991	0	-0.9074943343888991	Brain Transduction (LY6C1)	SVAE	-0.9074943343888991	-0.9074943343888991
GGSSGAW	-2.823228924812962	-1	-2.823228924812962	Brain Transduction (LY6C1)	SVAE	-2.823228924812962	-2.823228924812962
GGSSGSW	-2.118587716886064	4	-2.118587716886064	Brain Transduction (LY6C1)	SVAE	-2.118587716886064	-2.118587716886064
GGSSRFA	-11.073665990878602	0	-11.073665990878602	Brain Transduction (LY6C1)	SVAE	-11.073665990878602	-11.073665990878602
GGSSRGG	-4.522726857612901	0	-4.522726857612901	Brain Transduction (LY6C1)	SVAE	-4.522726857612901	-4.522726857612901
GGSSRLG	-7.058516353281719	0	-7.058516353281719	Brain Transduction (LY6C1)	SVAE	-7.058516353281719	-7.058516353281719
GGSSRSA	-6.663564132531707	0	-6.663564132531707	Brain Transduction (LY6C1)	SVAE	-6.663564132531707	-6.663564132531707
GGSSRSG	-7.440526590053763	0	-7.440526590053763	Brain Transduction (LY6C1)	SVAE	-7.440526590053763	-7.440526590053763
GGSTGSW	-10.177895785333202	1	-10.177895785333202	Brain Transduction (LY6C1)	SVAE	-10.177895785333202	-10.177895785333202
GGSTRGG	-3.243072796042056	-1	-3.243072796042056	Brain Transduction (LY6C1)	SVAE	-3.243072796042056	-3.243072796042056
GGSTRGS	-4.337674419921404	0	-4.337674419921404	Brain Transduction (LY6C1)	SVAE	-4.337674419921404	-4.337674419921404
GGSTRLG	-8.832949171779067	0	-8.832949171779067	Brain Transduction (LY6C1)	SVAE	-8.832949171779067	-8.832949171779067
GGSVGAW	-7.368294897305303	1	-7.368294897305303	Brain Transduction (LY6C1)	SVAE	-7.368294897305303	-7.368294897305303
GGVGGLY	-2.872541488306654	-1	-2.872541488306654	Brain Transduction (LY6C1)	SVAE	-2.872541488306654	-2.872541488306654
GGVGGRY	-1.0233746792053244	2	-1.0233746792053244	Brain Transduction (LY6C1)	SVAE	-1.0233746792053244	-1.0233746792053244
GGVGSLY	-10.635995279253004	0	-10.635995279253004	Brain Transduction (LY6C1)	SVAE	-10.635995279253004	-10.635995279253004
GGVSRLG	-5.845624776523139	0	-5.845624776523139	Brain Transduction (LY6C1)	SVAE	-5.845624776523139	-5.845624776523139
GGVSRSG	-7.5629207889194685	0	-7.5629207889194685	Brain Transduction (LY6C1)	SVAE	-7.5629207889194685	-7.5629207889194685
GGVSRSS	-3.1206813088634675	0	-3.1206813088634675	Brain Transduction (LY6C1)	SVAE	-3.1206813088634675	-3.1206813088634675
GGVTRGG	-7.996826940990885	0	-7.996826940990885	Brain Transduction (LY6C1)	SVAE	-7.996826940990885	-7.996826940990885
GGVTRLG	-8.500263287589027	0	-8.500263287589027	Brain Transduction (LY6C1)	SVAE	-8.500263287589027	-8.500263287589027
GGYGLSS	-5.090393166884488	0	-5.090393166884488	Brain Transduction (LY6C1)	SVAE	-5.090393166884488	-5.090393166884488
GGYSLST	0.5704423961980037	-1	0.5704423961980037	Brain Transduction (LY6C1)	SVAE	0.5704423961980037	0.5704423961980037
GLPYGSA	-6.836630786454847	0	-6.836630786454847	Brain Transduction (LY6C1)	SVAE	-6.836630786454847	-6.836630786454847
GLPYGSS	-6.442621809961568	0	-6.442621809961568	Brain Transduction (LY6C1)	SVAE	-6.442621809961568	-6.442621809961568
GLSSGLY	-8.42327143608084	4	-8.42327143608084	Brain Transduction (LY6C1)	SVAE	-8.42327143608084	-8.42327143608084
GLSSGSW	-2.591681752699677	1	-2.591681752699677	Brain Transduction (LY6C1)	SVAE	-2.591681752699677	-2.591681752699677
GLSTGSW	-7.939148761287733	4	-7.939148761287733	Brain Transduction (LY6C1)	SVAE	-7.939148761287733	-7.939148761287733
GLSTRGG	-6.672966172520671	0	-6.672966172520671	Brain Transduction (LY6C1)	SVAE	-6.672966172520671	-6.672966172520671
GLSTRLG	-2.030805803850189	0	-2.030805803850189	Brain Transduction (LY6C1)	SVAE	-2.030805803850189	-2.030805803850189
GLSTRSG	-8.836957446862746	0	-8.836957446862746	Brain Transduction (LY6C1)	SVAE	-8.836957446862746	-8.836957446862746
GLSYGSA	-7.105800940222762	0	-7.105800940222762	Brain Transduction (LY6C1)	SVAE	-7.105800940222762	-7.105800940222762
GLSYGSS	-10.051810045988155	0	-10.051810045988155	Brain Transduction (LY6C1)	SVAE	-10.051810045988155	-10.051810045988155
GLYHGSS	-8.167924625756495	0	-8.167924625756495	Brain Transduction (LY6C1)	SVAE	-8.167924625756495	-8.167924625756495
GRAGAAY	-9.52560187579964	0	-9.52560187579964	Brain Transduction (LY6C1)	SVAE	-9.52560187579964	-9.52560187579964
GRAGGAY	-9.259613560637586	0	-9.259613560637586	Brain Transduction (LY6C1)	SVAE	-9.259613560637586	-9.259613560637586
GRAGGSS	-4.658454366533623	0	-4.658454366533623	Brain Transduction (LY6C1)	SVAE	-4.658454366533623	-4.658454366533623
GRAGGSY	-8.333438685096887	0	-8.333438685096887	Brain Transduction (LY6C1)	SVAE	-8.333438685096887	-8.333438685096887
GRAGSAY	-3.116259165030576	0	-3.116259165030576	Brain Transduction (LY6C1)	SVAE	-3.116259165030576	-3.116259165030576
GRASAAY	-7.522560004436039	2	-7.522560004436039	Brain Transduction (LY6C1)	SVAE	-7.522560004436039	-7.522560004436039
GRASGAY	-7.026122167144707	1	-7.026122167144707	Brain Transduction (LY6C1)	SVAE	-7.026122167144707	-7.026122167144707
GRASGSY	-1.3134352658373154	0	-1.3134352658373154	Brain Transduction (LY6C1)	SVAE	-1.3134352658373154	-1.3134352658373154
GREGGFA	-2.0152109349733807	0	-2.0152109349733807	Brain Transduction (LY6C1)	SVAE	-2.0152109349733807	-2.0152109349733807
GREGGFS	-1.5949269345633237	0	-1.5949269345633237	Brain Transduction (LY6C1)	SVAE	-1.5949269345633237	-1.5949269345633237
GREGGFY	-3.3016748739116184	0	-3.3016748739116184	Brain Transduction (LY6C1)	SVAE	-3.3016748739116184	-3.3016748739116184
GREGGSW	-3.037395724803883	0	-3.037395724803883	Brain Transduction (LY6C1)	SVAE	-3.037395724803883	-3.037395724803883
GREGRFA	-9.113878472991289	0	-9.113878472991289	Brain Transduction (LY6C1)	SVAE	-9.113878472991289	-9.113878472991289
GRERAFA	-9.767923869041407	-1	-9.767923869041407	Brain Transduction (LY6C1)	SVAE	-9.767923869041407	-9.767923869041407
GRERAGA	-3.823169594415188	-1	-3.823169594415188	Brain Transduction (LY6C1)	SVAE	-3.823169594415188	-3.823169594415188
GRERASA	-10.45260243780734	0	-10.45260243780734	Brain Transduction (LY6C1)	SVAE	-10.45260243780734	-10.45260243780734
GRERGFS	-11.007435524075914	0	-11.007435524075914	Brain Transduction (LY6C1)	SVAE	-11.007435524075914	-11.007435524075914
GRERGGA	-7.770615352718371	0	-7.770615352718371	Brain Transduction (LY6C1)	SVAE	-7.770615352718371	-7.770615352718371
GRERGGS	-7.382665402303398	0	-7.382665402303398	Brain Transduction (LY6C1)	SVAE	-7.382665402303398	-7.382665402303398
GRERGGY	-8.348436178757824	1	-8.348436178757824	Brain Transduction (LY6C1)	SVAE	-8.348436178757824	-8.348436178757824
GRERGSA	-6.670653684690973	0	-6.670653684690973	Brain Transduction (LY6C1)	SVAE	-6.670653684690973	-6.670653684690973
GRERGSS	-8.629418260162696	0	-8.629418260162696	Brain Transduction (LY6C1)	SVAE	-8.629418260162696	-8.629418260162696
GRERSFA	-1.253354299036487	6	-1.253354299036487	Brain Transduction (LY6C1)	SVAE	-1.253354299036487	-1.253354299036487
GRERSGA	-7.350075826814274	6	-7.350075826814274	Brain Transduction (LY6C1)	SVAE	-7.350075826814274	-7.350075826814274
GRESGFY	-3.626404431882473	0	-3.626404431882473	Brain Transduction (LY6C1)	SVAE	-3.626404431882473	-3.626404431882473
GRESGSW	-3.08999098352381	1	-3.08999098352381	Brain Transduction (LY6C1)	SVAE	-3.08999098352381	-3.08999098352381
GRSGAFA	-1.589524084309543	0	-1.589524084309543	Brain Transduction (LY6C1)	SVAE	-1.589524084309543	-1.589524084309543
GRSGAFS	-7.948422459328331	0	-7.948422459328331	Brain Transduction (LY6C1)	SVAE	-7.948422459328331	-7.948422459328331
GRSGAGY	-7.872805288254769	0	-7.872805288254769	Brain Transduction (LY6C1)	SVAE	-7.872805288254769	-7.872805288254769
GRSGALG	-0.4294496829314841	-1	-0.4294496829314841	Brain Transduction (LY6C1)	SVAE	-0.4294496829314841	-0.4294496829314841
GRSGASY	-2.208084962551545	0	-2.208084962551545	Brain Transduction (LY6C1)	SVAE	-2.208084962551545	-2.208084962551545
GRSGGFA	-3.581577758123333	0	-3.581577758123333	Brain Transduction (LY6C1)	SVAE	-3.581577758123333	-3.581577758123333
GRSGGFS	-0.9708009739325972	0	-0.9708009739325972	Brain Transduction (LY6C1)	SVAE	-0.9708009739325972	-0.9708009739325972
GRSGGGA	-4.384127940262004	0	-4.384127940262004	Brain Transduction (LY6C1)	SVAE	-4.384127940262004	-4.384127940262004
GRSGGGY	-4.488730757754116	0	-4.488730757754116	Brain Transduction (LY6C1)	SVAE	-4.488730757754116	-4.488730757754116
GRSGGLG	-8.783440393376882	1	-8.783440393376882	Brain Transduction (LY6C1)	SVAE	-8.783440393376882	-8.783440393376882
GRSGGSA	-8.154369694193232	0	-8.154369694193232	Brain Transduction (LY6C1)	SVAE	-8.154369694193232	-8.154369694193232
GRSGSAY	-8.202630272425802	0	-8.202630272425802	Brain Transduction (LY6C1)	SVAE	-8.202630272425802	-8.202630272425802
GRSGSFA	-2.3814454694522498	0	-2.3814454694522498	Brain Transduction (LY6C1)	SVAE	-2.3814454694522498	-2.3814454694522498
GRSGSGY	-5.665818836573093	0	-5.665818836573093	Brain Transduction (LY6C1)	SVAE	-5.665818836573093	-5.665818836573093
GRSGSLG	-3.0271787142705486	0	-3.0271787142705486	Brain Transduction (LY6C1)	SVAE	-3.0271787142705486	-3.0271787142705486
GRSSAFA	-9.035402258845115	2	-9.035402258845115	Brain Transduction (LY6C1)	SVAE	-9.035402258845115	-9.035402258845115
GRSSAFS	-2.95261157716346	0	-2.95261157716346	Brain Transduction (LY6C1)	SVAE	-2.95261157716346	-2.95261157716346
GRSSAGG	-9.560722009966383	3	-9.560722009966383	Brain Transduction (LY6C1)	SVAE	-9.560722009966383	-9.560722009966383
GRSSAGY	-1.5957418675951665	2	-1.5957418675951665	Brain Transduction (LY6C1)	SVAE	-1.5957418675951665	-1.5957418675951665
GRSSALG	-3.249252825496269	-1	-3.249252825496269	Brain Transduction (LY6C1)	SVAE	-3.249252825496269	-3.249252825496269
GRSSGFA	-2.0335575643056263	0	-2.0335575643056263	Brain Transduction (LY6C1)	SVAE	-2.0335575643056263	-2.0335575643056263
GRSSGFS	-1.0650385702030245	0	-1.0650385702030245	Brain Transduction (LY6C1)	SVAE	-1.0650385702030245	-1.0650385702030245
GRSSGGA	-7.868354006900549	1	-7.868354006900549	Brain Transduction (LY6C1)	SVAE	-7.868354006900549	-7.868354006900549
GRSSGGG	-2.8609334716131665	1	-2.8609334716131665	Brain Transduction (LY6C1)	SVAE	-2.8609334716131665	-2.8609334716131665
GRSSGGY	-8.217406655898603	5	-8.217406655898603	Brain Transduction (LY6C1)	SVAE	-8.217406655898603	-8.217406655898603
GRSSGLG	-4.903662767635207	1	-4.903662767635207	Brain Transduction (LY6C1)	SVAE	-4.903662767635207	-4.903662767635207
GRSSGSA	-8.383285074273513	0	-8.383285074273513	Brain Transduction (LY6C1)	SVAE	-8.383285074273513	-8.383285074273513
GRSSGSY	-0.2375926632792835	0	-0.2375926632792835	Brain Transduction (LY6C1)	SVAE	-0.2375926632792835	-0.2375926632792835
GRSSSAA	-7.339580533223228	-1	-7.339580533223228	Brain Transduction (LY6C1)	SVAE	-7.339580533223228	-7.339580533223228
GRSSSFA	-3.2829412377747484	0	-3.2829412377747484	Brain Transduction (LY6C1)	SVAE	-3.2829412377747484	-3.2829412377747484
GRSSSLG	-6.0731573758133965	3	-6.0731573758133965	Brain Transduction (LY6C1)	SVAE	-6.0731573758133965	-6.0731573758133965
GRSSSSA	-2.8799125269533388	0	-2.8799125269533388	Brain Transduction (LY6C1)	SVAE	-2.8799125269533388	-2.8799125269533388
GRSTAGY	-8.979490911318125	2	-8.979490911318125	Brain Transduction (LY6C1)	SVAE	-8.979490911318125	-8.979490911318125
GRSTALG	-1.6098389696473048	-1	-1.6098389696473048	Brain Transduction (LY6C1)	SVAE	-1.6098389696473048	-1.6098389696473048
GRSTGGY	-4.028080555934362	1	-4.028080555934362	Brain Transduction (LY6C1)	SVAE	-4.028080555934362	-4.028080555934362
GRSTGLG	-8.172313510754476	1	-8.172313510754476	Brain Transduction (LY6C1)	SVAE	-8.172313510754476	-8.172313510754476
GRSTGLY	-8.442969907913096	1	-8.442969907913096	Brain Transduction (LY6C1)	SVAE	-8.442969907913096	-8.442969907913096
GRSTGSY	-7.717617229905956	0	-7.717617229905956	Brain Transduction (LY6C1)	SVAE	-7.717617229905956	-7.717617229905956
GRSTSGY	-10.60804829536066	2	-10.60804829536066	Brain Transduction (LY6C1)	SVAE	-10.60804829536066	-10.60804829536066
GRSVAAY	-8.369083452849978	-1	-8.369083452849978	Brain Transduction (LY6C1)	SVAE	-8.369083452849978	-8.369083452849978
GRSVGAY	-10.956659005044862	1	-10.956659005044862	Brain Transduction (LY6C1)	SVAE	-10.956659005044862	-10.956659005044862
GRSVGSY	-7.90055766637325	0	-7.90055766637325	Brain Transduction (LY6C1)	SVAE	-7.90055766637325	-7.90055766637325
GRSVSSY	-9.67824323472739	0	-9.67824323472739	Brain Transduction (LY6C1)	SVAE	-9.67824323472739	-9.67824323472739
GRVGAAY	-8.162801303703626	0	-8.162801303703626	Brain Transduction (LY6C1)	SVAE	-8.162801303703626	-8.162801303703626
GRVGGFA	-1.5352799698638315	0	-1.5352799698638315	Brain Transduction (LY6C1)	SVAE	-1.5352799698638315	-1.5352799698638315
GRVGGFS	-10.70923171007418	0	-10.70923171007418	Brain Transduction (LY6C1)	SVAE	-10.70923171007418	-10.70923171007418
GRVGGLY	-8.57974198315753	0	-8.57974198315753	Brain Transduction (LY6C1)	SVAE	-8.57974198315753	-8.57974198315753
GRVGGSS	-6.863706203991215	0	-6.863706203991215	Brain Transduction (LY6C1)	SVAE	-6.863706203991215	-6.863706203991215
GRVGGST	-4.573251702227287	0	-4.573251702227287	Brain Transduction (LY6C1)	SVAE	-4.573251702227287	-4.573251702227287
GRVGLAS	-7.174525238254075	0	-7.174525238254075	Brain Transduction (LY6C1)	SVAE	-7.174525238254075	-7.174525238254075
GRVGLSS	-0.6273662044197555	0	-0.6273662044197555	Brain Transduction (LY6C1)	SVAE	-0.6273662044197555	-0.6273662044197555
GRVGLST	-4.804222647792197	0	-4.804222647792197	Brain Transduction (LY6C1)	SVAE	-4.804222647792197	-4.804222647792197
GRVGSAY	-2.115451661672116	0	-2.115451661672116	Brain Transduction (LY6C1)	SVAE	-2.115451661672116	-2.115451661672116
GRVLGAA	-8.177693347523842	0	-8.177693347523842	Brain Transduction (LY6C1)	SVAE	-8.177693347523842	-8.177693347523842
GRVLGSA	-8.092550941377826	0	-8.092550941377826	Brain Transduction (LY6C1)	SVAE	-8.092550941377826	-8.092550941377826
GRVLGSS	-8.32730172360033	0	-8.32730172360033	Brain Transduction (LY6C1)	SVAE	-8.32730172360033	-8.32730172360033
GRVLGST	-1.8256798928859408	0	-1.8256798928859408	Brain Transduction (LY6C1)	SVAE	-1.8256798928859408	-1.8256798928859408
GRVSGAY	-2.892572969004254	-1	-2.892572969004254	Brain Transduction (LY6C1)	SVAE	-2.892572969004254	-2.892572969004254
GRVSGFA	-8.338888036042679	0	-8.338888036042679	Brain Transduction (LY6C1)	SVAE	-8.338888036042679	-8.338888036042679
GRVSGLY	-8.285498736756987	1	-8.285498736756987	Brain Transduction (LY6C1)	SVAE	-8.285498736756987	-8.285498736756987
GRVVGAY	-7.7511103456990895	1	-7.7511103456990895	Brain Transduction (LY6C1)	SVAE	-7.7511103456990895	-7.7511103456990895
GSARASA	-8.07996842693142	0	-8.07996842693142	Brain Transduction (LY6C1)	SVAE	-8.07996842693142	-8.07996842693142
GSARGAA	-6.845522624562221	0	-6.845522624562221	Brain Transduction (LY6C1)	SVAE	-6.845522624562221	-6.845522624562221
GSARGAS	-0.1882155360999232	0	-0.1882155360999232	Brain Transduction (LY6C1)	SVAE	-0.1882155360999232	-0.1882155360999232
GSARGAY	-2.163521533661396	1	-2.163521533661396	Brain Transduction (LY6C1)	SVAE	-2.163521533661396	-2.163521533661396
GSARGSA	-2.044733747022559	0	-2.044733747022559	Brain Transduction (LY6C1)	SVAE	-2.044733747022559	-2.044733747022559
GSARGSS	-2.6547304659239868	0	-2.6547304659239868	Brain Transduction (LY6C1)	SVAE	-2.6547304659239868	-2.6547304659239868
GSARSSA	-8.601268969788345	0	-8.601268969788345	Brain Transduction (LY6C1)	SVAE	-8.601268969788345	-8.601268969788345
GSASGRY	-2.3765498824289315	5	-2.3765498824289315	Brain Transduction (LY6C1)	SVAE	-2.3765498824289315	-2.3765498824289315
GSKGGYA	-3.230248244049082	0	-3.230248244049082	Brain Transduction (LY6C1)	SVAE	-3.230248244049082	-3.230248244049082
GSKGSYA	-7.078788600777254	0	-7.078788600777254	Brain Transduction (LY6C1)	SVAE	-7.078788600777254	-7.078788600777254
GSKHGGA	-8.610877854570385	0	-8.610877854570385	Brain Transduction (LY6C1)	SVAE	-8.610877854570385	-8.610877854570385
GSKHGSA	-8.852180882582852	0	-8.852180882582852	Brain Transduction (LY6C1)	SVAE	-8.852180882582852	-8.852180882582852
GSKHGYA	-8.262928853917197	0	-8.262928853917197	Brain Transduction (LY6C1)	SVAE	-8.262928853917197	-8.262928853917197
GSKHGYG	-9.012652581926956	0	-9.012652581926956	Brain Transduction (LY6C1)	SVAE	-9.012652581926956	-9.012652581926956
GSKHSGA	-7.517602016351133	3	-7.517602016351133	Brain Transduction (LY6C1)	SVAE	-7.517602016351133	-7.517602016351133
GSKHSGG	-8.25539459813145	3	-8.25539459813145	Brain Transduction (LY6C1)	SVAE	-8.25539459813145	-8.25539459813145
GSKHSYG	-9.545267222940351	-1	-9.545267222940351	Brain Transduction (LY6C1)	SVAE	-9.545267222940351	-9.545267222940351
GSKYGSA	-8.231103637979242	0	-8.231103637979242	Brain Transduction (LY6C1)	SVAE	-8.231103637979242	-8.231103637979242
GSKYGSS	-8.9549805792508	0	-8.9549805792508	Brain Transduction (LY6C1)	SVAE	-8.9549805792508	-8.9549805792508
GSKYSSA	-4.072530092827432	0	-4.072530092827432	Brain Transduction (LY6C1)	SVAE	-4.072530092827432	-4.072530092827432
GSKYSSG	-8.283222174482843	3	-8.283222174482843	Brain Transduction (LY6C1)	SVAE	-8.283222174482843	-8.283222174482843
GSLHGSS	-9.376778327601125	0	-9.376778327601125	Brain Transduction (LY6C1)	SVAE	-9.376778327601125	-9.376778327601125
GSPHGSW	-9.424817270519004	1	-9.424817270519004	Brain Transduction (LY6C1)	SVAE	-9.424817270519004	-9.424817270519004
GSPRGSA	0.9475984656927084	0	0.9475984656927084	Brain Transduction (LY6C1)	SVAE	0.9475984656927084	0.9475984656927084
GSPRGSS	-7.973456928928266	0	-7.973456928928266	Brain Transduction (LY6C1)	SVAE	-7.973456928928266	-7.973456928928266
GSPRGSV	-7.674568308000105	0	-7.674568308000105	Brain Transduction (LY6C1)	SVAE	-7.674568308000105	-7.674568308000105
GSPRSSV	-1.4429542598526004	0	-1.4429542598526004	Brain Transduction (LY6C1)	SVAE	-1.4429542598526004	-1.4429542598526004
GSPYAAS	-1.5283331820067574	0	-1.5283331820067574	Brain Transduction (LY6C1)	SVAE	-1.5283331820067574	-1.5283331820067574
GSPYASS	-3.2872181278480306	0	-3.2872181278480306	Brain Transduction (LY6C1)	SVAE	-3.2872181278480306	-3.2872181278480306
GSPYGSA	-7.362058839525723	0	-7.362058839525723	Brain Transduction (LY6C1)	SVAE	-7.362058839525723	-7.362058839525723
GSPYGSS	-8.568817988029439	0	-8.568817988029439	Brain Transduction (LY6C1)	SVAE	-8.568817988029439	-8.568817988029439
GSRGSAA	-8.26237836146437	0	-8.26237836146437	Brain Transduction (LY6C1)	SVAE	-8.26237836146437	-8.26237836146437
GSRSSAY	-8.662440907113046	2	-8.662440907113046	Brain Transduction (LY6C1)	SVAE	-8.662440907113046	-8.662440907113046
GSSHGSW	-7.9825740576240305	1	-7.9825740576240305	Brain Transduction (LY6C1)	SVAE	-7.9825740576240305	-7.9825740576240305
GSSRAAS	-7.28247337952436	0	-7.28247337952436	Brain Transduction (LY6C1)	SVAE	-7.28247337952436	-7.28247337952436
GSSRAAV	-1.9879468352951173	1	-1.9879468352951173	Brain Transduction (LY6C1)	SVAE	-1.9879468352951173	-1.9879468352951173
GSSRASA	0.3142283089028398	0	0.3142283089028398	Brain Transduction (LY6C1)	SVAE	0.3142283089028398	0.3142283089028398
GSSRGAA	-1.4106219177435084	1	-1.4106219177435084	Brain Transduction (LY6C1)	SVAE	-1.4106219177435084	-1.4106219177435084
GSSRGAS	-7.535962266413255	0	-7.535962266413255	Brain Transduction (LY6C1)	SVAE	-7.535962266413255	-7.535962266413255
GSSRGAV	-8.137954880877174	1	-8.137954880877174	Brain Transduction (LY6C1)	SVAE	-8.137954880877174	-8.137954880877174
GSSRGAY	0.3758305120632696	1	0.3758305120632696	Brain Transduction (LY6C1)	SVAE	0.3758305120632696	0.3758305120632696
GSSRGSA	-1.638782730739906	0	-1.638782730739906	Brain Transduction (LY6C1)	SVAE	-1.638782730739906	-1.638782730739906
GSSRGSS	-9.42919462851229	0	-9.42919462851229	Brain Transduction (LY6C1)	SVAE	-9.42919462851229	-9.42919462851229
GSSRSAS	-9.669930383479253	0	-9.669930383479253	Brain Transduction (LY6C1)	SVAE	-9.669930383479253	-9.669930383479253
GSSRSAV	-8.616466932453429	3	-8.616466932453429	Brain Transduction (LY6C1)	SVAE	-8.616466932453429	-8.616466932453429
GSSRSSA	-4.259129923310461	0	-4.259129923310461	Brain Transduction (LY6C1)	SVAE	-4.259129923310461	-4.259129923310461
GSSSGRY	-7.229944367250786	1	-7.229944367250786	Brain Transduction (LY6C1)	SVAE	-7.229944367250786	-7.229944367250786
GSSSGSW	-8.515753908426001	-1	-8.515753908426001	Brain Transduction (LY6C1)	SVAE	-8.515753908426001	-8.515753908426001
GSSVGAW	-9.700888509065068	1	-9.700888509065068	Brain Transduction (LY6C1)	SVAE	-9.700888509065068	-9.700888509065068
GSSVGSW	-7.485785086141741	1	-7.485785086141741	Brain Transduction (LY6C1)	SVAE	-7.485785086141741	-7.485785086141741
GSSYGSS	-5.89285593938978	0	-5.89285593938978	Brain Transduction (LY6C1)	SVAE	-5.89285593938978	-5.89285593938978
GSTGRYA	-2.8037111998249173	0	-2.8037111998249173	Brain Transduction (LY6C1)	SVAE	-2.8037111998249173	-2.8037111998249173
GSTHGSW	-0.3943147095477997	1	-0.3943147095477997	Brain Transduction (LY6C1)	SVAE	-0.3943147095477997	-0.3943147095477997
GSTHRGA	-8.697285271827143	3	-8.697285271827143	Brain Transduction (LY6C1)	SVAE	-8.697285271827143	-8.697285271827143
GSTLRSA	-3.737558645656749	0	-3.737558645656749	Brain Transduction (LY6C1)	SVAE	-3.737558645656749	-3.737558645656749
GSTYGSA	-6.5790423246605485	0	-6.5790423246605485	Brain Transduction (LY6C1)	SVAE	-6.5790423246605485	-6.5790423246605485
GSTYGSS	0.198695035670571	0	0.198695035670571	Brain Transduction (LY6C1)	SVAE	0.198695035670571	0.198695035670571
GSVRGSA	-8.712350291608013	0	-8.712350291608013	Brain Transduction (LY6C1)	SVAE	-8.712350291608013	-8.712350291608013
GSVRGSS	-8.308235181641326	0	-8.308235181641326	Brain Transduction (LY6C1)	SVAE	-8.308235181641326	-8.308235181641326
GSVYGSA	-7.708422784184065	0	-7.708422784184065	Brain Transduction (LY6C1)	SVAE	-7.708422784184065	-7.708422784184065
GSYHGSS	-1.3965450708663203	0	-1.3965450708663203	Brain Transduction (LY6C1)	SVAE	-1.3965450708663203	-1.3965450708663203
GTKGGYA	-7.421114839758909	0	-7.421114839758909	Brain Transduction (LY6C1)	SVAE	-7.421114839758909	-7.421114839758909
GTKGSYA	-4.173154627687336	0	-4.173154627687336	Brain Transduction (LY6C1)	SVAE	-4.173154627687336	-4.173154627687336
GTKHGGA	-7.840757486658902	0	-7.840757486658902	Brain Transduction (LY6C1)	SVAE	-7.840757486658902	-7.840757486658902
GTKHGSA	-8.847081154289635	0	-8.847081154289635	Brain Transduction (LY6C1)	SVAE	-8.847081154289635	-8.847081154289635
GTKHGYA	-9.306666094644273	0	-9.306666094644273	Brain Transduction (LY6C1)	SVAE	-9.306666094644273	-9.306666094644273
GTKHSGA	-7.075577689428068	-1	-7.075577689428068	Brain Transduction (LY6C1)	SVAE	-7.075577689428068	-7.075577689428068
GTKHSYA	-9.604410768244142	0	-9.604410768244142	Brain Transduction (LY6C1)	SVAE	-9.604410768244142	-9.604410768244142
GTKYGSA	-3.0825494322107847	0	-3.0825494322107847	Brain Transduction (LY6C1)	SVAE	-3.0825494322107847	-3.0825494322107847
GTKYGSS	-7.535092975871401	0	-7.535092975871401	Brain Transduction (LY6C1)	SVAE	-7.535092975871401	-7.535092975871401
GTKYGYA	-6.740795369409288	0	-6.740795369409288	Brain Transduction (LY6C1)	SVAE	-6.740795369409288	-6.740795369409288
GTTGRYA	-6.879992228283652	7	-6.879992228283652	Brain Transduction (LY6C1)	SVAE	-6.879992228283652	-6.879992228283652
GTTGSRA	-3.5377586984153018	-1	-3.5377586984153018	Brain Transduction (LY6C1)	SVAE	-3.5377586984153018	-3.5377586984153018
GTTHGGW	-2.581355621882857	4	-2.581355621882857	Brain Transduction (LY6C1)	SVAE	-2.581355621882857	-2.581355621882857
GTTHGSW	-8.023286305950586	1	-8.023286305950586	Brain Transduction (LY6C1)	SVAE	-8.023286305950586	-8.023286305950586
GTTHRGA	-10.00341025616162	-1	-10.00341025616162	Brain Transduction (LY6C1)	SVAE	-10.00341025616162	-10.00341025616162
GTTLRSA	-6.024436141386732	0	-6.024436141386732	Brain Transduction (LY6C1)	SVAE	-6.024436141386732	-6.024436141386732
GTTYGSS	-8.405207352144783	0	-8.405207352144783	Brain Transduction (LY6C1)	SVAE	-8.405207352144783	-8.405207352144783
GTVYGSA	-6.424008413884097	0	-6.424008413884097	Brain Transduction (LY6C1)	SVAE	-6.424008413884097	-6.424008413884097
GTVYGSS	-1.9611553059808151	0	-1.9611553059808151	Brain Transduction (LY6C1)	SVAE	-1.9611553059808151	-1.9611553059808151
GVAGARY	-1.6186807253602935	2	-1.6186807253602935	Brain Transduction (LY6C1)	SVAE	-1.6186807253602935	-1.6186807253602935
GVAGGRY	-7.913028534994007	5	-7.913028534994007	Brain Transduction (LY6C1)	SVAE	-7.913028534994007	-7.913028534994007
GVARGAS	-6.590576988877912	0	-6.590576988877912	Brain Transduction (LY6C1)	SVAE	-6.590576988877912	-6.590576988877912
GVARGSA	-4.500232238401146	0	-4.500232238401146	Brain Transduction (LY6C1)	SVAE	-4.500232238401146	-4.500232238401146
GVARGSS	-7.961290658101016	0	-7.961290658101016	Brain Transduction (LY6C1)	SVAE	-7.961290658101016	-7.961290658101016
GVASGAW	-1.832894324026022	1	-1.832894324026022	Brain Transduction (LY6C1)	SVAE	-1.832894324026022	-1.832894324026022
GVASGRY	-3.779228305456777	5	-3.779228305456777	Brain Transduction (LY6C1)	SVAE	-3.779228305456777	-3.779228305456777
GVASGSW	0.1150677369427329	1	0.1150677369427329	Brain Transduction (LY6C1)	SVAE	0.1150677369427329	0.1150677369427329
GVEGARW	-2.341568255991393	-1	-2.341568255991393	Brain Transduction (LY6C1)	SVAE	-2.341568255991393	-2.341568255991393
GVEGARY	-1.139679601711582	2	-1.139679601711582	Brain Transduction (LY6C1)	SVAE	-1.139679601711582	-1.139679601711582
GVEGGFS	-3.041555516867919	0	-3.041555516867919	Brain Transduction (LY6C1)	SVAE	-3.041555516867919	-3.041555516867919
GVEGGRW	-2.3168332649995453	5	-2.3168332649995453	Brain Transduction (LY6C1)	SVAE	-2.3168332649995453	-2.3168332649995453
GVEGGRY	-4.940874893571253	5	-4.940874893571253	Brain Transduction (LY6C1)	SVAE	-4.940874893571253	-4.940874893571253
GVEGGSW	-2.286024258719253	1	-2.286024258719253	Brain Transduction (LY6C1)	SVAE	-2.286024258719253	-2.286024258719253
GVEGSFY	-10.009826282289175	0	-10.009826282289175	Brain Transduction (LY6C1)	SVAE	-10.009826282289175	-10.009826282289175
GVERGFS	-7.353014190600409	0	-7.353014190600409	Brain Transduction (LY6C1)	SVAE	-7.353014190600409	-7.353014190600409
GVERGFY	-7.507215437978024	-1	-7.507215437978024	Brain Transduction (LY6C1)	SVAE	-7.507215437978024	-7.507215437978024
GVERGGW	-2.973908444236115	1	-2.973908444236115	Brain Transduction (LY6C1)	SVAE	-2.973908444236115	-2.973908444236115
GVERGSS	-2.9680522579065465	0	-2.9680522579065465	Brain Transduction (LY6C1)	SVAE	-2.9680522579065465	-2.9680522579065465
GVERGSW	-1.838701980293645	1	-1.838701980293645	Brain Transduction (LY6C1)	SVAE	-1.838701980293645	-1.838701980293645
GVESARY	-1.853207431042567	2	-1.853207431042567	Brain Transduction (LY6C1)	SVAE	-1.853207431042567	-1.853207431042567
GVESGRW	-1.860191714001823	5	-1.860191714001823	Brain Transduction (LY6C1)	SVAE	-1.860191714001823	-1.860191714001823
GVESGRY	-4.7665989571035965	5	-4.7665989571035965	Brain Transduction (LY6C1)	SVAE	-4.7665989571035965	-4.7665989571035965
GVKGGYA	-2.677543118991596	0	-2.677543118991596	Brain Transduction (LY6C1)	SVAE	-2.677543118991596	-2.677543118991596
GVKGSYA	-1.7084661109160022	8	-1.7084661109160022	Brain Transduction (LY6C1)	SVAE	-1.7084661109160022	-1.7084661109160022
GVKHGSA	-7.083064610265258	0	-7.083064610265258	Brain Transduction (LY6C1)	SVAE	-7.083064610265258	-7.083064610265258
GVKHGYA	-9.786240848225663	0	-9.786240848225663	Brain Transduction (LY6C1)	SVAE	-9.786240848225663	-9.786240848225663
GVKHSYA	-7.376177438593762	0	-7.376177438593762	Brain Transduction (LY6C1)	SVAE	-7.376177438593762	-7.376177438593762
GVKLGYA	-3.99585107918639	0	-3.99585107918639	Brain Transduction (LY6C1)	SVAE	-3.99585107918639	-3.99585107918639
GVKLGYG	-7.953465768668488	0	-7.953465768668488	Brain Transduction (LY6C1)	SVAE	-7.953465768668488	-7.953465768668488
GVKYGSA	-2.233324001378414	0	-2.233324001378414	Brain Transduction (LY6C1)	SVAE	-2.233324001378414	-2.233324001378414
GVKYGSS	-7.374045272791413	0	-7.374045272791413	Brain Transduction (LY6C1)	SVAE	-7.374045272791413	-7.374045272791413
GVLHGSA	-6.637194555529251	0	-6.637194555529251	Brain Transduction (LY6C1)	SVAE	-6.637194555529251	-6.637194555529251
GVLHGSS	-4.2308040831779214	0	-4.2308040831779214	Brain Transduction (LY6C1)	SVAE	-4.2308040831779214	-4.2308040831779214
GVLHGYA	-10.395662864402397	0	-10.395662864402397	Brain Transduction (LY6C1)	SVAE	-10.395662864402397	-10.395662864402397
GVLYGSA	-3.349460795264047	0	-3.349460795264047	Brain Transduction (LY6C1)	SVAE	-3.349460795264047	-3.349460795264047
GVPGGSS	-2.237917400541949	0	-2.237917400541949	Brain Transduction (LY6C1)	SVAE	-2.237917400541949	-2.237917400541949
GVPHGSS	-3.606523973597344	0	-3.606523973597344	Brain Transduction (LY6C1)	SVAE	-3.606523973597344	-3.606523973597344
GVPRGSA	-2.9590750951253386	0	-2.9590750951253386	Brain Transduction (LY6C1)	SVAE	-2.9590750951253386	-2.9590750951253386
GVPRGSS	-6.534010085343005	0	-6.534010085343005	Brain Transduction (LY6C1)	SVAE	-6.534010085343005	-6.534010085343005
GVPYAAS	-2.134804292480481	0	-2.134804292480481	Brain Transduction (LY6C1)	SVAE	-2.134804292480481	-2.134804292480481
GVPYASS	-2.894969215696317	0	-2.894969215696317	Brain Transduction (LY6C1)	SVAE	-2.894969215696317	-2.894969215696317
GVPYGSA	-0.9793668615980188	0	-0.9793668615980188	Brain Transduction (LY6C1)	SVAE	-0.9793668615980188	-0.9793668615980188
GVPYGSS	1.0958013643601758	0	1.0958013643601758	Brain Transduction (LY6C1)	SVAE	1.0958013643601758	1.0958013643601758
GVPYGSV	-5.364506041189097	0	-5.364506041189097	Brain Transduction (LY6C1)	SVAE	-5.364506041189097	-5.364506041189097
GVRGAFA	-4.351462660749182	11	-4.351462660749182	Brain Transduction (LY6C1)	SVAE	-4.351462660749182	-4.351462660749182
GVRGGFA	-8.144260318655332	0	-8.144260318655332	Brain Transduction (LY6C1)	SVAE	-8.144260318655332	-8.144260318655332
GVRGSFA	-8.201298462885346	-1	-8.201298462885346	Brain Transduction (LY6C1)	SVAE	-8.201298462885346	-8.201298462885346
GVRSGFA	-6.8034622381908125	0	-6.8034622381908125	Brain Transduction (LY6C1)	SVAE	-6.8034622381908125	-6.8034622381908125
GVRTGLY	-7.940171264817959	1	-7.940171264817959	Brain Transduction (LY6C1)	SVAE	-7.940171264817959	-7.940171264817959
GVSGARA	-8.105998955067633	2	-8.105998955067633	Brain Transduction (LY6C1)	SVAE	-8.105998955067633	-8.105998955067633
GVSGGFY	-9.66035378696823	1	-9.66035378696823	Brain Transduction (LY6C1)	SVAE	-9.66035378696823	-9.66035378696823
GVSGGRY	-7.475792043082277	5	-7.475792043082277	Brain Transduction (LY6C1)	SVAE	-7.475792043082277	-7.475792043082277
GVSGGSW	-5.272715650966423	1	-5.272715650966423	Brain Transduction (LY6C1)	SVAE	-5.272715650966423	-5.272715650966423
GVSGRLG	-10.28482178990094	0	-10.28482178990094	Brain Transduction (LY6C1)	SVAE	-10.28482178990094	-10.28482178990094
GVSHGAW	-8.41564802597575	1	-8.41564802597575	Brain Transduction (LY6C1)	SVAE	-8.41564802597575	-8.41564802597575
GVSHGSS	-2.5450640142727643	0	-2.5450640142727643	Brain Transduction (LY6C1)	SVAE	-2.5450640142727643	-2.5450640142727643
GVSHGSW	-1.3593018136444612	1	-1.3593018136444612	Brain Transduction (LY6C1)	SVAE	-1.3593018136444612	-1.3593018136444612
GVSRAFA	-7.31593929918856	0	-7.31593929918856	Brain Transduction (LY6C1)	SVAE	-7.31593929918856	-7.31593929918856
GVSRASA	-0.3717557483477149	0	-0.3717557483477149	Brain Transduction (LY6C1)	SVAE	-0.3717557483477149	-0.3717557483477149
GVSRASS	-1.4662073991048137	0	-1.4662073991048137	Brain Transduction (LY6C1)	SVAE	-1.4662073991048137	-1.4662073991048137
GVSRGAA	-5.808561809138799	0	-5.808561809138799	Brain Transduction (LY6C1)	SVAE	-5.808561809138799	-5.808561809138799
GVSRGAS	-8.433393369737072	0	-8.433393369737072	Brain Transduction (LY6C1)	SVAE	-8.433393369737072	-8.433393369737072
GVSRGAT	-6.542501654175198	0	-6.542501654175198	Brain Transduction (LY6C1)	SVAE	-6.542501654175198	-6.542501654175198
GVSRGFA	-5.970852614645629	0	-5.970852614645629	Brain Transduction (LY6C1)	SVAE	-5.970852614645629	-5.970852614645629
GVSRGGA	-2.242167280809788	0	-2.242167280809788	Brain Transduction (LY6C1)	SVAE	-2.242167280809788	-2.242167280809788
GVSRGGS	-3.4500798236420662	0	-3.4500798236420662	Brain Transduction (LY6C1)	SVAE	-3.4500798236420662	-3.4500798236420662
GVSRGLG	-8.07766203129246	1	-8.07766203129246	Brain Transduction (LY6C1)	SVAE	-8.07766203129246	-8.07766203129246
GVSRGSA	-1.5291497135840018	0	-1.5291497135840018	Brain Transduction (LY6C1)	SVAE	-1.5291497135840018	-1.5291497135840018
GVSRGSS	-3.0522445941798604	0	-3.0522445941798604	Brain Transduction (LY6C1)	SVAE	-3.0522445941798604	-3.0522445941798604
GVSRGST	-6.369397985075094	0	-6.369397985075094	Brain Transduction (LY6C1)	SVAE	-6.369397985075094	-6.369397985075094
GVSRSAT	-6.02143029427473	3	-6.02143029427473	Brain Transduction (LY6C1)	SVAE	-6.02143029427473	-6.02143029427473
GVSRSFA	-2.9694401965651034	0	-2.9694401965651034	Brain Transduction (LY6C1)	SVAE	-2.9694401965651034	-2.9694401965651034
GVSRSSA	-4.3622548651965865	0	-4.3622548651965865	Brain Transduction (LY6C1)	SVAE	-4.3622548651965865	-4.3622548651965865
GVSRSSS	-8.74763659024153	0	-8.74763659024153	Brain Transduction (LY6C1)	SVAE	-8.74763659024153	-8.74763659024153
GVSRSST	-3.985824174531854	0	-3.985824174531854	Brain Transduction (LY6C1)	SVAE	-3.985824174531854	-3.985824174531854
GVSRSSV	-7.710695331361366	0	-7.710695331361366	Brain Transduction (LY6C1)	SVAE	-7.710695331361366	-7.710695331361366
GVSSARG	-5.415054778915187	2	-5.415054778915187	Brain Transduction (LY6C1)	SVAE	-5.415054778915187	-5.415054778915187
GVSSGAW	-8.521769881359582	1	-8.521769881359582	Brain Transduction (LY6C1)	SVAE	-8.521769881359582	-8.521769881359582
GVSSGLY	-3.494509250104856	1	-3.494509250104856	Brain Transduction (LY6C1)	SVAE	-3.494509250104856	-3.494509250104856
GVSSGRG	-0.9543528921073616	5	-0.9543528921073616	Brain Transduction (LY6C1)	SVAE	-0.9543528921073616	-0.9543528921073616
GVSSGRY	-8.16161553809408	5	-8.16161553809408	Brain Transduction (LY6C1)	SVAE	-8.16161553809408	-8.16161553809408
GVSSGSW	-2.7625953556653413	1	-2.7625953556653413	Brain Transduction (LY6C1)	SVAE	-2.7625953556653413	-2.7625953556653413
GVSSRGG	-7.976233912168272	0	-7.976233912168272	Brain Transduction (LY6C1)	SVAE	-7.976233912168272	-7.976233912168272
GVSSRLG	-1.8226899685119748	-1	-1.8226899685119748	Brain Transduction (LY6C1)	SVAE	-1.8226899685119748	-1.8226899685119748
GVSSRSG	-6.388013376977451	0	-6.388013376977451	Brain Transduction (LY6C1)	SVAE	-6.388013376977451	-6.388013376977451
GVSSRSS	-7.753320550500396	0	-7.753320550500396	Brain Transduction (LY6C1)	SVAE	-7.753320550500396	-7.753320550500396
GVSSSRG	-2.7397341446221417	10	-2.7397341446221417	Brain Transduction (LY6C1)	SVAE	-2.7397341446221417	-2.7397341446221417
GVSTGLY	0.4897678465300687	1	0.4897678465300687	Brain Transduction (LY6C1)	SVAE	0.4897678465300687	0.4897678465300687
GVSTGRG	-1.5583080847120776	5	-1.5583080847120776	Brain Transduction (LY6C1)	SVAE	-1.5583080847120776	-1.5583080847120776
GVSTGRY	-8.874413885530458	5	-8.874413885530458	Brain Transduction (LY6C1)	SVAE	-8.874413885530458	-8.874413885530458
GVSTGSW	0.1853347656451951	1	0.1853347656451951	Brain Transduction (LY6C1)	SVAE	0.1853347656451951	0.1853347656451951
GVSTGSY	-3.278752587019843	1	-3.278752587019843	Brain Transduction (LY6C1)	SVAE	-3.278752587019843	-3.278752587019843
GVSTRGG	-9.101747441064155	0	-9.101747441064155	Brain Transduction (LY6C1)	SVAE	-9.101747441064155	-9.101747441064155
GVSTSRG	-7.584285138492623	5	-7.584285138492623	Brain Transduction (LY6C1)	SVAE	-7.584285138492623	-7.584285138492623
GVSVGAW	-0.6323838629120523	1	-0.6323838629120523	Brain Transduction (LY6C1)	SVAE	-0.6323838629120523	-0.6323838629120523
GVSVGAY	-9.693710712556872	1	-9.693710712556872	Brain Transduction (LY6C1)	SVAE	-9.693710712556872	-9.693710712556872
GVSVGSW	-1.2337660614577686	1	-1.2337660614577686	Brain Transduction (LY6C1)	SVAE	-1.2337660614577686	-1.2337660614577686
GVSYGSA	-5.350608734979311	0	-5.350608734979311	Brain Transduction (LY6C1)	SVAE	-5.350608734979311	-5.350608734979311
GVSYGSS	-0.4081940504567676	0	-0.4081940504567676	Brain Transduction (LY6C1)	SVAE	-0.4081940504567676	-0.4081940504567676
GVSYGSV	-0.7247498633328096	0	-0.7247498633328096	Brain Transduction (LY6C1)	SVAE	-0.7247498633328096	-0.7247498633328096
GVTHGSS	-2.258695482379497	0	-2.258695482379497	Brain Transduction (LY6C1)	SVAE	-2.258695482379497	-2.258695482379497
GVTHGSW	-1.7071704554977056	0	-1.7071704554977056	Brain Transduction (LY6C1)	SVAE	-1.7071704554977056	-1.7071704554977056
GVTHGYA	0.8441369039686825	0	0.8441369039686825	Brain Transduction (LY6C1)	SVAE	0.8441369039686825	0.8441369039686825
GVTHGYG	-2.7473151636853625	0	-2.7473151636853625	Brain Transduction (LY6C1)	SVAE	-2.7473151636853625	-2.7473151636853625
GVTYGSA	-1.1750020875849174	0	-1.1750020875849174	Brain Transduction (LY6C1)	SVAE	-1.1750020875849174	-1.1750020875849174
GVTYGSS	-1.7141395787853086	0	-1.7141395787853086	Brain Transduction (LY6C1)	SVAE	-1.7141395787853086	-1.7141395787853086
GVVGALY	-1.8293620289001	0	-1.8293620289001	Brain Transduction (LY6C1)	SVAE	-1.8293620289001	-1.8293620289001
GVVGGLY	-8.135668965683543	0	-8.135668965683543	Brain Transduction (LY6C1)	SVAE	-8.135668965683543	-8.135668965683543
GVVGGST	-2.709701068269128	0	-2.709701068269128	Brain Transduction (LY6C1)	SVAE	-2.709701068269128	-2.709701068269128
GVVGGSW	-8.238267967278	1	-8.238267967278	Brain Transduction (LY6C1)	SVAE	-8.238267967278	-8.238267967278
GVVGSLY	-0.1451303269138441	0	-0.1451303269138441	Brain Transduction (LY6C1)	SVAE	-0.1451303269138441	-0.1451303269138441
GVVHGSS	-6.806632753483073	0	-6.806632753483073	Brain Transduction (LY6C1)	SVAE	-6.806632753483073	-6.806632753483073
GVVRGSA	-5.014475841789221	0	-5.014475841789221	Brain Transduction (LY6C1)	SVAE	-5.014475841789221	-5.014475841789221
GVVRGSS	-2.547780629757132	0	-2.547780629757132	Brain Transduction (LY6C1)	SVAE	-2.547780629757132	-2.547780629757132
GVVTGLY	-9.730194964818455	1	-9.730194964818455	Brain Transduction (LY6C1)	SVAE	-9.730194964818455	-9.730194964818455
GVVVGAY	-0.6969980071768104	1	-0.6969980071768104	Brain Transduction (LY6C1)	SVAE	-0.6969980071768104	-0.6969980071768104
GVVYGSA	-6.592583658630923	0	-6.592583658630923	Brain Transduction (LY6C1)	SVAE	-6.592583658630923	-6.592583658630923
GVVYGSS	-1.8131278107365945	0	-1.8131278107365945	Brain Transduction (LY6C1)	SVAE	-1.8131278107365945	-1.8131278107365945
GVYGGSS	-0.5437880198376603	0	-0.5437880198376603	Brain Transduction (LY6C1)	SVAE	-0.5437880198376603	-0.5437880198376603
GVYGGST	-0.3324602225192074	0	-0.3324602225192074	Brain Transduction (LY6C1)	SVAE	-0.3324602225192074	-0.3324602225192074
GVYHGSS	-0.5504828989665174	0	-0.5504828989665174	Brain Transduction (LY6C1)	SVAE	-0.5504828989665174	-0.5504828989665174
GVYSGSS	-0.503063184600281	0	-0.503063184600281	Brain Transduction (LY6C1)	SVAE	-0.503063184600281	-0.503063184600281
GYKGGSA	-7.648565164822417	0	-7.648565164822417	Brain Transduction (LY6C1)	SVAE	-7.648565164822417	-7.648565164822417
GYKGGYA	-0.1455908355343297	0	-0.1455908355343297	Brain Transduction (LY6C1)	SVAE	-0.1455908355343297	-0.1455908355343297
GYLGGSS	0.0471786874798599	0	0.0471786874798599	Brain Transduction (LY6C1)	SVAE	0.0471786874798599	0.0471786874798599
GYLHGSA	-7.058255991225422	0	-7.058255991225422	Brain Transduction (LY6C1)	SVAE	-7.058255991225422	-7.058255991225422
GYLHGSS	1.1244293611731562	0	1.1244293611731562	Brain Transduction (LY6C1)	SVAE	1.1244293611731562	1.1244293611731562
GYTGGSS	-2.338853281887741	0	-2.338853281887741	Brain Transduction (LY6C1)	SVAE	-2.338853281887741	-2.338853281887741
GYTHGSA	-2.1658151017114315	0	-2.1658151017114315	Brain Transduction (LY6C1)	SVAE	-2.1658151017114315	-2.1658151017114315
GYTHGSS	-2.5210520823769658	0	-2.5210520823769658	Brain Transduction (LY6C1)	SVAE	-2.5210520823769658	-2.5210520823769658
GYTLGSA	1.0219962146205628	0	1.0219962146205628	Brain Transduction (LY6C1)	SVAE	1.0219962146205628	1.0219962146205628
GYTYGSA	-7.606285687123967	0	-7.606285687123967	Brain Transduction (LY6C1)	SVAE	-7.606285687123967	-7.606285687123967
GYTYGSS	-0.6034938245447947	0	-0.6034938245447947	Brain Transduction (LY6C1)	SVAE	-0.6034938245447947	-0.6034938245447947
GYVGGSA	-7.977469357717634	-1	-7.977469357717634	Brain Transduction (LY6C1)	SVAE	-7.977469357717634	-7.977469357717634
GYVGGSS	-1.7811002579043225	0	-1.7811002579043225	Brain Transduction (LY6C1)	SVAE	-1.7811002579043225	-1.7811002579043225
GYVGSSS	-5.039473337558248	0	-5.039473337558248	Brain Transduction (LY6C1)	SVAE	-5.039473337558248	-5.039473337558248
GYVHGSS	-1.4510513386725066	0	-1.4510513386725066	Brain Transduction (LY6C1)	SVAE	-1.4510513386725066	-1.4510513386725066
KFAGAAA	-3.115678532029559	0	-3.115678532029559	Brain Transduction (LY6C1)	SVAE	-3.115678532029559	-3.115678532029559
KFAGAAS	-4.762875424834693	0	-4.762875424834693	Brain Transduction (LY6C1)	SVAE	-4.762875424834693	-4.762875424834693
KFAGASA	-7.149694951121212	0	-7.149694951121212	Brain Transduction (LY6C1)	SVAE	-7.149694951121212	-7.149694951121212
KFAGASS	-9.136919549267862	0	-9.136919549267862	Brain Transduction (LY6C1)	SVAE	-9.136919549267862	-9.136919549267862
KFAGGAA	-10.678821046198747	0	-10.678821046198747	Brain Transduction (LY6C1)	SVAE	-10.678821046198747	-10.678821046198747
KFAGGAS	-8.8666015153841	0	-8.8666015153841	Brain Transduction (LY6C1)	SVAE	-8.8666015153841	-8.8666015153841
KFAGGAT	-1.2669545140788163	0	-1.2669545140788163	Brain Transduction (LY6C1)	SVAE	-1.2669545140788163	-1.2669545140788163
KFAGGSA	-1.8031682620564136	0	-1.8031682620564136	Brain Transduction (LY6C1)	SVAE	-1.8031682620564136	-1.8031682620564136
KFAGGSS	-6.976166896777901	0	-6.976166896777901	Brain Transduction (LY6C1)	SVAE	-6.976166896777901	-6.976166896777901
KFAGLSS	-8.989684236007646	0	-8.989684236007646	Brain Transduction (LY6C1)	SVAE	-8.989684236007646	-8.989684236007646
KFAGSAA	-2.615863842352624	0	-2.615863842352624	Brain Transduction (LY6C1)	SVAE	-2.615863842352624	-2.615863842352624
KFAGSAG	-9.34545141667149	0	-9.34545141667149	Brain Transduction (LY6C1)	SVAE	-9.34545141667149	-9.34545141667149
KFAGSAS	-9.219326761216433	0	-9.219326761216433	Brain Transduction (LY6C1)	SVAE	-9.219326761216433	-9.219326761216433
KFAGSSA	-8.725288097254596	0	-8.725288097254596	Brain Transduction (LY6C1)	SVAE	-8.725288097254596	-8.725288097254596
KFAGSSS	-9.112827886651262	0	-9.112827886651262	Brain Transduction (LY6C1)	SVAE	-9.112827886651262	-9.112827886651262
KFAGSST	-9.293989886042503	0	-9.293989886042503	Brain Transduction (LY6C1)	SVAE	-9.293989886042503	-9.293989886042503
KFASAAG	-9.331632360907076	-1	-9.331632360907076	Brain Transduction (LY6C1)	SVAE	-9.331632360907076	-9.331632360907076
KFASASG	-0.4210736299270292	0	-0.4210736299270292	Brain Transduction (LY6C1)	SVAE	-0.4210736299270292	-0.4210736299270292
KFASGAA	-3.467736870413529	0	-3.467736870413529	Brain Transduction (LY6C1)	SVAE	-3.467736870413529	-3.467736870413529
KFASGAG	-7.849477655917656	0	-7.849477655917656	Brain Transduction (LY6C1)	SVAE	-7.849477655917656	-7.849477655917656
KFASGSA	-4.573508120202756	0	-4.573508120202756	Brain Transduction (LY6C1)	SVAE	-4.573508120202756	-4.573508120202756
KFASSAG	-9.27933405451325	8	-9.27933405451325	Brain Transduction (LY6C1)	SVAE	-9.27933405451325	-9.27933405451325
KFASSSG	-1.7770091446046912	0	-1.7770091446046912	Brain Transduction (LY6C1)	SVAE	-1.7770091446046912	-1.7770091446046912
KFLGAAA	-7.096530818748694	0	-7.096530818748694	Brain Transduction (LY6C1)	SVAE	-7.096530818748694	-7.096530818748694
KFLGASA	-8.89588781443724	0	-8.89588781443724	Brain Transduction (LY6C1)	SVAE	-8.89588781443724	-8.89588781443724
KFLGGAA	-7.231585483015729	0	-7.231585483015729	Brain Transduction (LY6C1)	SVAE	-7.231585483015729	-7.231585483015729
KFLGGAS	-11.020044855804333	0	-11.020044855804333	Brain Transduction (LY6C1)	SVAE	-11.020044855804333	-11.020044855804333
KFLGGSA	-7.99148250565667	0	-7.99148250565667	Brain Transduction (LY6C1)	SVAE	-7.99148250565667	-7.99148250565667
KFLGGSS	-7.7901508858665105	0	-7.7901508858665105	Brain Transduction (LY6C1)	SVAE	-7.7901508858665105	-7.7901508858665105
KFLGGST	2.510651264046405	0	2.510651264046405	Brain Transduction (LY6C1)	SVAE	2.510651264046405	2.510651264046405
KFLGSSA	-9.63664165077267	0	-9.63664165077267	Brain Transduction (LY6C1)	SVAE	-9.63664165077267	-9.63664165077267
KFLSGAA	-7.145150672968636	0	-7.145150672968636	Brain Transduction (LY6C1)	SVAE	-7.145150672968636	-7.145150672968636
KFLSGSA	-9.489904295287406	0	-9.489904295287406	Brain Transduction (LY6C1)	SVAE	-9.489904295287406	-9.489904295287406
KFPGAAA	-8.269788974718738	0	-8.269788974718738	Brain Transduction (LY6C1)	SVAE	-8.269788974718738	-8.269788974718738
KFPGAAS	-8.397369533826582	0	-8.397369533826582	Brain Transduction (LY6C1)	SVAE	-8.397369533826582	-8.397369533826582
KFPGASA	-4.971118734244509	0	-4.971118734244509	Brain Transduction (LY6C1)	SVAE	-4.971118734244509	-4.971118734244509
KFPGASS	-10.34345756938962	0	-10.34345756938962	Brain Transduction (LY6C1)	SVAE	-10.34345756938962	-10.34345756938962
KFPGAST	-8.812889619694372	0	-8.812889619694372	Brain Transduction (LY6C1)	SVAE	-8.812889619694372	-8.812889619694372
KFPGGAA	-7.995239343873221	0	-7.995239343873221	Brain Transduction (LY6C1)	SVAE	-7.995239343873221	-7.995239343873221
KFPGGAS	-8.842503233939116	0	-8.842503233939116	Brain Transduction (LY6C1)	SVAE	-8.842503233939116	-8.842503233939116
KFPGGSA	-8.437828766673801	0	-8.437828766673801	Brain Transduction (LY6C1)	SVAE	-8.437828766673801	-8.437828766673801
KFPGGSS	-10.769624392352569	0	-10.769624392352569	Brain Transduction (LY6C1)	SVAE	-10.769624392352569	-10.769624392352569
KFPGGST	-9.43336812468723	0	-9.43336812468723	Brain Transduction (LY6C1)	SVAE	-9.43336812468723	-9.43336812468723
KFPGLAS	-9.100729748039631	0	-9.100729748039631	Brain Transduction (LY6C1)	SVAE	-9.100729748039631	-9.100729748039631
KFPGLSA	-9.041479938398153	0	-9.041479938398153	Brain Transduction (LY6C1)	SVAE	-9.041479938398153	-9.041479938398153
KFPGSAA	-3.5925909246004304	0	-3.5925909246004304	Brain Transduction (LY6C1)	SVAE	-3.5925909246004304	-3.5925909246004304
KFPGSAS	-9.754509576458744	0	-9.754509576458744	Brain Transduction (LY6C1)	SVAE	-9.754509576458744	-9.754509576458744
KFPGSSA	-10.14954575434318	0	-10.14954575434318	Brain Transduction (LY6C1)	SVAE	-10.14954575434318	-10.14954575434318
KFPGSSS	-3.281735024596513	0	-3.281735024596513	Brain Transduction (LY6C1)	SVAE	-3.281735024596513	-3.281735024596513
KFPGSST	-6.102872138231836	0	-6.102872138231836	Brain Transduction (LY6C1)	SVAE	-6.102872138231836	-6.102872138231836
KFPSGSA	-6.887705640384423	0	-6.887705640384423	Brain Transduction (LY6C1)	SVAE	-6.887705640384423	-6.887705640384423
KFSGASA	-4.855480447397441	0	-4.855480447397441	Brain Transduction (LY6C1)	SVAE	-4.855480447397441	-4.855480447397441
KFSGGAA	-2.5649059894892487	0	-2.5649059894892487	Brain Transduction (LY6C1)	SVAE	-2.5649059894892487	-2.5649059894892487
KFSGGAS	-9.506432861881098	0	-9.506432861881098	Brain Transduction (LY6C1)	SVAE	-9.506432861881098	-9.506432861881098
KFSGGSA	-8.073189065100362	0	-8.073189065100362	Brain Transduction (LY6C1)	SVAE	-8.073189065100362	-8.073189065100362
KFSGGSS	-9.23970452651796	0	-9.23970452651796	Brain Transduction (LY6C1)	SVAE	-9.23970452651796	-9.23970452651796
KFSGSSA	-8.239028697982285	0	-8.239028697982285	Brain Transduction (LY6C1)	SVAE	-8.239028697982285	-8.239028697982285
KFSSAAG	-10.829448811258803	8	-10.829448811258803	Brain Transduction (LY6C1)	SVAE	-10.829448811258803	-10.829448811258803
KFSSASG	-3.646491681178132	-1	-3.646491681178132	Brain Transduction (LY6C1)	SVAE	-3.646491681178132	-3.646491681178132
KFSSGAG	-3.09761144376742	0	-3.09761144376742	Brain Transduction (LY6C1)	SVAE	-3.09761144376742	-3.09761144376742
KFSSGSA	-4.563014974214285	0	-4.563014974214285	Brain Transduction (LY6C1)	SVAE	-4.563014974214285	-4.563014974214285
KFSSSAG	-8.682430866507461	8	-8.682430866507461	Brain Transduction (LY6C1)	SVAE	-8.682430866507461	-8.682430866507461
KFSSSSG	-8.811897734125473	0	-8.811897734125473	Brain Transduction (LY6C1)	SVAE	-8.811897734125473	-8.811897734125473
KGPGLSS	-3.239902785797573	0	-3.239902785797573	Brain Transduction (LY6C1)	SVAE	-3.239902785797573	-3.239902785797573
KYAGAAA	-8.245254924532128	0	-8.245254924532128	Brain Transduction (LY6C1)	SVAE	-8.245254924532128	-8.245254924532128
KYAGAAG	-8.390051564190037	0	-8.390051564190037	Brain Transduction (LY6C1)	SVAE	-8.390051564190037	-8.390051564190037
KYAGAAS	-7.861539314374239	0	-7.861539314374239	Brain Transduction (LY6C1)	SVAE	-7.861539314374239	-7.861539314374239
KYAGASA	-4.745738258624045	0	-4.745738258624045	Brain Transduction (LY6C1)	SVAE	-4.745738258624045	-4.745738258624045
KYAGASG	-3.383501125547362	0	-3.383501125547362	Brain Transduction (LY6C1)	SVAE	-3.383501125547362	-3.383501125547362
KYAGASS	-3.7377427471130087	0	-3.7377427471130087	Brain Transduction (LY6C1)	SVAE	-3.7377427471130087	-3.7377427471130087
KYAGGAA	-9.2519405200068	0	-9.2519405200068	Brain Transduction (LY6C1)	SVAE	-9.2519405200068	-9.2519405200068
KYAGGAG	-4.472228872066335	0	-4.472228872066335	Brain Transduction (LY6C1)	SVAE	-4.472228872066335	-4.472228872066335
KYAGGAS	-9.146943487293116	0	-9.146943487293116	Brain Transduction (LY6C1)	SVAE	-9.146943487293116	-9.146943487293116
KYAGGAT	-4.423060641719305	0	-4.423060641719305	Brain Transduction (LY6C1)	SVAE	-4.423060641719305	-4.423060641719305
KYAGGSA	-8.842015836365313	0	-8.842015836365313	Brain Transduction (LY6C1)	SVAE	-8.842015836365313	-8.842015836365313
KYAGGSG	-2.6331313070927207	0	-2.6331313070927207	Brain Transduction (LY6C1)	SVAE	-2.6331313070927207	-2.6331313070927207
KYAGGSS	-9.006873050102355	0	-9.006873050102355	Brain Transduction (LY6C1)	SVAE	-9.006873050102355	-9.006873050102355
KYAGLAS	-1.4217622000712298	0	-1.4217622000712298	Brain Transduction (LY6C1)	SVAE	-1.4217622000712298	-1.4217622000712298
KYAGLSS	-1.686064764151512	0	-1.686064764151512	Brain Transduction (LY6C1)	SVAE	-1.686064764151512	-1.686064764151512
KYAGSAA	0.1769205885450508	0	0.1769205885450508	Brain Transduction (LY6C1)	SVAE	0.1769205885450508	0.1769205885450508
KYAGSAG	-5.369033806597026	0	-5.369033806597026	Brain Transduction (LY6C1)	SVAE	-5.369033806597026	-5.369033806597026
KYAGSAS	-1.3794658787662604	0	-1.3794658787662604	Brain Transduction (LY6C1)	SVAE	-1.3794658787662604	-1.3794658787662604
KYAGSSA	-6.57901618055542	0	-6.57901618055542	Brain Transduction (LY6C1)	SVAE	-6.57901618055542	-6.57901618055542
KYAGSSG	-3.758091726502488	0	-3.758091726502488	Brain Transduction (LY6C1)	SVAE	-3.758091726502488	-3.758091726502488
KYAGSSS	-8.717571620646904	0	-8.717571620646904	Brain Transduction (LY6C1)	SVAE	-8.717571620646904	-8.717571620646904
KYAGSST	-3.4631061287830294	0	-3.4631061287830294	Brain Transduction (LY6C1)	SVAE	-3.4631061287830294	-3.4631061287830294
KYALAAG	-8.361784035059223	-1	-8.361784035059223	Brain Transduction (LY6C1)	SVAE	-8.361784035059223	-8.361784035059223
KYALGAA	-9.508219455154322	0	-9.508219455154322	Brain Transduction (LY6C1)	SVAE	-9.508219455154322	-9.508219455154322
KYALGAG	-3.310207120554879	0	-3.310207120554879	Brain Transduction (LY6C1)	SVAE	-3.310207120554879	-3.310207120554879
KYALGPG	-8.854336579232788	0	-8.854336579232788	Brain Transduction (LY6C1)	SVAE	-8.854336579232788	-8.854336579232788
KYALGSA	-11.506957510945826	0	-11.506957510945826	Brain Transduction (LY6C1)	SVAE	-11.506957510945826	-11.506957510945826
KYALGSS	-11.45687415883073	0	-11.45687415883073	Brain Transduction (LY6C1)	SVAE	-11.45687415883073	-11.45687415883073
KYALSAA	-0.9718004913067554	-1	-0.9718004913067554	Brain Transduction (LY6C1)	SVAE	-0.9718004913067554	-0.9718004913067554
KYALSAG	-7.993694285327456	8	-7.993694285327456	Brain Transduction (LY6C1)	SVAE	-7.993694285327456	-7.993694285327456
KYALSSG	-0.8617761447209247	0	-0.8617761447209247	Brain Transduction (LY6C1)	SVAE	-0.8617761447209247	-0.8617761447209247
KYASAAA	-9.547627870445895	0	-9.547627870445895	Brain Transduction (LY6C1)	SVAE	-9.547627870445895	-9.547627870445895
KYASAAS	-8.521406444561935	0	-8.521406444561935	Brain Transduction (LY6C1)	SVAE	-8.521406444561935	-8.521406444561935
KYASAPG	-10.057617847420074	8	-10.057617847420074	Brain Transduction (LY6C1)	SVAE	-10.057617847420074	-10.057617847420074
KYASASA	-9.308187935790317	0	-9.308187935790317	Brain Transduction (LY6C1)	SVAE	-9.308187935790317	-9.308187935790317
KYASGAA	-0.4283064526150664	0	-0.4283064526150664	Brain Transduction (LY6C1)	SVAE	-0.4283064526150664	-0.4283064526150664
KYASGAG	-4.685383354117278	0	-4.685383354117278	Brain Transduction (LY6C1)	SVAE	-4.685383354117278	-4.685383354117278
KYASGAS	-8.359712119906284	0	-8.359712119906284	Brain Transduction (LY6C1)	SVAE	-8.359712119906284	-8.359712119906284
KYASGPG	-8.821479279266182	-1	-8.821479279266182	Brain Transduction (LY6C1)	SVAE	-8.821479279266182	-8.821479279266182
KYASGSA	-8.23204827756034	0	-8.23204827756034	Brain Transduction (LY6C1)	SVAE	-8.23204827756034	-8.23204827756034
KYASGSG	-4.837964675302222	0	-4.837964675302222	Brain Transduction (LY6C1)	SVAE	-4.837964675302222	-4.837964675302222
KYASGSS	-4.085105142614503	0	-4.085105142614503	Brain Transduction (LY6C1)	SVAE	-4.085105142614503	-4.085105142614503
KYASSAA	-8.024692821520174	0	-8.024692821520174	Brain Transduction (LY6C1)	SVAE	-8.024692821520174	-8.024692821520174
KYASSAS	-5.086067587737994	0	-5.086067587737994	Brain Transduction (LY6C1)	SVAE	-5.086067587737994	-5.086067587737994
KYASSPG	-8.266235871432775	8	-8.266235871432775	Brain Transduction (LY6C1)	SVAE	-8.266235871432775	-8.266235871432775
KYASSSA	-9.564045375766977	0	-9.564045375766977	Brain Transduction (LY6C1)	SVAE	-9.564045375766977	-9.564045375766977
KYLGAAA	-3.015780484292584	0	-3.015780484292584	Brain Transduction (LY6C1)	SVAE	-3.015780484292584	-3.015780484292584
KYLGAAG	-8.727081079860312	0	-8.727081079860312	Brain Transduction (LY6C1)	SVAE	-8.727081079860312	-8.727081079860312
KYLGAAS	-10.433728699849944	0	-10.433728699849944	Brain Transduction (LY6C1)	SVAE	-10.433728699849944	-10.433728699849944
KYLGASA	-9.996318020362612	0	-9.996318020362612	Brain Transduction (LY6C1)	SVAE	-9.996318020362612	-9.996318020362612
KYLGASS	-2.7835689650716176	0	-2.7835689650716176	Brain Transduction (LY6C1)	SVAE	-2.7835689650716176	-2.7835689650716176
KYLGGAA	-8.923445383198505	0	-8.923445383198505	Brain Transduction (LY6C1)	SVAE	-8.923445383198505	-8.923445383198505
KYLGGAS	-8.666126551595088	0	-8.666126551595088	Brain Transduction (LY6C1)	SVAE	-8.666126551595088	-8.666126551595088
KYLGGSA	-3.512263298834972	0	-3.512263298834972	Brain Transduction (LY6C1)	SVAE	-3.512263298834972	-3.512263298834972
KYLGGSS	-7.462856137276819	0	-7.462856137276819	Brain Transduction (LY6C1)	SVAE	-7.462856137276819	-7.462856137276819
KYLGGST	-10.31018594493216	0	-10.31018594493216	Brain Transduction (LY6C1)	SVAE	-10.31018594493216	-10.31018594493216
KYLGSAA	-4.991942220499512	0	-4.991942220499512	Brain Transduction (LY6C1)	SVAE	-4.991942220499512	-4.991942220499512
KYLGSAG	-2.2573385005173368	0	-2.2573385005173368	Brain Transduction (LY6C1)	SVAE	-2.2573385005173368	-2.2573385005173368
KYLGSSA	-2.180049038116721	0	-2.180049038116721	Brain Transduction (LY6C1)	SVAE	-2.180049038116721	-2.180049038116721
KYLGSSG	-5.410853255849863	0	-5.410853255849863	Brain Transduction (LY6C1)	SVAE	-5.410853255849863	-5.410853255849863
KYLGSSS	-8.189981760703851	0	-8.189981760703851	Brain Transduction (LY6C1)	SVAE	-8.189981760703851	-8.189981760703851
KYLSGAA	-0.9388697383229192	0	-0.9388697383229192	Brain Transduction (LY6C1)	SVAE	-0.9388697383229192	-0.9388697383229192
KYLSGAG	-7.549079110487844	0	-7.549079110487844	Brain Transduction (LY6C1)	SVAE	-7.549079110487844	-7.549079110487844
KYLSGPG	-1.4801688328050346	-1	-1.4801688328050346	Brain Transduction (LY6C1)	SVAE	-1.4801688328050346	-1.4801688328050346
KYLSGSA	-9.65706656699109	0	-9.65706656699109	Brain Transduction (LY6C1)	SVAE	-9.65706656699109	-9.65706656699109
KYLSGSG	-2.1956908052360573	0	-2.1956908052360573	Brain Transduction (LY6C1)	SVAE	-2.1956908052360573	-2.1956908052360573
KYLSSAA	-4.021129449824451	0	-4.021129449824451	Brain Transduction (LY6C1)	SVAE	-4.021129449824451	-4.021129449824451
KYLSSPG	-9.611838236337093	8	-9.611838236337093	Brain Transduction (LY6C1)	SVAE	-9.611838236337093	-9.611838236337093
KYLSSSA	-3.741913284345156	0	-3.741913284345156	Brain Transduction (LY6C1)	SVAE	-3.741913284345156	-3.741913284345156
KYPGAAA	-7.284997024892716	0	-7.284997024892716	Brain Transduction (LY6C1)	SVAE	-7.284997024892716	-7.284997024892716
KYPGAAG	-8.501170999220097	0	-8.501170999220097	Brain Transduction (LY6C1)	SVAE	-8.501170999220097	-8.501170999220097
KYPGAAS	-4.1212457715121165	0	-4.1212457715121165	Brain Transduction (LY6C1)	SVAE	-4.1212457715121165	-4.1212457715121165
KYPGASA	-2.219660148419868	0	-2.219660148419868	Brain Transduction (LY6C1)	SVAE	-2.219660148419868	-2.219660148419868
KYPGASG	-7.96243062451025	0	-7.96243062451025	Brain Transduction (LY6C1)	SVAE	-7.96243062451025	-7.96243062451025
KYPGASS	-4.9836991168562745	0	-4.9836991168562745	Brain Transduction (LY6C1)	SVAE	-4.9836991168562745	-4.9836991168562745
KYPGAST	-4.77569208208633	0	-4.77569208208633	Brain Transduction (LY6C1)	SVAE	-4.77569208208633	-4.77569208208633
KYPGGAA	-2.9068124033417235	0	-2.9068124033417235	Brain Transduction (LY6C1)	SVAE	-2.9068124033417235	-2.9068124033417235
KYPGGAS	-4.404439074419916	0	-4.404439074419916	Brain Transduction (LY6C1)	SVAE	-4.404439074419916	-4.404439074419916
KYPGGSA	-7.011082952775673	0	-7.011082952775673	Brain Transduction (LY6C1)	SVAE	-7.011082952775673	-7.011082952775673
KYPGGSS	-2.0741133629134283	0	-2.0741133629134283	Brain Transduction (LY6C1)	SVAE	-2.0741133629134283	-2.0741133629134283
KYPGGST	-2.693732127161638	0	-2.693732127161638	Brain Transduction (LY6C1)	SVAE	-2.693732127161638	-2.693732127161638
KYPGLAS	-2.8895805333915137	0	-2.8895805333915137	Brain Transduction (LY6C1)	SVAE	-2.8895805333915137	-2.8895805333915137
KYPGLSA	-3.767094613107517	0	-3.767094613107517	Brain Transduction (LY6C1)	SVAE	-3.767094613107517	-3.767094613107517
KYPGLSS	-2.75964662592526	0	-2.75964662592526	Brain Transduction (LY6C1)	SVAE	-2.75964662592526	-2.75964662592526
KYPGSAA	-9.118464629870855	0	-9.118464629870855	Brain Transduction (LY6C1)	SVAE	-9.118464629870855	-9.118464629870855
KYPGSAS	-3.8449342059397535	0	-3.8449342059397535	Brain Transduction (LY6C1)	SVAE	-3.8449342059397535	-3.8449342059397535
KYPGSSA	-3.361478885882628	0	-3.361478885882628	Brain Transduction (LY6C1)	SVAE	-3.361478885882628	-3.361478885882628
KYPGSSS	-4.484169924627842	0	-4.484169924627842	Brain Transduction (LY6C1)	SVAE	-4.484169924627842	-4.484169924627842
KYPGSST	-2.596110519446681	0	-2.596110519446681	Brain Transduction (LY6C1)	SVAE	-2.596110519446681	-2.596110519446681
KYPLGSA	-8.323700088639438	0	-8.323700088639438	Brain Transduction (LY6C1)	SVAE	-8.323700088639438	-8.323700088639438
KYPSAAA	1.5664965893441896	0	1.5664965893441896	Brain Transduction (LY6C1)	SVAE	1.5664965893441896	1.5664965893441896
KYPSAAG	-3.605542010827684	-1	-3.605542010827684	Brain Transduction (LY6C1)	SVAE	-3.605542010827684	-3.605542010827684
KYPSAAS	-9.91417846085552	0	-9.91417846085552	Brain Transduction (LY6C1)	SVAE	-9.91417846085552	-9.91417846085552
KYPSASA	-6.878732373904202	0	-6.878732373904202	Brain Transduction (LY6C1)	SVAE	-6.878732373904202	-6.878732373904202
KYPSASG	-3.6582600178354334	0	-3.6582600178354334	Brain Transduction (LY6C1)	SVAE	-3.6582600178354334	-3.6582600178354334
KYPSGAA	-0.0975804070419204	0	-0.0975804070419204	Brain Transduction (LY6C1)	SVAE	-0.0975804070419204	-0.0975804070419204
KYPSGSA	-8.905734527186308	0	-8.905734527186308	Brain Transduction (LY6C1)	SVAE	-8.905734527186308	-8.905734527186308
KYPSSAG	-8.505091418848314	0	-8.505091418848314	Brain Transduction (LY6C1)	SVAE	-8.505091418848314	-8.505091418848314
KYPSSSG	-8.79499933332947	0	-8.79499933332947	Brain Transduction (LY6C1)	SVAE	-8.79499933332947	-8.79499933332947
KYSGAAG	-7.749285135600672	0	-7.749285135600672	Brain Transduction (LY6C1)	SVAE	-7.749285135600672	-7.749285135600672
KYSGASG	-8.165374523534362	0	-8.165374523534362	Brain Transduction (LY6C1)	SVAE	-8.165374523534362	-8.165374523534362
KYSGGAA	-8.219805329319794	0	-8.219805329319794	Brain Transduction (LY6C1)	SVAE	-8.219805329319794	-8.219805329319794
KYSGGAS	-7.753493747255971	0	-7.753493747255971	Brain Transduction (LY6C1)	SVAE	-7.753493747255971	-7.753493747255971
KYSGGSA	-7.551455409504594	0	-7.551455409504594	Brain Transduction (LY6C1)	SVAE	-7.551455409504594	-7.551455409504594
KYSGGSS	-9.144701248650996	0	-9.144701248650996	Brain Transduction (LY6C1)	SVAE	-9.144701248650996	-9.144701248650996
KYSGSAG	-3.039166838831944	0	-3.039166838831944	Brain Transduction (LY6C1)	SVAE	-3.039166838831944	-3.039166838831944
KYSGSSA	-3.8726410565053073	0	-3.8726410565053073	Brain Transduction (LY6C1)	SVAE	-3.8726410565053073	-3.8726410565053073
KYSGSSG	-4.637019341345006	0	-4.637019341345006	Brain Transduction (LY6C1)	SVAE	-4.637019341345006	-4.637019341345006
KYSLAAG	-3.663748698605896	0	-3.663748698605896	Brain Transduction (LY6C1)	SVAE	-3.663748698605896	-3.663748698605896
KYSLAPA	-8.432910800778558	0	-8.432910800778558	Brain Transduction (LY6C1)	SVAE	-8.432910800778558	-8.432910800778558
KYSLGAG	-8.96014238721921	0	-8.96014238721921	Brain Transduction (LY6C1)	SVAE	-8.96014238721921	-8.96014238721921
KYSLGPG	-2.8970445571507235	0	-2.8970445571507235	Brain Transduction (LY6C1)	SVAE	-2.8970445571507235	-2.8970445571507235
KYSLGSG	-10.122319152343682	0	-10.122319152343682	Brain Transduction (LY6C1)	SVAE	-10.122319152343682	-10.122319152343682
KYSLSSG	-8.720812753264264	9	-8.720812753264264	Brain Transduction (LY6C1)	SVAE	-8.720812753264264	-8.720812753264264
KYSSAAA	-9.111225496655408	0	-9.111225496655408	Brain Transduction (LY6C1)	SVAE	-9.111225496655408	-9.111225496655408
KYSSAPG	-9.62406298399486	3	-9.62406298399486	Brain Transduction (LY6C1)	SVAE	-9.62406298399486	-9.62406298399486
KYSSGAA	-10.434743234622871	0	-10.434743234622871	Brain Transduction (LY6C1)	SVAE	-10.434743234622871	-10.434743234622871
KYSSGAG	-3.354434878754537	0	-3.354434878754537	Brain Transduction (LY6C1)	SVAE	-3.354434878754537	-3.354434878754537
KYSSGPG	-9.320325772086589	1	-9.320325772086589	Brain Transduction (LY6C1)	SVAE	-9.320325772086589	-9.320325772086589
KYSSGSA	-3.878642779315493	0	-3.878642779315493	Brain Transduction (LY6C1)	SVAE	-3.878642779315493	-3.878642779315493
KYSSGSG	-8.688650018466012	0	-8.688650018466012	Brain Transduction (LY6C1)	SVAE	-8.688650018466012	-8.688650018466012
KYSSSAA	-8.426786439647762	0	-8.426786439647762	Brain Transduction (LY6C1)	SVAE	-8.426786439647762	-8.426786439647762
KYSSSPG	-7.749833034596762	8	-7.749833034596762	Brain Transduction (LY6C1)	SVAE	-7.749833034596762	-7.749833034596762
KYSSSSA	-9.062362303336108	0	-9.062362303336108	Brain Transduction (LY6C1)	SVAE	-9.062362303336108	-9.062362303336108
LAEGARW	-3.551893260870767	5	-3.551893260870767	Brain Transduction (LY6C1)	SVAE	-3.551893260870767	-3.551893260870767
LAEGARY	-0.8512640135041134	2	-0.8512640135041134	Brain Transduction (LY6C1)	SVAE	-0.8512640135041134	-0.8512640135041134
LAEGGRW	-5.402213481636813	5	-5.402213481636813	Brain Transduction (LY6C1)	SVAE	-5.402213481636813	-5.402213481636813
LAERGFS	0.0451579197704705	0	0.0451579197704705	Brain Transduction (LY6C1)	SVAE	0.0451579197704705	0.0451579197704705
LAERGSA	-7.63570665275522	0	-7.63570665275522	Brain Transduction (LY6C1)	SVAE	-7.63570665275522	-7.63570665275522
LAERGSS	-0.3301304610740072	0	-0.3301304610740072	Brain Transduction (LY6C1)	SVAE	-0.3301304610740072	-0.3301304610740072
LAERGSW	-10.87829385767557	0	-10.87829385767557	Brain Transduction (LY6C1)	SVAE	-10.87829385767557	-10.87829385767557
LAESGRW	-0.1305590851774221	5	-0.1305590851774221	Brain Transduction (LY6C1)	SVAE	-0.1305590851774221	-0.1305590851774221
LARGAGY	-7.685032135046421	0	-7.685032135046421	Brain Transduction (LY6C1)	SVAE	-7.685032135046421	-7.685032135046421
LARGGAA	-1.8826911810204496	0	-1.8826911810204496	Brain Transduction (LY6C1)	SVAE	-1.8826911810204496	-1.8826911810204496
LARGGFA	-7.751514280211645	0	-7.751514280211645	Brain Transduction (LY6C1)	SVAE	-7.751514280211645	-7.751514280211645
LARGGGA	-5.498585649843203	0	-5.498585649843203	Brain Transduction (LY6C1)	SVAE	-5.498585649843203	-5.498585649843203
LARGGSA	-3.442242082233364	0	-3.442242082233364	Brain Transduction (LY6C1)	SVAE	-3.442242082233364	-3.442242082233364
LARGGSS	-2.36149191003448	0	-2.36149191003448	Brain Transduction (LY6C1)	SVAE	-2.36149191003448	-2.36149191003448
LARGLSS	-0.0844493538049854	0	-0.0844493538049854	Brain Transduction (LY6C1)	SVAE	-0.0844493538049854	-0.0844493538049854
LARGSAA	-1.5465631864684408	0	-1.5465631864684408	Brain Transduction (LY6C1)	SVAE	-1.5465631864684408	-1.5465631864684408
LARGSAS	-0.5522267342350111	0	-0.5522267342350111	Brain Transduction (LY6C1)	SVAE	-0.5522267342350111	-0.5522267342350111
LARGSFA	-2.9501714580849203	0	-2.9501714580849203	Brain Transduction (LY6C1)	SVAE	-2.9501714580849203	-2.9501714580849203
LARGSGA	-6.726301808298806	0	-6.726301808298806	Brain Transduction (LY6C1)	SVAE	-6.726301808298806	-6.726301808298806
LARGSGY	-7.13870886445967	0	-7.13870886445967	Brain Transduction (LY6C1)	SVAE	-7.13870886445967	-7.13870886445967
LARGSSA	-4.128353083949576	0	-4.128353083949576	Brain Transduction (LY6C1)	SVAE	-4.128353083949576	-4.128353083949576
LARGSSS	-4.711267253239221	0	-4.711267253239221	Brain Transduction (LY6C1)	SVAE	-4.711267253239221	-4.711267253239221
LARLGSA	-2.920259381666211	0	-2.920259381666211	Brain Transduction (LY6C1)	SVAE	-2.920259381666211	-2.920259381666211
LARLGSS	-3.3809903804034027	0	-3.3809903804034027	Brain Transduction (LY6C1)	SVAE	-3.3809903804034027	-3.3809903804034027
LARSGFA	-3.237931453410409	0	-3.237931453410409	Brain Transduction (LY6C1)	SVAE	-3.237931453410409	-3.237931453410409
LARSSAA	-0.1848748316514606	0	-0.1848748316514606	Brain Transduction (LY6C1)	SVAE	-0.1848748316514606	-0.1848748316514606
LARSSGA	-9.172431726887693	-1	-9.172431726887693	Brain Transduction (LY6C1)	SVAE	-9.172431726887693	-9.172431726887693
LASLGSA	-7.5782690229445215	0	-7.5782690229445215	Brain Transduction (LY6C1)	SVAE	-7.5782690229445215	-7.5782690229445215
LASLGSS	-4.212753300008244	0	-4.212753300008244	Brain Transduction (LY6C1)	SVAE	-4.212753300008244	-4.212753300008244
LASLGST	-2.6515088277001078	0	-2.6515088277001078	Brain Transduction (LY6C1)	SVAE	-2.6515088277001078	-2.6515088277001078
LASRGAA	-8.98064481281584	0	-8.98064481281584	Brain Transduction (LY6C1)	SVAE	-8.98064481281584	-8.98064481281584
LASRGAS	-1.4235975991905423	0	-1.4235975991905423	Brain Transduction (LY6C1)	SVAE	-1.4235975991905423	-1.4235975991905423
LASRGFA	-8.898804108422066	0	-8.898804108422066	Brain Transduction (LY6C1)	SVAE	-8.898804108422066	-8.898804108422066
LASRGGY	-8.599754724895071	0	-8.599754724895071	Brain Transduction (LY6C1)	SVAE	-8.599754724895071	-8.599754724895071
LASRGSS	-5.258699120493705	0	-5.258699120493705	Brain Transduction (LY6C1)	SVAE	-5.258699120493705	-5.258699120493705
LASRGST	-10.6192949098438	0	-10.6192949098438	Brain Transduction (LY6C1)	SVAE	-10.6192949098438	-10.6192949098438
LASRGSY	-2.9343312716642296	0	-2.9343312716642296	Brain Transduction (LY6C1)	SVAE	-2.9343312716642296	-2.9343312716642296
LASRLSS	-8.123261397414076	0	-8.123261397414076	Brain Transduction (LY6C1)	SVAE	-8.123261397414076	-8.123261397414076
LAVGARY	-2.668920860155674	2	-2.668920860155674	Brain Transduction (LY6C1)	SVAE	-2.668920860155674	-2.668920860155674
LAVGGSS	-6.8937146776062495	0	-6.8937146776062495	Brain Transduction (LY6C1)	SVAE	-6.8937146776062495	-6.8937146776062495
LAVGGST	-1.76924693739672	0	-1.76924693739672	Brain Transduction (LY6C1)	SVAE	-1.76924693739672	-1.76924693739672
LAVGLAS	-2.58915592390259	0	-2.58915592390259	Brain Transduction (LY6C1)	SVAE	-2.58915592390259	-2.58915592390259
LAVGLSS	-0.5313173383881229	0	-0.5313173383881229	Brain Transduction (LY6C1)	SVAE	-0.5313173383881229	-0.5313173383881229
LAVGLST	-1.5410736129172848	0	-1.5410736129172848	Brain Transduction (LY6C1)	SVAE	-1.5410736129172848	-1.5410736129172848
LAVGSST	-4.982590516763667	0	-4.982590516763667	Brain Transduction (LY6C1)	SVAE	-4.982590516763667	-4.982590516763667
LAVGSSY	-7.181674321818705	0	-7.181674321818705	Brain Transduction (LY6C1)	SVAE	-7.181674321818705	-7.181674321818705
LAVLGSS	-8.822567581492645	0	-8.822567581492645	Brain Transduction (LY6C1)	SVAE	-8.822567581492645	-8.822567581492645
LAVRGAS	-2.98057728875656	0	-2.98057728875656	Brain Transduction (LY6C1)	SVAE	-2.98057728875656	-2.98057728875656
LAVRGSA	-8.318474829318685	0	-8.318474829318685	Brain Transduction (LY6C1)	SVAE	-8.318474829318685	-8.318474829318685
LAVRGSS	-2.582139365043276	0	-2.582139365043276	Brain Transduction (LY6C1)	SVAE	-2.582139365043276	-2.582139365043276
LAVRGST	-10.10084876560685	0	-10.10084876560685	Brain Transduction (LY6C1)	SVAE	-10.10084876560685	-10.10084876560685
LAVRLAS	-8.305665254729952	0	-8.305665254729952	Brain Transduction (LY6C1)	SVAE	-8.305665254729952	-8.305665254729952
LAVRLSS	-10.388232375520328	0	-10.388232375520328	Brain Transduction (LY6C1)	SVAE	-10.388232375520328	-10.388232375520328
LAYGGAS	-2.8107635135011755	0	-2.8107635135011755	Brain Transduction (LY6C1)	SVAE	-2.8107635135011755	-2.8107635135011755
LAYGGSS	-3.726228243432268	0	-3.726228243432268	Brain Transduction (LY6C1)	SVAE	-3.726228243432268	-3.726228243432268
LAYGGST	0.2306248335671653	0	0.2306248335671653	Brain Transduction (LY6C1)	SVAE	0.2306248335671653	0.2306248335671653
LAYGLAS	-1.0610965700556718	0	-1.0610965700556718	Brain Transduction (LY6C1)	SVAE	-1.0610965700556718	-1.0610965700556718
LAYGLSS	1.2996080351821266	0	1.2996080351821266	Brain Transduction (LY6C1)	SVAE	1.2996080351821266	1.2996080351821266
LAYGSSS	-2.3499298823662294	0	-2.3499298823662294	Brain Transduction (LY6C1)	SVAE	-2.3499298823662294	-2.3499298823662294
LAYGSST	0.3965262567978698	0	0.3965262567978698	Brain Transduction (LY6C1)	SVAE	0.3965262567978698	0.3965262567978698
LAYSGAS	-2.473335530956468	0	-2.473335530956468	Brain Transduction (LY6C1)	SVAE	-2.473335530956468	-2.473335530956468
LAYSGAT	-10.453621361231882	0	-10.453621361231882	Brain Transduction (LY6C1)	SVAE	-10.453621361231882	-10.453621361231882
LAYSGSA	-3.439178710352776	0	-3.439178710352776	Brain Transduction (LY6C1)	SVAE	-3.439178710352776	-3.439178710352776
LAYSGSS	-2.4074594502264413	0	-2.4074594502264413	Brain Transduction (LY6C1)	SVAE	-2.4074594502264413	-2.4074594502264413
LAYSGST	-0.9576663050135482	0	-0.9576663050135482	Brain Transduction (LY6C1)	SVAE	-0.9576663050135482	-0.9576663050135482
LFAADET	-3.2986070868231483	0	-3.2986070868231483	Brain Transduction (LY6C1)	SVAE	-3.2986070868231483	-3.2986070868231483
LFAAEAQ	-9.183281492558889	0	-9.183281492558889	Brain Transduction (LY6C1)	SVAE	-9.183281492558889	-9.183281492558889
LFAAEAS	0.1926839934660132	0	0.1926839934660132	Brain Transduction (LY6C1)	SVAE	0.1926839934660132	0.1926839934660132
LFAGEAT	-2.626876772202258	0	-2.626876772202258	Brain Transduction (LY6C1)	SVAE	-2.626876772202258	-2.626876772202258
LFAGEST	-3.2565444018149825	0	-3.2565444018149825	Brain Transduction (LY6C1)	SVAE	-3.2565444018149825	-3.2565444018149825
LFAGEVL	-0.3982191441407682	0	-0.3982191441407682	Brain Transduction (LY6C1)	SVAE	-0.3982191441407682	-0.3982191441407682
LFAGGAM	-11.157021148213843	0	-11.157021148213843	Brain Transduction (LY6C1)	SVAE	-11.157021148213843	-11.157021148213843
LFAGGAQ	-3.231544257415503	0	-3.231544257415503	Brain Transduction (LY6C1)	SVAE	-3.231544257415503	-3.231544257415503
LFAGGAS	-8.031073357278865	0	-8.031073357278865	Brain Transduction (LY6C1)	SVAE	-8.031073357278865	-8.031073357278865
LFAGGSQ	-2.2646488949615646	0	-2.2646488949615646	Brain Transduction (LY6C1)	SVAE	-2.2646488949615646	-2.2646488949615646
LFAGLAS	0.3005293479574722	0	0.3005293479574722	Brain Transduction (LY6C1)	SVAE	0.3005293479574722	0.3005293479574722
LFAGLSS	1.1039977492125737	0	1.1039977492125737	Brain Transduction (LY6C1)	SVAE	1.1039977492125737	1.1039977492125737
LFAGRAQ	1.3653563361036891	0	1.3653563361036891	Brain Transduction (LY6C1)	SVAE	1.3653563361036891	1.3653563361036891
LFAGRSQ	-4.471269420231103	0	-4.471269420231103	Brain Transduction (LY6C1)	SVAE	-4.471269420231103	-4.471269420231103
LFAGRSS	-9.399558602555445	0	-9.399558602555445	Brain Transduction (LY6C1)	SVAE	-9.399558602555445	-9.399558602555445
LFAGSAQ	-1.7959359849725325	0	-1.7959359849725325	Brain Transduction (LY6C1)	SVAE	-1.7959359849725325	-1.7959359849725325
LFAGSAS	-6.351988865212712	0	-6.351988865212712	Brain Transduction (LY6C1)	SVAE	-6.351988865212712	-6.351988865212712
LFAGSSS	-8.471213146635192	0	-8.471213146635192	Brain Transduction (LY6C1)	SVAE	-8.471213146635192	-8.471213146635192
LFAGSST	-1.3453247855304966	0	-1.3453247855304966	Brain Transduction (LY6C1)	SVAE	-1.3453247855304966	-1.3453247855304966
LFAHGAA	-2.467382649571288	0	-2.467382649571288	Brain Transduction (LY6C1)	SVAE	-2.467382649571288	-2.467382649571288
LFAHGAM	-8.392159984553592	0	-8.392159984553592	Brain Transduction (LY6C1)	SVAE	-8.392159984553592	-8.392159984553592
LFAHGAT	-7.7561950900151695	0	-7.7561950900151695	Brain Transduction (LY6C1)	SVAE	-7.7561950900151695	-7.7561950900151695
LFAHGSA	1.7274804256355665	0	1.7274804256355665	Brain Transduction (LY6C1)	SVAE	1.7274804256355665	1.7274804256355665
LFAHGSM	-0.6470981795147107	0	-0.6470981795147107	Brain Transduction (LY6C1)	SVAE	-0.6470981795147107	-0.6470981795147107
LFAHGSS	-1.429959399494779	0	-1.429959399494779	Brain Transduction (LY6C1)	SVAE	-1.429959399494779	-1.429959399494779
LFAHGST	-3.212067656829995	0	-3.212067656829995	Brain Transduction (LY6C1)	SVAE	-3.212067656829995	-3.212067656829995
LFAPDES	-8.66195092456648	0	-8.66195092456648	Brain Transduction (LY6C1)	SVAE	-8.66195092456648	-8.66195092456648
LFAPEAS	-10.293317906360423	0	-10.293317906360423	Brain Transduction (LY6C1)	SVAE	-10.293317906360423	-10.293317906360423
LFAPESS	0.147153298533495	0	0.147153298533495	Brain Transduction (LY6C1)	SVAE	0.147153298533495	0.147153298533495
LFARGAA	-8.275392367450847	0	-8.275392367450847	Brain Transduction (LY6C1)	SVAE	-8.275392367450847	-8.275392367450847
LFARGAQ	-8.115490616473231	0	-8.115490616473231	Brain Transduction (LY6C1)	SVAE	-8.115490616473231	-8.115490616473231
LFARGAS	-0.904048690037775	0	-0.904048690037775	Brain Transduction (LY6C1)	SVAE	-0.904048690037775	-0.904048690037775
LFARGAT	-8.62627344729508	0	-8.62627344729508	Brain Transduction (LY6C1)	SVAE	-8.62627344729508	-8.62627344729508
LFARGSA	0.4535644164011897	0	0.4535644164011897	Brain Transduction (LY6C1)	SVAE	0.4535644164011897	0.4535644164011897
LFARGSS	-3.2244502132525903	0	-3.2244502132525903	Brain Transduction (LY6C1)	SVAE	-3.2244502132525903	-3.2244502132525903
LFARGST	1.4807986995665772	0	1.4807986995665772	Brain Transduction (LY6C1)	SVAE	1.4807986995665772	1.4807986995665772
LFASGAQ	-1.7862288836168476	0	-1.7862288836168476	Brain Transduction (LY6C1)	SVAE	-1.7862288836168476	-1.7862288836168476
LFASGAS	-1.0958075565371688	0	-1.0958075565371688	Brain Transduction (LY6C1)	SVAE	-1.0958075565371688	-1.0958075565371688
LFASGSQ	-10.109135730991117	0	-10.109135730991117	Brain Transduction (LY6C1)	SVAE	-10.109135730991117	-10.109135730991117
LFASGSS	-2.103140888204905	0	-2.103140888204905	Brain Transduction (LY6C1)	SVAE	-2.103140888204905	-2.103140888204905
LFASGST	-2.6761339203729886	0	-2.6761339203729886	Brain Transduction (LY6C1)	SVAE	-2.6761339203729886	-2.6761339203729886
LFLGGST	3.889566759613368	0	3.889566759613368	Brain Transduction (LY6C1)	SVAE	3.889566759613368	3.889566759613368
LFLGSSS	-8.28813328414722	0	-8.28813328414722	Brain Transduction (LY6C1)	SVAE	-8.28813328414722	-8.28813328414722
LFLSGSA	-2.2812000114781594	0	-2.2812000114781594	Brain Transduction (LY6C1)	SVAE	-2.2812000114781594	-2.2812000114781594
LFLSGSS	-2.2636520211216657	0	-2.2636520211216657	Brain Transduction (LY6C1)	SVAE	-2.2636520211216657	-2.2636520211216657
LFPADAS	-2.460807083902776	0	-2.460807083902776	Brain Transduction (LY6C1)	SVAE	-2.460807083902776	-2.460807083902776
LFPADSL	-10.160759095659092	0	-10.160759095659092	Brain Transduction (LY6C1)	SVAE	-10.160759095659092	-10.160759095659092
LFPADSS	-2.7685338521706115	0	-2.7685338521706115	Brain Transduction (LY6C1)	SVAE	-2.7685338521706115	-2.7685338521706115
LFPAEAQ	-8.679064252245553	0	-8.679064252245553	Brain Transduction (LY6C1)	SVAE	-8.679064252245553	-8.679064252245553
LFPAEAS	-1.85100802266148	0	-1.85100802266148	Brain Transduction (LY6C1)	SVAE	-1.85100802266148	-1.85100802266148
LFPAESS	-9.628865691549464	0	-9.628865691549464	Brain Transduction (LY6C1)	SVAE	-9.628865691549464	-9.628865691549464
LFPGAAA	-3.1479901796865595	0	-3.1479901796865595	Brain Transduction (LY6C1)	SVAE	-3.1479901796865595	-3.1479901796865595
LFPGAAT	-3.1784477199324868	0	-3.1784477199324868	Brain Transduction (LY6C1)	SVAE	-3.1784477199324868	-3.1784477199324868
LFPGASA	-8.297416225925799	0	-8.297416225925799	Brain Transduction (LY6C1)	SVAE	-8.297416225925799	-8.297416225925799
LFPGAST	-2.0205643452749347	0	-2.0205643452749347	Brain Transduction (LY6C1)	SVAE	-2.0205643452749347	-2.0205643452749347
LFPGDAS	-3.724520791326816	0	-3.724520791326816	Brain Transduction (LY6C1)	SVAE	-3.724520791326816	-3.724520791326816
LFPGDEQ	-9.224982062431495	0	-9.224982062431495	Brain Transduction (LY6C1)	SVAE	-9.224982062431495	-9.224982062431495
LFPGDSS	-1.1587100444257756	0	-1.1587100444257756	Brain Transduction (LY6C1)	SVAE	-1.1587100444257756	-1.1587100444257756
LFPGDST	-10.446702361018074	0	-10.446702361018074	Brain Transduction (LY6C1)	SVAE	-10.446702361018074	-10.446702361018074
LFPGDVS	-7.6214590516049725	0	-7.6214590516049725	Brain Transduction (LY6C1)	SVAE	-7.6214590516049725	-7.6214590516049725
LFPGEAQ	-1.6047350721970473	0	-1.6047350721970473	Brain Transduction (LY6C1)	SVAE	-1.6047350721970473	-1.6047350721970473
LFPGEAT	-3.505175861487526	0	-3.505175861487526	Brain Transduction (LY6C1)	SVAE	-3.505175861487526	-3.505175861487526
LFPGEET	-10.336035142678163	0	-10.336035142678163	Brain Transduction (LY6C1)	SVAE	-10.336035142678163	-10.336035142678163
LFPGEST	-9.07060090899525	0	-9.07060090899525	Brain Transduction (LY6C1)	SVAE	-9.07060090899525	-9.07060090899525
LFPGEVL	-9.131739313120082	0	-9.131739313120082	Brain Transduction (LY6C1)	SVAE	-9.131739313120082	-9.131739313120082
LFPGEVT	-9.037980486257334	0	-9.037980486257334	Brain Transduction (LY6C1)	SVAE	-9.037980486257334	-9.037980486257334
LFPGFSS	3.2024970348141943	0	3.2024970348141943	Brain Transduction (LY6C1)	SVAE	3.2024970348141943	3.2024970348141943
LFPGGAA	-1.4009573075172768	0	-1.4009573075172768	Brain Transduction (LY6C1)	SVAE	-1.4009573075172768	-1.4009573075172768
LFPGGAM	-2.717355334820315	0	-2.717355334820315	Brain Transduction (LY6C1)	SVAE	-2.717355334820315	-2.717355334820315
LFPGGSA	0.3551366049407968	0	0.3551366049407968	Brain Transduction (LY6C1)	SVAE	0.3551366049407968	0.3551366049407968
LFPGGSM	-3.0774237322787177	0	-3.0774237322787177	Brain Transduction (LY6C1)	SVAE	-3.0774237322787177	-3.0774237322787177
LFPGLAQ	2.810604342955064	0	2.810604342955064	Brain Transduction (LY6C1)	SVAE	2.810604342955064	2.810604342955064
LFPGLAS	-7.300418658242363	0	-7.300418658242363	Brain Transduction (LY6C1)	SVAE	-7.300418658242363	-7.300418658242363
LFPGLSA	-0.4317969645075488	0	-0.4317969645075488	Brain Transduction (LY6C1)	SVAE	-0.4317969645075488	-0.4317969645075488
LFPGLSS	-2.444693608978204	0	-2.444693608978204	Brain Transduction (LY6C1)	SVAE	-2.444693608978204	-2.444693608978204
LFPGLST	0.6532907554485518	0	0.6532907554485518	Brain Transduction (LY6C1)	SVAE	0.6532907554485518	0.6532907554485518
LFPGSAA	-1.9195479750905184	0	-1.9195479750905184	Brain Transduction (LY6C1)	SVAE	-1.9195479750905184	-1.9195479750905184
LFPGSAS	-2.4202457440667504	0	-2.4202457440667504	Brain Transduction (LY6C1)	SVAE	-2.4202457440667504	-2.4202457440667504
LFPGSAT	-3.2148974569276536	0	-3.2148974569276536	Brain Transduction (LY6C1)	SVAE	-3.2148974569276536	-3.2148974569276536
LFPGSSA	-1.393941367432544	0	-1.393941367432544	Brain Transduction (LY6C1)	SVAE	-1.393941367432544	-1.393941367432544
LFPGSSS	-2.495570192843695	0	-2.495570192843695	Brain Transduction (LY6C1)	SVAE	-2.495570192843695	-2.495570192843695
LFPGSST	0.929229031973576	0	0.929229031973576	Brain Transduction (LY6C1)	SVAE	0.929229031973576	0.929229031973576
LFPGYAS	-1.9176463012314893	0	-1.9176463012314893	Brain Transduction (LY6C1)	SVAE	-1.9176463012314893	-1.9176463012314893
LFPGYSS	1.0046101179068954	0	1.0046101179068954	Brain Transduction (LY6C1)	SVAE	1.0046101179068954	1.0046101179068954
LFPHGAA	-9.166179786607511	0	-9.166179786607511	Brain Transduction (LY6C1)	SVAE	-9.166179786607511	-9.166179786607511
LFPHGAM	-9.267051695485412	0	-9.267051695485412	Brain Transduction (LY6C1)	SVAE	-9.267051695485412	-9.267051695485412
LFPHGAS	-8.087607539353032	0	-8.087607539353032	Brain Transduction (LY6C1)	SVAE	-8.087607539353032	-8.087607539353032
LFPHGAT	-8.544542077835496	0	-8.544542077835496	Brain Transduction (LY6C1)	SVAE	-8.544542077835496	-8.544542077835496
LFPHGSA	-9.282899523243662	0	-9.282899523243662	Brain Transduction (LY6C1)	SVAE	-9.282899523243662	-9.282899523243662
LFPHGSM	-10.10893448362751	0	-10.10893448362751	Brain Transduction (LY6C1)	SVAE	-10.10893448362751	-10.10893448362751
LFPHGSS	-10.45658225671833	0	-10.45658225671833	Brain Transduction (LY6C1)	SVAE	-10.45658225671833	-10.45658225671833
LFPHGST	-1.752115006550742	0	-1.752115006550742	Brain Transduction (LY6C1)	SVAE	-1.752115006550742	-1.752115006550742
LFPPDAL	-9.120065851776364	0	-9.120065851776364	Brain Transduction (LY6C1)	SVAE	-9.120065851776364	-9.120065851776364
LFPPDAT	-9.321085560205743	0	-9.321085560205743	Brain Transduction (LY6C1)	SVAE	-9.321085560205743	-9.321085560205743
LFPPDET	-2.38633550397429	0	-2.38633550397429	Brain Transduction (LY6C1)	SVAE	-2.38633550397429	-2.38633550397429
LFPPEAQ	-1.0697255204949443	0	-1.0697255204949443	Brain Transduction (LY6C1)	SVAE	-1.0697255204949443	-1.0697255204949443
LFPPEAS	-9.70373392444888	0	-9.70373392444888	Brain Transduction (LY6C1)	SVAE	-9.70373392444888	-9.70373392444888
LFPPEAT	-8.466455868115014	0	-8.466455868115014	Brain Transduction (LY6C1)	SVAE	-8.466455868115014	-8.466455868115014
LFPPESS	-1.0476293826839542	0	-1.0476293826839542	Brain Transduction (LY6C1)	SVAE	-1.0476293826839542	-1.0476293826839542
LFPPEST	-1.077820376008971	0	-1.077820376008971	Brain Transduction (LY6C1)	SVAE	-1.077820376008971	-1.077820376008971
LFPPLSS	-7.436683790241221	0	-7.436683790241221	Brain Transduction (LY6C1)	SVAE	-7.436683790241221	-7.436683790241221
LFPRAAS	-9.479566890253462	0	-9.479566890253462	Brain Transduction (LY6C1)	SVAE	-9.479566890253462	-9.479566890253462
LFPRGAS	-0.0064735816318221	0	-0.0064735816318221	Brain Transduction (LY6C1)	SVAE	-0.0064735816318221	-0.0064735816318221
LFPRGAT	-0.0925079843109588	0	-0.0925079843109588	Brain Transduction (LY6C1)	SVAE	-0.0925079843109588	-0.0925079843109588
LFPRGSA	-8.003757689295579	0	-8.003757689295579	Brain Transduction (LY6C1)	SVAE	-8.003757689295579	-8.003757689295579
LFPRGSS	-3.075014424271024	0	-3.075014424271024	Brain Transduction (LY6C1)	SVAE	-3.075014424271024	-3.075014424271024
LFPRSAS	-6.452388057790747	0	-6.452388057790747	Brain Transduction (LY6C1)	SVAE	-6.452388057790747	-6.452388057790747
LFPSGAS	-1.2342649648026038	0	-1.2342649648026038	Brain Transduction (LY6C1)	SVAE	-1.2342649648026038	-1.2342649648026038
LFPSGSS	-8.29396573676053	0	-8.29396573676053	Brain Transduction (LY6C1)	SVAE	-8.29396573676053	-8.29396573676053
LFPSGST	-0.2850992411470404	0	-0.2850992411470404	Brain Transduction (LY6C1)	SVAE	-0.2850992411470404	-0.2850992411470404
LFRGGAA	-2.718836227706577	0	-2.718836227706577	Brain Transduction (LY6C1)	SVAE	-2.718836227706577	-2.718836227706577
LFRGGAQ	-1.4660845099788276	0	-1.4660845099788276	Brain Transduction (LY6C1)	SVAE	-1.4660845099788276	-1.4660845099788276
LFRGGAS	-9.755529432731135	0	-9.755529432731135	Brain Transduction (LY6C1)	SVAE	-9.755529432731135	-9.755529432731135
LFRGGSA	-6.3371158431186005	0	-6.3371158431186005	Brain Transduction (LY6C1)	SVAE	-6.3371158431186005	-6.3371158431186005
LFRGGSQ	0.8590840607177489	0	0.8590840607177489	Brain Transduction (LY6C1)	SVAE	0.8590840607177489	0.8590840607177489
LFRGGSS	-8.50595417322315	0	-8.50595417322315	Brain Transduction (LY6C1)	SVAE	-8.50595417322315	-8.50595417322315
LFRGSAQ	-7.9363976190164385	0	-7.9363976190164385	Brain Transduction (LY6C1)	SVAE	-7.9363976190164385	-7.9363976190164385
LFRGSSS	-9.295470934590483	0	-9.295470934590483	Brain Transduction (LY6C1)	SVAE	-9.295470934590483	-9.295470934590483
LFSADEL	-10.04662066255722	11	-10.04662066255722	Brain Transduction (LY6C1)	SVAE	-10.04662066255722	-10.04662066255722
LFSADSL	-7.967331230631973	0	-7.967331230631973	Brain Transduction (LY6C1)	SVAE	-7.967331230631973	-7.967331230631973
LFSADSS	-9.325702621743815	0	-9.325702621743815	Brain Transduction (LY6C1)	SVAE	-9.325702621743815	-9.325702621743815
LFSAEAS	-10.693683975321331	0	-10.693683975321331	Brain Transduction (LY6C1)	SVAE	-10.693683975321331	-10.693683975321331
LFSAESL	-1.7575590474347071	0	-1.7575590474347071	Brain Transduction (LY6C1)	SVAE	-1.7575590474347071	-1.7575590474347071
LFSAESS	-2.702835108472056	0	-2.702835108472056	Brain Transduction (LY6C1)	SVAE	-2.702835108472056	-2.702835108472056
LFSAEST	-8.240444004278974	0	-8.240444004278974	Brain Transduction (LY6C1)	SVAE	-8.240444004278974	-8.240444004278974
LFSGAAS	-3.2224905782272737	0	-3.2224905782272737	Brain Transduction (LY6C1)	SVAE	-3.2224905782272737	-3.2224905782272737
LFSGAAT	-1.5171546402856455	0	-1.5171546402856455	Brain Transduction (LY6C1)	SVAE	-1.5171546402856455	-1.5171546402856455
LFSGAST	-8.279080183688388	0	-8.279080183688388	Brain Transduction (LY6C1)	SVAE	-8.279080183688388	-8.279080183688388
LFSGDAL	-2.895557239161779	0	-2.895557239161779	Brain Transduction (LY6C1)	SVAE	-2.895557239161779	-2.895557239161779
LFSGDSS	-2.579779204069628	0	-2.579779204069628	Brain Transduction (LY6C1)	SVAE	-2.579779204069628	-2.579779204069628
LFSGEAL	-7.933301465478826	0	-7.933301465478826	Brain Transduction (LY6C1)	SVAE	-7.933301465478826	-7.933301465478826
LFSGEAQ	-9.053679412066565	0	-9.053679412066565	Brain Transduction (LY6C1)	SVAE	-9.053679412066565	-9.053679412066565
LFSGEAS	-2.1525980949385213	0	-2.1525980949385213	Brain Transduction (LY6C1)	SVAE	-2.1525980949385213	-2.1525980949385213
LFSGEAT	2.129659362417948	0	2.129659362417948	Brain Transduction (LY6C1)	SVAE	2.129659362417948	2.129659362417948
LFSGESL	-10.356359598652585	0	-10.356359598652585	Brain Transduction (LY6C1)	SVAE	-10.356359598652585	-10.356359598652585
LFSGESQ	-3.6702619673312338	0	-3.6702619673312338	Brain Transduction (LY6C1)	SVAE	-3.6702619673312338	-3.6702619673312338
LFSGESS	-2.0179192727285757	0	-2.0179192727285757	Brain Transduction (LY6C1)	SVAE	-2.0179192727285757	-2.0179192727285757
LFSGEST	-2.3265621203829503	0	-2.3265621203829503	Brain Transduction (LY6C1)	SVAE	-2.3265621203829503	-2.3265621203829503
LFSGEVL	-9.151228779314458	0	-9.151228779314458	Brain Transduction (LY6C1)	SVAE	-9.151228779314458	-9.151228779314458
LFSGGAM	-3.2416865622353304	0	-3.2416865622353304	Brain Transduction (LY6C1)	SVAE	-3.2416865622353304	-3.2416865622353304
LFSGGAQ	-3.7379844394027337	0	-3.7379844394027337	Brain Transduction (LY6C1)	SVAE	-3.7379844394027337	-3.7379844394027337
LFSGGAS	-4.57046372784974	0	-4.57046372784974	Brain Transduction (LY6C1)	SVAE	-4.57046372784974	-4.57046372784974
LFSGGAT	-4.34200510180205	0	-4.34200510180205	Brain Transduction (LY6C1)	SVAE	-4.34200510180205	-4.34200510180205
LFSGGSA	-9.822009598943456	0	-9.822009598943456	Brain Transduction (LY6C1)	SVAE	-9.822009598943456	-9.822009598943456
LFSGGSM	-3.604149212952636	0	-3.604149212952636	Brain Transduction (LY6C1)	SVAE	-3.604149212952636	-3.604149212952636
LFSGGSQ	-8.85789598906186	0	-8.85789598906186	Brain Transduction (LY6C1)	SVAE	-8.85789598906186	-8.85789598906186
LFSGGSS	-1.1068501454166035	0	-1.1068501454166035	Brain Transduction (LY6C1)	SVAE	-1.1068501454166035	-1.1068501454166035
LFSGGST	-8.49534213801007	0	-8.49534213801007	Brain Transduction (LY6C1)	SVAE	-8.49534213801007	-8.49534213801007
LFSGLAQ	1.2812754309720626	0	1.2812754309720626	Brain Transduction (LY6C1)	SVAE	1.2812754309720626	1.2812754309720626
LFSGLAS	-5.622276001934694	0	-5.622276001934694	Brain Transduction (LY6C1)	SVAE	-5.622276001934694	-5.622276001934694
LFSGLSQ	2.5752269613652348	0	2.5752269613652348	Brain Transduction (LY6C1)	SVAE	2.5752269613652348	2.5752269613652348
LFSGLSS	0.0134053306517763	0	0.0134053306517763	Brain Transduction (LY6C1)	SVAE	0.0134053306517763	0.0134053306517763
LFSGLST	-1.333035798761622	0	-1.333035798761622	Brain Transduction (LY6C1)	SVAE	-1.333035798761622	-1.333035798761622
LFSGSAQ	-0.6450719404950096	0	-0.6450719404950096	Brain Transduction (LY6C1)	SVAE	-0.6450719404950096	-0.6450719404950096
LFSGSAS	-3.5848675882440606	0	-3.5848675882440606	Brain Transduction (LY6C1)	SVAE	-3.5848675882440606	-3.5848675882440606
LFSGSAT	-2.9968498386300837	0	-2.9968498386300837	Brain Transduction (LY6C1)	SVAE	-2.9968498386300837	-2.9968498386300837
LFSGSSA	-2.336560131707927	0	-2.336560131707927	Brain Transduction (LY6C1)	SVAE	-2.336560131707927	-2.336560131707927
LFSGSSQ	-4.136003917717715	0	-4.136003917717715	Brain Transduction (LY6C1)	SVAE	-4.136003917717715	-4.136003917717715
LFSGSSS	-3.221288615361429	0	-3.221288615361429	Brain Transduction (LY6C1)	SVAE	-3.221288615361429	-3.221288615361429
LFSGSST	-1.2225745681663989	0	-1.2225745681663989	Brain Transduction (LY6C1)	SVAE	-1.2225745681663989	-1.2225745681663989
LFSGYES	-10.731259607844372	0	-10.731259607844372	Brain Transduction (LY6C1)	SVAE	-10.731259607844372	-10.731259607844372
LFSHGAA	-0.7478380272224159	0	-0.7478380272224159	Brain Transduction (LY6C1)	SVAE	-0.7478380272224159	-0.7478380272224159
LFSHGAT	-1.0057868793677571	0	-1.0057868793677571	Brain Transduction (LY6C1)	SVAE	-1.0057868793677571	-1.0057868793677571
LFSHGST	-0.460722228347378	0	-0.460722228347378	Brain Transduction (LY6C1)	SVAE	-0.460722228347378	-0.460722228347378
LFSLDET	-9.881494638479484	0	-9.881494638479484	Brain Transduction (LY6C1)	SVAE	-9.881494638479484	-9.881494638479484
LFSLEET	-10.873388350415206	0	-10.873388350415206	Brain Transduction (LY6C1)	SVAE	-10.873388350415206	-10.873388350415206
LFSLGAA	-0.9360724293684448	0	-0.9360724293684448	Brain Transduction (LY6C1)	SVAE	-0.9360724293684448	-0.9360724293684448
LFSLGSA	-9.057588638329136	0	-9.057588638329136	Brain Transduction (LY6C1)	SVAE	-9.057588638329136	-9.057588638329136
LFSPDAS	-3.036435688044316	0	-3.036435688044316	Brain Transduction (LY6C1)	SVAE	-3.036435688044316	-3.036435688044316
LFSPDAT	-10.181659712271856	0	-10.181659712271856	Brain Transduction (LY6C1)	SVAE	-10.181659712271856	-10.181659712271856
LFSPDSL	-8.687373064690743	0	-8.687373064690743	Brain Transduction (LY6C1)	SVAE	-8.687373064690743	-8.687373064690743
LFSPDST	-8.667698321176886	0	-8.667698321176886	Brain Transduction (LY6C1)	SVAE	-8.667698321176886	-8.667698321176886
LFSPEAS	-3.7987970730520586	0	-3.7987970730520586	Brain Transduction (LY6C1)	SVAE	-3.7987970730520586	-3.7987970730520586
LFSPESS	-9.54452298156648	0	-9.54452298156648	Brain Transduction (LY6C1)	SVAE	-9.54452298156648	-9.54452298156648
LFSRGAS	-2.9474222600268294	0	-2.9474222600268294	Brain Transduction (LY6C1)	SVAE	-2.9474222600268294	-2.9474222600268294
LFSRGAT	-1.582034495988925	0	-1.582034495988925	Brain Transduction (LY6C1)	SVAE	-1.582034495988925	-1.582034495988925
LFSRGSA	-9.451102524389968	0	-9.451102524389968	Brain Transduction (LY6C1)	SVAE	-9.451102524389968	-9.451102524389968
LFSSGAQ	-0.5137271355202646	0	-0.5137271355202646	Brain Transduction (LY6C1)	SVAE	-0.5137271355202646	-0.5137271355202646
LFSSGSQ	-3.694834352514924	0	-3.694834352514924	Brain Transduction (LY6C1)	SVAE	-3.694834352514924	-3.694834352514924
LFSSGSS	-3.614936547052395	0	-3.614936547052395	Brain Transduction (LY6C1)	SVAE	-3.614936547052395	-3.614936547052395
LFSSGST	-2.744573952886714	0	-2.744573952886714	Brain Transduction (LY6C1)	SVAE	-2.744573952886714	-2.744573952886714
LFVAEEQ	-9.587907354549328	0	-9.587907354549328	Brain Transduction (LY6C1)	SVAE	-9.587907354549328	-9.587907354549328
LFVGESS	0.4418693029539637	0	0.4418693029539637	Brain Transduction (LY6C1)	SVAE	0.4418693029539637	0.4418693029539637
LFVPDES	-9.993219310982711	0	-9.993219310982711	Brain Transduction (LY6C1)	SVAE	-9.993219310982711	-9.993219310982711
LFVPDSS	-4.886679086190551	0	-4.886679086190551	Brain Transduction (LY6C1)	SVAE	-4.886679086190551	-4.886679086190551
LGAGDSS	-1.225989306979048	0	-1.225989306979048	Brain Transduction (LY6C1)	SVAE	-1.225989306979048	-1.225989306979048
LGAGDST	-8.582613443133551	0	-8.582613443133551	Brain Transduction (LY6C1)	SVAE	-8.582613443133551	-8.582613443133551
LGAGLAQ	-0.906753015211345	0	-0.906753015211345	Brain Transduction (LY6C1)	SVAE	-0.906753015211345	-0.906753015211345
LGAGLSQ	-3.0123328264172358	0	-3.0123328264172358	Brain Transduction (LY6C1)	SVAE	-3.0123328264172358	-3.0123328264172358
LGAGLSS	-1.7984857614295635	0	-1.7984857614295635	Brain Transduction (LY6C1)	SVAE	-1.7984857614295635	-1.7984857614295635
LGAGYAQ	-1.7818176896113282	0	-1.7818176896113282	Brain Transduction (LY6C1)	SVAE	-1.7818176896113282	-1.7818176896113282
LGAGYAS	-1.7707592110064847	0	-1.7707592110064847	Brain Transduction (LY6C1)	SVAE	-1.7707592110064847	-1.7707592110064847
LGAGYAT	-8.243020622685343	0	-8.243020622685343	Brain Transduction (LY6C1)	SVAE	-8.243020622685343	-8.243020622685343
LGAGYSL	-2.810099279493466	0	-2.810099279493466	Brain Transduction (LY6C1)	SVAE	-2.810099279493466	-2.810099279493466
LGAGYSQ	-9.14545391804702	0	-9.14545391804702	Brain Transduction (LY6C1)	SVAE	-9.14545391804702	-9.14545391804702
LGAGYSS	-2.260774269668924	0	-2.260774269668924	Brain Transduction (LY6C1)	SVAE	-2.260774269668924	-2.260774269668924
LGAGYST	-5.846553322671904	0	-5.846553322671904	Brain Transduction (LY6C1)	SVAE	-5.846553322671904	-5.846553322671904
LGALESL	-9.352305661610384	9	-9.352305661610384	Brain Transduction (LY6C1)	SVAE	-9.352305661610384	-9.352305661610384
LGARGSA	-0.9999694250770964	0	-0.9999694250770964	Brain Transduction (LY6C1)	SVAE	-0.9999694250770964	-0.9999694250770964
LGARGSS	-6.547409629488345	0	-6.547409629488345	Brain Transduction (LY6C1)	SVAE	-6.547409629488345	-6.547409629488345
LGASGRY	-0.4100113622757619	5	-0.4100113622757619	Brain Transduction (LY6C1)	SVAE	-0.4100113622757619	-0.4100113622757619
LGEGARW	-3.5572486641264804	-1	-3.5572486641264804	Brain Transduction (LY6C1)	SVAE	-3.5572486641264804	-3.5572486641264804
LGESARW	-0.8484793311161338	5	-0.8484793311161338	Brain Transduction (LY6C1)	SVAE	-0.8484793311161338	-0.8484793311161338
LGESGRW	-4.152116684901958	5	-4.152116684901958	Brain Transduction (LY6C1)	SVAE	-4.152116684901958	-4.152116684901958
LGLGLSS	-0.519733756794852	0	-0.519733756794852	Brain Transduction (LY6C1)	SVAE	-0.519733756794852	-0.519733756794852
LGPADSQ	-3.089721823843291	0	-3.089721823843291	Brain Transduction (LY6C1)	SVAE	-3.089721823843291	-3.089721823843291
LGPGDAL	-2.0322585021901967	0	-2.0322585021901967	Brain Transduction (LY6C1)	SVAE	-2.0322585021901967	-2.0322585021901967
LGPGDAS	-8.267855275369696	0	-8.267855275369696	Brain Transduction (LY6C1)	SVAE	-8.267855275369696	-8.267855275369696
LGPGDAT	-8.45259426396306	0	-8.45259426396306	Brain Transduction (LY6C1)	SVAE	-8.45259426396306	-8.45259426396306
LGPGDSL	-9.45756118034326	0	-9.45756118034326	Brain Transduction (LY6C1)	SVAE	-9.45756118034326	-9.45756118034326
LGPGDSQ	-9.655147574979225	0	-9.655147574979225	Brain Transduction (LY6C1)	SVAE	-9.655147574979225	-9.655147574979225
LGPGDSS	-1.512936337860801	0	-1.512936337860801	Brain Transduction (LY6C1)	SVAE	-1.512936337860801	-1.512936337860801
LGPGDST	-10.413858526580457	0	-10.413858526580457	Brain Transduction (LY6C1)	SVAE	-10.413858526580457	-10.413858526580457
LGPGDVQ	-8.108482441320856	0	-8.108482441320856	Brain Transduction (LY6C1)	SVAE	-8.108482441320856	-8.108482441320856
LGPGESQ	-2.92237133108829	0	-2.92237133108829	Brain Transduction (LY6C1)	SVAE	-2.92237133108829	-2.92237133108829
LGPGEST	-3.381983203686936	0	-3.381983203686936	Brain Transduction (LY6C1)	SVAE	-3.381983203686936	-3.381983203686936
LGPGLAQ	-3.7715566359221664	0	-3.7715566359221664	Brain Transduction (LY6C1)	SVAE	-3.7715566359221664	-3.7715566359221664
LGPGLAS	-0.6468506982182304	0	-0.6468506982182304	Brain Transduction (LY6C1)	SVAE	-0.6468506982182304	-0.6468506982182304
LGPGLSQ	-8.704503047291904	0	-8.704503047291904	Brain Transduction (LY6C1)	SVAE	-8.704503047291904	-8.704503047291904
LGPGLSS	-1.0662357214454767	0	-1.0662357214454767	Brain Transduction (LY6C1)	SVAE	-1.0662357214454767	-1.0662357214454767
LGPGLST	-1.0702799159725789	0	-1.0702799159725789	Brain Transduction (LY6C1)	SVAE	-1.0702799159725789	-1.0702799159725789
LGPGYAQ	-1.846546616803632	0	-1.846546616803632	Brain Transduction (LY6C1)	SVAE	-1.846546616803632	-1.846546616803632
LGPGYAS	-8.19267885124415	0	-8.19267885124415	Brain Transduction (LY6C1)	SVAE	-8.19267885124415	-8.19267885124415
LGPGYSQ	-1.5778262863756864	0	-1.5778262863756864	Brain Transduction (LY6C1)	SVAE	-1.5778262863756864	-1.5778262863756864
LGPGYSS	-0.1358205640325509	0	-0.1358205640325509	Brain Transduction (LY6C1)	SVAE	-0.1358205640325509	-0.1358205640325509
LGPGYST	-0.7444456644762668	0	-0.7444456644762668	Brain Transduction (LY6C1)	SVAE	-0.7444456644762668	-0.7444456644762668
LGPHSSW	-8.242080954999013	-1	-8.242080954999013	Brain Transduction (LY6C1)	SVAE	-8.242080954999013	-8.242080954999013
LGPRLSS	-6.970936623785567	0	-6.970936623785567	Brain Transduction (LY6C1)	SVAE	-6.970936623785567	-6.970936623785567
LGPYGSS	-10.53065184096362	0	-10.53065184096362	Brain Transduction (LY6C1)	SVAE	-10.53065184096362	-10.53065184096362
LGRGAAA	-7.28040293949823	0	-7.28040293949823	Brain Transduction (LY6C1)	SVAE	-7.28040293949823	-7.28040293949823
LGRGAAS	-7.744282548545003	0	-7.744282548545003	Brain Transduction (LY6C1)	SVAE	-7.744282548545003	-7.744282548545003
LGRGAAV	-8.873513873995108	0	-8.873513873995108	Brain Transduction (LY6C1)	SVAE	-8.873513873995108	-8.873513873995108
LGRGAGA	-8.8374355408721	0	-8.8374355408721	Brain Transduction (LY6C1)	SVAE	-8.8374355408721	-8.8374355408721
LGRGAGS	-2.6427930307646728	0	-2.6427930307646728	Brain Transduction (LY6C1)	SVAE	-2.6427930307646728	-2.6427930307646728
LGRGASA	-7.171704235096713	0	-7.171704235096713	Brain Transduction (LY6C1)	SVAE	-7.171704235096713	-7.171704235096713
LGRGASS	-3.870899906654508	0	-3.870899906654508	Brain Transduction (LY6C1)	SVAE	-3.870899906654508	-3.870899906654508
LGRGASV	-8.331016351673446	0	-8.331016351673446	Brain Transduction (LY6C1)	SVAE	-8.331016351673446	-8.331016351673446
LGRGGAA	-9.09350957152606	0	-9.09350957152606	Brain Transduction (LY6C1)	SVAE	-9.09350957152606	-9.09350957152606
LGRGGAS	-7.647852121381248	0	-7.647852121381248	Brain Transduction (LY6C1)	SVAE	-7.647852121381248	-7.647852121381248
LGRGGFA	-7.77073675851129	0	-7.77073675851129	Brain Transduction (LY6C1)	SVAE	-7.77073675851129	-7.77073675851129
LGRGGFS	-8.861867009140601	0	-8.861867009140601	Brain Transduction (LY6C1)	SVAE	-8.861867009140601	-8.861867009140601
LGRGGGA	-9.057675249183593	0	-9.057675249183593	Brain Transduction (LY6C1)	SVAE	-9.057675249183593	-9.057675249183593
LGRGGGS	-7.918834918016613	0	-7.918834918016613	Brain Transduction (LY6C1)	SVAE	-7.918834918016613	-7.918834918016613
LGRGGSA	-5.665923622493133	0	-5.665923622493133	Brain Transduction (LY6C1)	SVAE	-5.665923622493133	-5.665923622493133
LGRGGSS	-2.5417652738984624	0	-2.5417652738984624	Brain Transduction (LY6C1)	SVAE	-2.5417652738984624	-2.5417652738984624
LGRGLAA	-8.970249962346902	0	-8.970249962346902	Brain Transduction (LY6C1)	SVAE	-8.970249962346902	-8.970249962346902
LGRGLAQ	-0.2737853997966297	0	-0.2737853997966297	Brain Transduction (LY6C1)	SVAE	-0.2737853997966297	-0.2737853997966297
LGRGLAS	-8.985697724527649	0	-8.985697724527649	Brain Transduction (LY6C1)	SVAE	-8.985697724527649	-8.985697724527649
LGRGLGA	-3.5560895246953628	0	-3.5560895246953628	Brain Transduction (LY6C1)	SVAE	-3.5560895246953628	-3.5560895246953628
LGRGLSQ	1.075464825147238	0	1.075464825147238	Brain Transduction (LY6C1)	SVAE	1.075464825147238	1.075464825147238
LGRGLSS	-0.9415445769864564	0	-0.9415445769864564	Brain Transduction (LY6C1)	SVAE	-0.9415445769864564	-0.9415445769864564
LGRGLST	-2.6125095793841826	0	-2.6125095793841826	Brain Transduction (LY6C1)	SVAE	-2.6125095793841826	-2.6125095793841826
LGRGSAT	-1.6532932338278448	0	-1.6532932338278448	Brain Transduction (LY6C1)	SVAE	-1.6532932338278448	-1.6532932338278448
LGRGSAV	-7.4444872327239615	0	-7.4444872327239615	Brain Transduction (LY6C1)	SVAE	-7.4444872327239615	-7.4444872327239615
LGRGSGA	-8.901489711011248	0	-8.901489711011248	Brain Transduction (LY6C1)	SVAE	-8.901489711011248	-8.901489711011248
LGRGSGQ	-1.2753608866140338	0	-1.2753608866140338	Brain Transduction (LY6C1)	SVAE	-1.2753608866140338	-1.2753608866140338
LGRGSSV	-3.364195556614719	0	-3.364195556614719	Brain Transduction (LY6C1)	SVAE	-3.364195556614719	-3.364195556614719
LGRLSAA	-2.01839811205118	9	-2.01839811205118	Brain Transduction (LY6C1)	SVAE	-2.01839811205118	-2.01839811205118
LGRLSSA	-2.58007777215317	0	-2.58007777215317	Brain Transduction (LY6C1)	SVAE	-2.58007777215317	-2.58007777215317
LGRSAAA	-7.409412836459633	0	-7.409412836459633	Brain Transduction (LY6C1)	SVAE	-7.409412836459633	-7.409412836459633
LGRSAAS	-7.822015250584057	0	-7.822015250584057	Brain Transduction (LY6C1)	SVAE	-7.822015250584057	-7.822015250584057
LGRSAFA	-3.76376459068457	0	-3.76376459068457	Brain Transduction (LY6C1)	SVAE	-3.76376459068457	-3.76376459068457
LGRSAGA	-3.454084621722273	0	-3.454084621722273	Brain Transduction (LY6C1)	SVAE	-3.454084621722273	-3.454084621722273
LGRSAGS	-1.2008638935031175	11	-1.2008638935031175	Brain Transduction (LY6C1)	SVAE	-1.2008638935031175	-1.2008638935031175
LGRSAGY	-10.242845619010067	2	-10.242845619010067	Brain Transduction (LY6C1)	SVAE	-10.242845619010067	-10.242845619010067
LGRSASA	-8.001159749342643	0	-8.001159749342643	Brain Transduction (LY6C1)	SVAE	-8.001159749342643	-8.001159749342643
LGRSASS	-6.867495464951836	0	-6.867495464951836	Brain Transduction (LY6C1)	SVAE	-6.867495464951836	-6.867495464951836
LGRSGAA	-5.3884513793942	0	-5.3884513793942	Brain Transduction (LY6C1)	SVAE	-5.3884513793942	-5.3884513793942
LGRSGFA	-8.255404810136138	0	-8.255404810136138	Brain Transduction (LY6C1)	SVAE	-8.255404810136138	-8.255404810136138
LGRSGGA	-7.768248573099419	0	-7.768248573099419	Brain Transduction (LY6C1)	SVAE	-7.768248573099419	-7.768248573099419
LGRSGSA	-3.7446394656598105	0	-3.7446394656598105	Brain Transduction (LY6C1)	SVAE	-3.7446394656598105	-3.7446394656598105
LGRSLAA	-6.8267868395220885	-1	-6.8267868395220885	Brain Transduction (LY6C1)	SVAE	-6.8267868395220885	-6.8267868395220885
LGRSLAS	-7.699177111545858	0	-7.699177111545858	Brain Transduction (LY6C1)	SVAE	-7.699177111545858	-7.699177111545858
LGRSLSA	-2.624879387652141	0	-2.624879387652141	Brain Transduction (LY6C1)	SVAE	-2.624879387652141	-2.624879387652141
LGRSSAA	-1.665852188193807	-1	-1.665852188193807	Brain Transduction (LY6C1)	SVAE	-1.665852188193807	-1.665852188193807
LGRSSFA	-8.982376041050532	0	-8.982376041050532	Brain Transduction (LY6C1)	SVAE	-8.982376041050532	-8.982376041050532
LGRSSGA	-3.3505634627666177	0	-3.3505634627666177	Brain Transduction (LY6C1)	SVAE	-3.3505634627666177	-3.3505634627666177
LGRSSGS	-2.4629302141604827	-1	-2.4629302141604827	Brain Transduction (LY6C1)	SVAE	-2.4629302141604827	-2.4629302141604827
LGRSSGY	-9.029133113767005	2	-9.029133113767005	Brain Transduction (LY6C1)	SVAE	-9.029133113767005	-9.029133113767005
LGRSSSA	-7.733217048345872	0	-7.733217048345872	Brain Transduction (LY6C1)	SVAE	-7.733217048345872	-7.733217048345872
LGRSSSS	-8.775501882987543	0	-8.775501882987543	Brain Transduction (LY6C1)	SVAE	-8.775501882987543	-8.775501882987543
LGRVAAA	-5.198191944738386	0	-5.198191944738386	Brain Transduction (LY6C1)	SVAE	-5.198191944738386	-5.198191944738386
LGRVASA	-7.919015130116313	-1	-7.919015130116313	Brain Transduction (LY6C1)	SVAE	-7.919015130116313	-7.919015130116313
LGRVSAA	-10.650794819348407	0	-10.650794819348407	Brain Transduction (LY6C1)	SVAE	-10.650794819348407	-10.650794819348407
LGRVSAS	-8.948725680978391	0	-8.948725680978391	Brain Transduction (LY6C1)	SVAE	-8.948725680978391	-8.948725680978391
LGRVSSA	-8.372376967677463	0	-8.372376967677463	Brain Transduction (LY6C1)	SVAE	-8.372376967677463	-8.372376967677463
LGSGDAQ	-2.000684851186795	0	-2.000684851186795	Brain Transduction (LY6C1)	SVAE	-2.000684851186795	-2.000684851186795
LGSGDSQ	-10.728426470146127	0	-10.728426470146127	Brain Transduction (LY6C1)	SVAE	-10.728426470146127	-10.728426470146127
LGSGLSQ	-1.2308231836423025	0	-1.2308231836423025	Brain Transduction (LY6C1)	SVAE	-1.2308231836423025	-1.2308231836423025
LGSGRFA	-6.610881792883329	0	-6.610881792883329	Brain Transduction (LY6C1)	SVAE	-6.610881792883329	-6.610881792883329
LGSGYAQ	-3.391926084903321	0	-3.391926084903321	Brain Transduction (LY6C1)	SVAE	-3.391926084903321	-3.391926084903321
LGSGYSL	-2.030870799180323	0	-2.030870799180323	Brain Transduction (LY6C1)	SVAE	-2.030870799180323	-2.030870799180323
LGSGYSQ	-3.685328121386432	0	-3.685328121386432	Brain Transduction (LY6C1)	SVAE	-3.685328121386432	-3.685328121386432
LGSGYSS	-2.270585726781803	0	-2.270585726781803	Brain Transduction (LY6C1)	SVAE	-2.270585726781803	-2.270585726781803
LGSGYST	-2.779375612646711	0	-2.779375612646711	Brain Transduction (LY6C1)	SVAE	-2.779375612646711	-2.779375612646711
LGSHGSW	-2.174875050983625	0	-2.174875050983625	Brain Transduction (LY6C1)	SVAE	-2.174875050983625	-2.174875050983625
LGSLDAL	-9.916782068358245	9	-9.916782068358245	Brain Transduction (LY6C1)	SVAE	-9.916782068358245	-9.916782068358245
LGSLDVL	-9.202637240866563	9	-9.202637240866563	Brain Transduction (LY6C1)	SVAE	-9.202637240866563	-9.202637240866563
LGSLDVT	-8.479128921748062	9	-8.479128921748062	Brain Transduction (LY6C1)	SVAE	-8.479128921748062	-8.479128921748062
LGSLESL	-10.204078883247934	9	-10.204078883247934	Brain Transduction (LY6C1)	SVAE	-10.204078883247934	-10.204078883247934
LGSLEVQ	-0.6132734994660094	9	-0.6132734994660094	Brain Transduction (LY6C1)	SVAE	-0.6132734994660094	-0.6132734994660094
LGSLEVT	-7.792907835979119	9	-7.792907835979119	Brain Transduction (LY6C1)	SVAE	-7.792907835979119	-7.792907835979119
LGSRAFA	-0.2904575446359903	-1	-0.2904575446359903	Brain Transduction (LY6C1)	SVAE	-0.2904575446359903	-0.2904575446359903
LGSRGFA	-9.851328062055936	0	-9.851328062055936	Brain Transduction (LY6C1)	SVAE	-9.851328062055936	-9.851328062055936
LGSRGSA	-9.056755080002905	0	-9.056755080002905	Brain Transduction (LY6C1)	SVAE	-9.056755080002905	-9.056755080002905
LGSRGSS	-8.198250714423297	0	-8.198250714423297	Brain Transduction (LY6C1)	SVAE	-8.198250714423297	-8.198250714423297
LGSRSFA	-8.381684522507355	-1	-8.381684522507355	Brain Transduction (LY6C1)	SVAE	-8.381684522507355	-8.381684522507355
LGSVGRY	-8.324221436519991	5	-8.324221436519991	Brain Transduction (LY6C1)	SVAE	-8.324221436519991	-8.324221436519991
LGSYGSS	-0.6375037227166508	0	-0.6375037227166508	Brain Transduction (LY6C1)	SVAE	-0.6375037227166508	-0.6375037227166508
LGVGDAS	-0.9818233902741412	0	-0.9818233902741412	Brain Transduction (LY6C1)	SVAE	-0.9818233902741412	-0.9818233902741412
LGVGDSS	-2.275642735743284	0	-2.275642735743284	Brain Transduction (LY6C1)	SVAE	-2.275642735743284	-2.275642735743284
LGVGEAQ	-3.4816362241355368	0	-3.4816362241355368	Brain Transduction (LY6C1)	SVAE	-3.4816362241355368	-3.4816362241355368
LGVGEST	-7.965203846313827	0	-7.965203846313827	Brain Transduction (LY6C1)	SVAE	-7.965203846313827	-7.965203846313827
LGVGEVL	-4.627612851914717	0	-4.627612851914717	Brain Transduction (LY6C1)	SVAE	-4.627612851914717	-4.627612851914717
LGVGGSS	-2.3819200699316654	0	-2.3819200699316654	Brain Transduction (LY6C1)	SVAE	-2.3819200699316654	-2.3819200699316654
LGVGGST	-2.1327652904297616	0	-2.1327652904297616	Brain Transduction (LY6C1)	SVAE	-2.1327652904297616	-2.1327652904297616
LGVGYAQ	-1.4339944280990282	0	-1.4339944280990282	Brain Transduction (LY6C1)	SVAE	-1.4339944280990282	-1.4339944280990282
LGVGYAS	-8.79825779629643	0	-8.79825779629643	Brain Transduction (LY6C1)	SVAE	-8.79825779629643	-8.79825779629643
LGVGYSS	-2.219942575269824	0	-2.219942575269824	Brain Transduction (LY6C1)	SVAE	-2.219942575269824	-2.219942575269824
LGVRGSS	-2.8500846096362986	0	-2.8500846096362986	Brain Transduction (LY6C1)	SVAE	-2.8500846096362986	-2.8500846096362986
LGYGGAQ	-1.919259060930828	0	-1.919259060930828	Brain Transduction (LY6C1)	SVAE	-1.919259060930828	-1.919259060930828
LGYGGAS	-3.234896760609951	0	-3.234896760609951	Brain Transduction (LY6C1)	SVAE	-3.234896760609951	-3.234896760609951
LGYGGSQ	-0.7902270281773695	0	-0.7902270281773695	Brain Transduction (LY6C1)	SVAE	-0.7902270281773695	-0.7902270281773695
LGYGGSS	-0.4580681135578737	0	-0.4580681135578737	Brain Transduction (LY6C1)	SVAE	-0.4580681135578737	-0.4580681135578737
LGYGGST	-2.8338381830239125	0	-2.8338381830239125	Brain Transduction (LY6C1)	SVAE	-2.8338381830239125	-2.8338381830239125
LGYGLAQ	5.513972456240751	0	5.513972456240751	Brain Transduction (LY6C1)	SVAE	5.513972456240751	5.513972456240751
LGYGLAS	-1.6354333062166029	0	-1.6354333062166029	Brain Transduction (LY6C1)	SVAE	-1.6354333062166029	-1.6354333062166029
LGYGLSQ	4.635971100905087	0	4.635971100905087	Brain Transduction (LY6C1)	SVAE	4.635971100905087	4.635971100905087
LGYGLSS	2.130081982801556	0	2.130081982801556	Brain Transduction (LY6C1)	SVAE	2.130081982801556	2.130081982801556
LGYGLST	2.725649801887224	0	2.725649801887224	Brain Transduction (LY6C1)	SVAE	2.725649801887224	2.725649801887224
LGYGSAQ	1.6563435245752494	0	1.6563435245752494	Brain Transduction (LY6C1)	SVAE	1.6563435245752494	1.6563435245752494
LGYGSSQ	-0.4606170552077508	0	-0.4606170552077508	Brain Transduction (LY6C1)	SVAE	-0.4606170552077508	-0.4606170552077508
LGYGSSS	-5.334872423467963	0	-5.334872423467963	Brain Transduction (LY6C1)	SVAE	-5.334872423467963	-5.334872423467963
LGYGSST	-6.880623524197415	0	-6.880623524197415	Brain Transduction (LY6C1)	SVAE	-6.880623524197415	-6.880623524197415
LGYHGAS	-5.694561238894523	0	-5.694561238894523	Brain Transduction (LY6C1)	SVAE	-5.694561238894523	-5.694561238894523
LGYHGSA	-6.850654681672607	0	-6.850654681672607	Brain Transduction (LY6C1)	SVAE	-6.850654681672607	-6.850654681672607
LGYHGSS	-2.8456802492980797	0	-2.8456802492980797	Brain Transduction (LY6C1)	SVAE	-2.8456802492980797	-2.8456802492980797
LGYHGSV	-3.143185218560624	0	-3.143185218560624	Brain Transduction (LY6C1)	SVAE	-3.143185218560624	-3.143185218560624
LGYSGSS	-3.643825772220065	0	-3.643825772220065	Brain Transduction (LY6C1)	SVAE	-3.643825772220065	-3.643825772220065
LGYSGST	-0.5402888038284214	0	-0.5402888038284214	Brain Transduction (LY6C1)	SVAE	-0.5402888038284214	-0.5402888038284214
LGYSLSQ	-0.0609806883686298	-1	-0.0609806883686298	Brain Transduction (LY6C1)	SVAE	-0.0609806883686298	-0.0609806883686298
LGYSLSS	-7.935448289168049	0	-7.935448289168049	Brain Transduction (LY6C1)	SVAE	-7.935448289168049	-7.935448289168049
LLPGGSS	-7.435756694068863	0	-7.435756694068863	Brain Transduction (LY6C1)	SVAE	-7.435756694068863	-7.435756694068863
LLPHGSS	-6.412514668594123	0	-6.412514668594123	Brain Transduction (LY6C1)	SVAE	-6.412514668594123	-6.412514668594123
LLPRGSS	-8.396043159551311	0	-8.396043159551311	Brain Transduction (LY6C1)	SVAE	-8.396043159551311	-8.396043159551311
LLPYGSA	-2.8669581648069378	0	-2.8669581648069378	Brain Transduction (LY6C1)	SVAE	-2.8669581648069378	-2.8669581648069378
LLPYGSS	-7.293176524749064	0	-7.293176524749064	Brain Transduction (LY6C1)	SVAE	-7.293176524749064	-7.293176524749064
LLPYSSS	-3.1776958088907703	0	-3.1776958088907703	Brain Transduction (LY6C1)	SVAE	-3.1776958088907703	-3.1776958088907703
LLRGGSS	-2.726370771431604	0	-2.726370771431604	Brain Transduction (LY6C1)	SVAE	-2.726370771431604	-2.726370771431604
LLRHGSS	-3.1108448835153584	0	-3.1108448835153584	Brain Transduction (LY6C1)	SVAE	-3.1108448835153584	-3.1108448835153584
LLSHGSS	-8.156186693747426	0	-8.156186693747426	Brain Transduction (LY6C1)	SVAE	-8.156186693747426	-8.156186693747426
LLSRGAS	-7.498218287199374	0	-7.498218287199374	Brain Transduction (LY6C1)	SVAE	-7.498218287199374	-7.498218287199374
LLSRGSA	-7.173814326256381	0	-7.173814326256381	Brain Transduction (LY6C1)	SVAE	-7.173814326256381	-7.173814326256381
LLSRGSS	-7.1062205743693685	0	-7.1062205743693685	Brain Transduction (LY6C1)	SVAE	-7.1062205743693685	-7.1062205743693685
LLSYGSS	-1.6020787788086173	0	-1.6020787788086173	Brain Transduction (LY6C1)	SVAE	-1.6020787788086173	-1.6020787788086173
LLYGGSS	-6.6030821063993645	0	-6.6030821063993645	Brain Transduction (LY6C1)	SVAE	-6.6030821063993645	-6.6030821063993645
LLYGGSV	1.3386489358796467	0	1.3386489358796467	Brain Transduction (LY6C1)	SVAE	1.3386489358796467	1.3386489358796467
LLYHGAA	-8.258184732880698	0	-8.258184732880698	Brain Transduction (LY6C1)	SVAE	-8.258184732880698	-8.258184732880698
LRAADAS	-4.7984275751724805	0	-4.7984275751724805	Brain Transduction (LY6C1)	SVAE	-4.7984275751724805	-4.7984275751724805
LRAADSS	-2.896363243443788	0	-2.896363243443788	Brain Transduction (LY6C1)	SVAE	-2.896363243443788	-2.896363243443788
LRAADST	-8.842851541718531	0	-8.842851541718531	Brain Transduction (LY6C1)	SVAE	-8.842851541718531	-8.842851541718531
LRAAEAQ	-9.67869988154169	0	-9.67869988154169	Brain Transduction (LY6C1)	SVAE	-9.67869988154169	-9.67869988154169
LRAAESQ	-0.5156266269395693	0	-0.5156266269395693	Brain Transduction (LY6C1)	SVAE	-0.5156266269395693	-0.5156266269395693
LRAALAQ	-8.133931225794269	0	-8.133931225794269	Brain Transduction (LY6C1)	SVAE	-8.133931225794269	-8.133931225794269
LRAALAS	-8.60530323279588	0	-8.60530323279588	Brain Transduction (LY6C1)	SVAE	-8.60530323279588	-8.60530323279588
LRAALSS	-2.7336953405824747	0	-2.7336953405824747	Brain Transduction (LY6C1)	SVAE	-2.7336953405824747	-2.7336953405824747
LRAAYAS	-9.08708142992934	0	-9.08708142992934	Brain Transduction (LY6C1)	SVAE	-9.08708142992934	-9.08708142992934
LRAAYSS	0.19180360047041	0	0.19180360047041	Brain Transduction (LY6C1)	SVAE	0.19180360047041	0.19180360047041
LRAGAAS	-8.223237604012365	0	-8.223237604012365	Brain Transduction (LY6C1)	SVAE	-8.223237604012365	-8.223237604012365
LRAGASS	-8.676110296456296	0	-8.676110296456296	Brain Transduction (LY6C1)	SVAE	-8.676110296456296	-8.676110296456296
LRAGDAQ	-8.48776999501925	0	-8.48776999501925	Brain Transduction (LY6C1)	SVAE	-8.48776999501925	-8.48776999501925
LRAGDAS	-2.114687010694439	0	-2.114687010694439	Brain Transduction (LY6C1)	SVAE	-2.114687010694439	-2.114687010694439
LRAGDAT	-0.6474624996552217	0	-0.6474624996552217	Brain Transduction (LY6C1)	SVAE	-0.6474624996552217	-0.6474624996552217
LRAGDEQ	-2.2646159129078414	0	-2.2646159129078414	Brain Transduction (LY6C1)	SVAE	-2.2646159129078414	-2.2646159129078414
LRAGDSL	-10.968759751923209	0	-10.968759751923209	Brain Transduction (LY6C1)	SVAE	-10.968759751923209	-10.968759751923209
LRAGDSS	-2.0142276181472223	0	-2.0142276181472223	Brain Transduction (LY6C1)	SVAE	-2.0142276181472223	-2.0142276181472223
LRAGDST	-8.65119004741895	0	-8.65119004741895	Brain Transduction (LY6C1)	SVAE	-8.65119004741895	-8.65119004741895
LRAGEAQ	-6.98410666261506	0	-6.98410666261506	Brain Transduction (LY6C1)	SVAE	-6.98410666261506	-6.98410666261506
LRAGEAS	-0.9132159093313612	0	-0.9132159093313612	Brain Transduction (LY6C1)	SVAE	-0.9132159093313612	-0.9132159093313612
LRAGESQ	-7.124801439982466	0	-7.124801439982466	Brain Transduction (LY6C1)	SVAE	-7.124801439982466	-7.124801439982466
LRAGESS	-9.037990993868204	0	-9.037990993868204	Brain Transduction (LY6C1)	SVAE	-9.037990993868204	-9.037990993868204
LRAGEST	-4.859921434793408	0	-4.859921434793408	Brain Transduction (LY6C1)	SVAE	-4.859921434793408	-4.859921434793408
LRAGEVQ	-2.357466272894339	0	-2.357466272894339	Brain Transduction (LY6C1)	SVAE	-2.357466272894339	-2.357466272894339
LRAGGAQ	-3.125693832309957	0	-3.125693832309957	Brain Transduction (LY6C1)	SVAE	-3.125693832309957	-3.125693832309957
LRAGGAS	-8.235917484935964	0	-8.235917484935964	Brain Transduction (LY6C1)	SVAE	-8.235917484935964	-8.235917484935964
LRAGGSQ	-3.396696903413446	0	-3.396696903413446	Brain Transduction (LY6C1)	SVAE	-3.396696903413446	-3.396696903413446
LRAGGSS	-5.0970685409143135	0	-5.0970685409143135	Brain Transduction (LY6C1)	SVAE	-5.0970685409143135	-5.0970685409143135
LRAGGST	-7.863111465556389	0	-7.863111465556389	Brain Transduction (LY6C1)	SVAE	-7.863111465556389	-7.863111465556389
LRAGLAQ	2.7927084953277124	0	2.7927084953277124	Brain Transduction (LY6C1)	SVAE	2.7927084953277124	2.7927084953277124
LRAGLAS	1.3186472071033355	0	1.3186472071033355	Brain Transduction (LY6C1)	SVAE	1.3186472071033355	1.3186472071033355
LRAGLSQ	1.712895118499684	0	1.712895118499684	Brain Transduction (LY6C1)	SVAE	1.712895118499684	1.712895118499684
LRAGLSS	1.273668277532095	0	1.273668277532095	Brain Transduction (LY6C1)	SVAE	1.273668277532095	1.273668277532095
LRAGLST	-8.944381122256702	0	-8.944381122256702	Brain Transduction (LY6C1)	SVAE	-8.944381122256702	-8.944381122256702
LRAGSAQ	-2.60546751648362	0	-2.60546751648362	Brain Transduction (LY6C1)	SVAE	-2.60546751648362	-2.60546751648362
LRAGSAS	-6.275277502134306	0	-6.275277502134306	Brain Transduction (LY6C1)	SVAE	-6.275277502134306	-6.275277502134306
LRAGSSQ	-2.625575726713313	0	-2.625575726713313	Brain Transduction (LY6C1)	SVAE	-2.625575726713313	-2.625575726713313
LRAGSSS	-8.48242232184268	0	-8.48242232184268	Brain Transduction (LY6C1)	SVAE	-8.48242232184268	-8.48242232184268
LRAGSST	-7.884623809371144	0	-7.884623809371144	Brain Transduction (LY6C1)	SVAE	-7.884623809371144	-7.884623809371144
LRAGYAQ	5.460363193089049	0	5.460363193089049	Brain Transduction (LY6C1)	SVAE	5.460363193089049	5.460363193089049
LRAGYAS	-1.9989312300854984	0	-1.9989312300854984	Brain Transduction (LY6C1)	SVAE	-1.9989312300854984	-1.9989312300854984
LRAGYAT	-2.552415229560527	0	-2.552415229560527	Brain Transduction (LY6C1)	SVAE	-2.552415229560527	-2.552415229560527
LRAGYEQ	-7.86236559977737	0	-7.86236559977737	Brain Transduction (LY6C1)	SVAE	-7.86236559977737	-7.86236559977737
LRAGYSL	-8.36004639025824	0	-8.36004639025824	Brain Transduction (LY6C1)	SVAE	-8.36004639025824	-8.36004639025824
LRAGYSQ	5.311011027863437	0	5.311011027863437	Brain Transduction (LY6C1)	SVAE	5.311011027863437	5.311011027863437
LRAGYSS	2.971111205528308	0	2.971111205528308	Brain Transduction (LY6C1)	SVAE	2.971111205528308	2.971111205528308
LRAGYST	1.8579989909285348	0	1.8579989909285348	Brain Transduction (LY6C1)	SVAE	1.8579989909285348	1.8579989909285348
LRALDAQ	-0.1679477899688848	0	-0.1679477899688848	Brain Transduction (LY6C1)	SVAE	-0.1679477899688848	-0.1679477899688848
LRALEAQ	-10.71283759957046	0	-10.71283759957046	Brain Transduction (LY6C1)	SVAE	-10.71283759957046	-10.71283759957046
LRALESQ	-1.5531259031076463	0	-1.5531259031076463	Brain Transduction (LY6C1)	SVAE	-1.5531259031076463	-1.5531259031076463
LRALGAA	-5.174392814033224	0	-5.174392814033224	Brain Transduction (LY6C1)	SVAE	-5.174392814033224	-5.174392814033224
LRALGAQ	-8.21128113148101	0	-8.21128113148101	Brain Transduction (LY6C1)	SVAE	-8.21128113148101	-8.21128113148101
LRALGAS	-5.41187831834919	0	-5.41187831834919	Brain Transduction (LY6C1)	SVAE	-5.41187831834919	-5.41187831834919
LRALGSA	-9.898929409879113	0	-9.898929409879113	Brain Transduction (LY6C1)	SVAE	-9.898929409879113	-9.898929409879113
LRALGSQ	-2.7208714799546856	0	-2.7208714799546856	Brain Transduction (LY6C1)	SVAE	-2.7208714799546856	-2.7208714799546856
LRALGSS	-1.522688446767458	0	-1.522688446767458	Brain Transduction (LY6C1)	SVAE	-1.522688446767458	-1.522688446767458
LRALGST	-0.9167362193470104	0	-0.9167362193470104	Brain Transduction (LY6C1)	SVAE	-0.9167362193470104	-0.9167362193470104
LRAPLAQ	-1.7592172869078724	0	-1.7592172869078724	Brain Transduction (LY6C1)	SVAE	-1.7592172869078724	-1.7592172869078724
LRAPLSQ	-8.05525348167016	0	-8.05525348167016	Brain Transduction (LY6C1)	SVAE	-8.05525348167016	-8.05525348167016
LRAPYAQ	-9.294286891039109	0	-9.294286891039109	Brain Transduction (LY6C1)	SVAE	-9.294286891039109	-9.294286891039109
LRAPYSQ	-10.430229747210058	0	-10.430229747210058	Brain Transduction (LY6C1)	SVAE	-10.430229747210058	-10.430229747210058
LRASGSS	-3.374578841856968	0	-3.374578841856968	Brain Transduction (LY6C1)	SVAE	-3.374578841856968	-3.374578841856968
LRASGST	-4.224298624557798	0	-4.224298624557798	Brain Transduction (LY6C1)	SVAE	-4.224298624557798	-4.224298624557798
LRASLSQ	-1.7793367986213406	0	-1.7793367986213406	Brain Transduction (LY6C1)	SVAE	-1.7793367986213406	-1.7793367986213406
LREGARY	-9.833086867534387	2	-9.833086867534387	Brain Transduction (LY6C1)	SVAE	-9.833086867534387	-9.833086867534387
LREGGFS	-6.283036020771046	0	-6.283036020771046	Brain Transduction (LY6C1)	SVAE	-6.283036020771046	-6.283036020771046
LREGGSS	-7.796537170983521	0	-7.796537170983521	Brain Transduction (LY6C1)	SVAE	-7.796537170983521	-7.796537170983521
LREGGSW	-8.843313242269726	0	-8.843313242269726	Brain Transduction (LY6C1)	SVAE	-8.843313242269726	-8.843313242269726
LRERGFA	0.4151657040359064	0	0.4151657040359064	Brain Transduction (LY6C1)	SVAE	0.4151657040359064	0.4151657040359064
LRERGFS	-8.75516720058425	0	-8.75516720058425	Brain Transduction (LY6C1)	SVAE	-8.75516720058425	-8.75516720058425
LRERGSA	-2.599914805027024	0	-2.599914805027024	Brain Transduction (LY6C1)	SVAE	-2.599914805027024	-2.599914805027024
LRERGSS	-6.83769397603779	0	-6.83769397603779	Brain Transduction (LY6C1)	SVAE	-6.83769397603779	-6.83769397603779
LRESGFS	-9.487822387221495	0	-9.487822387221495	Brain Transduction (LY6C1)	SVAE	-9.487822387221495	-9.487822387221495
LRESGSW	-8.442074374972407	0	-8.442074374972407	Brain Transduction (LY6C1)	SVAE	-8.442074374972407	-8.442074374972407
LREWSSS	-8.16828599088018	0	-8.16828599088018	Brain Transduction (LY6C1)	SVAE	-8.16828599088018	-8.16828599088018
LRLGGAS	-5.650361219891512	0	-5.650361219891512	Brain Transduction (LY6C1)	SVAE	-5.650361219891512	-5.650361219891512
LRLGGSA	-4.23544823128286	0	-4.23544823128286	Brain Transduction (LY6C1)	SVAE	-4.23544823128286	-4.23544823128286
LRLGGSS	-1.409226751837054	0	-1.409226751837054	Brain Transduction (LY6C1)	SVAE	-1.409226751837054	-1.409226751837054
LRLGGST	-3.366321107736873	0	-3.366321107736873	Brain Transduction (LY6C1)	SVAE	-3.366321107736873	-3.366321107736873
LRLGLAS	-6.422192558130828	0	-6.422192558130828	Brain Transduction (LY6C1)	SVAE	-6.422192558130828	-6.422192558130828
LRLGLSS	-0.360151469385419	0	-0.360151469385419	Brain Transduction (LY6C1)	SVAE	-0.360151469385419	-0.360151469385419
LRLGSSS	-3.54225632299427	0	-3.54225632299427	Brain Transduction (LY6C1)	SVAE	-3.54225632299427	-3.54225632299427
LRLSGSS	-9.475652213136192	0	-9.475652213136192	Brain Transduction (LY6C1)	SVAE	-9.475652213136192	-9.475652213136192
LRLSGST	-9.452684836046968	0	-9.452684836046968	Brain Transduction (LY6C1)	SVAE	-9.452684836046968	-9.452684836046968
LRPADAQ	-7.562700538208035	0	-7.562700538208035	Brain Transduction (LY6C1)	SVAE	-7.562700538208035	-7.562700538208035
LRPADAS	-2.9453403182044613	0	-2.9453403182044613	Brain Transduction (LY6C1)	SVAE	-2.9453403182044613	-2.9453403182044613
LRPADSQ	-5.027442308850776	0	-5.027442308850776	Brain Transduction (LY6C1)	SVAE	-5.027442308850776	-5.027442308850776
LRPADSS	-8.581133209847282	0	-8.581133209847282	Brain Transduction (LY6C1)	SVAE	-8.581133209847282	-8.581133209847282
LRPADST	-2.870834555917687	0	-2.870834555917687	Brain Transduction (LY6C1)	SVAE	-2.870834555917687	-2.870834555917687
LRPAEAQ	-8.604705182959629	0	-8.604705182959629	Brain Transduction (LY6C1)	SVAE	-8.604705182959629	-8.604705182959629
LRPAESQ	-0.360348701054584	0	-0.360348701054584	Brain Transduction (LY6C1)	SVAE	-0.360348701054584	-0.360348701054584
LRPAESS	-9.06211619789424	0	-9.06211619789424	Brain Transduction (LY6C1)	SVAE	-9.06211619789424	-9.06211619789424
LRPALAQ	-6.601430979781619	0	-6.601430979781619	Brain Transduction (LY6C1)	SVAE	-6.601430979781619	-6.601430979781619
LRPALAS	1.2442910526256998	0	1.2442910526256998	Brain Transduction (LY6C1)	SVAE	1.2442910526256998	1.2442910526256998
LRPALSQ	-0.7502394740709004	0	-0.7502394740709004	Brain Transduction (LY6C1)	SVAE	-0.7502394740709004	-0.7502394740709004
LRPALSS	-2.0653325160156566	0	-2.0653325160156566	Brain Transduction (LY6C1)	SVAE	-2.0653325160156566	-2.0653325160156566
LRPAYAQ	-1.2832336962472797	0	-1.2832336962472797	Brain Transduction (LY6C1)	SVAE	-1.2832336962472797	-1.2832336962472797
LRPAYAS	-6.102136218666954	0	-6.102136218666954	Brain Transduction (LY6C1)	SVAE	-6.102136218666954	-6.102136218666954
LRPAYSS	-3.0994781201865567	0	-3.0994781201865567	Brain Transduction (LY6C1)	SVAE	-3.0994781201865567	-3.0994781201865567
LRPAYST	-2.8260322397721573	0	-2.8260322397721573	Brain Transduction (LY6C1)	SVAE	-2.8260322397721573	-2.8260322397721573
LRPGAAS	-6.854874878992378	0	-6.854874878992378	Brain Transduction (LY6C1)	SVAE	-6.854874878992378	-6.854874878992378
LRPGASS	-4.727714076614517	0	-4.727714076614517	Brain Transduction (LY6C1)	SVAE	-4.727714076614517	-4.727714076614517
LRPGAST	-2.4263018691856315	0	-2.4263018691856315	Brain Transduction (LY6C1)	SVAE	-2.4263018691856315	-2.4263018691856315
LRPGDAQ	-8.495039961917463	0	-8.495039961917463	Brain Transduction (LY6C1)	SVAE	-8.495039961917463	-8.495039961917463
LRPGDAS	-1.0221485312580034	0	-1.0221485312580034	Brain Transduction (LY6C1)	SVAE	-1.0221485312580034	-1.0221485312580034
LRPGDAT	-9.445812253473411	0	-9.445812253473411	Brain Transduction (LY6C1)	SVAE	-9.445812253473411	-9.445812253473411
LRPGDEQ	-3.3003231567632905	0	-3.3003231567632905	Brain Transduction (LY6C1)	SVAE	-3.3003231567632905	-3.3003231567632905
LRPGDSL	-2.724392516150203	0	-2.724392516150203	Brain Transduction (LY6C1)	SVAE	-2.724392516150203	-2.724392516150203
LRPGDSQ	-9.968128267110185	0	-9.968128267110185	Brain Transduction (LY6C1)	SVAE	-9.968128267110185	-9.968128267110185
LRPGDSS	-8.196888364649755	0	-8.196888364649755	Brain Transduction (LY6C1)	SVAE	-8.196888364649755	-8.196888364649755
LRPGDST	-3.8538037482010257	0	-3.8538037482010257	Brain Transduction (LY6C1)	SVAE	-3.8538037482010257	-3.8538037482010257
LRPGDVQ	-9.377603949836226	0	-9.377603949836226	Brain Transduction (LY6C1)	SVAE	-9.377603949836226	-9.377603949836226
LRPGEAQ	-1.340327259380574	0	-1.340327259380574	Brain Transduction (LY6C1)	SVAE	-1.340327259380574	-1.340327259380574
LRPGEAS	-1.7477204454187378	0	-1.7477204454187378	Brain Transduction (LY6C1)	SVAE	-1.7477204454187378	-1.7477204454187378
LRPGESL	-3.4080572721242897	0	-3.4080572721242897	Brain Transduction (LY6C1)	SVAE	-3.4080572721242897	-3.4080572721242897
LRPGESQ	0.2930085397216939	0	0.2930085397216939	Brain Transduction (LY6C1)	SVAE	0.2930085397216939	0.2930085397216939
LRPGESS	-11.047340136177937	0	-11.047340136177937	Brain Transduction (LY6C1)	SVAE	-11.047340136177937	-11.047340136177937
LRPGEST	-3.880162560488972	0	-3.880162560488972	Brain Transduction (LY6C1)	SVAE	-3.880162560488972	-3.880162560488972
LRPGEVQ	-2.10076519654852	0	-2.10076519654852	Brain Transduction (LY6C1)	SVAE	-2.10076519654852	-2.10076519654852
LRPGGAS	-8.310861778272026	0	-8.310861778272026	Brain Transduction (LY6C1)	SVAE	-8.310861778272026	-8.310861778272026
LRPGGSA	-7.808555422293061	0	-7.808555422293061	Brain Transduction (LY6C1)	SVAE	-7.808555422293061	-7.808555422293061
LRPGGSS	-2.576562126797677	0	-2.576562126797677	Brain Transduction (LY6C1)	SVAE	-2.576562126797677	-2.576562126797677
LRPGGST	-6.311916478000444	0	-6.311916478000444	Brain Transduction (LY6C1)	SVAE	-6.311916478000444	-6.311916478000444
LRPGLAQ	0.0974241960226569	0	0.0974241960226569	Brain Transduction (LY6C1)	SVAE	0.0974241960226569	0.0974241960226569
LRPGLAS	-0.6034066614756899	0	-0.6034066614756899	Brain Transduction (LY6C1)	SVAE	-0.6034066614756899	-0.6034066614756899
LRPGLSQ	1.1609868548233728	0	1.1609868548233728	Brain Transduction (LY6C1)	SVAE	1.1609868548233728	1.1609868548233728
LRPGLSS	-3.885092052849964	0	-3.885092052849964	Brain Transduction (LY6C1)	SVAE	-3.885092052849964	-3.885092052849964
LRPGLST	-7.03810247979437	0	-7.03810247979437	Brain Transduction (LY6C1)	SVAE	-7.03810247979437	-7.03810247979437
LRPGSAS	-5.065198540263831	0	-5.065198540263831	Brain Transduction (LY6C1)	SVAE	-5.065198540263831	-5.065198540263831
LRPGSSS	-6.90042598170458	0	-6.90042598170458	Brain Transduction (LY6C1)	SVAE	-6.90042598170458	-6.90042598170458
LRPGSST	-3.9842444955086345	0	-3.9842444955086345	Brain Transduction (LY6C1)	SVAE	-3.9842444955086345	-3.9842444955086345
LRPGYAQ	3.589142909318612	0	3.589142909318612	Brain Transduction (LY6C1)	SVAE	3.589142909318612	3.589142909318612
LRPGYAS	-5.514215106843206	0	-5.514215106843206	Brain Transduction (LY6C1)	SVAE	-5.514215106843206	-5.514215106843206
LRPGYAT	-9.662167324766733	0	-9.662167324766733	Brain Transduction (LY6C1)	SVAE	-9.662167324766733	-9.662167324766733
LRPGYEQ	-9.0510057526438	0	-9.0510057526438	Brain Transduction (LY6C1)	SVAE	-9.0510057526438	-9.0510057526438
LRPGYSQ	4.011663525517969	0	4.011663525517969	Brain Transduction (LY6C1)	SVAE	4.011663525517969	4.011663525517969
LRPGYSS	-0.3197472458568334	0	-0.3197472458568334	Brain Transduction (LY6C1)	SVAE	-0.3197472458568334	-0.3197472458568334
LRPGYST	0.5827890315448319	0	0.5827890315448319	Brain Transduction (LY6C1)	SVAE	0.5827890315448319	0.5827890315448319
LRPLDAQ	-10.809112640555371	0	-10.809112640555371	Brain Transduction (LY6C1)	SVAE	-10.809112640555371	-10.809112640555371
LRPLDST	-8.70829676742902	0	-8.70829676742902	Brain Transduction (LY6C1)	SVAE	-8.70829676742902	-8.70829676742902
LRPLESQ	-9.529202464337288	0	-9.529202464337288	Brain Transduction (LY6C1)	SVAE	-9.529202464337288	-9.529202464337288
LRPLGAS	-9.46018293043266	0	-9.46018293043266	Brain Transduction (LY6C1)	SVAE	-9.46018293043266	-9.46018293043266
LRPLGSA	-9.385187821475268	0	-9.385187821475268	Brain Transduction (LY6C1)	SVAE	-9.385187821475268	-9.385187821475268
LRPLGST	-10.299263936567712	0	-10.299263936567712	Brain Transduction (LY6C1)	SVAE	-10.299263936567712	-10.299263936567712
LRPLLSS	-6.12885427376373	0	-6.12885427376373	Brain Transduction (LY6C1)	SVAE	-6.12885427376373	-6.12885427376373
LRPSGSS	-7.897180428457815	0	-7.897180428457815	Brain Transduction (LY6C1)	SVAE	-7.897180428457815	-7.897180428457815
LRSADAQ	-0.989787266137602	0	-0.989787266137602	Brain Transduction (LY6C1)	SVAE	-0.989787266137602	-0.989787266137602
LRSADSQ	-8.730404121188219	0	-8.730404121188219	Brain Transduction (LY6C1)	SVAE	-8.730404121188219	-8.730404121188219
LRSAEAQ	-2.928631719337976	0	-2.928631719337976	Brain Transduction (LY6C1)	SVAE	-2.928631719337976	-2.928631719337976
LRSAESQ	-1.7845540662697794	0	-1.7845540662697794	Brain Transduction (LY6C1)	SVAE	-1.7845540662697794	-1.7845540662697794
LRSALAQ	-0.7422946463486606	0	-0.7422946463486606	Brain Transduction (LY6C1)	SVAE	-0.7422946463486606	-0.7422946463486606
LRSALSQ	1.1605176549259966	0	1.1605176549259966	Brain Transduction (LY6C1)	SVAE	1.1605176549259966	1.1605176549259966
LRSAYAS	0.1717583036428079	0	0.1717583036428079	Brain Transduction (LY6C1)	SVAE	0.1717583036428079	0.1717583036428079
LRSAYSQ	-4.96178794171015	0	-4.96178794171015	Brain Transduction (LY6C1)	SVAE	-4.96178794171015	-4.96178794171015
LRSGDAQ	-5.08689082940636	0	-5.08689082940636	Brain Transduction (LY6C1)	SVAE	-5.08689082940636	-5.08689082940636
LRSGDAS	-3.941955273144441	0	-3.941955273144441	Brain Transduction (LY6C1)	SVAE	-3.941955273144441	-3.941955273144441
LRSGDSQ	-4.679358067128042	0	-4.679358067128042	Brain Transduction (LY6C1)	SVAE	-4.679358067128042	-4.679358067128042
LRSGDSS	-4.103154797617769	0	-4.103154797617769	Brain Transduction (LY6C1)	SVAE	-4.103154797617769	-4.103154797617769
LRSGDST	-5.38364840257479	0	-5.38364840257479	Brain Transduction (LY6C1)	SVAE	-5.38364840257479	-5.38364840257479
LRSGEAQ	-4.248279301898954	0	-4.248279301898954	Brain Transduction (LY6C1)	SVAE	-4.248279301898954	-4.248279301898954
LRSGESQ	-3.622069371725973	0	-3.622069371725973	Brain Transduction (LY6C1)	SVAE	-3.622069371725973	-3.622069371725973
LRSGGAQ	-7.3585134783221156	0	-7.3585134783221156	Brain Transduction (LY6C1)	SVAE	-7.3585134783221156	-7.3585134783221156
LRSGGAS	-1.6216708540216238	0	-1.6216708540216238	Brain Transduction (LY6C1)	SVAE	-1.6216708540216238	-1.6216708540216238
LRSGGFA	-9.35026660911182	0	-9.35026660911182	Brain Transduction (LY6C1)	SVAE	-9.35026660911182	-9.35026660911182
LRSGGSQ	-1.213973768491806	0	-1.213973768491806	Brain Transduction (LY6C1)	SVAE	-1.213973768491806	-1.213973768491806
LRSGGSS	-2.603131100603073	0	-2.603131100603073	Brain Transduction (LY6C1)	SVAE	-2.603131100603073	-2.603131100603073
LRSGGST	-3.3316300559738643	0	-3.3316300559738643	Brain Transduction (LY6C1)	SVAE	-3.3316300559738643	-3.3316300559738643
LRSGLAQ	0.663859370631683	0	0.663859370631683	Brain Transduction (LY6C1)	SVAE	0.663859370631683	0.663859370631683
LRSGLSQ	-1.6632702267128543	0	-1.6632702267128543	Brain Transduction (LY6C1)	SVAE	-1.6632702267128543	-1.6632702267128543
LRSGLSS	-9.516977565805064	0	-9.516977565805064	Brain Transduction (LY6C1)	SVAE	-9.516977565805064	-9.516977565805064
LRSGSAQ	-1.3752433382393474	0	-1.3752433382393474	Brain Transduction (LY6C1)	SVAE	-1.3752433382393474	-1.3752433382393474
LRSGSSQ	-7.498210155389469	0	-7.498210155389469	Brain Transduction (LY6C1)	SVAE	-7.498210155389469	-7.498210155389469
LRSGYAQ	4.601745686207191	0	4.601745686207191	Brain Transduction (LY6C1)	SVAE	4.601745686207191	4.601745686207191
LRSGYAS	-1.670004030524434	0	-1.670004030524434	Brain Transduction (LY6C1)	SVAE	-1.670004030524434	-1.670004030524434
LRSGYAT	-1.9582727163324245	0	-1.9582727163324245	Brain Transduction (LY6C1)	SVAE	-1.9582727163324245	-1.9582727163324245
LRSGYEQ	-3.1063841842932414	0	-3.1063841842932414	Brain Transduction (LY6C1)	SVAE	-3.1063841842932414	-3.1063841842932414
LRSGYSQ	4.938521882124973	0	4.938521882124973	Brain Transduction (LY6C1)	SVAE	4.938521882124973	4.938521882124973
LRSGYSS	0.9661691234617668	0	0.9661691234617668	Brain Transduction (LY6C1)	SVAE	0.9661691234617668	0.9661691234617668
LRSGYST	2.1558682626897987	0	2.1558682626897987	Brain Transduction (LY6C1)	SVAE	2.1558682626897987	2.1558682626897987
LRSLDAQ	-4.231889378470576	0	-4.231889378470576	Brain Transduction (LY6C1)	SVAE	-4.231889378470576	-4.231889378470576
LRSLDVL	-2.8767922753713115	9	-2.8767922753713115	Brain Transduction (LY6C1)	SVAE	-2.8767922753713115	-2.8767922753713115
LRSLGAQ	-7.477970394795025	0	-7.477970394795025	Brain Transduction (LY6C1)	SVAE	-7.477970394795025	-7.477970394795025
LRSLGAS	-3.775008166229976	0	-3.775008166229976	Brain Transduction (LY6C1)	SVAE	-3.775008166229976	-3.775008166229976
LRSLGSA	-8.623471296500036	0	-8.623471296500036	Brain Transduction (LY6C1)	SVAE	-8.623471296500036	-8.623471296500036
LRSLGSQ	-1.18942789198999	0	-1.18942789198999	Brain Transduction (LY6C1)	SVAE	-1.18942789198999	-1.18942789198999
LRSLGSS	-6.36059463917473	0	-6.36059463917473	Brain Transduction (LY6C1)	SVAE	-6.36059463917473	-6.36059463917473
LRSLGST	-10.15286600726287	0	-10.15286600726287	Brain Transduction (LY6C1)	SVAE	-10.15286600726287	-10.15286600726287
LRSSAGY	-7.51282589339276	2	-7.51282589339276	Brain Transduction (LY6C1)	SVAE	-7.51282589339276	-7.51282589339276
LRSSGGY	-2.690236416606118	2	-2.690236416606118	Brain Transduction (LY6C1)	SVAE	-2.690236416606118	-2.690236416606118
LRSSGSS	-2.581739217109309	0	-2.581739217109309	Brain Transduction (LY6C1)	SVAE	-2.581739217109309	-2.581739217109309
LRSSLSQ	-1.1729795489707624	0	-1.1729795489707624	Brain Transduction (LY6C1)	SVAE	-1.1729795489707624	-1.1729795489707624
LRSSSAY	-8.59005773343263	0	-8.59005773343263	Brain Transduction (LY6C1)	SVAE	-8.59005773343263	-8.59005773343263
LRVADAS	-2.702613807267448	0	-2.702613807267448	Brain Transduction (LY6C1)	SVAE	-2.702613807267448	-2.702613807267448
LRVADSS	-3.600934481326095	0	-3.600934481326095	Brain Transduction (LY6C1)	SVAE	-3.600934481326095	-3.600934481326095
LRVAEAQ	-5.059893489707241	0	-5.059893489707241	Brain Transduction (LY6C1)	SVAE	-5.059893489707241	-5.059893489707241
LRVAEAS	-9.44126474532846	0	-9.44126474532846	Brain Transduction (LY6C1)	SVAE	-9.44126474532846	-9.44126474532846
LRVAESS	-9.612362252244644	0	-9.612362252244644	Brain Transduction (LY6C1)	SVAE	-9.612362252244644	-9.612362252244644
LRVAEST	-1.5825316328229235	0	-1.5825316328229235	Brain Transduction (LY6C1)	SVAE	-1.5825316328229235	-1.5825316328229235
LRVALSQ	-4.119671215740163	0	-4.119671215740163	Brain Transduction (LY6C1)	SVAE	-4.119671215740163	-4.119671215740163
LRVALSS	-8.84023837232319	0	-8.84023837232319	Brain Transduction (LY6C1)	SVAE	-8.84023837232319	-8.84023837232319
LRVGAAS	-4.148743677802229	0	-4.148743677802229	Brain Transduction (LY6C1)	SVAE	-4.148743677802229	-4.148743677802229
LRVGASS	-7.636242598137317	0	-7.636242598137317	Brain Transduction (LY6C1)	SVAE	-7.636242598137317	-7.636242598137317
LRVGDAS	-4.096224636139272	0	-4.096224636139272	Brain Transduction (LY6C1)	SVAE	-4.096224636139272	-4.096224636139272
LRVGDSS	-1.0544786898328415	0	-1.0544786898328415	Brain Transduction (LY6C1)	SVAE	-1.0544786898328415	-1.0544786898328415
LRVGEAS	-2.705045551316105	0	-2.705045551316105	Brain Transduction (LY6C1)	SVAE	-2.705045551316105	-2.705045551316105
LRVGESL	-1.0261283280157971	0	-1.0261283280157971	Brain Transduction (LY6C1)	SVAE	-1.0261283280157971	-1.0261283280157971
LRVGESS	-2.07616476594787	0	-2.07616476594787	Brain Transduction (LY6C1)	SVAE	-2.07616476594787	-2.07616476594787
LRVGEST	-2.912031109073596	0	-2.912031109073596	Brain Transduction (LY6C1)	SVAE	-2.912031109073596	-2.912031109073596
LRVGGAA	-7.066221274614776	0	-7.066221274614776	Brain Transduction (LY6C1)	SVAE	-7.066221274614776	-7.066221274614776
LRVGGAS	-3.3324275552626785	0	-3.3324275552626785	Brain Transduction (LY6C1)	SVAE	-3.3324275552626785	-3.3324275552626785
LRVGGAT	-3.682768508446712	0	-3.682768508446712	Brain Transduction (LY6C1)	SVAE	-3.682768508446712	-3.682768508446712
LRVGGFA	-5.339442134483877	0	-5.339442134483877	Brain Transduction (LY6C1)	SVAE	-5.339442134483877	-5.339442134483877
LRVGGFS	-7.4446457324799775	0	-7.4446457324799775	Brain Transduction (LY6C1)	SVAE	-7.4446457324799775	-7.4446457324799775
LRVGGSA	-1.1424137893409567	0	-1.1424137893409567	Brain Transduction (LY6C1)	SVAE	-1.1424137893409567	-1.1424137893409567
LRVGGSS	-3.119565784722148	0	-3.119565784722148	Brain Transduction (LY6C1)	SVAE	-3.119565784722148	-3.119565784722148
LRVGGST	-3.530088643497969	0	-3.530088643497969	Brain Transduction (LY6C1)	SVAE	-3.530088643497969	-3.530088643497969
LRVGGSY	-7.248329151985858	0	-7.248329151985858	Brain Transduction (LY6C1)	SVAE	-7.248329151985858	-7.248329151985858
LRVGLAQ	4.923720892303514	0	4.923720892303514	Brain Transduction (LY6C1)	SVAE	4.923720892303514	4.923720892303514
LRVGLAS	-6.48100663755506	0	-6.48100663755506	Brain Transduction (LY6C1)	SVAE	-6.48100663755506	-6.48100663755506
LRVGLSA	-6.535303223766638	0	-6.535303223766638	Brain Transduction (LY6C1)	SVAE	-6.535303223766638	-6.535303223766638
LRVGLSQ	3.609421710768407	0	3.609421710768407	Brain Transduction (LY6C1)	SVAE	3.609421710768407	3.609421710768407
LRVGLSS	-1.577098113641743	0	-1.577098113641743	Brain Transduction (LY6C1)	SVAE	-1.577098113641743	-1.577098113641743
LRVGLST	-8.503735295588168	0	-8.503735295588168	Brain Transduction (LY6C1)	SVAE	-8.503735295588168	-8.503735295588168
LRVGSAS	-1.7985791756445084	0	-1.7985791756445084	Brain Transduction (LY6C1)	SVAE	-1.7985791756445084	-1.7985791756445084
LRVGSAY	-2.414020103170431	0	-2.414020103170431	Brain Transduction (LY6C1)	SVAE	-2.414020103170431	-2.414020103170431
LRVGSSS	-2.2438762414834867	0	-2.2438762414834867	Brain Transduction (LY6C1)	SVAE	-2.2438762414834867	-2.2438762414834867
LRVGSST	-0.1859135620394346	0	-0.1859135620394346	Brain Transduction (LY6C1)	SVAE	-0.1859135620394346	-0.1859135620394346
LRVGSSY	-7.926912486067614	0	-7.926912486067614	Brain Transduction (LY6C1)	SVAE	-7.926912486067614	-7.926912486067614
LRVGYAQ	5.481056161831227	0	5.481056161831227	Brain Transduction (LY6C1)	SVAE	5.481056161831227	5.481056161831227
LRVGYAS	0.878722408017446	0	0.878722408017446	Brain Transduction (LY6C1)	SVAE	0.878722408017446	0.878722408017446
LRVGYAT	-2.365978214137065	0	-2.365978214137065	Brain Transduction (LY6C1)	SVAE	-2.365978214137065	-2.365978214137065
LRVGYSQ	5.851544840075104	0	5.851544840075104	Brain Transduction (LY6C1)	SVAE	5.851544840075104	5.851544840075104
LRVGYSS	2.583618835342837	0	2.583618835342837	Brain Transduction (LY6C1)	SVAE	2.583618835342837	2.583618835342837
LRVGYST	1.8104622664972776	0	1.8104622664972776	Brain Transduction (LY6C1)	SVAE	1.8104622664972776	1.8104622664972776
LRVLDST	-8.900925978209244	0	-8.900925978209244	Brain Transduction (LY6C1)	SVAE	-8.900925978209244	-8.900925978209244
LRVLEAQ	-2.2307271817945917	0	-2.2307271817945917	Brain Transduction (LY6C1)	SVAE	-2.2307271817945917	-2.2307271817945917
LRVLESQ	-4.809305862653029	0	-4.809305862653029	Brain Transduction (LY6C1)	SVAE	-4.809305862653029	-4.809305862653029
LRVLESS	-8.878601831395999	0	-8.878601831395999	Brain Transduction (LY6C1)	SVAE	-8.878601831395999	-8.878601831395999
LRVLEST	-1.0702441299471612	0	-1.0702441299471612	Brain Transduction (LY6C1)	SVAE	-1.0702441299471612	-1.0702441299471612
LRVLGSA	-2.748178653758167	0	-2.748178653758167	Brain Transduction (LY6C1)	SVAE	-2.748178653758167	-2.748178653758167
LRVLGSS	-10.197477825580568	0	-10.197477825580568	Brain Transduction (LY6C1)	SVAE	-10.197477825580568	-10.197477825580568
LRVPDAQ	-3.5858119683571994	0	-3.5858119683571994	Brain Transduction (LY6C1)	SVAE	-3.5858119683571994	-3.5858119683571994
LRVPLAQ	-3.440595480132305	0	-3.440595480132305	Brain Transduction (LY6C1)	SVAE	-3.440595480132305	-3.440595480132305
LRVPLAS	-1.7870583853856998	0	-1.7870583853856998	Brain Transduction (LY6C1)	SVAE	-1.7870583853856998	-1.7870583853856998
LRVPLSQ	-1.753073723911574	0	-1.753073723911574	Brain Transduction (LY6C1)	SVAE	-1.753073723911574	-1.753073723911574
LRVPLSS	-9.430000656636723	0	-9.430000656636723	Brain Transduction (LY6C1)	SVAE	-9.430000656636723	-9.430000656636723
LRVSGSA	-7.948730541927307	0	-7.948730541927307	Brain Transduction (LY6C1)	SVAE	-7.948730541927307	-7.948730541927307
LRVSGSS	-4.786327674845335	0	-4.786327674845335	Brain Transduction (LY6C1)	SVAE	-4.786327674845335	-4.786327674845335
LRVSGST	-2.438338112027119	0	-2.438338112027119	Brain Transduction (LY6C1)	SVAE	-2.438338112027119	-2.438338112027119
LRVVGSA	-9.36550102417508	0	-9.36550102417508	Brain Transduction (LY6C1)	SVAE	-9.36550102417508	-9.36550102417508
LRVVGSS	-8.620376221337274	0	-8.620376221337274	Brain Transduction (LY6C1)	SVAE	-8.620376221337274	-8.620376221337274
LRYGGAA	-2.2905436040349865	0	-2.2905436040349865	Brain Transduction (LY6C1)	SVAE	-2.2905436040349865	-2.2905436040349865
LRYGGSQ	-0.5280967369214952	0	-0.5280967369214952	Brain Transduction (LY6C1)	SVAE	-0.5280967369214952	-0.5280967369214952
LRYGGST	-9.369481581236212	0	-9.369481581236212	Brain Transduction (LY6C1)	SVAE	-9.369481581236212	-9.369481581236212
LRYSGAT	-8.007257673460353	0	-8.007257673460353	Brain Transduction (LY6C1)	SVAE	-8.007257673460353	-8.007257673460353
LSAGARY	-1.7327310354876564	2	-1.7327310354876564	Brain Transduction (LY6C1)	SVAE	-1.7327310354876564	-1.7327310354876564
LSARGAA	-9.899771131718182	0	-9.899771131718182	Brain Transduction (LY6C1)	SVAE	-9.899771131718182	-9.899771131718182
LSARGAS	-3.362232115374235	0	-3.362232115374235	Brain Transduction (LY6C1)	SVAE	-3.362232115374235	-3.362232115374235
LSARGSA	-2.985832470208474	0	-2.985832470208474	Brain Transduction (LY6C1)	SVAE	-2.985832470208474	-2.985832470208474
LSARGSS	-7.740242787112837	0	-7.740242787112837	Brain Transduction (LY6C1)	SVAE	-7.740242787112837	-7.740242787112837
LSPGGSS	-3.1337385847723285	0	-3.1337385847723285	Brain Transduction (LY6C1)	SVAE	-3.1337385847723285	-3.1337385847723285
LSPGSSS	-8.307724711443283	0	-8.307724711443283	Brain Transduction (LY6C1)	SVAE	-8.307724711443283	-8.307724711443283
LSPHGSS	-9.51499402081526	0	-9.51499402081526	Brain Transduction (LY6C1)	SVAE	-9.51499402081526	-9.51499402081526
LSPHGSW	-2.379071508767654	0	-2.379071508767654	Brain Transduction (LY6C1)	SVAE	-2.379071508767654	-2.379071508767654
LSPRGSA	-8.449880574118097	0	-8.449880574118097	Brain Transduction (LY6C1)	SVAE	-8.449880574118097	-8.449880574118097
LSPRGSS	-7.924795216508859	0	-7.924795216508859	Brain Transduction (LY6C1)	SVAE	-7.924795216508859	-7.924795216508859
LSPYAAS	-2.7660170414659357	0	-2.7660170414659357	Brain Transduction (LY6C1)	SVAE	-2.7660170414659357	-2.7660170414659357
LSPYASS	-6.8341156873118845	0	-6.8341156873118845	Brain Transduction (LY6C1)	SVAE	-6.8341156873118845	-6.8341156873118845
LSPYGAS	-7.969877360592398	0	-7.969877360592398	Brain Transduction (LY6C1)	SVAE	-7.969877360592398	-7.969877360592398
LSPYGSA	-3.6793741071961215	0	-3.6793741071961215	Brain Transduction (LY6C1)	SVAE	-3.6793741071961215	-3.6793741071961215
LSPYGSS	-7.929333079857065	0	-7.929333079857065	Brain Transduction (LY6C1)	SVAE	-7.929333079857065	-7.929333079857065
LSRGAAA	-3.5376486576479698	0	-3.5376486576479698	Brain Transduction (LY6C1)	SVAE	-3.5376486576479698	-3.5376486576479698
LSRGAAS	-1.2574692736773945	0	-1.2574692736773945	Brain Transduction (LY6C1)	SVAE	-1.2574692736773945	-1.2574692736773945
LSRGAAY	1.5713073661288863	0	1.5713073661288863	Brain Transduction (LY6C1)	SVAE	1.5713073661288863	1.5713073661288863
LSRGASA	-2.1314553240629954	0	-2.1314553240629954	Brain Transduction (LY6C1)	SVAE	-2.1314553240629954	-2.1314553240629954
LSRGASS	-3.2276982699953964	0	-3.2276982699953964	Brain Transduction (LY6C1)	SVAE	-3.2276982699953964	-3.2276982699953964
LSRGGAA	-1.6441898709340144	0	-1.6441898709340144	Brain Transduction (LY6C1)	SVAE	-1.6441898709340144	-1.6441898709340144
LSRGGAS	-3.3884863294969025	0	-3.3884863294969025	Brain Transduction (LY6C1)	SVAE	-3.3884863294969025	-3.3884863294969025
LSRGGSA	-4.529496304822192	0	-4.529496304822192	Brain Transduction (LY6C1)	SVAE	-4.529496304822192	-4.529496304822192
LSRGGSS	-1.638710434210176	0	-1.638710434210176	Brain Transduction (LY6C1)	SVAE	-1.638710434210176	-1.638710434210176
LSRGSAA	-8.205769578445224	0	-8.205769578445224	Brain Transduction (LY6C1)	SVAE	-8.205769578445224	-8.205769578445224
LSRGSAS	-3.309149489828287	0	-3.309149489828287	Brain Transduction (LY6C1)	SVAE	-3.309149489828287	-3.309149489828287
LSRGSAY	-7.640248848400311	0	-7.640248848400311	Brain Transduction (LY6C1)	SVAE	-7.640248848400311	-7.640248848400311
LSRGSSA	-3.473473961502869	0	-3.473473961502869	Brain Transduction (LY6C1)	SVAE	-3.473473961502869	-3.473473961502869
LSRGSSS	-7.134011146845269	0	-7.134011146845269	Brain Transduction (LY6C1)	SVAE	-7.134011146845269	-7.134011146845269
LSRGSSY	-1.1209454347289531	0	-1.1209454347289531	Brain Transduction (LY6C1)	SVAE	-1.1209454347289531	-1.1209454347289531
LSRHGAS	-2.501408955579949	0	-2.501408955579949	Brain Transduction (LY6C1)	SVAE	-2.501408955579949	-2.501408955579949
LSRHGSA	-9.285602483058767	0	-9.285602483058767	Brain Transduction (LY6C1)	SVAE	-9.285602483058767	-9.285602483058767
LSRSAAA	-4.133071842879993	0	-4.133071842879993	Brain Transduction (LY6C1)	SVAE	-4.133071842879993	-4.133071842879993
LSRSAAS	-6.343454660674736	0	-6.343454660674736	Brain Transduction (LY6C1)	SVAE	-6.343454660674736	-6.343454660674736
LSRSASA	-9.050604302286246	0	-9.050604302286246	Brain Transduction (LY6C1)	SVAE	-9.050604302286246	-9.050604302286246
LSRSASS	-0.2494891288818286	0	-0.2494891288818286	Brain Transduction (LY6C1)	SVAE	-0.2494891288818286	-0.2494891288818286
LSRSGAA	-1.4329770432249738	0	-1.4329770432249738	Brain Transduction (LY6C1)	SVAE	-1.4329770432249738	-1.4329770432249738
LSRSGAS	-8.466534964324074	0	-8.466534964324074	Brain Transduction (LY6C1)	SVAE	-8.466534964324074	-8.466534964324074
LSRSGSA	-2.6257099037902925	0	-2.6257099037902925	Brain Transduction (LY6C1)	SVAE	-2.6257099037902925	-2.6257099037902925
LSRSGSS	-7.802240352521192	0	-7.802240352521192	Brain Transduction (LY6C1)	SVAE	-7.802240352521192	-7.802240352521192
LSRSSAA	-8.00539289093916	0	-8.00539289093916	Brain Transduction (LY6C1)	SVAE	-8.00539289093916	-8.00539289093916
LSRSSAS	-6.681789630529022	0	-6.681789630529022	Brain Transduction (LY6C1)	SVAE	-6.681789630529022	-6.681789630529022
LSRSSAY	-8.299912959128322	0	-8.299912959128322	Brain Transduction (LY6C1)	SVAE	-8.299912959128322	-8.299912959128322
LSRSSSA	-3.461696090479898	0	-3.461696090479898	Brain Transduction (LY6C1)	SVAE	-3.461696090479898	-3.461696090479898
LSRSSSS	-3.397470013014444	0	-3.397470013014444	Brain Transduction (LY6C1)	SVAE	-3.397470013014444	-3.397470013014444
LSRVASA	-4.674242428382136	0	-4.674242428382136	Brain Transduction (LY6C1)	SVAE	-4.674242428382136	-4.674242428382136
LSRVSAA	-3.378903885529469	0	-3.378903885529469	Brain Transduction (LY6C1)	SVAE	-3.378903885529469	-3.378903885529469
LSRVSAS	-2.354254768349008	0	-2.354254768349008	Brain Transduction (LY6C1)	SVAE	-2.354254768349008	-2.354254768349008
LSRVSSA	-7.092167499980664	0	-7.092167499980664	Brain Transduction (LY6C1)	SVAE	-7.092167499980664	-7.092167499980664
LSRVSSS	-7.273970100200232	0	-7.273970100200232	Brain Transduction (LY6C1)	SVAE	-7.273970100200232	-7.273970100200232
LSSHGAW	-2.0776310735419017	1	-2.0776310735419017	Brain Transduction (LY6C1)	SVAE	-2.0776310735419017	-2.0776310735419017
LSSHGSA	-8.709659433245038	0	-8.709659433245038	Brain Transduction (LY6C1)	SVAE	-8.709659433245038	-8.709659433245038
LSSHGSS	-0.1331455083189522	0	-0.1331455083189522	Brain Transduction (LY6C1)	SVAE	-0.1331455083189522	-0.1331455083189522
LSSHGSW	1.5035045721447844	0	1.5035045721447844	Brain Transduction (LY6C1)	SVAE	1.5035045721447844	1.5035045721447844
LSSRASA	-8.83757230616917	0	-8.83757230616917	Brain Transduction (LY6C1)	SVAE	-8.83757230616917	-8.83757230616917
LSSRASS	-1.1903342641135637	0	-1.1903342641135637	Brain Transduction (LY6C1)	SVAE	-1.1903342641135637	-1.1903342641135637
LSSRASV	-8.469005488043402	0	-8.469005488043402	Brain Transduction (LY6C1)	SVAE	-8.469005488043402	-8.469005488043402
LSSRGAS	-10.81863556039024	0	-10.81863556039024	Brain Transduction (LY6C1)	SVAE	-10.81863556039024	-10.81863556039024
LSSRGSA	-10.745352647852853	0	-10.745352647852853	Brain Transduction (LY6C1)	SVAE	-10.745352647852853	-10.745352647852853
LSSRGSS	-9.229677377152909	0	-9.229677377152909	Brain Transduction (LY6C1)	SVAE	-9.229677377152909	-9.229677377152909
LSSRGSV	-2.91815648282965	0	-2.91815648282965	Brain Transduction (LY6C1)	SVAE	-2.91815648282965	-2.91815648282965
LSSRSSS	-10.112811329105025	0	-10.112811329105025	Brain Transduction (LY6C1)	SVAE	-10.112811329105025	-10.112811329105025
LSSSARY	-8.666958507152941	2	-8.666958507152941	Brain Transduction (LY6C1)	SVAE	-8.666958507152941	-8.666958507152941
LSSYGAS	-6.992582586150867	0	-6.992582586150867	Brain Transduction (LY6C1)	SVAE	-6.992582586150867	-6.992582586150867
LSSYGSA	-7.622961190983754	0	-7.622961190983754	Brain Transduction (LY6C1)	SVAE	-7.622961190983754	-7.622961190983754
LSSYGSS	-6.555249474553755	0	-6.555249474553755	Brain Transduction (LY6C1)	SVAE	-6.555249474553755	-6.555249474553755
LSVGGSS	-2.384067275626843	0	-2.384067275626843	Brain Transduction (LY6C1)	SVAE	-2.384067275626843	-2.384067275626843
LSVGRAY	-8.133171223208619	0	-8.133171223208619	Brain Transduction (LY6C1)	SVAE	-8.133171223208619	-8.133171223208619
LSVGRSY	-7.265007988585278	0	-7.265007988585278	Brain Transduction (LY6C1)	SVAE	-7.265007988585278	-7.265007988585278
LSVRGSA	-6.399015931455745	0	-6.399015931455745	Brain Transduction (LY6C1)	SVAE	-6.399015931455745	-6.399015931455745
LSVRGSS	-2.5131246669238774	0	-2.5131246669238774	Brain Transduction (LY6C1)	SVAE	-2.5131246669238774	-2.5131246669238774
LSYGGSS	-3.118422113461016	0	-3.118422113461016	Brain Transduction (LY6C1)	SVAE	-3.118422113461016	-3.118422113461016
LSYGSSS	-2.538301826320561	0	-2.538301826320561	Brain Transduction (LY6C1)	SVAE	-2.538301826320561	-2.538301826320561
LSYHGAA	-9.190064275996177	0	-9.190064275996177	Brain Transduction (LY6C1)	SVAE	-9.190064275996177	-9.190064275996177
LSYHGAS	-7.943479736251839	0	-7.943479736251839	Brain Transduction (LY6C1)	SVAE	-7.943479736251839	-7.943479736251839
LSYHGSA	-2.1939257295709527	0	-2.1939257295709527	Brain Transduction (LY6C1)	SVAE	-2.1939257295709527	-2.1939257295709527
LSYHGSS	-6.590090774513027	0	-6.590090774513027	Brain Transduction (LY6C1)	SVAE	-6.590090774513027	-6.590090774513027
LSYHGSV	-3.743284767530259	0	-3.743284767530259	Brain Transduction (LY6C1)	SVAE	-3.743284767530259	-3.743284767530259
LVAGFST	-0.9167491701198854	0	-0.9167491701198854	Brain Transduction (LY6C1)	SVAE	-0.9167491701198854	-0.9167491701198854
LVAGGAQ	-9.095593258430553	0	-9.095593258430553	Brain Transduction (LY6C1)	SVAE	-9.095593258430553	-9.095593258430553
LVAGGSM	-8.586093072428303	0	-8.586093072428303	Brain Transduction (LY6C1)	SVAE	-8.586093072428303	-8.586093072428303
LVAGGSQ	-7.8017966105761	0	-7.8017966105761	Brain Transduction (LY6C1)	SVAE	-7.8017966105761	-7.8017966105761
LVAGGSS	-1.4360659331772214	0	-1.4360659331772214	Brain Transduction (LY6C1)	SVAE	-1.4360659331772214	-1.4360659331772214
LVAGGST	-10.720994371031876	0	-10.720994371031876	Brain Transduction (LY6C1)	SVAE	-10.720994371031876	-10.720994371031876
LVAGLAQ	1.114960639401606	0	1.114960639401606	Brain Transduction (LY6C1)	SVAE	1.114960639401606	1.114960639401606
LVAGLSM	-2.5291963679793974	0	-2.5291963679793974	Brain Transduction (LY6C1)	SVAE	-2.5291963679793974	-2.5291963679793974
LVAGLSQ	-1.7972287241968254	0	-1.7972287241968254	Brain Transduction (LY6C1)	SVAE	-1.7972287241968254	-1.7972287241968254
LVAGLSS	-1.4433158306010487	0	-1.4433158306010487	Brain Transduction (LY6C1)	SVAE	-1.4433158306010487	-1.4433158306010487
LVAGRAQ	-7.322805246051216	0	-7.322805246051216	Brain Transduction (LY6C1)	SVAE	-7.322805246051216	-7.322805246051216
LVAGRSQ	-8.702056066004515	0	-8.702056066004515	Brain Transduction (LY6C1)	SVAE	-8.702056066004515	-8.702056066004515
LVAGSAQ	-1.7649081973143053	0	-1.7649081973143053	Brain Transduction (LY6C1)	SVAE	-1.7649081973143053	-1.7649081973143053
LVAGSSQ	-1.005153869545662	0	-1.005153869545662	Brain Transduction (LY6C1)	SVAE	-1.005153869545662	-1.005153869545662
LVAGSSS	-4.079795239974998	0	-4.079795239974998	Brain Transduction (LY6C1)	SVAE	-4.079795239974998	-4.079795239974998
LVAHGAS	-2.2382434297990117	0	-2.2382434297990117	Brain Transduction (LY6C1)	SVAE	-2.2382434297990117	-2.2382434297990117
LVAHGSA	-6.559432082041134	0	-6.559432082041134	Brain Transduction (LY6C1)	SVAE	-6.559432082041134	-6.559432082041134
LVAHGSM	-3.1665911104520297	0	-3.1665911104520297	Brain Transduction (LY6C1)	SVAE	-3.1665911104520297	-3.1665911104520297
LVAHGSS	0.3663175231510959	0	0.3663175231510959	Brain Transduction (LY6C1)	SVAE	0.3663175231510959	0.3663175231510959
LVAHGST	-0.9576079128274542	0	-0.9576079128274542	Brain Transduction (LY6C1)	SVAE	-0.9576079128274542	-0.9576079128274542
LVAHLSS	-3.694785067416821	0	-3.694785067416821	Brain Transduction (LY6C1)	SVAE	-3.694785067416821	-3.694785067416821
LVALGSA	-8.256981243906672	0	-8.256981243906672	Brain Transduction (LY6C1)	SVAE	-8.256981243906672	-8.256981243906672
LVALGSS	-0.2937155918934036	0	-0.2937155918934036	Brain Transduction (LY6C1)	SVAE	-0.2937155918934036	-0.2937155918934036
LVARGAA	-8.939092324341358	0	-8.939092324341358	Brain Transduction (LY6C1)	SVAE	-8.939092324341358	-8.939092324341358
LVARGAQ	-3.1905869532859272	0	-3.1905869532859272	Brain Transduction (LY6C1)	SVAE	-3.1905869532859272	-3.1905869532859272
LVARGAS	-7.286607422576548	0	-7.286607422576548	Brain Transduction (LY6C1)	SVAE	-7.286607422576548	-7.286607422576548
LVARGSA	-1.3381197554923918	0	-1.3381197554923918	Brain Transduction (LY6C1)	SVAE	-1.3381197554923918	-1.3381197554923918
LVARGSQ	-1.9429591746537895	0	-1.9429591746537895	Brain Transduction (LY6C1)	SVAE	-1.9429591746537895	-1.9429591746537895
LVARGSS	-7.51144666921232	0	-7.51144666921232	Brain Transduction (LY6C1)	SVAE	-7.51144666921232	-7.51144666921232
LVARLAS	-8.35647774868162	0	-8.35647774868162	Brain Transduction (LY6C1)	SVAE	-8.35647774868162	-8.35647774868162
LVARLSS	0.7566295325999722	0	0.7566295325999722	Brain Transduction (LY6C1)	SVAE	0.7566295325999722	0.7566295325999722
LVAYGAA	-8.67668506806841	0	-8.67668506806841	Brain Transduction (LY6C1)	SVAE	-8.67668506806841	-8.67668506806841
LVAYGAS	-2.6431031611943334	0	-2.6431031611943334	Brain Transduction (LY6C1)	SVAE	-2.6431031611943334	-2.6431031611943334
LVAYGSA	-4.134737076389613	0	-4.134737076389613	Brain Transduction (LY6C1)	SVAE	-4.134737076389613	-4.134737076389613
LVAYGSS	0.600206306124275	0	0.600206306124275	Brain Transduction (LY6C1)	SVAE	0.600206306124275	0.600206306124275
LVAYGST	-2.3860000594988717	0	-2.3860000594988717	Brain Transduction (LY6C1)	SVAE	-2.3860000594988717	-2.3860000594988717
LVEGARY	-9.994997063205656	2	-9.994997063205656	Brain Transduction (LY6C1)	SVAE	-9.994997063205656	-9.994997063205656
LVEGGRW	0.4802049644351807	5	0.4802049644351807	Brain Transduction (LY6C1)	SVAE	0.4802049644351807	0.4802049644351807
LVEGGSS	-7.757641819803025	0	-7.757641819803025	Brain Transduction (LY6C1)	SVAE	-7.757641819803025	-7.757641819803025
LVEGGSW	-1.3896587323880063	0	-1.3896587323880063	Brain Transduction (LY6C1)	SVAE	-1.3896587323880063	-1.3896587323880063
LVERGFA	-5.333172570721573	0	-5.333172570721573	Brain Transduction (LY6C1)	SVAE	-5.333172570721573	-5.333172570721573
LVERGFS	-1.0674291751186318	0	-1.0674291751186318	Brain Transduction (LY6C1)	SVAE	-1.0674291751186318	-1.0674291751186318
LVERGSA	-1.7292712034258082	0	-1.7292712034258082	Brain Transduction (LY6C1)	SVAE	-1.7292712034258082	-1.7292712034258082
LVERGSW	0.2123568723170225	0	0.2123568723170225	Brain Transduction (LY6C1)	SVAE	0.2123568723170225	0.2123568723170225
LVESARY	-0.639015903065241	2	-0.639015903065241	Brain Transduction (LY6C1)	SVAE	-0.639015903065241	-0.639015903065241
LVESGFS	-9.373676086038987	0	-9.373676086038987	Brain Transduction (LY6C1)	SVAE	-9.373676086038987	-9.373676086038987
LVESGRW	-4.073748739646086	5	-4.073748739646086	Brain Transduction (LY6C1)	SVAE	-4.073748739646086	-4.073748739646086
LVLGGSS	-0.5280838019552851	0	-0.5280838019552851	Brain Transduction (LY6C1)	SVAE	-0.5280838019552851	-0.5280838019552851
LVLGGST	-7.013460415846621	0	-7.013460415846621	Brain Transduction (LY6C1)	SVAE	-7.013460415846621	-7.013460415846621
LVLHGAA	-7.03170361453886	0	-7.03170361453886	Brain Transduction (LY6C1)	SVAE	-7.03170361453886	-7.03170361453886
LVLHGAS	-2.3105552008765984	0	-2.3105552008765984	Brain Transduction (LY6C1)	SVAE	-2.3105552008765984	-2.3105552008765984
LVLHGSM	-8.106257174355026	0	-8.106257174355026	Brain Transduction (LY6C1)	SVAE	-8.106257174355026	-8.106257174355026
LVLHGSS	0.7690255600871102	0	0.7690255600871102	Brain Transduction (LY6C1)	SVAE	0.7690255600871102	0.7690255600871102
LVLHGST	-2.9894710269612235	0	-2.9894710269612235	Brain Transduction (LY6C1)	SVAE	-2.9894710269612235	-2.9894710269612235
LVPGAAS	0.8354785673627767	0	0.8354785673627767	Brain Transduction (LY6C1)	SVAE	0.8354785673627767	0.8354785673627767
LVPGASS	-8.428479068362321	0	-8.428479068362321	Brain Transduction (LY6C1)	SVAE	-8.428479068362321	-8.428479068362321
LVPGFST	-4.424294485512739	0	-4.424294485512739	Brain Transduction (LY6C1)	SVAE	-4.424294485512739	-4.424294485512739
LVPGGAS	0.3239503565765659	0	0.3239503565765659	Brain Transduction (LY6C1)	SVAE	0.3239503565765659	0.3239503565765659
LVPGGSM	-0.7107621495173035	0	-0.7107621495173035	Brain Transduction (LY6C1)	SVAE	-0.7107621495173035	-0.7107621495173035
LVPGGSS	-2.137571377009272	0	-2.137571377009272	Brain Transduction (LY6C1)	SVAE	-2.137571377009272	-2.137571377009272
LVPGGST	-2.620924221791464	0	-2.620924221791464	Brain Transduction (LY6C1)	SVAE	-2.620924221791464	-2.620924221791464
LVPGLAS	-0.4875262251453879	0	-0.4875262251453879	Brain Transduction (LY6C1)	SVAE	-0.4875262251453879	-0.4875262251453879
LVPGLSM	-9.856860072769924	0	-9.856860072769924	Brain Transduction (LY6C1)	SVAE	-9.856860072769924	-9.856860072769924
LVPGLSS	1.616982554222428	0	1.616982554222428	Brain Transduction (LY6C1)	SVAE	1.616982554222428	1.616982554222428
LVPGLST	-0.4479314011264092	0	-0.4479314011264092	Brain Transduction (LY6C1)	SVAE	-0.4479314011264092	-0.4479314011264092
LVPGSAS	0.6011757306174675	0	0.6011757306174675	Brain Transduction (LY6C1)	SVAE	0.6011757306174675	0.6011757306174675
LVPGSSS	-1.1823906313120196	0	-1.1823906313120196	Brain Transduction (LY6C1)	SVAE	-1.1823906313120196	-1.1823906313120196
LVPHASS	-0.2855296324866338	0	-0.2855296324866338	Brain Transduction (LY6C1)	SVAE	-0.2855296324866338	-0.2855296324866338
LVPHFSA	-8.434693898208964	0	-8.434693898208964	Brain Transduction (LY6C1)	SVAE	-8.434693898208964	-8.434693898208964
LVPHFSS	-5.013911517385389	0	-5.013911517385389	Brain Transduction (LY6C1)	SVAE	-5.013911517385389	-5.013911517385389
LVPHGAS	-8.49587319919899	0	-8.49587319919899	Brain Transduction (LY6C1)	SVAE	-8.49587319919899	-8.49587319919899
LVPHGSA	-6.188902400856271	0	-6.188902400856271	Brain Transduction (LY6C1)	SVAE	-6.188902400856271	-6.188902400856271
LVPHGSM	-7.809537154857521	0	-7.809537154857521	Brain Transduction (LY6C1)	SVAE	-7.809537154857521	-7.809537154857521
LVPHGSS	-9.383795140334092	0	-9.383795140334092	Brain Transduction (LY6C1)	SVAE	-9.383795140334092	-9.383795140334092
LVPHGST	-0.9492771032273648	0	-0.9492771032273648	Brain Transduction (LY6C1)	SVAE	-0.9492771032273648	-0.9492771032273648
LVPHGSV	-7.450423931644376	0	-7.450423931644376	Brain Transduction (LY6C1)	SVAE	-7.450423931644376	-7.450423931644376
LVPHLAS	-2.329669796125814	0	-2.329669796125814	Brain Transduction (LY6C1)	SVAE	-2.329669796125814	-2.329669796125814
LVPHLSS	-8.053451812206479	0	-8.053451812206479	Brain Transduction (LY6C1)	SVAE	-8.053451812206479	-8.053451812206479
LVPHLST	-1.778146564562179	0	-1.778146564562179	Brain Transduction (LY6C1)	SVAE	-1.778146564562179	-1.778146564562179
LVPHSSS	-9.124889846536975	0	-9.124889846536975	Brain Transduction (LY6C1)	SVAE	-9.124889846536975	-9.124889846536975
LVPLGSS	-10.439897241111447	0	-10.439897241111447	Brain Transduction (LY6C1)	SVAE	-10.439897241111447	-10.439897241111447
LVPRAAS	-8.248137596545174	0	-8.248137596545174	Brain Transduction (LY6C1)	SVAE	-8.248137596545174	-8.248137596545174
LVPRGAA	-2.144760916025113	0	-2.144760916025113	Brain Transduction (LY6C1)	SVAE	-2.144760916025113	-2.144760916025113
LVPRGAS	-4.183039444755802	0	-4.183039444755802	Brain Transduction (LY6C1)	SVAE	-4.183039444755802	-4.183039444755802
LVPRGSA	-5.347943521175853	0	-5.347943521175853	Brain Transduction (LY6C1)	SVAE	-5.347943521175853	-5.347943521175853
LVPRGSS	-7.73449695052242	0	-7.73449695052242	Brain Transduction (LY6C1)	SVAE	-7.73449695052242	-7.73449695052242
LVPRGSV	-7.07787254991877	0	-7.07787254991877	Brain Transduction (LY6C1)	SVAE	-7.07787254991877	-7.07787254991877
LVPYAAS	-8.921792427290196	0	-8.921792427290196	Brain Transduction (LY6C1)	SVAE	-8.921792427290196	-8.921792427290196
LVPYASA	-9.356288725499532	0	-9.356288725499532	Brain Transduction (LY6C1)	SVAE	-9.356288725499532	-9.356288725499532
LVPYASS	-8.416381564800089	0	-8.416381564800089	Brain Transduction (LY6C1)	SVAE	-8.416381564800089	-8.416381564800089
LVPYGAA	-9.205546714588795	0	-9.205546714588795	Brain Transduction (LY6C1)	SVAE	-9.205546714588795	-9.205546714588795
LVPYGSA	-9.363822257075066	0	-9.363822257075066	Brain Transduction (LY6C1)	SVAE	-9.363822257075066	-9.363822257075066
LVPYGSS	-7.919268226778187	0	-7.919268226778187	Brain Transduction (LY6C1)	SVAE	-7.919268226778187	-7.919268226778187
LVPYGST	-0.2884113004017147	0	-0.2884113004017147	Brain Transduction (LY6C1)	SVAE	-0.2884113004017147	-0.2884113004017147
LVPYSAS	-7.159156306912049	0	-7.159156306912049	Brain Transduction (LY6C1)	SVAE	-7.159156306912049	-7.159156306912049
LVPYSSA	-11.222106755619768	0	-11.222106755619768	Brain Transduction (LY6C1)	SVAE	-11.222106755619768	-11.222106755619768
LVPYSSS	-8.045563416985836	0	-8.045563416985836	Brain Transduction (LY6C1)	SVAE	-8.045563416985836	-8.045563416985836
LVRGGFA	-3.67432848675489	0	-3.67432848675489	Brain Transduction (LY6C1)	SVAE	-3.67432848675489	-3.67432848675489
LVRGGSA	-2.8414798404449577	0	-2.8414798404449577	Brain Transduction (LY6C1)	SVAE	-2.8414798404449577	-2.8414798404449577
LVRGGSQ	-0.4911414826047418	0	-0.4911414826047418	Brain Transduction (LY6C1)	SVAE	-0.4911414826047418	-0.4911414826047418
LVRGGSS	-4.657811465999666	0	-4.657811465999666	Brain Transduction (LY6C1)	SVAE	-4.657811465999666	-4.657811465999666
LVRGGST	-2.716893988135546	0	-2.716893988135546	Brain Transduction (LY6C1)	SVAE	-2.716893988135546	-2.716893988135546
LVRGLAQ	-2.6134679128581078	0	-2.6134679128581078	Brain Transduction (LY6C1)	SVAE	-2.6134679128581078	-2.6134679128581078
LVRGLAS	-2.656234541369347	0	-2.656234541369347	Brain Transduction (LY6C1)	SVAE	-2.656234541369347	-2.656234541369347
LVRGLSQ	-0.8557075688930049	0	-0.8557075688930049	Brain Transduction (LY6C1)	SVAE	-0.8557075688930049	-0.8557075688930049
LVRGLSS	0.3222774444859047	0	0.3222774444859047	Brain Transduction (LY6C1)	SVAE	0.3222774444859047	0.3222774444859047
LVRGLST	-8.474840133525145	0	-8.474840133525145	Brain Transduction (LY6C1)	SVAE	-8.474840133525145	-8.474840133525145
LVRGSAQ	-3.155493847825638	0	-3.155493847825638	Brain Transduction (LY6C1)	SVAE	-3.155493847825638	-3.155493847825638
LVRGSSQ	-1.3586878715006483	0	-1.3586878715006483	Brain Transduction (LY6C1)	SVAE	-1.3586878715006483	-1.3586878715006483
LVRGSSS	-4.15198391136117	0	-4.15198391136117	Brain Transduction (LY6C1)	SVAE	-4.15198391136117	-4.15198391136117
LVRHGSA	-7.027561645735171	0	-7.027561645735171	Brain Transduction (LY6C1)	SVAE	-7.027561645735171	-7.027561645735171
LVRHGSS	-8.652565667531869	0	-8.652565667531869	Brain Transduction (LY6C1)	SVAE	-8.652565667531869	-8.652565667531869
LVRLGAA	-8.234936293057173	0	-8.234936293057173	Brain Transduction (LY6C1)	SVAE	-8.234936293057173	-8.234936293057173
LVRLGAS	-8.371162754907697	0	-8.371162754907697	Brain Transduction (LY6C1)	SVAE	-8.371162754907697	-8.371162754907697
LVRLGSA	-1.9695075655693823	0	-1.9695075655693823	Brain Transduction (LY6C1)	SVAE	-1.9695075655693823	-1.9695075655693823
LVRLGSQ	-2.8598097618185663	0	-2.8598097618185663	Brain Transduction (LY6C1)	SVAE	-2.8598097618185663	-2.8598097618185663
LVRSGSS	-8.022025267141748	0	-8.022025267141748	Brain Transduction (LY6C1)	SVAE	-8.022025267141748	-8.022025267141748
LVSGFSS	-8.072459804550963	0	-8.072459804550963	Brain Transduction (LY6C1)	SVAE	-8.072459804550963	-8.072459804550963
LVSGFST	-1.0833395046344707	0	-1.0833395046344707	Brain Transduction (LY6C1)	SVAE	-1.0833395046344707	-1.0833395046344707
LVSGGSM	-8.594660424641647	0	-8.594660424641647	Brain Transduction (LY6C1)	SVAE	-8.594660424641647	-8.594660424641647
LVSGGSQ	-1.0786664061232416	0	-1.0786664061232416	Brain Transduction (LY6C1)	SVAE	-1.0786664061232416	-1.0786664061232416
LVSGGSS	-3.0530300243523607	0	-3.0530300243523607	Brain Transduction (LY6C1)	SVAE	-3.0530300243523607	-3.0530300243523607
LVSGGST	-0.3387963281285232	0	-0.3387963281285232	Brain Transduction (LY6C1)	SVAE	-0.3387963281285232	-0.3387963281285232
LVSGLAQ	-2.726169738817327	0	-2.726169738817327	Brain Transduction (LY6C1)	SVAE	-2.726169738817327	-2.726169738817327
LVSGLSQ	-2.7714675058217173	0	-2.7714675058217173	Brain Transduction (LY6C1)	SVAE	-2.7714675058217173	-2.7714675058217173
LVSGSAQ	-10.363739954963403	0	-10.363739954963403	Brain Transduction (LY6C1)	SVAE	-10.363739954963403	-10.363739954963403
LVSGSSQ	-0.7351901582177707	0	-0.7351901582177707	Brain Transduction (LY6C1)	SVAE	-0.7351901582177707	-0.7351901582177707
LVSHFSA	-8.674503940469851	0	-8.674503940469851	Brain Transduction (LY6C1)	SVAE	-8.674503940469851	-8.674503940469851
LVSHGAS	-2.1189091465121503	0	-2.1189091465121503	Brain Transduction (LY6C1)	SVAE	-2.1189091465121503	-2.1189091465121503
LVSHGSA	-3.839480604246529	0	-3.839480604246529	Brain Transduction (LY6C1)	SVAE	-3.839480604246529	-3.839480604246529
LVSHGSM	-1.1978490971717464	0	-1.1978490971717464	Brain Transduction (LY6C1)	SVAE	-1.1978490971717464	-1.1978490971717464
LVSHGSS	0.1701239721267095	0	0.1701239721267095	Brain Transduction (LY6C1)	SVAE	0.1701239721267095	0.1701239721267095
LVSHGST	-8.312232944532358	0	-8.312232944532358	Brain Transduction (LY6C1)	SVAE	-8.312232944532358	-8.312232944532358
LVSHGSV	-6.451341935508379	0	-6.451341935508379	Brain Transduction (LY6C1)	SVAE	-6.451341935508379	-6.451341935508379
LVSLGAS	-2.095352393489096	0	-2.095352393489096	Brain Transduction (LY6C1)	SVAE	-2.095352393489096	-2.095352393489096
LVSLGSA	1.2226073374673905	0	1.2226073374673905	Brain Transduction (LY6C1)	SVAE	1.2226073374673905	1.2226073374673905
LVSLGSM	-2.475404337500966	0	-2.475404337500966	Brain Transduction (LY6C1)	SVAE	-2.475404337500966	-2.475404337500966
LVSLGSQ	-6.5314485722058455	0	-6.5314485722058455	Brain Transduction (LY6C1)	SVAE	-6.5314485722058455	-6.5314485722058455
LVSLGSS	0.4537538282499436	0	0.4537538282499436	Brain Transduction (LY6C1)	SVAE	0.4537538282499436	0.4537538282499436
LVSRGAA	-9.076484911068034	0	-9.076484911068034	Brain Transduction (LY6C1)	SVAE	-9.076484911068034	-9.076484911068034
LVSRGAQ	-2.8342691613626343	0	-2.8342691613626343	Brain Transduction (LY6C1)	SVAE	-2.8342691613626343	-2.8342691613626343
LVSRGAS	-8.5600957035728	0	-8.5600957035728	Brain Transduction (LY6C1)	SVAE	-8.5600957035728	-8.5600957035728
LVSRGAT	-3.0598702892385337	0	-3.0598702892385337	Brain Transduction (LY6C1)	SVAE	-3.0598702892385337	-3.0598702892385337
LVSRGFA	-9.312243406798068	0	-9.312243406798068	Brain Transduction (LY6C1)	SVAE	-9.312243406798068	-9.312243406798068
LVSRGFS	-3.088947728931094	0	-3.088947728931094	Brain Transduction (LY6C1)	SVAE	-3.088947728931094	-3.088947728931094
LVSRGSS	-9.879318659456306	0	-9.879318659456306	Brain Transduction (LY6C1)	SVAE	-9.879318659456306	-9.879318659456306
LVSRGST	-7.309680568961522	0	-7.309680568961522	Brain Transduction (LY6C1)	SVAE	-7.309680568961522	-7.309680568961522
LVSRGSV	-3.6979231897092815	0	-3.6979231897092815	Brain Transduction (LY6C1)	SVAE	-3.6979231897092815	-3.6979231897092815
LVSRGSY	-7.468581333311112	0	-7.468581333311112	Brain Transduction (LY6C1)	SVAE	-7.468581333311112	-7.468581333311112
LVSYASS	-8.083426737823473	0	-8.083426737823473	Brain Transduction (LY6C1)	SVAE	-8.083426737823473	-8.083426737823473
LVSYGAA	-9.03111780646874	0	-9.03111780646874	Brain Transduction (LY6C1)	SVAE	-9.03111780646874	-9.03111780646874
LVSYGAS	-3.085943850949958	0	-3.085943850949958	Brain Transduction (LY6C1)	SVAE	-3.085943850949958	-3.085943850949958
LVSYGSA	-8.272589345393262	0	-8.272589345393262	Brain Transduction (LY6C1)	SVAE	-8.272589345393262	-8.272589345393262
LVSYGSS	0.3699990351609443	0	0.3699990351609443	Brain Transduction (LY6C1)	SVAE	0.3699990351609443	0.3699990351609443
LVSYSSS	-3.3819943979075737	0	-3.3819943979075737	Brain Transduction (LY6C1)	SVAE	-3.3819943979075737	-3.3819943979075737
LVVGAAS	-1.269362746291123	0	-1.269362746291123	Brain Transduction (LY6C1)	SVAE	-1.269362746291123	-1.269362746291123
LVVGASS	1.5058080589288731	0	1.5058080589288731	Brain Transduction (LY6C1)	SVAE	1.5058080589288731	1.5058080589288731
LVVGGAS	-2.1349110960853657	0	-2.1349110960853657	Brain Transduction (LY6C1)	SVAE	-2.1349110960853657	-2.1349110960853657
LVVGGSA	-0.8558846733105897	0	-0.8558846733105897	Brain Transduction (LY6C1)	SVAE	-0.8558846733105897	-0.8558846733105897
LVVGGSS	-2.9503089175310317	0	-2.9503089175310317	Brain Transduction (LY6C1)	SVAE	-2.9503089175310317	-2.9503089175310317
LVVGGST	-0.0475349432978365	0	-0.0475349432978365	Brain Transduction (LY6C1)	SVAE	-0.0475349432978365	-0.0475349432978365
LVVGLAS	2.53929252284838	0	2.53929252284838	Brain Transduction (LY6C1)	SVAE	2.53929252284838	2.53929252284838
LVVGLSS	1.956249270075466	0	1.956249270075466	Brain Transduction (LY6C1)	SVAE	1.956249270075466	1.956249270075466
LVVGSAY	-3.069071078396404	0	-3.069071078396404	Brain Transduction (LY6C1)	SVAE	-3.069071078396404	-3.069071078396404
LVVGSSS	-3.2105844327442026	0	-3.2105844327442026	Brain Transduction (LY6C1)	SVAE	-3.2105844327442026	-3.2105844327442026
LVVGSST	-3.2551146221185374	0	-3.2551146221185374	Brain Transduction (LY6C1)	SVAE	-3.2551146221185374	-3.2551146221185374
LVVLGSS	-0.8226251624466883	0	-0.8226251624466883	Brain Transduction (LY6C1)	SVAE	-0.8226251624466883	-0.8226251624466883
LVVRGAA	-6.680588956619492	0	-6.680588956619492	Brain Transduction (LY6C1)	SVAE	-6.680588956619492	-6.680588956619492
LVVRGAS	-1.2924293623991667	0	-1.2924293623991667	Brain Transduction (LY6C1)	SVAE	-1.2924293623991667	-1.2924293623991667
LVVRGAT	1.1494878207175538	0	1.1494878207175538	Brain Transduction (LY6C1)	SVAE	1.1494878207175538	1.1494878207175538
LVVRGSA	-6.587740917521523	0	-6.587740917521523	Brain Transduction (LY6C1)	SVAE	-6.587740917521523	-6.587740917521523
LVVRGSS	-4.337762989544927	0	-4.337762989544927	Brain Transduction (LY6C1)	SVAE	-4.337762989544927	-4.337762989544927
LVVRGST	-1.5717911669883071	0	-1.5717911669883071	Brain Transduction (LY6C1)	SVAE	-1.5717911669883071	-1.5717911669883071
LVVSGSS	-7.073043795800913	0	-7.073043795800913	Brain Transduction (LY6C1)	SVAE	-7.073043795800913	-7.073043795800913
LVVSGST	-2.960473177330984	0	-2.960473177330984	Brain Transduction (LY6C1)	SVAE	-2.960473177330984	-2.960473177330984
LVYGGAS	-0.4432330676206948	0	-0.4432330676206948	Brain Transduction (LY6C1)	SVAE	-0.4432330676206948	-0.4432330676206948
LVYGGSA	-2.402647094362235	0	-2.402647094362235	Brain Transduction (LY6C1)	SVAE	-2.402647094362235	-2.402647094362235
LVYGGSQ	0.9663009749219116	0	0.9663009749219116	Brain Transduction (LY6C1)	SVAE	0.9663009749219116	0.9663009749219116
LVYGGSS	-2.445989855190731	0	-2.445989855190731	Brain Transduction (LY6C1)	SVAE	-2.445989855190731	-2.445989855190731
LVYGGST	-1.728738462309188	0	-1.728738462309188	Brain Transduction (LY6C1)	SVAE	-1.728738462309188	-1.728738462309188
LVYGGSV	-6.698907653256842	0	-6.698907653256842	Brain Transduction (LY6C1)	SVAE	-6.698907653256842	-6.698907653256842
LVYGSSS	-3.6386152762188586	0	-3.6386152762188586	Brain Transduction (LY6C1)	SVAE	-3.6386152762188586	-3.6386152762188586
LVYGSST	-0.9816371841573268	0	-0.9816371841573268	Brain Transduction (LY6C1)	SVAE	-0.9816371841573268	-0.9816371841573268
LVYHGAS	-0.7602140413437791	0	-0.7602140413437791	Brain Transduction (LY6C1)	SVAE	-0.7602140413437791	-0.7602140413437791
LVYSGAS	-4.657806911338817	0	-4.657806911338817	Brain Transduction (LY6C1)	SVAE	-4.657806911338817	-4.657806911338817
LVYSGSA	-5.167498313405251	0	-5.167498313405251	Brain Transduction (LY6C1)	SVAE	-5.167498313405251	-5.167498313405251
LVYSGSQ	-0.2208174114229353	0	-0.2208174114229353	Brain Transduction (LY6C1)	SVAE	-0.2208174114229353	-0.2208174114229353
LVYSGSS	1.3002641567881668	0	1.3002641567881668	Brain Transduction (LY6C1)	SVAE	1.3002641567881668	1.3002641567881668
LWAGGAS	-9.42149692112204	0	-9.42149692112204	Brain Transduction (LY6C1)	SVAE	-9.42149692112204	-9.42149692112204
LWAGGSS	-0.480555238676147	0	-0.480555238676147	Brain Transduction (LY6C1)	SVAE	-0.480555238676147	-0.480555238676147
LWAGGST	3.243564459953772	0	3.243564459953772	Brain Transduction (LY6C1)	SVAE	3.243564459953772	3.243564459953772
LWPGGAA	-4.123398588186689	0	-4.123398588186689	Brain Transduction (LY6C1)	SVAE	-4.123398588186689	-4.123398588186689
LWPGGAS	-2.393219623940199	0	-2.393219623940199	Brain Transduction (LY6C1)	SVAE	-2.393219623940199	-2.393219623940199
LWPGGSA	-7.839247714949916	0	-7.839247714949916	Brain Transduction (LY6C1)	SVAE	-7.839247714949916	-7.839247714949916
LWPGGSS	1.0682948966297243	0	1.0682948966297243	Brain Transduction (LY6C1)	SVAE	1.0682948966297243	1.0682948966297243
LWPGGST	3.517885234654573	0	3.517885234654573	Brain Transduction (LY6C1)	SVAE	3.517885234654573	3.517885234654573
LWSGGAA	-8.088715048578253	0	-8.088715048578253	Brain Transduction (LY6C1)	SVAE	-8.088715048578253	-8.088715048578253
LWSGGAS	-9.696821172920624	0	-9.696821172920624	Brain Transduction (LY6C1)	SVAE	-9.696821172920624	-9.696821172920624
LWSGGSA	-0.6670148620186338	0	-0.6670148620186338	Brain Transduction (LY6C1)	SVAE	-0.6670148620186338	-0.6670148620186338
LWSGGSM	-3.38068816625401	0	-3.38068816625401	Brain Transduction (LY6C1)	SVAE	-3.38068816625401	-3.38068816625401
LWSGGSS	-2.8676752098448675	0	-2.8676752098448675	Brain Transduction (LY6C1)	SVAE	-2.8676752098448675	-2.8676752098448675
LWSGGST	-1.0379908533668218	0	-1.0379908533668218	Brain Transduction (LY6C1)	SVAE	-1.0379908533668218	-1.0379908533668218
LYAAESS	-8.114615331589874	0	-8.114615331589874	Brain Transduction (LY6C1)	SVAE	-8.114615331589874	-8.114615331589874
LYAGEVL	-0.8347015208711129	0	-0.8347015208711129	Brain Transduction (LY6C1)	SVAE	-0.8347015208711129	-0.8347015208711129
LYAGFAS	-0.4936861944739686	0	-0.4936861944739686	Brain Transduction (LY6C1)	SVAE	-0.4936861944739686	-0.4936861944739686
LYAGFSA	-8.545417411091373	0	-8.545417411091373	Brain Transduction (LY6C1)	SVAE	-8.545417411091373	-8.545417411091373
LYAGFSS	3.1177217142794067	0	3.1177217142794067	Brain Transduction (LY6C1)	SVAE	3.1177217142794067	3.1177217142794067
LYAGGAS	-10.963764809196354	0	-10.963764809196354	Brain Transduction (LY6C1)	SVAE	-10.963764809196354	-10.963764809196354
LYAGGSS	-3.697421753881603	0	-3.697421753881603	Brain Transduction (LY6C1)	SVAE	-3.697421753881603	-3.697421753881603
LYAGGST	-1.7787718397700756	0	-1.7787718397700756	Brain Transduction (LY6C1)	SVAE	-1.7787718397700756	-1.7787718397700756
LYAGLAQ	3.5625566636211072	0	3.5625566636211072	Brain Transduction (LY6C1)	SVAE	3.5625566636211072	3.5625566636211072
LYAGLAS	-0.4837709557161774	0	-0.4837709557161774	Brain Transduction (LY6C1)	SVAE	-0.4837709557161774	-0.4837709557161774
LYAGLSM	-8.063274528134468	0	-8.063274528134468	Brain Transduction (LY6C1)	SVAE	-8.063274528134468	-8.063274528134468
LYAGLSQ	3.48839899235628	0	3.48839899235628	Brain Transduction (LY6C1)	SVAE	3.48839899235628	3.48839899235628
LYAGLSS	0.4870085970498341	0	0.4870085970498341	Brain Transduction (LY6C1)	SVAE	0.4870085970498341	0.4870085970498341
LYAGLST	1.642740415199955	0	1.642740415199955	Brain Transduction (LY6C1)	SVAE	1.642740415199955	1.642740415199955
LYAGSAS	-3.686219831380542	0	-3.686219831380542	Brain Transduction (LY6C1)	SVAE	-3.686219831380542	-3.686219831380542
LYAGSSS	-6.117538315510314	0	-6.117538315510314	Brain Transduction (LY6C1)	SVAE	-6.117538315510314	-6.117538315510314
LYAGYAQ	4.287712345397591	0	4.287712345397591	Brain Transduction (LY6C1)	SVAE	4.287712345397591	4.287712345397591
LYAGYAS	-0.6849062061821175	0	-0.6849062061821175	Brain Transduction (LY6C1)	SVAE	-0.6849062061821175	-0.6849062061821175
LYAGYSS	3.409118612344692	0	3.409118612344692	Brain Transduction (LY6C1)	SVAE	3.409118612344692	3.409118612344692
LYAHGAA	-10.851666738572312	0	-10.851666738572312	Brain Transduction (LY6C1)	SVAE	-10.851666738572312	-10.851666738572312
LYAHGAM	-8.640518406031427	0	-8.640518406031427	Brain Transduction (LY6C1)	SVAE	-8.640518406031427	-8.640518406031427
LYAHGAS	-11.058230098146788	0	-11.058230098146788	Brain Transduction (LY6C1)	SVAE	-11.058230098146788	-11.058230098146788
LYAHGAT	-10.27751360184267	0	-10.27751360184267	Brain Transduction (LY6C1)	SVAE	-10.27751360184267	-10.27751360184267
LYAHGSA	-6.717909471475591	0	-6.717909471475591	Brain Transduction (LY6C1)	SVAE	-6.717909471475591	-6.717909471475591
LYAHGSM	-9.800275014579697	0	-9.800275014579697	Brain Transduction (LY6C1)	SVAE	-9.800275014579697	-9.800275014579697
LYAHGSS	-8.880625276928892	0	-8.880625276928892	Brain Transduction (LY6C1)	SVAE	-8.880625276928892	-8.880625276928892
LYAHGST	-2.5564568370150864	0	-2.5564568370150864	Brain Transduction (LY6C1)	SVAE	-2.5564568370150864	-2.5564568370150864
LYALEET	-8.504977009075946	0	-8.504977009075946	Brain Transduction (LY6C1)	SVAE	-8.504977009075946	-8.504977009075946
LYALGAA	-2.8870879470139954	0	-2.8870879470139954	Brain Transduction (LY6C1)	SVAE	-2.8870879470139954	-2.8870879470139954
LYAPDES	-0.2603632552613855	0	-0.2603632552613855	Brain Transduction (LY6C1)	SVAE	-0.2603632552613855	-0.2603632552613855
LYAPDET	-9.50872772828708	0	-9.50872772828708	Brain Transduction (LY6C1)	SVAE	-9.50872772828708	-9.50872772828708
LYAPDSS	0.2769261389647094	0	0.2769261389647094	Brain Transduction (LY6C1)	SVAE	0.2769261389647094	0.2769261389647094
LYAPEAS	-10.507410874751852	0	-10.507410874751852	Brain Transduction (LY6C1)	SVAE	-10.507410874751852	-10.507410874751852
LYAPESS	0.5412725114294592	0	0.5412725114294592	Brain Transduction (LY6C1)	SVAE	0.5412725114294592	0.5412725114294592
LYAPYES	-1.9778740038181817	0	-1.9778740038181817	Brain Transduction (LY6C1)	SVAE	-1.9778740038181817	-1.9778740038181817
LYARGAA	-9.692985644052593	0	-9.692985644052593	Brain Transduction (LY6C1)	SVAE	-9.692985644052593	-9.692985644052593
LYARGAS	-10.437674116995275	0	-10.437674116995275	Brain Transduction (LY6C1)	SVAE	-10.437674116995275	-10.437674116995275
LYARGAT	-2.2011155681081265	0	-2.2011155681081265	Brain Transduction (LY6C1)	SVAE	-2.2011155681081265	-2.2011155681081265
LYARGSA	-9.15035322862696	0	-9.15035322862696	Brain Transduction (LY6C1)	SVAE	-9.15035322862696	-9.15035322862696
LYARGST	-3.099870687101505	0	-3.099870687101505	Brain Transduction (LY6C1)	SVAE	-3.099870687101505	-3.099870687101505
LYARSAS	-8.677958130475481	0	-8.677958130475481	Brain Transduction (LY6C1)	SVAE	-8.677958130475481	-8.677958130475481
LYARSST	-10.253661881346767	0	-10.253661881346767	Brain Transduction (LY6C1)	SVAE	-10.253661881346767	-10.253661881346767
LYASGAS	-8.568996441004234	0	-8.568996441004234	Brain Transduction (LY6C1)	SVAE	-8.568996441004234	-8.568996441004234
LYASGSS	-8.646678505769502	0	-8.646678505769502	Brain Transduction (LY6C1)	SVAE	-8.646678505769502	-8.646678505769502
LYASGST	-8.464115075097977	0	-8.464115075097977	Brain Transduction (LY6C1)	SVAE	-8.464115075097977	-8.464115075097977
LYAYGSA	-7.3325051257990195	0	-7.3325051257990195	Brain Transduction (LY6C1)	SVAE	-7.3325051257990195	-7.3325051257990195
LYLGAAS	1.877529155556592	0	1.877529155556592	Brain Transduction (LY6C1)	SVAE	1.877529155556592	1.877529155556592
LYLGASS	0.2366619927201389	0	0.2366619927201389	Brain Transduction (LY6C1)	SVAE	0.2366619927201389	0.2366619927201389
LYLGGAA	1.0325897069375254	0	1.0325897069375254	Brain Transduction (LY6C1)	SVAE	1.0325897069375254	1.0325897069375254
LYLGGAM	-2.5126534087049404	0	-2.5126534087049404	Brain Transduction (LY6C1)	SVAE	-2.5126534087049404	-2.5126534087049404
LYLGGAS	-0.5712074213562338	0	-0.5712074213562338	Brain Transduction (LY6C1)	SVAE	-0.5712074213562338	-0.5712074213562338
LYLGGAT	-1.4309671928078929	0	-1.4309671928078929	Brain Transduction (LY6C1)	SVAE	-1.4309671928078929	-1.4309671928078929
LYLGGSA	-2.84889903787984	0	-2.84889903787984	Brain Transduction (LY6C1)	SVAE	-2.84889903787984	-2.84889903787984
LYLGGSS	-0.041682850302246	0	-0.041682850302246	Brain Transduction (LY6C1)	SVAE	-0.041682850302246	-0.041682850302246
LYLGGST	3.227119690200717	0	3.227119690200717	Brain Transduction (LY6C1)	SVAE	3.227119690200717	3.227119690200717
LYLGSAS	1.3924580781375244	0	1.3924580781375244	Brain Transduction (LY6C1)	SVAE	1.3924580781375244	1.3924580781375244
LYLGSSA	1.037983816260326	0	1.037983816260326	Brain Transduction (LY6C1)	SVAE	1.037983816260326	1.037983816260326
LYLGSSS	-1.5466459009025275	0	-1.5466459009025275	Brain Transduction (LY6C1)	SVAE	-1.5466459009025275	-1.5466459009025275
LYLSGAA	-2.665335136859805	0	-2.665335136859805	Brain Transduction (LY6C1)	SVAE	-2.665335136859805	-2.665335136859805
LYLSGAS	-0.3292540836646616	0	-0.3292540836646616	Brain Transduction (LY6C1)	SVAE	-0.3292540836646616	-0.3292540836646616
LYLSGSS	-3.3199641825214834	0	-3.3199641825214834	Brain Transduction (LY6C1)	SVAE	-3.3199641825214834	-3.3199641825214834
LYPAEAQ	-2.998005162108184	0	-2.998005162108184	Brain Transduction (LY6C1)	SVAE	-2.998005162108184	-2.998005162108184
LYPAEAS	-8.489344307913626	0	-8.489344307913626	Brain Transduction (LY6C1)	SVAE	-8.489344307913626	-8.489344307913626
LYPAESQ	-10.228277639121336	0	-10.228277639121336	Brain Transduction (LY6C1)	SVAE	-10.228277639121336	-10.228277639121336
LYPAESS	0.2793842532278133	0	0.2793842532278133	Brain Transduction (LY6C1)	SVAE	0.2793842532278133	0.2793842532278133
LYPALAS	-1.5976586280961376	0	-1.5976586280961376	Brain Transduction (LY6C1)	SVAE	-1.5976586280961376	-1.5976586280961376
LYPGAAA	-3.164236059344613	0	-3.164236059344613	Brain Transduction (LY6C1)	SVAE	-3.164236059344613	-3.164236059344613
LYPGAAT	-3.033081429912313	0	-3.033081429912313	Brain Transduction (LY6C1)	SVAE	-3.033081429912313	-3.033081429912313
LYPGASA	-7.558715811424826	0	-7.558715811424826	Brain Transduction (LY6C1)	SVAE	-7.558715811424826	-7.558715811424826
LYPGAST	-6.903052285230726	0	-6.903052285230726	Brain Transduction (LY6C1)	SVAE	-6.903052285230726	-6.903052285230726
LYPGEAQ	-1.919971997886171	0	-1.919971997886171	Brain Transduction (LY6C1)	SVAE	-1.919971997886171	-1.919971997886171
LYPGEAS	2.1454631188606106	0	2.1454631188606106	Brain Transduction (LY6C1)	SVAE	2.1454631188606106	2.1454631188606106
LYPGEEL	-9.382055430732132	0	-9.382055430732132	Brain Transduction (LY6C1)	SVAE	-9.382055430732132	-9.382055430732132
LYPGEET	-8.136470865794923	0	-8.136470865794923	Brain Transduction (LY6C1)	SVAE	-8.136470865794923	-8.136470865794923
LYPGFAA	-0.5020364243939235	0	-0.5020364243939235	Brain Transduction (LY6C1)	SVAE	-0.5020364243939235	-0.5020364243939235
LYPGFAS	1.519129866232089	0	1.519129866232089	Brain Transduction (LY6C1)	SVAE	1.519129866232089	1.519129866232089
LYPGFAT	2.672359279236122	0	2.672359279236122	Brain Transduction (LY6C1)	SVAE	2.672359279236122	2.672359279236122
LYPGFSA	0.9992454503003162	0	0.9992454503003162	Brain Transduction (LY6C1)	SVAE	0.9992454503003162	0.9992454503003162
LYPGFSS	4.335882935107513	0	4.335882935107513	Brain Transduction (LY6C1)	SVAE	4.335882935107513	4.335882935107513
LYPGGAA	-2.3490307156313746	0	-2.3490307156313746	Brain Transduction (LY6C1)	SVAE	-2.3490307156313746	-2.3490307156313746
LYPGGAM	-3.146349923387583	0	-3.146349923387583	Brain Transduction (LY6C1)	SVAE	-3.146349923387583	-3.146349923387583
LYPGGAS	-10.425252698974344	0	-10.425252698974344	Brain Transduction (LY6C1)	SVAE	-10.425252698974344	-10.425252698974344
[truncated: 3,149 more rows]
