# Supplementary material for: Targeting AAV vectors to the central nervous system by engineering capsid–receptor interactions that enable crossing of the blood–brain barrier
Source: PLoS Biol. 2023 Jul 19;21(7):e3002112. doi: 10.1371/journal.pbio.3002112 (PMC10355383; doi:10.1371/journal.pbio.3002112)
Supplement: S17 Data — (CSV) [file pbio.3002112.s032.csv]

AA	Ly6A_log2enr_x	umap_cluster	Ly6A_log2enr_x_calibrated	plot	series_in_plot	value	value_calibrated
AAAKPFI	-2.391463249373716	0	-2.391463249373716	LY6A	sat_mut	-2.391463249373716	-2.391463249373716
AAAKPFL	3.3614157705831484	0	3.3614157705831484	LY6A	sat_mut	3.3614157705831484	3.3614157705831484
AADKPFI	-2.6189500079552466	0	-2.6189500079552466	LY6A	sat_mut	-2.6189500079552466	-2.6189500079552466
AADKPFL	-1.066826759498544	0	-1.066826759498544	LY6A	sat_mut	-1.066826759498544	-1.066826759498544
AADRPFI	2.7369531827004856	0	2.7369531827004856	LY6A	sat_mut	2.7369531827004856	2.7369531827004856
AADRPFL	3.86154415340867	0	3.86154415340867	LY6A	sat_mut	3.86154415340867	3.86154415340867
AAEKPFI	-4.920411107272248	0	-4.920411107272248	LY6A	sat_mut	-4.920411107272248	-4.920411107272248
AAERPFI	-0.8091707789773971	0	-0.8091707789773971	LY6A	sat_mut	-0.8091707789773971	-0.8091707789773971
AAERPFL	3.858293422573423	0	3.858293422573423	LY6A	sat_mut	3.858293422573423	3.858293422573423
AAGKPFI	-4.183731455399726	0	-4.183731455399726	LY6A	sat_mut	-4.183731455399726	-4.183731455399726
AAGKPFL	2.1939348714192595	0	2.1939348714192595	LY6A	sat_mut	2.1939348714192595	2.1939348714192595
AAGRPFI	1.1079694898467969	0	1.1079694898467969	LY6A	sat_mut	1.1079694898467969	1.1079694898467969
AAHKPFI	-3.8635254016103255	0	-3.8635254016103255	LY6A	sat_mut	-3.8635254016103255	-3.8635254016103255
AAMKPFI	-3.140095484087741	0	-3.140095484087741	LY6A	sat_mut	-3.140095484087741	-3.140095484087741
AAMKPFL	0.35817017905296	0	0.35817017905296	LY6A	sat_mut	0.35817017905296	0.35817017905296
AANKPFI	-3.008522029322621	0	-3.008522029322621	LY6A	sat_mut	-3.008522029322621	-3.008522029322621
AANKPFL	2.507096069600731	0	2.507096069600731	LY6A	sat_mut	2.507096069600731	2.507096069600731
AANRPFI	3.69659408377043	0	3.69659408377043	LY6A	sat_mut	3.69659408377043	3.69659408377043
AAPKPFI	-6.657658290344834	0	-6.657658290344834	LY6A	sat_mut	-6.657658290344834	-6.657658290344834
AAPKPFL	-2.584578673517344	0	-2.584578673517344	LY6A	sat_mut	-2.584578673517344	-2.584578673517344
AAQKPFI	-3.193048867728993	0	-3.193048867728993	LY6A	sat_mut	-3.193048867728993	-3.193048867728993
AAQKPFL	-0.1928297040213605	0	-0.1928297040213605	LY6A	sat_mut	-0.1928297040213605	-0.1928297040213605
AASKPFI	-2.6902878183770325	0	-2.6902878183770325	LY6A	sat_mut	-2.6902878183770325	-2.6902878183770325
AASKPFL	3.846214383173593	0	3.846214383173593	LY6A	sat_mut	3.846214383173593	3.846214383173593
AASRPFI	3.839621494733684	0	3.839621494733684	LY6A	sat_mut	3.839621494733684	3.839621494733684
AATKPFI	-2.3999751012684616	0	-2.3999751012684616	LY6A	sat_mut	-2.3999751012684616	-2.3999751012684616
AATKPFL	3.981114858360424	0	3.981114858360424	LY6A	sat_mut	3.981114858360424	3.981114858360424
ADAKPFI	-4.184055497699673	0	-4.184055497699673	LY6A	sat_mut	-4.184055497699673	-4.184055497699673
ADAKPFL	-3.514767493980381	0	-3.514767493980381	LY6A	sat_mut	-3.514767493980381	-3.514767493980381
ADARPFI	-4.517481940448595	0	-4.517481940448595	LY6A	sat_mut	-4.517481940448595	-4.517481940448595
ADARPFL	-3.720937112088005	0	-3.720937112088005	LY6A	sat_mut	-3.720937112088005	-3.720937112088005
ADDKPFI	-3.809524466218811	0	-3.809524466218811	LY6A	sat_mut	-3.809524466218811	-3.809524466218811
ADDKPFL	-4.2068234869107215	0	-4.2068234869107215	LY6A	sat_mut	-4.2068234869107215	-4.2068234869107215
ADDRPFI	-3.965988532815029	0	-3.965988532815029	LY6A	sat_mut	-3.965988532815029	-3.965988532815029
ADDRPFL	-4.048995029509126	0	-4.048995029509126	LY6A	sat_mut	-4.048995029509126	-4.048995029509126
ADEKPFI	-4.139404265416632	0	-4.139404265416632	LY6A	sat_mut	-4.139404265416632	-4.139404265416632
ADEKPFL	-2.1339523041154886	0	-2.1339523041154886	LY6A	sat_mut	-2.1339523041154886	-2.1339523041154886
ADERPFI	-2.756041824921855	0	-2.756041824921855	LY6A	sat_mut	-2.756041824921855	-2.756041824921855
ADERPFL	-5.034054218477279	0	-5.034054218477279	LY6A	sat_mut	-5.034054218477279	-5.034054218477279
ADFKPFI	-4.033139620152038	0	-4.033139620152038	LY6A	sat_mut	-4.033139620152038	-4.033139620152038
ADFKPFL	-3.3980712686093337	0	-3.3980712686093337	LY6A	sat_mut	-3.3980712686093337	-3.3980712686093337
ADGKPFI	-4.988725271501256	0	-4.988725271501256	LY6A	sat_mut	-4.988725271501256	-4.988725271501256
ADGKPFL	-3.382187504039817	0	-3.382187504039817	LY6A	sat_mut	-3.382187504039817	-3.382187504039817
ADGRPFI	-5.374249451200044	0	-5.374249451200044	LY6A	sat_mut	-5.374249451200044	-5.374249451200044
ADGRPFL	-2.405120767940111	0	-2.405120767940111	LY6A	sat_mut	-2.405120767940111	-2.405120767940111
ADHKPFI	-3.5872858770249905	0	-3.5872858770249905	LY6A	sat_mut	-3.5872858770249905	-3.5872858770249905
ADHKPFL	-2.878701922362386	0	-2.878701922362386	LY6A	sat_mut	-2.878701922362386	-2.878701922362386
ADHRPFI	-3.2182927299599	0	-3.2182927299599	LY6A	sat_mut	-3.2182927299599	-3.2182927299599
ADHRPFL	-1.9817263601739028	0	-1.9817263601739028	LY6A	sat_mut	-1.9817263601739028	-1.9817263601739028
ADIKPFI	-5.042691294196943	0	-5.042691294196943	LY6A	sat_mut	-5.042691294196943	-5.042691294196943
ADKKPFI	-3.104222246731901	0	-3.104222246731901	LY6A	sat_mut	-3.104222246731901	-3.104222246731901
ADLKPFI	-3.4497461654042936	0	-3.4497461654042936	LY6A	sat_mut	-3.4497461654042936	-3.4497461654042936
ADLKPFL	-1.8281805532629407	0	-1.8281805532629407	LY6A	sat_mut	-1.8281805532629407	-1.8281805532629407
ADLRPFI	-3.2342759572990656	0	-3.2342759572990656	LY6A	sat_mut	-3.2342759572990656	-3.2342759572990656
ADMKPFI	-3.4375554917137023	0	-3.4375554917137023	LY6A	sat_mut	-3.4375554917137023	-3.4375554917137023
ADMKPFL	-2.64480943810276	0	-2.64480943810276	LY6A	sat_mut	-2.64480943810276	-2.64480943810276
ADMRPFI	-2.79473700458411	0	-2.79473700458411	LY6A	sat_mut	-2.79473700458411	-2.79473700458411
ADMRPFL	-2.7784021956436886	0	-2.7784021956436886	LY6A	sat_mut	-2.7784021956436886	-2.7784021956436886
ADNKPFI	-3.8213341262906497	0	-3.8213341262906497	LY6A	sat_mut	-3.8213341262906497	-3.8213341262906497
ADNKPFL	-9.793460874463694	0	-9.793460874463694	LY6A	sat_mut	-9.793460874463694	-9.793460874463694
ADNRPFI	-4.288726165991909	0	-4.288726165991909	LY6A	sat_mut	-4.288726165991909	-4.288726165991909
ADNRPFL	-2.0722425483754345	0	-2.0722425483754345	LY6A	sat_mut	-2.0722425483754345	-2.0722425483754345
ADPKPFI	-3.6095205691078194	0	-3.6095205691078194	LY6A	sat_mut	-3.6095205691078194	-3.6095205691078194
ADPKPFL	-3.5143552916838803	0	-3.5143552916838803	LY6A	sat_mut	-3.5143552916838803	-3.5143552916838803
ADPRPFI	-4.133069554534407	0	-4.133069554534407	LY6A	sat_mut	-4.133069554534407	-4.133069554534407
ADPRPFL	-3.773499007441198	0	-3.773499007441198	LY6A	sat_mut	-3.773499007441198	-3.773499007441198
ADQKPFI	-3.6973674806115	0	-3.6973674806115	LY6A	sat_mut	-3.6973674806115	-3.6973674806115
ADQKPFL	-3.0481078549819016	0	-3.0481078549819016	LY6A	sat_mut	-3.0481078549819016	-3.0481078549819016
ADQRPFI	-4.639095844144133	0	-4.639095844144133	LY6A	sat_mut	-4.639095844144133	-4.639095844144133
ADQRPFL	-2.2077005692049965	0	-2.2077005692049965	LY6A	sat_mut	-2.2077005692049965	-2.2077005692049965
ADRKPFI	-4.256160893516295	0	-4.256160893516295	LY6A	sat_mut	-4.256160893516295	-4.256160893516295
ADRKPFL	-2.318792131296971	0	-2.318792131296971	LY6A	sat_mut	-2.318792131296971	-2.318792131296971
ADRRPFI	-1.0846743331484603	0	-1.0846743331484603	LY6A	sat_mut	-1.0846743331484603	-1.0846743331484603
ADSKPFI	-4.299070443035206	0	-4.299070443035206	LY6A	sat_mut	-4.299070443035206	-4.299070443035206
ADSKPFL	-2.8222422572568604	0	-2.8222422572568604	LY6A	sat_mut	-2.8222422572568604	-2.8222422572568604
ADSRPFI	-2.942318486548679	0	-2.942318486548679	LY6A	sat_mut	-2.942318486548679	-2.942318486548679
ADSRPFL	-2.5077914104030667	0	-2.5077914104030667	LY6A	sat_mut	-2.5077914104030667	-2.5077914104030667
ADTKPFI	-4.6731494285103325	0	-4.6731494285103325	LY6A	sat_mut	-4.6731494285103325	-4.6731494285103325
ADTKPFL	-3.380859338858339	0	-3.380859338858339	LY6A	sat_mut	-3.380859338858339	-3.380859338858339
ADTRPFI	-3.343547762101808	0	-3.343547762101808	LY6A	sat_mut	-3.343547762101808	-3.343547762101808
ADTRPFL	-1.7519680005749578	0	-1.7519680005749578	LY6A	sat_mut	-1.7519680005749578	-1.7519680005749578
ADVKPFI	-4.477175763144339	0	-4.477175763144339	LY6A	sat_mut	-4.477175763144339	-4.477175763144339
ADYKPFI	-2.3717232686245806	0	-2.3717232686245806	LY6A	sat_mut	-2.3717232686245806	-2.3717232686245806
ADYKPFL	-3.0931001157638875	0	-3.0931001157638875	LY6A	sat_mut	-3.0931001157638875	-3.0931001157638875
AEAKPFI	-3.038438616957792	0	-3.038438616957792	LY6A	sat_mut	-3.038438616957792	-3.038438616957792
AEARPFI	-5.290419893194876	0	-5.290419893194876	LY6A	sat_mut	-5.290419893194876	-5.290419893194876
AEDKPFI	-4.539010934296875	0	-4.539010934296875	LY6A	sat_mut	-4.539010934296875	-4.539010934296875
AEDKPFL	-5.652346775464872	0	-5.652346775464872	LY6A	sat_mut	-5.652346775464872	-5.652346775464872
AEDRPFI	-5.278935504396284	0	-5.278935504396284	LY6A	sat_mut	-5.278935504396284	-5.278935504396284
AEDRPFL	-4.4482875815607255	0	-4.4482875815607255	LY6A	sat_mut	-4.4482875815607255	-4.4482875815607255
AEEKPFI	-5.471216900101921	0	-5.471216900101921	LY6A	sat_mut	-5.471216900101921	-5.471216900101921
AEERPFI	-6.236882989663425	0	-6.236882989663425	LY6A	sat_mut	-6.236882989663425	-6.236882989663425
AEFKPFI	-4.487067832404744	0	-4.487067832404744	LY6A	sat_mut	-4.487067832404744	-4.487067832404744
AEGKPFI	-4.997052430292466	0	-4.997052430292466	LY6A	sat_mut	-4.997052430292466	-4.997052430292466
AEGKPFL	-4.7010571327467	0	-4.7010571327467	LY6A	sat_mut	-4.7010571327467	-4.7010571327467
AEGRPFI	-3.2763214560308667	0	-3.2763214560308667	LY6A	sat_mut	-3.2763214560308667	-3.2763214560308667
AEGRPFL	3.5562144219352194	0	3.5562144219352194	LY6A	sat_mut	3.5562144219352194	3.5562144219352194
AEHKPFI	-3.828192810179964	0	-3.828192810179964	LY6A	sat_mut	-3.828192810179964	-3.828192810179964
AEHKPFL	-3.765434600903841	0	-3.765434600903841	LY6A	sat_mut	-3.765434600903841	-3.765434600903841
AEHRPFI	-2.067538097180412	0	-2.067538097180412	LY6A	sat_mut	-2.067538097180412	-2.067538097180412
AEHRPFL	3.654721968617998	0	3.654721968617998	LY6A	sat_mut	3.654721968617998	3.654721968617998
AEIKPFI	-6.356032375548971	0	-6.356032375548971	LY6A	sat_mut	-6.356032375548971	-6.356032375548971
AEKKPFI	-0.8120883385233237	0	-0.8120883385233237	LY6A	sat_mut	-0.8120883385233237	-0.8120883385233237
AEKKPFL	-0.6210401308886937	0	-0.6210401308886937	LY6A	sat_mut	-0.6210401308886937	-0.6210401308886937
AEKRPFI	-1.8505968141926383	0	-1.8505968141926383	LY6A	sat_mut	-1.8505968141926383	-1.8505968141926383
AELKPFI	-3.2577647312090905	0	-3.2577647312090905	LY6A	sat_mut	-3.2577647312090905	-3.2577647312090905
AEMKPFI	-3.39021051180671	0	-3.39021051180671	LY6A	sat_mut	-3.39021051180671	-3.39021051180671
AEMKPFL	-1.259544092048844	0	-1.259544092048844	LY6A	sat_mut	-1.259544092048844	-1.259544092048844
AEMRPFI	-5.16656022794187	0	-5.16656022794187	LY6A	sat_mut	-5.16656022794187	-5.16656022794187
AENKPFI	-3.2137483127364908	0	-3.2137483127364908	LY6A	sat_mut	-3.2137483127364908	-3.2137483127364908
AENKPFL	-5.102205222942495	0	-5.102205222942495	LY6A	sat_mut	-5.102205222942495	-5.102205222942495
AENRPFI	-6.565005605460993	0	-6.565005605460993	LY6A	sat_mut	-6.565005605460993	-6.565005605460993
AENRPFL	1.7403463408362565	0	1.7403463408362565	LY6A	sat_mut	1.7403463408362565	1.7403463408362565
AEPKPFI	-2.7075070576684603	0	-2.7075070576684603	LY6A	sat_mut	-2.7075070576684603	-2.7075070576684603
AEPRPFI	-5.332336184382597	0	-5.332336184382597	LY6A	sat_mut	-5.332336184382597	-5.332336184382597
AEQKPFI	-5.999831650946145	0	-5.999831650946145	LY6A	sat_mut	-5.999831650946145	-5.999831650946145
AEQKPFL	-7.512900259308096	0	-7.512900259308096	LY6A	sat_mut	-7.512900259308096	-7.512900259308096
AEQRPFI	-5.835777685883331	0	-5.835777685883331	LY6A	sat_mut	-5.835777685883331	-5.835777685883331
AEQRPFL	-1.6534106326341422	0	-1.6534106326341422	LY6A	sat_mut	-1.6534106326341422	-1.6534106326341422
AERKPFI	-1.0234782236345437	0	-1.0234782236345437	LY6A	sat_mut	-1.0234782236345437	-1.0234782236345437
AESKPFI	-4.525681412143936	0	-4.525681412143936	LY6A	sat_mut	-4.525681412143936	-4.525681412143936
AESRPFI	-3.305844091255145	0	-3.305844091255145	LY6A	sat_mut	-3.305844091255145	-3.305844091255145
AESRPFL	3.1362625245090645	0	3.1362625245090645	LY6A	sat_mut	3.1362625245090645	3.1362625245090645
AETKPFI	-3.152275262978985	0	-3.152275262978985	LY6A	sat_mut	-3.152275262978985	-3.152275262978985
AETKPFL	-2.1748811826092496	0	-2.1748811826092496	LY6A	sat_mut	-2.1748811826092496	-2.1748811826092496
AETRPFI	-3.5249568904283675	0	-3.5249568904283675	LY6A	sat_mut	-3.5249568904283675	-3.5249568904283675
AETRPFL	3.358667271329272	0	3.358667271329272	LY6A	sat_mut	3.358667271329272	3.358667271329272
AEVKPFI	-4.046548993483213	0	-4.046548993483213	LY6A	sat_mut	-4.046548993483213	-4.046548993483213
AEVKPFL	-2.867499567460273	0	-2.867499567460273	LY6A	sat_mut	-2.867499567460273	-2.867499567460273
AEVRPFI	-6.724815969890984	0	-6.724815969890984	LY6A	sat_mut	-6.724815969890984	-6.724815969890984
AEYKPFI	-3.92625409549026	0	-3.92625409549026	LY6A	sat_mut	-3.92625409549026	-3.92625409549026
AEYKPFL	-4.70793343885259	0	-4.70793343885259	LY6A	sat_mut	-4.70793343885259	-4.70793343885259
AFAKPFI	-0.9061133924904006	0	-0.9061133924904006	LY6A	sat_mut	-0.9061133924904006	-0.9061133924904006
AFDKPFI	-3.690462662908497	0	-3.690462662908497	LY6A	sat_mut	-3.690462662908497	-3.690462662908497
AFEKPFI	-3.162384529171485	0	-3.162384529171485	LY6A	sat_mut	-3.162384529171485	-3.162384529171485
AFGKPFI	-2.066255948182169	0	-2.066255948182169	LY6A	sat_mut	-2.066255948182169	-2.066255948182169
AFNKPFI	-0.8926634233047435	0	-0.8926634233047435	LY6A	sat_mut	-0.8926634233047435	-0.8926634233047435
AFNKPFL	2.170206694370552	0	2.170206694370552	LY6A	sat_mut	2.170206694370552	2.170206694370552
AFQKPFI	-2.998612471095019	0	-2.998612471095019	LY6A	sat_mut	-2.998612471095019	-2.998612471095019
AFSKPFI	-1.132748222204642	0	-1.132748222204642	LY6A	sat_mut	-1.132748222204642	-1.132748222204642
AGAKPFI	-4.63914899709021	0	-4.63914899709021	LY6A	sat_mut	-4.63914899709021	-4.63914899709021
AGARPFI	-1.103937553604528	0	-1.103937553604528	LY6A	sat_mut	-1.103937553604528	-1.103937553604528
AGDKPFI	-4.932720570677521	0	-4.932720570677521	LY6A	sat_mut	-4.932720570677521	-4.932720570677521
AGDKPFL	-5.2242143237502745	0	-5.2242143237502745	LY6A	sat_mut	-5.2242143237502745	-5.2242143237502745
AGDRPFI	-3.2392046403519537	0	-3.2392046403519537	LY6A	sat_mut	-3.2392046403519537	-3.2392046403519537
AGDRPFL	1.4853534970877336	0	1.4853534970877336	LY6A	sat_mut	1.4853534970877336	1.4853534970877336
AGEKPFI	-4.671578395249462	0	-4.671578395249462	LY6A	sat_mut	-4.671578395249462	-4.671578395249462
AGEKPFL	-2.2759536815167065	0	-2.2759536815167065	LY6A	sat_mut	-2.2759536815167065	-2.2759536815167065
AGERPFI	-3.2919931425963767	0	-3.2919931425963767	LY6A	sat_mut	-3.2919931425963767	-3.2919931425963767
AGGKPFI	-3.1142317223968763	0	-3.1142317223968763	LY6A	sat_mut	-3.1142317223968763	-3.1142317223968763
AGGRPFI	-3.837326840625515	0	-3.837326840625515	LY6A	sat_mut	-3.837326840625515	-3.837326840625515
AGHKPFI	-2.708359011301469	0	-2.708359011301469	LY6A	sat_mut	-2.708359011301469	-2.708359011301469
AGHKPFL	-1.1804311288955784	0	-1.1804311288955784	LY6A	sat_mut	-1.1804311288955784	-1.1804311288955784
AGIKPFI	-3.3120605236235265	0	-3.3120605236235265	LY6A	sat_mut	-3.3120605236235265	-3.3120605236235265
AGLKPFI	-2.6984015947899973	0	-2.6984015947899973	LY6A	sat_mut	-2.6984015947899973	-2.6984015947899973
AGMKPFI	-2.99540834355203	0	-2.99540834355203	LY6A	sat_mut	-2.99540834355203	-2.99540834355203
AGNKPFI	-3.3254998393061053	0	-3.3254998393061053	LY6A	sat_mut	-3.3254998393061053	-3.3254998393061053
AGNKPFL	-5.691492064495791	0	-5.691492064495791	LY6A	sat_mut	-5.691492064495791	-5.691492064495791
AGNRPFI	-2.118818015965688	0	-2.118818015965688	LY6A	sat_mut	-2.118818015965688	-2.118818015965688
AGPKPFI	-3.8359034373927057	0	-3.8359034373927057	LY6A	sat_mut	-3.8359034373927057	-3.8359034373927057
AGPRPFI	-1.3482607945717122	0	-1.3482607945717122	LY6A	sat_mut	-1.3482607945717122	-1.3482607945717122
AGQKPFI	-3.089086950839333	0	-3.089086950839333	LY6A	sat_mut	-3.089086950839333	-3.089086950839333
AGSKPFI	-2.638428315732397	0	-2.638428315732397	LY6A	sat_mut	-2.638428315732397	-2.638428315732397
AGSKPFL	-1.7974082873027553	0	-1.7974082873027553	LY6A	sat_mut	-1.7974082873027553	-1.7974082873027553
AGSRPFI	-1.7998563256545976	0	-1.7998563256545976	LY6A	sat_mut	-1.7998563256545976	-1.7998563256545976
AGTKPFI	-2.433207293461888	0	-2.433207293461888	LY6A	sat_mut	-2.433207293461888	-2.433207293461888
AGTKPFL	-1.3712070834496934	0	-1.3712070834496934	LY6A	sat_mut	-1.3712070834496934	-1.3712070834496934
AGTRPFI	-2.461114945679943	0	-2.461114945679943	LY6A	sat_mut	-2.461114945679943	-2.461114945679943
AGVKPFI	-2.2979008673182104	0	-2.2979008673182104	LY6A	sat_mut	-2.2979008673182104	-2.2979008673182104
AGVKPFL	-1.2321131076439498	0	-1.2321131076439498	LY6A	sat_mut	-1.2321131076439498	-1.2321131076439498
AHAKPFI	-1.7944665785428726	0	-1.7944665785428726	LY6A	sat_mut	-1.7944665785428726	-1.7944665785428726
AHDKPFI	-5.034144204330239	0	-5.034144204330239	LY6A	sat_mut	-5.034144204330239	-5.034144204330239
AHDKPFL	-2.2424417249658366	0	-2.2424417249658366	LY6A	sat_mut	-2.2424417249658366	-2.2424417249658366
AHDRPFI	0.909091717649038	0	0.909091717649038	LY6A	sat_mut	0.909091717649038	0.909091717649038
AHEKPFI	-4.013612549836587	0	-4.013612549836587	LY6A	sat_mut	-4.013612549836587	-4.013612549836587
AHEKPFL	-4.5363292995729845	0	-4.5363292995729845	LY6A	sat_mut	-4.5363292995729845	-4.5363292995729845
AHERPFI	-3.6019401627418075	0	-3.6019401627418075	LY6A	sat_mut	-3.6019401627418075	-3.6019401627418075
AHERPFL	3.356516070823315	0	3.356516070823315	LY6A	sat_mut	3.356516070823315	3.356516070823315
AHGKPFI	-3.094660778458236	0	-3.094660778458236	LY6A	sat_mut	-3.094660778458236	-3.094660778458236
AHMKPFI	-2.402261638974591	0	-2.402261638974591	LY6A	sat_mut	-2.402261638974591	-2.402261638974591
AHNKPFI	-2.091169664277802	0	-2.091169664277802	LY6A	sat_mut	-2.091169664277802	-2.091169664277802
AHNKPFL	-2.1630306374193684	0	-2.1630306374193684	LY6A	sat_mut	-2.1630306374193684	-2.1630306374193684
AHPKPFI	-2.823365108534308	0	-2.823365108534308	LY6A	sat_mut	-2.823365108534308	-2.823365108534308
AHQKPFI	-2.2428698700855856	0	-2.2428698700855856	LY6A	sat_mut	-2.2428698700855856	-2.2428698700855856
AHSKPFI	-2.3951703031717435	0	-2.3951703031717435	LY6A	sat_mut	-2.3951703031717435	-2.3951703031717435
AHTKPFI	-2.064335310364419	0	-2.064335310364419	LY6A	sat_mut	-2.064335310364419	-2.064335310364419
AIAKPFI	-2.556198443369869	0	-2.556198443369869	LY6A	sat_mut	-2.556198443369869	-2.556198443369869
AIDKPFI	-1.552618769736769	0	-1.552618769736769	LY6A	sat_mut	-1.552618769736769	-1.552618769736769
AIDKPFL	3.1067670236886724	0	3.1067670236886724	LY6A	sat_mut	3.1067670236886724	3.1067670236886724
AIDRPFI	3.83831232979988	0	3.83831232979988	LY6A	sat_mut	3.83831232979988	3.83831232979988
AIEKPFI	-2.659755412026863	0	-2.659755412026863	LY6A	sat_mut	-2.659755412026863	-2.659755412026863
AIERPFL	4.106500357661961	0	4.106500357661961	LY6A	sat_mut	4.106500357661961	4.106500357661961
AIGKPFI	-0.2984647442477559	0	-0.2984647442477559	LY6A	sat_mut	-0.2984647442477559	-0.2984647442477559
AIHKPFI	-0.5866826140468441	0	-0.5866826140468441	LY6A	sat_mut	-0.5866826140468441	-0.5866826140468441
AIMKPFI	-1.142228171306949	0	-1.142228171306949	LY6A	sat_mut	-1.142228171306949	-1.142228171306949
AINKPFI	-0.2235711125035414	0	-0.2235711125035414	LY6A	sat_mut	-0.2235711125035414	-0.2235711125035414
AINKPFL	4.148125926585137	0	4.148125926585137	LY6A	sat_mut	4.148125926585137	4.148125926585137
AIPKPFI	-2.997156460780783	0	-2.997156460780783	LY6A	sat_mut	-2.997156460780783	-2.997156460780783
AIQKPFI	-2.0148868614335087	0	-2.0148868614335087	LY6A	sat_mut	-2.0148868614335087	-2.0148868614335087
AIQKPFL	3.9010327185915736	0	3.9010327185915736	LY6A	sat_mut	3.9010327185915736	3.9010327185915736
AISKPFI	-2.959954767313972	0	-2.959954767313972	LY6A	sat_mut	-2.959954767313972	-2.959954767313972
AITKPFI	-1.8279012149615093	0	-1.8279012149615093	LY6A	sat_mut	-1.8279012149615093	-1.8279012149615093
AITKPFL	4.295843837668069	0	4.295843837668069	LY6A	sat_mut	4.295843837668069	4.295843837668069
AKDKPFI	-3.8491590597600913	0	-3.8491590597600913	LY6A	sat_mut	-3.8491590597600913	-3.8491590597600913
AKDKPFL	1.570383360103327	0	1.570383360103327	LY6A	sat_mut	1.570383360103327	1.570383360103327
AKDRPFI	3.1613480513262044	0	3.1613480513262044	LY6A	sat_mut	3.1613480513262044	3.1613480513262044
AKDRPFL	3.9555424292148658	0	3.9555424292148658	LY6A	sat_mut	3.9555424292148658	3.9555424292148658
AKEKPFI	-2.51384158486438	0	-2.51384158486438	LY6A	sat_mut	-2.51384158486438	-2.51384158486438
AKERPFI	-0.837612598057588	0	-0.837612598057588	LY6A	sat_mut	-0.837612598057588	-0.837612598057588
AKERPFL	4.043114215262969	0	4.043114215262969	LY6A	sat_mut	4.043114215262969	4.043114215262969
ALAKPFI	-2.5914080168644507	0	-2.5914080168644507	LY6A	sat_mut	-2.5914080168644507	-2.5914080168644507
ALAKPFL	4.3170732275601065	0	4.3170732275601065	LY6A	sat_mut	4.3170732275601065	4.3170732275601065
ALDKPFI	-1.26299992239386	0	-1.26299992239386	LY6A	sat_mut	-1.26299992239386	-1.26299992239386
ALDRPFI	3.900053729494029	0	3.900053729494029	LY6A	sat_mut	3.900053729494029	3.900053729494029
ALEKPFI	-2.213948154252538	0	-2.213948154252538	LY6A	sat_mut	-2.213948154252538	-2.213948154252538
ALGKPFI	-3.1279069175754857	0	-3.1279069175754857	LY6A	sat_mut	-3.1279069175754857	-3.1279069175754857
ALHKPFI	-0.59527845638698	0	-0.59527845638698	LY6A	sat_mut	-0.59527845638698	-0.59527845638698
ALNKPFI	-1.3642972588454012	0	-1.3642972588454012	LY6A	sat_mut	-1.3642972588454012	-1.3642972588454012
ALNKPFL	4.364812506939872	0	4.364812506939872	LY6A	sat_mut	4.364812506939872	4.364812506939872
ALPKPFL	-1.546333178299184	0	-1.546333178299184	LY6A	sat_mut	-1.546333178299184	-1.546333178299184
ALQKPFI	-3.176915057455351	0	-3.176915057455351	LY6A	sat_mut	-3.176915057455351	-3.176915057455351
ALSKPFI	-2.8202934062679823	0	-2.8202934062679823	LY6A	sat_mut	-2.8202934062679823	-2.8202934062679823
ALTKPFI	-1.6115459527858096	0	-1.6115459527858096	LY6A	sat_mut	-1.6115459527858096	-1.6115459527858096
ALTKPFL	4.470958332686826	0	4.470958332686826	LY6A	sat_mut	4.470958332686826	4.470958332686826
ALVKPFI	-2.714585940117443	0	-2.714585940117443	LY6A	sat_mut	-2.714585940117443	-2.714585940117443
AMAKPFI	-2.7008493083934115	0	-2.7008493083934115	LY6A	sat_mut	-2.7008493083934115	-2.7008493083934115
AMDKPFI	-3.4642254775880112	0	-3.4642254775880112	LY6A	sat_mut	-3.4642254775880112	-3.4642254775880112
AMDRPFI	1.8844144071412885	0	1.8844144071412885	LY6A	sat_mut	1.8844144071412885	1.8844144071412885
AMEKPFI	-5.1859082233704905	0	-5.1859082233704905	LY6A	sat_mut	-5.1859082233704905	-5.1859082233704905
AMGKPFI	-2.9717969353723954	0	-2.9717969353723954	LY6A	sat_mut	-2.9717969353723954	-2.9717969353723954
AMGRPFI	-3.1261629050786306	0	-3.1261629050786306	LY6A	sat_mut	-3.1261629050786306	-3.1261629050786306
AMHKPFI	-2.1880037464968103	0	-2.1880037464968103	LY6A	sat_mut	-2.1880037464968103	-2.1880037464968103
AMLKPFI	0.032249525052275	0	0.032249525052275	LY6A	sat_mut	0.032249525052275	0.032249525052275
AMMKPFI	-0.1790922102488127	0	-0.1790922102488127	LY6A	sat_mut	-0.1790922102488127	-0.1790922102488127
AMNKPFI	-4.248769371783804	0	-4.248769371783804	LY6A	sat_mut	-4.248769371783804	-4.248769371783804
AMNKPFL	3.1556419779997835	0	3.1556419779997835	LY6A	sat_mut	3.1556419779997835	3.1556419779997835
AMPKPFI	-5.203180135651803	0	-5.203180135651803	LY6A	sat_mut	-5.203180135651803	-5.203180135651803
AMQKPFI	-3.0717365884977323	0	-3.0717365884977323	LY6A	sat_mut	-3.0717365884977323	-3.0717365884977323
AMQKPFL	-0.5634932537152921	0	-0.5634932537152921	LY6A	sat_mut	-0.5634932537152921	-0.5634932537152921
AMSKPFI	-2.0191543258300597	0	-2.0191543258300597	LY6A	sat_mut	-2.0191543258300597	-2.0191543258300597
AMSKPFL	3.112253107060961	0	3.112253107060961	LY6A	sat_mut	3.112253107060961	3.112253107060961
AMTKPFI	-2.596965560537148	0	-2.596965560537148	LY6A	sat_mut	-2.596965560537148	-2.596965560537148
ANAKPFI	-4.233521468842202	0	-4.233521468842202	LY6A	sat_mut	-4.233521468842202	-4.233521468842202
ANDKPFI	-2.5655220715000624	0	-2.5655220715000624	LY6A	sat_mut	-2.5655220715000624	-2.5655220715000624
ANDKPFL	-2.8286884062254924	0	-2.8286884062254924	LY6A	sat_mut	-2.8286884062254924	-2.8286884062254924
ANDRPFI	-3.8621337091537535	0	-3.8621337091537535	LY6A	sat_mut	-3.8621337091537535	-3.8621337091537535
ANDRPFL	-0.0269398605294405	0	-0.0269398605294405	LY6A	sat_mut	-0.0269398605294405	-0.0269398605294405
ANEKPFI	-4.875239162246086	0	-4.875239162246086	LY6A	sat_mut	-4.875239162246086	-4.875239162246086
ANEKPFL	-3.2214000750049894	0	-3.2214000750049894	LY6A	sat_mut	-3.2214000750049894	-3.2214000750049894
ANERPFI	-3.500847741672886	0	-3.500847741672886	LY6A	sat_mut	-3.500847741672886	-3.500847741672886
ANERPFL	-2.7507871595362063	0	-2.7507871595362063	LY6A	sat_mut	-2.7507871595362063	-2.7507871595362063
ANGKPFI	-2.774147083827155	0	-2.774147083827155	LY6A	sat_mut	-2.774147083827155	-2.774147083827155
ANGKPFL	-3.989238633033197	0	-3.989238633033197	LY6A	sat_mut	-3.989238633033197	-3.989238633033197
ANGRPFL	-0.2662030155625315	0	-0.2662030155625315	LY6A	sat_mut	-0.2662030155625315	-0.2662030155625315
ANHKPFI	-3.19911737701648	0	-3.19911737701648	LY6A	sat_mut	-3.19911737701648	-3.19911737701648
ANIKPFI	-2.897184204720048	0	-2.897184204720048	LY6A	sat_mut	-2.897184204720048	-2.897184204720048
ANLKPFI	-2.750624336740247	0	-2.750624336740247	LY6A	sat_mut	-2.750624336740247	-2.750624336740247
ANMKPFI	-4.90276512769412	0	-4.90276512769412	LY6A	sat_mut	-4.90276512769412	-4.90276512769412
ANNKPFI	-4.226942337750515	0	-4.226942337750515	LY6A	sat_mut	-4.226942337750515	-4.226942337750515
ANNKPFL	-2.5170212819244875	0	-2.5170212819244875	LY6A	sat_mut	-2.5170212819244875	-2.5170212819244875
ANNRPFI	-2.495363051820608	0	-2.495363051820608	LY6A	sat_mut	-2.495363051820608	-2.495363051820608
ANNRPFL	-0.6138105316192187	0	-0.6138105316192187	LY6A	sat_mut	-0.6138105316192187	-0.6138105316192187
ANPKPFI	-2.6872612848210378	0	-2.6872612848210378	LY6A	sat_mut	-2.6872612848210378	-2.6872612848210378
ANPKPFL	-1.792082410732877	0	-1.792082410732877	LY6A	sat_mut	-1.792082410732877	-1.792082410732877
ANPRPFI	-1.853458709027057	0	-1.853458709027057	LY6A	sat_mut	-1.853458709027057	-1.853458709027057
ANQKPFI	-2.609661503151769	0	-2.609661503151769	LY6A	sat_mut	-2.609661503151769	-2.609661503151769
ANQKPFL	-1.032822900599019	0	-1.032822900599019	LY6A	sat_mut	-1.032822900599019	-1.032822900599019
ANQRPFI	-3.2616568280073026	0	-3.2616568280073026	LY6A	sat_mut	-3.2616568280073026	-3.2616568280073026
ANSKPFI	-3.725707641049092	0	-3.725707641049092	LY6A	sat_mut	-3.725707641049092	-3.725707641049092
ANSKPFL	-1.6848075183826992	0	-1.6848075183826992	LY6A	sat_mut	-1.6848075183826992	-1.6848075183826992
ANSRPFI	-4.114952476702859	0	-4.114952476702859	LY6A	sat_mut	-4.114952476702859	-4.114952476702859
ANTKPFI	-4.130636919082495	0	-4.130636919082495	LY6A	sat_mut	-4.130636919082495	-4.130636919082495
ANTKPFL	-2.667676917154558	0	-2.667676917154558	LY6A	sat_mut	-2.667676917154558	-2.667676917154558
ANVKPFI	-3.597260869058412	0	-3.597260869058412	LY6A	sat_mut	-3.597260869058412	-3.597260869058412
ANYKPFI	-2.7260637486258283	0	-2.7260637486258283	LY6A	sat_mut	-2.7260637486258283	-2.7260637486258283
APAKPFI	-3.436248034332169	0	-3.436248034332169	LY6A	sat_mut	-3.436248034332169	-3.436248034332169
APAKPFL	3.328072468635957	0	3.328072468635957	LY6A	sat_mut	3.328072468635957	3.328072468635957
APARPFI	4.241049955111579	0	4.241049955111579	LY6A	sat_mut	4.241049955111579	4.241049955111579
APARPFL	4.146267265718458	0	4.146267265718458	LY6A	sat_mut	4.146267265718458	4.146267265718458
APDKPFI	-3.280875864770721	0	-3.280875864770721	LY6A	sat_mut	-3.280875864770721	-3.280875864770721
APDKPFL	-1.3940164768330898	0	-1.3940164768330898	LY6A	sat_mut	-1.3940164768330898	-1.3940164768330898
APDRPFI	3.725487522923676	0	3.725487522923676	LY6A	sat_mut	3.725487522923676	3.725487522923676
APDRPFL	4.149657640219721	0	4.149657640219721	LY6A	sat_mut	4.149657640219721	4.149657640219721
APEKPFI	-2.353674292633474	0	-2.353674292633474	LY6A	sat_mut	-2.353674292633474	-2.353674292633474
APEKPFL	-2.788548864513878	0	-2.788548864513878	LY6A	sat_mut	-2.788548864513878	-2.788548864513878
APERPFI	3.2269349203976643	0	3.2269349203976643	LY6A	sat_mut	3.2269349203976643	3.2269349203976643
APERPFL	4.06828867569578	0	4.06828867569578	LY6A	sat_mut	4.06828867569578	4.06828867569578
APGKPFI	0.8483969636224652	0	0.8483969636224652	LY6A	sat_mut	0.8483969636224652	0.8483969636224652
APGKPFL	4.330381223576985	0	4.330381223576985	LY6A	sat_mut	4.330381223576985	4.330381223576985
APGRPFI	3.976969229215736	0	3.976969229215736	LY6A	sat_mut	3.976969229215736	3.976969229215736
APLKPFI	0.3881372417506833	0	0.3881372417506833	LY6A	sat_mut	0.3881372417506833	0.3881372417506833
APMKPFI	-1.1755287590617611	0	-1.1755287590617611	LY6A	sat_mut	-1.1755287590617611	-1.1755287590617611
APMKPFL	1.5489519366755025	0	1.5489519366755025	LY6A	sat_mut	1.5489519366755025	1.5489519366755025
APNKPFI	-1.2527075823538418	0	-1.2527075823538418	LY6A	sat_mut	-1.2527075823538418	-1.2527075823538418
APNKPFL	3.20744733449292	0	3.20744733449292	LY6A	sat_mut	3.20744733449292	3.20744733449292
APNRPFI	4.025354296024842	0	4.025354296024842	LY6A	sat_mut	4.025354296024842	4.025354296024842
APNRPFL	4.321398859335943	0	4.321398859335943	LY6A	sat_mut	4.321398859335943	4.321398859335943
APPKPFI	-5.013899645105153	0	-5.013899645105153	LY6A	sat_mut	-5.013899645105153	-5.013899645105153
APQKPFI	-2.829929947385552	0	-2.829929947385552	LY6A	sat_mut	-2.829929947385552	-2.829929947385552
APQKPFL	1.688389904771512	0	1.688389904771512	LY6A	sat_mut	1.688389904771512	1.688389904771512
APSKPFI	-1.263169998593316	0	-1.263169998593316	LY6A	sat_mut	-1.263169998593316	-1.263169998593316
APSKPFL	4.2675495088571385	0	4.2675495088571385	LY6A	sat_mut	4.2675495088571385	4.2675495088571385
APSRPFI	3.957517626393138	0	3.957517626393138	LY6A	sat_mut	3.957517626393138	3.957517626393138
APTKPFI	-0.5877943545218596	0	-0.5877943545218596	LY6A	sat_mut	-0.5877943545218596	-0.5877943545218596
APTKPFL	4.192489811199381	0	4.192489811199381	LY6A	sat_mut	4.192489811199381	4.192489811199381
APVKPFI	-4.06383239074357	0	-4.06383239074357	LY6A	sat_mut	-4.06383239074357	-4.06383239074357
AQAKPFI	-3.857569529994192	0	-3.857569529994192	LY6A	sat_mut	-3.857569529994192	-3.857569529994192
AQAKPFL	-2.07011167679294	0	-2.07011167679294	LY6A	sat_mut	-2.07011167679294	-2.07011167679294
AQDKPFI	-4.020435131403315	0	-4.020435131403315	LY6A	sat_mut	-4.020435131403315	-4.020435131403315
AQDKPFL	-2.398713345564826	0	-2.398713345564826	LY6A	sat_mut	-2.398713345564826	-2.398713345564826
AQDRPFI	-1.164964170455591	0	-1.164964170455591	LY6A	sat_mut	-1.164964170455591	-1.164964170455591
AQDRPFL	3.8897182160156953	0	3.8897182160156953	LY6A	sat_mut	3.8897182160156953	3.8897182160156953
AQEKPFI	-5.705974414959184	0	-5.705974414959184	LY6A	sat_mut	-5.705974414959184	-5.705974414959184
AQERPFI	-3.209938283867034	0	-3.209938283867034	LY6A	sat_mut	-3.209938283867034	-3.209938283867034
AQGKPFI	-2.3057192790914063	0	-2.3057192790914063	LY6A	sat_mut	-2.3057192790914063	-2.3057192790914063
AQGKPFL	-1.2677858927614445	0	-1.2677858927614445	LY6A	sat_mut	-1.2677858927614445	-1.2677858927614445
AQGRPFI	-2.8634050570617964	0	-2.8634050570617964	LY6A	sat_mut	-2.8634050570617964	-2.8634050570617964
AQHKPFI	-2.4250484390783	0	-2.4250484390783	LY6A	sat_mut	-2.4250484390783	-2.4250484390783
AQIKPFI	-3.899702094126953	0	-3.899702094126953	LY6A	sat_mut	-3.899702094126953	-3.899702094126953
AQLKPFI	-3.0810284023437347	0	-3.0810284023437347	LY6A	sat_mut	-3.0810284023437347	-3.0810284023437347
AQMKPFI	-3.937976596281595	0	-3.937976596281595	LY6A	sat_mut	-3.937976596281595	-3.937976596281595
AQMKPFL	-3.068648475823295	0	-3.068648475823295	LY6A	sat_mut	-3.068648475823295	-3.068648475823295
AQNKPFI	-2.7290090562742817	0	-2.7290090562742817	LY6A	sat_mut	-2.7290090562742817	-2.7290090562742817
AQNKPFL	-1.539513288604884	0	-1.539513288604884	LY6A	sat_mut	-1.539513288604884	-1.539513288604884
AQNRPFI	-0.7288455475359634	0	-0.7288455475359634	LY6A	sat_mut	-0.7288455475359634	-0.7288455475359634
AQPKPFI	-5.047860567200655	0	-5.047860567200655	LY6A	sat_mut	-5.047860567200655	-5.047860567200655
AQPRPFI	-2.9296466713668483	0	-2.9296466713668483	LY6A	sat_mut	-2.9296466713668483	-2.9296466713668483
AQQKPFI	-4.170642980975649	0	-4.170642980975649	LY6A	sat_mut	-4.170642980975649	-4.170642980975649
AQQKPFL	-2.629875000305196	0	-2.629875000305196	LY6A	sat_mut	-2.629875000305196	-2.629875000305196
AQSKPFI	-3.186938888446162	0	-3.186938888446162	LY6A	sat_mut	-3.186938888446162	-3.186938888446162
AQSRPFI	0.1252313825573373	0	0.1252313825573373	LY6A	sat_mut	0.1252313825573373	0.1252313825573373
AQTKPFI	-3.1759981983983607	0	-3.1759981983983607	LY6A	sat_mut	-3.1759981983983607	-3.1759981983983607
AQTKPFL	-0.2453290023248452	0	-0.2453290023248452	LY6A	sat_mut	-0.2453290023248452	-0.2453290023248452
AQVKPFI	-3.498694047469422	0	-3.498694047469422	LY6A	sat_mut	-3.498694047469422	-3.498694047469422
ARDKPFI	-3.09100825274322	0	-3.09100825274322	LY6A	sat_mut	-3.09100825274322	-3.09100825274322
ARDRPFI	3.904382358219404	0	3.904382358219404	LY6A	sat_mut	3.904382358219404	3.904382358219404
ARDRPFL	4.069112389460229	0	4.069112389460229	LY6A	sat_mut	4.069112389460229	4.069112389460229
AREKPFI	-3.2530744398415288	0	-3.2530744398415288	LY6A	sat_mut	-3.2530744398415288	-3.2530744398415288
AREKPFL	-1.864958262323163	0	-1.864958262323163	LY6A	sat_mut	-1.864958262323163	-1.864958262323163
ARERPFI	0.3373177581774773	0	0.3373177581774773	LY6A	sat_mut	0.3373177581774773	0.3373177581774773
ARERPFL	3.94419587766842	0	3.94419587766842	LY6A	sat_mut	3.94419587766842	3.94419587766842
ASAKPFI	-2.844053764379366	0	-2.844053764379366	LY6A	sat_mut	-2.844053764379366	-2.844053764379366
ASAKPFL	-0.9727975353774836	0	-0.9727975353774836	LY6A	sat_mut	-0.9727975353774836	-0.9727975353774836
ASARPFI	-0.710529622343571	0	-0.710529622343571	LY6A	sat_mut	-0.710529622343571	-0.710529622343571
ASDKPFI	-2.1346086326661675	0	-2.1346086326661675	LY6A	sat_mut	-2.1346086326661675	-2.1346086326661675
ASDKPFL	-3.0156128529662403	0	-3.0156128529662403	LY6A	sat_mut	-3.0156128529662403	-3.0156128529662403
ASDRPFI	-0.685806242672197	0	-0.685806242672197	LY6A	sat_mut	-0.685806242672197	-0.685806242672197
ASDRPFL	3.836032645658368	0	3.836032645658368	LY6A	sat_mut	3.836032645658368	3.836032645658368
ASEKPFI	-3.271505081689618	0	-3.271505081689618	LY6A	sat_mut	-3.271505081689618	-3.271505081689618
ASEKPFL	-1.954346041009624	0	-1.954346041009624	LY6A	sat_mut	-1.954346041009624	-1.954346041009624
ASERPFI	-2.9999870541967044	0	-2.9999870541967044	LY6A	sat_mut	-2.9999870541967044	-2.9999870541967044
ASERPFL	1.5048098520355584	0	1.5048098520355584	LY6A	sat_mut	1.5048098520355584	1.5048098520355584
ASGKPFI	-3.1312085581992144	0	-3.1312085581992144	LY6A	sat_mut	-3.1312085581992144	-3.1312085581992144
ASGKPFL	-0.9300208651775316	0	-0.9300208651775316	LY6A	sat_mut	-0.9300208651775316	-0.9300208651775316
ASGRPFI	-2.944123731626855	0	-2.944123731626855	LY6A	sat_mut	-2.944123731626855	-2.944123731626855
ASHKPFI	-3.0290434232719474	0	-3.0290434232719474	LY6A	sat_mut	-3.0290434232719474	-3.0290434232719474
ASIKPFI	-2.5518319998729417	0	-2.5518319998729417	LY6A	sat_mut	-2.5518319998729417	-2.5518319998729417
ASLKPFI	-1.8412055286886897	0	-1.8412055286886897	LY6A	sat_mut	-1.8412055286886897	-1.8412055286886897
ASMKPFI	-3.54513447815801	0	-3.54513447815801	LY6A	sat_mut	-3.54513447815801	-3.54513447815801
ASMKPFL	-2.4731293317225758	0	-2.4731293317225758	LY6A	sat_mut	-2.4731293317225758	-2.4731293317225758
ASNKPFI	-4.105861861994688	0	-4.105861861994688	LY6A	sat_mut	-4.105861861994688	-4.105861861994688
ASNKPFL	-0.1347083608027982	0	-0.1347083608027982	LY6A	sat_mut	-0.1347083608027982	-0.1347083608027982
ASNRPFI	1.3917989369433328	0	1.3917989369433328	LY6A	sat_mut	1.3917989369433328	1.3917989369433328
ASPKPFI	-3.854800868043444	0	-3.854800868043444	LY6A	sat_mut	-3.854800868043444	-3.854800868043444
ASPKPFL	-1.3721641408384195	0	-1.3721641408384195	LY6A	sat_mut	-1.3721641408384195	-1.3721641408384195
ASPRPFI	-2.9941452351573505	0	-2.9941452351573505	LY6A	sat_mut	-2.9941452351573505	-2.9941452351573505
ASQKPFI	-2.8180329626843594	0	-2.8180329626843594	LY6A	sat_mut	-2.8180329626843594	-2.8180329626843594
ASQKPFL	-0.2423949942722006	0	-0.2423949942722006	LY6A	sat_mut	-0.2423949942722006	-0.2423949942722006
ASQRPFI	-1.3658623635601232	0	-1.3658623635601232	LY6A	sat_mut	-1.3658623635601232	-1.3658623635601232
ASSKPFI	-3.165296563305052	0	-3.165296563305052	LY6A	sat_mut	-3.165296563305052	-3.165296563305052
ASSKPFL	-0.6070956975467114	0	-0.6070956975467114	LY6A	sat_mut	-0.6070956975467114	-0.6070956975467114
ASSRPFI	-1.561600540054237	0	-1.561600540054237	LY6A	sat_mut	-1.561600540054237	-1.561600540054237
ASTKPFI	-3.238507760638768	0	-3.238507760638768	LY6A	sat_mut	-3.238507760638768	-3.238507760638768
ASTKPFL	-0.1035132182732013	0	-0.1035132182732013	LY6A	sat_mut	-0.1035132182732013	-0.1035132182732013
ASVKPFI	-4.238202321631131	0	-4.238202321631131	LY6A	sat_mut	-4.238202321631131	-4.238202321631131
ASVKPFL	-3.646034808059785	0	-3.646034808059785	LY6A	sat_mut	-3.646034808059785	-3.646034808059785
ASYKPFI	-1.4561530665256774	0	-1.4561530665256774	LY6A	sat_mut	-1.4561530665256774	-1.4561530665256774
ATAKPFI	-4.176329882757858	0	-4.176329882757858	LY6A	sat_mut	-4.176329882757858	-4.176329882757858
ATAKPFL	-1.8427861620356751	0	-1.8427861620356751	LY6A	sat_mut	-1.8427861620356751	-1.8427861620356751
ATARPFI	-0.0880729057862807	0	-0.0880729057862807	LY6A	sat_mut	-0.0880729057862807	-0.0880729057862807
ATDKPFI	-3.9725091461514728	0	-3.9725091461514728	LY6A	sat_mut	-3.9725091461514728	-3.9725091461514728
ATDKPFL	-2.5515987830254585	0	-2.5515987830254585	LY6A	sat_mut	-2.5515987830254585	-2.5515987830254585
ATDRPFI	1.1879887516565797	0	1.1879887516565797	LY6A	sat_mut	1.1879887516565797	1.1879887516565797
ATEKPFI	-2.5073478965918747	0	-2.5073478965918747	LY6A	sat_mut	-2.5073478965918747	-2.5073478965918747
ATEKPFL	-4.869312068035792	0	-4.869312068035792	LY6A	sat_mut	-4.869312068035792	-4.869312068035792
ATERPFI	-3.287540283653881	0	-3.287540283653881	LY6A	sat_mut	-3.287540283653881	-3.287540283653881
ATERPFL	2.999659760400174	0	2.999659760400174	LY6A	sat_mut	2.999659760400174	2.999659760400174
ATGKPFI	-3.041136507215995	0	-3.041136507215995	LY6A	sat_mut	-3.041136507215995	-3.041136507215995
ATHKPFI	-1.81611930338426	0	-1.81611930338426	LY6A	sat_mut	-1.81611930338426	-1.81611930338426
ATIKPFL	-2.7867626878964957	0	-2.7867626878964957	LY6A	sat_mut	-2.7867626878964957	-2.7867626878964957
ATLKPFI	-2.100180058669872	0	-2.100180058669872	LY6A	sat_mut	-2.100180058669872	-2.100180058669872
ATMKPFI	-3.62457157072133	0	-3.62457157072133	LY6A	sat_mut	-3.62457157072133	-3.62457157072133
ATMKPFL	-1.889178479976857	0	-1.889178479976857	LY6A	sat_mut	-1.889178479976857	-1.889178479976857
ATNKPFI	-3.6161500088476943	0	-3.6161500088476943	LY6A	sat_mut	-3.6161500088476943	-3.6161500088476943
ATNKPFL	2.8250612723685835	0	2.8250612723685835	LY6A	sat_mut	2.8250612723685835	2.8250612723685835
ATNRPFI	3.494235553507388	0	3.494235553507388	LY6A	sat_mut	3.494235553507388	3.494235553507388
ATPKPFI	-3.977552137027133	0	-3.977552137027133	LY6A	sat_mut	-3.977552137027133	-3.977552137027133
ATPKPFL	-3.810074036823901	0	-3.810074036823901	LY6A	sat_mut	-3.810074036823901	-3.810074036823901
ATQKPFI	-3.0328659885551903	0	-3.0328659885551903	LY6A	sat_mut	-3.0328659885551903	-3.0328659885551903
ATQKPFL	-2.102422110538683	0	-2.102422110538683	LY6A	sat_mut	-2.102422110538683	-2.102422110538683
ATQRPFI	-2.842945407742445	0	-2.842945407742445	LY6A	sat_mut	-2.842945407742445	-2.842945407742445
ATSKPFI	-3.8561365674838215	0	-3.8561365674838215	LY6A	sat_mut	-3.8561365674838215	-3.8561365674838215
ATSKPFL	0.2423705698254337	0	0.2423705698254337	LY6A	sat_mut	0.2423705698254337	0.2423705698254337
ATSRPFI	-0.4283885963587424	0	-0.4283885963587424	LY6A	sat_mut	-0.4283885963587424	-0.4283885963587424
ATTKPFI	-2.906617842748469	0	-2.906617842748469	LY6A	sat_mut	-2.906617842748469	-2.906617842748469
ATTKPFL	0.35325095162102	0	0.35325095162102	LY6A	sat_mut	0.35325095162102	0.35325095162102
ATTRPFI	1.499618049584346	0	1.499618049584346	LY6A	sat_mut	1.499618049584346	1.499618049584346
ATVKPFI	-5.122725217047156	0	-5.122725217047156	LY6A	sat_mut	-5.122725217047156	-5.122725217047156
ATYKPFI	-2.2183652667197693	0	-2.2183652667197693	LY6A	sat_mut	-2.2183652667197693	-2.2183652667197693
AVAKPFI	-3.421477622094834	0	-3.421477622094834	LY6A	sat_mut	-3.421477622094834	-3.421477622094834
AVAKPFL	2.0037942047913586	0	2.0037942047913586	LY6A	sat_mut	2.0037942047913586	2.0037942047913586
AVDKPFI	-4.167107086046406	0	-4.167107086046406	LY6A	sat_mut	-4.167107086046406	-4.167107086046406
AVDKPFL	1.668795667408421	0	1.668795667408421	LY6A	sat_mut	1.668795667408421	1.668795667408421
AVDRPFI	3.70199011226604	0	3.70199011226604	LY6A	sat_mut	3.70199011226604	3.70199011226604
AVEKPFI	-4.1574433331528775	0	-4.1574433331528775	LY6A	sat_mut	-4.1574433331528775	-4.1574433331528775
AVGKPFI	-2.526970354220318	0	-2.526970354220318	LY6A	sat_mut	-2.526970354220318	-2.526970354220318
AVHKPFI	-2.1270232519376955	0	-2.1270232519376955	LY6A	sat_mut	-2.1270232519376955	-2.1270232519376955
AVLKPFI	-2.327477804581624	0	-2.327477804581624	LY6A	sat_mut	-2.327477804581624	-2.327477804581624
AVMKPFI	-3.3344576778862	0	-3.3344576778862	LY6A	sat_mut	-3.3344576778862	-3.3344576778862
AVNKPFI	-3.5597579419330563	0	-3.5597579419330563	LY6A	sat_mut	-3.5597579419330563	-3.5597579419330563
AVNKPFL	4.193667331811609	0	4.193667331811609	LY6A	sat_mut	4.193667331811609	4.193667331811609
AVNRPFI	4.005842953565595	0	4.005842953565595	LY6A	sat_mut	4.005842953565595	4.005842953565595
AVNRPFL	4.14435143072599	0	4.14435143072599	LY6A	sat_mut	4.14435143072599	4.14435143072599
AVPKPFI	-3.541118476896478	0	-3.541118476896478	LY6A	sat_mut	-3.541118476896478	-3.541118476896478
AVQKPFI	-3.281526545110578	0	-3.281526545110578	LY6A	sat_mut	-3.281526545110578	-3.281526545110578
AVQKPFL	-0.7713852546413801	0	-0.7713852546413801	LY6A	sat_mut	-0.7713852546413801	-0.7713852546413801
AVSKPFI	-2.2302152292652457	0	-2.2302152292652457	LY6A	sat_mut	-2.2302152292652457	-2.2302152292652457
AVSKPFL	4.117379569010621	0	4.117379569010621	LY6A	sat_mut	4.117379569010621	4.117379569010621
AVTKPFI	-3.90353765954645	0	-3.90353765954645	LY6A	sat_mut	-3.90353765954645	-3.90353765954645
AVTKPFL	4.200464318527614	0	4.200464318527614	LY6A	sat_mut	4.200464318527614	4.200464318527614
AVVKPFI	-4.983331045983516	0	-4.983331045983516	LY6A	sat_mut	-4.983331045983516	-4.983331045983516
AVVKPFL	-4.528511224242567	0	-4.528511224242567	LY6A	sat_mut	-4.528511224242567	-4.528511224242567
AWDKPFI	1.609590225472341	0	1.609590225472341	LY6A	sat_mut	1.609590225472341	1.609590225472341
AWEKPFI	-2.393813303506215	0	-2.393813303506215	LY6A	sat_mut	-2.393813303506215	-2.393813303506215
AYAKPFI	-2.98294736964769	0	-2.98294736964769	LY6A	sat_mut	-2.98294736964769	-2.98294736964769
AYDKPFI	-2.560746757287323	0	-2.560746757287323	LY6A	sat_mut	-2.560746757287323	-2.560746757287323
AYEKPFI	-3.0804806249350416	0	-3.0804806249350416	LY6A	sat_mut	-3.0804806249350416	-3.0804806249350416
AYGKPFI	-1.4135161385267128	0	-1.4135161385267128	LY6A	sat_mut	-1.4135161385267128	-1.4135161385267128
AYNKPFI	-1.1994378107487216	0	-1.1994378107487216	LY6A	sat_mut	-1.1994378107487216	-1.1994378107487216
CADKPFI	-1.3212139426998482	0	-1.3212139426998482	LY6A	sat_mut	-1.3212139426998482	-1.3212139426998482
CANKPFI	-1.0437001432034965	0	-1.0437001432034965	LY6A	sat_mut	-1.0437001432034965	-1.0437001432034965
CDAKPFI	-1.5590524174058324	0	-1.5590524174058324	LY6A	sat_mut	-1.5590524174058324	-1.5590524174058324
CDDKPFI	-0.961401301032999	0	-0.961401301032999	LY6A	sat_mut	-0.961401301032999	-0.961401301032999
CDHKPFI	-1.0647473176489373	0	-1.0647473176489373	LY6A	sat_mut	-1.0647473176489373	-1.0647473176489373
CDLKPFI	-1.0768615632376983	0	-1.0768615632376983	LY6A	sat_mut	-1.0768615632376983	-1.0768615632376983
CDMKPFI	-1.227467147320901	0	-1.227467147320901	LY6A	sat_mut	-1.227467147320901	-1.227467147320901
CDNKPFI	-1.5472820920699255	0	-1.5472820920699255	LY6A	sat_mut	-1.5472820920699255	-1.5472820920699255
CDPKPFI	-1.573316149736674	0	-1.573316149736674	LY6A	sat_mut	-1.573316149736674	-1.573316149736674
CDQKPFI	-1.5334123563723865	0	-1.5334123563723865	LY6A	sat_mut	-1.5334123563723865	-1.5334123563723865
CDQRPFI	-0.4756862103194764	0	-0.4756862103194764	LY6A	sat_mut	-0.4756862103194764	-0.4756862103194764
CDRKPFI	0.5436356238579463	0	0.5436356238579463	LY6A	sat_mut	0.5436356238579463	0.5436356238579463
CDSKPFI	-1.08430256520789	0	-1.08430256520789	LY6A	sat_mut	-1.08430256520789	-1.08430256520789
CDTKPFI	-1.5313635269126642	0	-1.5313635269126642	LY6A	sat_mut	-1.5313635269126642	-1.5313635269126642
CEDKPFI	-1.3800991337587445	0	-1.3800991337587445	LY6A	sat_mut	-1.3800991337587445	-1.3800991337587445
CEKKPFI	0.0393619821501321	0	0.0393619821501321	LY6A	sat_mut	0.0393619821501321	0.0393619821501321
CEMKPFI	-1.680887820371486	0	-1.680887820371486	LY6A	sat_mut	-1.680887820371486	-1.680887820371486
CENKPFI	-0.751463272566653	0	-0.751463272566653	LY6A	sat_mut	-0.751463272566653	-0.751463272566653
CEQKPFI	-0.5785381411136323	0	-0.5785381411136323	LY6A	sat_mut	-0.5785381411136323	-0.5785381411136323
CESKPFI	-1.5595264685281358	0	-1.5595264685281358	LY6A	sat_mut	-1.5595264685281358	-1.5595264685281358
CETKPFI	-1.8449565721046008	0	-1.8449565721046008	LY6A	sat_mut	-1.8449565721046008	-1.8449565721046008
CGAKPFI	-0.4481588356172721	0	-0.4481588356172721	LY6A	sat_mut	-0.4481588356172721	-0.4481588356172721
CGDKPFI	-1.6529892795071148	0	-1.6529892795071148	LY6A	sat_mut	-1.6529892795071148	-1.6529892795071148
CGEKPFI	-0.622931879123261	0	-0.622931879123261	LY6A	sat_mut	-0.622931879123261	-0.622931879123261
CGERPFI	-0.6141906676331431	0	-0.6141906676331431	LY6A	sat_mut	-0.6141906676331431	-0.6141906676331431
CGGKPFI	-0.5544862610423151	0	-0.5544862610423151	LY6A	sat_mut	-0.5544862610423151	-0.5544862610423151
CGNKPFI	-0.8285709764587355	0	-0.8285709764587355	LY6A	sat_mut	-0.8285709764587355	-0.8285709764587355
CGQKPFI	-0.8177839234299239	0	-0.8177839234299239	LY6A	sat_mut	-0.8177839234299239	-0.8177839234299239
CGSKPFI	-1.4927683456648684	0	-1.4927683456648684	LY6A	sat_mut	-1.4927683456648684	-1.4927683456648684
CHDKPFI	-2.723179167070779	0	-2.723179167070779	LY6A	sat_mut	-2.723179167070779	-2.723179167070779
CIEKPFI	0.1358127105591557	0	0.1358127105591557	LY6A	sat_mut	0.1358127105591557	0.1358127105591557
CINKPFI	0.0218376733887697	0	0.0218376733887697	LY6A	sat_mut	0.0218376733887697	0.0218376733887697
CKDKPFI	-0.6152168757725655	0	-0.6152168757725655	LY6A	sat_mut	-0.6152168757725655	-0.6152168757725655
CMNKPFI	-1.3279887795980831	0	-1.3279887795980831	LY6A	sat_mut	-1.3279887795980831	-1.3279887795980831
CMSKPFI	-1.2837717956349644	0	-1.2837717956349644	LY6A	sat_mut	-1.2837717956349644	-1.2837717956349644
CNDKPFI	-1.0077374967739845	0	-1.0077374967739845	LY6A	sat_mut	-1.0077374967739845	-1.0077374967739845
CNDRPFI	-0.747250064690168	0	-0.747250064690168	LY6A	sat_mut	-0.747250064690168	-0.747250064690168
CNEKPFI	-1.2724214030093557	0	-1.2724214030093557	LY6A	sat_mut	-1.2724214030093557	-1.2724214030093557
CNNKPFI	-0.9807251233945162	0	-0.9807251233945162	LY6A	sat_mut	-0.9807251233945162	-0.9807251233945162
CNQKPFI	-1.1001529978913616	0	-1.1001529978913616	LY6A	sat_mut	-1.1001529978913616	-1.1001529978913616
CNTKPFI	-0.8740272083706616	0	-0.8740272083706616	LY6A	sat_mut	-0.8740272083706616	-0.8740272083706616
CPGKPFI	-2.391252705995256	0	-2.391252705995256	LY6A	sat_mut	-2.391252705995256	-2.391252705995256
CQEKPFI	-1.0631046931437362	0	-1.0631046931437362	LY6A	sat_mut	-1.0631046931437362	-1.0631046931437362
CQNKPFI	-1.6632033166269735	0	-1.6632033166269735	LY6A	sat_mut	-1.6632033166269735	-1.6632033166269735
CQQKPFI	-1.477875416890954	0	-1.477875416890954	LY6A	sat_mut	-1.477875416890954	-1.477875416890954
CQSKPFI	-0.2186534501710419	0	-0.2186534501710419	LY6A	sat_mut	-0.2186534501710419	-0.2186534501710419
CQTKPFI	-0.9771592753801908	0	-0.9771592753801908	LY6A	sat_mut	-0.9771592753801908	-0.9771592753801908
CRDKPFI	-1.0914341963428775	0	-1.0914341963428775	LY6A	sat_mut	-1.0914341963428775	-1.0914341963428775
CSERPFI	-1.261875035383611	0	-1.261875035383611	LY6A	sat_mut	-1.261875035383611	-1.261875035383611
CSGKPFI	-0.5896175738707556	0	-0.5896175738707556	LY6A	sat_mut	-0.5896175738707556	-0.5896175738707556
CSNKPFI	-1.2648121831402446	0	-1.2648121831402446	LY6A	sat_mut	-1.2648121831402446	-1.2648121831402446
CSTKPFI	-0.8451145724410243	0	-0.8451145724410243	LY6A	sat_mut	-0.8451145724410243	-0.8451145724410243
CTDKPFI	-1.2844213484250109	0	-1.2844213484250109	LY6A	sat_mut	-1.2844213484250109	-1.2844213484250109
CTNKPFI	-1.107529145075186	0	-1.107529145075186	LY6A	sat_mut	-1.107529145075186	-1.107529145075186
CTTKPFI	-0.9634268098838192	0	-0.9634268098838192	LY6A	sat_mut	-0.9634268098838192	-0.9634268098838192
CVDKPFI	-1.37819615676939	0	-1.37819615676939	LY6A	sat_mut	-1.37819615676939	-1.37819615676939
CVEKPFI	-1.1608967418649034	0	-1.1608967418649034	LY6A	sat_mut	-1.1608967418649034	-1.1608967418649034
CVNKPFI	-1.1060723782912585	0	-1.1060723782912585	LY6A	sat_mut	-1.1060723782912585	-1.1060723782912585
CVQKPFI	-0.4172993417916298	0	-0.4172993417916298	LY6A	sat_mut	-0.4172993417916298	-0.4172993417916298
DAAKPFI	-2.6588556951068854	0	-2.6588556951068854	LY6A	sat_mut	-2.6588556951068854	-2.6588556951068854
DAARPFI	3.5262853824384925	0	3.5262853824384925	LY6A	sat_mut	3.5262853824384925	3.5262853824384925
DAARPFL	4.004246765949969	0	4.004246765949969	LY6A	sat_mut	4.004246765949969	4.004246765949969
DADKPFI	-3.280433150632773	0	-3.280433150632773	LY6A	sat_mut	-3.280433150632773	-3.280433150632773
DAEKPFI	-3.150804142482488	0	-3.150804142482488	LY6A	sat_mut	-3.150804142482488	-3.150804142482488
DAERPFI	-0.5603318738738151	0	-0.5603318738738151	LY6A	sat_mut	-0.5603318738738151	-0.5603318738738151
DAFKPFI	-0.8103285271455147	0	-0.8103285271455147	LY6A	sat_mut	-0.8103285271455147	-0.8103285271455147
DAGKPFI	-3.840324444609772	0	-3.840324444609772	LY6A	sat_mut	-3.840324444609772	-3.840324444609772
DAGKPFL	-4.25492807253714	0	-4.25492807253714	LY6A	sat_mut	-4.25492807253714	-4.25492807253714
DAGRPFI	0.6552966119966087	0	0.6552966119966087	LY6A	sat_mut	0.6552966119966087	0.6552966119966087
DAGRPFL	3.39591773208921	0	3.39591773208921	LY6A	sat_mut	3.39591773208921	3.39591773208921
DAHKPFI	-1.6500015148268417	0	-1.6500015148268417	LY6A	sat_mut	-1.6500015148268417	-1.6500015148268417
DAHKPFL	-2.403128472556743	0	-2.403128472556743	LY6A	sat_mut	-2.403128472556743	-2.403128472556743
DAHRPFI	3.93897792823876	0	3.93897792823876	LY6A	sat_mut	3.93897792823876	3.93897792823876
DAIKPFI	-4.121970936523883	0	-4.121970936523883	LY6A	sat_mut	-4.121970936523883	-4.121970936523883
DAIRPFI	4.04449384212878	0	4.04449384212878	LY6A	sat_mut	4.04449384212878	4.04449384212878
DAKKPFI	-1.3689147148555298	0	-1.3689147148555298	LY6A	sat_mut	-1.3689147148555298	-1.3689147148555298
DAKKPFL	-0.4067026057866701	0	-0.4067026057866701	LY6A	sat_mut	-0.4067026057866701	-0.4067026057866701
DAKRPFI	4.239973269728045	0	4.239973269728045	LY6A	sat_mut	4.239973269728045	4.239973269728045
DAKRPFL	4.007297069577665	0	4.007297069577665	LY6A	sat_mut	4.007297069577665	4.007297069577665
DALKPFI	-1.4937858164517168	0	-1.4937858164517168	LY6A	sat_mut	-1.4937858164517168	-1.4937858164517168
DALKPFL	-1.5993962868984184	0	-1.5993962868984184	LY6A	sat_mut	-1.5993962868984184	-1.5993962868984184
DAMKPFI	-1.938845304371673	0	-1.938845304371673	LY6A	sat_mut	-1.938845304371673	-1.938845304371673
DAMKPFL	-2.397045809427458	0	-2.397045809427458	LY6A	sat_mut	-2.397045809427458	-2.397045809427458
DANKPFI	-3.949775159076519	0	-3.949775159076519	LY6A	sat_mut	-3.949775159076519	-3.949775159076519
DANKPFL	-4.70029270133843	0	-4.70029270133843	LY6A	sat_mut	-4.70029270133843	-4.70029270133843
DANRPFI	2.10321857288187	0	2.10321857288187	LY6A	sat_mut	2.10321857288187	2.10321857288187
DANRPFL	3.4089327640859204	0	3.4089327640859204	LY6A	sat_mut	3.4089327640859204	3.4089327640859204
DAPKPFI	-7.458787155959342	0	-7.458787155959342	LY6A	sat_mut	-7.458787155959342	-7.458787155959342
DAPRPFI	-6.201790155688844	0	-6.201790155688844	LY6A	sat_mut	-6.201790155688844	-6.201790155688844
DAQKPFI	-0.7090942013225872	0	-0.7090942013225872	LY6A	sat_mut	-0.7090942013225872	-0.7090942013225872
DAQRPFI	3.973495906019561	0	3.973495906019561	LY6A	sat_mut	3.973495906019561	3.973495906019561
DAQRPFL	3.8831600625610423	0	3.8831600625610423	LY6A	sat_mut	3.8831600625610423	3.8831600625610423
DARKPFI	1.1328793545407938	0	1.1328793545407938	LY6A	sat_mut	1.1328793545407938	1.1328793545407938
DASKPFI	-2.660218156794694	0	-2.660218156794694	LY6A	sat_mut	-2.660218156794694	-2.660218156794694
DASKPFL	-3.8601605602253937	0	-3.8601605602253937	LY6A	sat_mut	-3.8601605602253937	-3.8601605602253937
DASRPFI	3.3441526273131226	0	3.3441526273131226	LY6A	sat_mut	3.3441526273131226	3.3441526273131226
DASRPFL	3.76246615848096	0	3.76246615848096	LY6A	sat_mut	3.76246615848096	3.76246615848096
DATKPFI	-2.566125417737367	0	-2.566125417737367	LY6A	sat_mut	-2.566125417737367	-2.566125417737367
DATKPFL	-3.158450468196194	0	-3.158450468196194	LY6A	sat_mut	-3.158450468196194	-3.158450468196194
DATRPFI	3.709780578775735	0	3.709780578775735	LY6A	sat_mut	3.709780578775735	3.709780578775735
DATRPFL	3.9909421002810745	0	3.9909421002810745	LY6A	sat_mut	3.9909421002810745	3.9909421002810745
DAVKPFI	-3.770487529164207	0	-3.770487529164207	LY6A	sat_mut	-3.770487529164207	-3.770487529164207
DAVRPFI	3.720491293243549	0	3.720491293243549	LY6A	sat_mut	3.720491293243549	3.720491293243549
DAVRPFL	4.195156358850639	0	4.195156358850639	LY6A	sat_mut	4.195156358850639	4.195156358850639
DAYKPFI	-0.1674789710757245	0	-0.1674789710757245	LY6A	sat_mut	-0.1674789710757245	-0.1674789710757245
DCNKPFI	-1.602552648906629	0	-1.602552648906629	LY6A	sat_mut	-1.602552648906629	-1.602552648906629
DCQKPFI	-0.8811286330780994	0	-0.8811286330780994	LY6A	sat_mut	-0.8811286330780994	-0.8811286330780994
DDAKPFI	-3.809601414567273	0	-3.809601414567273	LY6A	sat_mut	-3.809601414567273	-3.809601414567273
DDAKPFL	-4.68036955782257	0	-4.68036955782257	LY6A	sat_mut	-4.68036955782257	-4.68036955782257
DDARPFI	-4.539347265392074	0	-4.539347265392074	LY6A	sat_mut	-4.539347265392074	-4.539347265392074
DDARPFL	-3.865795301102724	0	-3.865795301102724	LY6A	sat_mut	-3.865795301102724	-3.865795301102724
DDDKPFI	-3.496409301023342	0	-3.496409301023342	LY6A	sat_mut	-3.496409301023342	-3.496409301023342
DDDKPFL	-7.664688750006609	0	-7.664688750006609	LY6A	sat_mut	-7.664688750006609	-7.664688750006609
DDDRPFI	-2.6166027914896843	0	-2.6166027914896843	LY6A	sat_mut	-2.6166027914896843	-2.6166027914896843
DDEKPFI	-4.944304357022026	0	-4.944304357022026	LY6A	sat_mut	-4.944304357022026	-4.944304357022026
DDEKPFL	-2.606269352102439	0	-2.606269352102439	LY6A	sat_mut	-2.606269352102439	-2.606269352102439
DDERPFI	-1.9405684796915972	0	-1.9405684796915972	LY6A	sat_mut	-1.9405684796915972	-1.9405684796915972
DDERPFL	-6.347206092904561	0	-6.347206092904561	LY6A	sat_mut	-6.347206092904561	-6.347206092904561
DDFKPFI	-4.083734748107107	0	-4.083734748107107	LY6A	sat_mut	-4.083734748107107	-4.083734748107107
DDFKPFL	-5.478567928760557	0	-5.478567928760557	LY6A	sat_mut	-5.478567928760557	-5.478567928760557
DDGKPFI	-3.944253814305095	0	-3.944253814305095	LY6A	sat_mut	-3.944253814305095	-3.944253814305095
DDGKPFL	-4.767475097294773	0	-4.767475097294773	LY6A	sat_mut	-4.767475097294773	-4.767475097294773
DDGRPFI	-3.318315634072444	0	-3.318315634072444	LY6A	sat_mut	-3.318315634072444	-3.318315634072444
DDHKPFI	-4.012863632894109	0	-4.012863632894109	LY6A	sat_mut	-4.012863632894109	-4.012863632894109
DDHKPFL	-2.01706973812283	0	-2.01706973812283	LY6A	sat_mut	-2.01706973812283	-2.01706973812283
DDHRPFI	-2.0707264229720472	0	-2.0707264229720472	LY6A	sat_mut	-2.0707264229720472	-2.0707264229720472
DDHRPFL	-2.758201259724512	0	-2.758201259724512	LY6A	sat_mut	-2.758201259724512	-2.758201259724512
DDIKPFI	-3.693562665384632	0	-3.693562665384632	LY6A	sat_mut	-3.693562665384632	-3.693562665384632
DDIRPFI	-2.693940918843831	0	-2.693940918843831	LY6A	sat_mut	-2.693940918843831	-2.693940918843831
DDKKPFI	-3.7605183743866326	0	-3.7605183743866326	LY6A	sat_mut	-3.7605183743866326	-3.7605183743866326
DDKKPFL	-5.360601486411902	0	-5.360601486411902	LY6A	sat_mut	-5.360601486411902	-5.360601486411902
DDKRPFI	-3.212340146138384	0	-3.212340146138384	LY6A	sat_mut	-3.212340146138384	-3.212340146138384
DDKRPFL	-1.6743076644944683	0	-1.6743076644944683	LY6A	sat_mut	-1.6743076644944683	-1.6743076644944683
DDLKPFI	-4.754643529536158	0	-4.754643529536158	LY6A	sat_mut	-4.754643529536158	-4.754643529536158
DDLRPFI	-2.3594291471678	0	-2.3594291471678	LY6A	sat_mut	-2.3594291471678	-2.3594291471678
DDMKPFI	-2.884755110762541	0	-2.884755110762541	LY6A	sat_mut	-2.884755110762541	-2.884755110762541
DDNKPFI	-5.697113867321346	0	-5.697113867321346	LY6A	sat_mut	-5.697113867321346	-5.697113867321346
DDNKPFL	-5.021890162874677	0	-5.021890162874677	LY6A	sat_mut	-5.021890162874677	-5.021890162874677
DDNRPFI	-3.554831081781531	0	-3.554831081781531	LY6A	sat_mut	-3.554831081781531	-3.554831081781531
DDNRPFL	-2.6324710306843246	0	-2.6324710306843246	LY6A	sat_mut	-2.6324710306843246	-2.6324710306843246
DDPKPFI	-4.09758085650694	0	-4.09758085650694	LY6A	sat_mut	-4.09758085650694	-4.09758085650694
DDPKPFL	-4.388832462463852	0	-4.388832462463852	LY6A	sat_mut	-4.388832462463852	-4.388832462463852
DDPRPFI	-3.374505675334522	0	-3.374505675334522	LY6A	sat_mut	-3.374505675334522	-3.374505675334522
DDPRPFL	-1.9468775068444888	0	-1.9468775068444888	LY6A	sat_mut	-1.9468775068444888	-1.9468775068444888
DDQKPFI	-3.954614276099822	0	-3.954614276099822	LY6A	sat_mut	-3.954614276099822	-3.954614276099822
DDQKPFL	-4.633852048620818	0	-4.633852048620818	LY6A	sat_mut	-4.633852048620818	-4.633852048620818
DDQRPFI	-2.052138765202693	0	-2.052138765202693	LY6A	sat_mut	-2.052138765202693	-2.052138765202693
DDRKPFI	-3.299067011329292	0	-3.299067011329292	LY6A	sat_mut	-3.299067011329292	-3.299067011329292
DDRKPFL	-4.057286187954849	0	-4.057286187954849	LY6A	sat_mut	-4.057286187954849	-4.057286187954849
DDRRPFI	-1.2959448177053454	0	-1.2959448177053454	LY6A	sat_mut	-1.2959448177053454	-1.2959448177053454
DDSKPFI	-4.78647974024828	0	-4.78647974024828	LY6A	sat_mut	-4.78647974024828	-4.78647974024828
DDSKPFL	-6.413170899755079	0	-6.413170899755079	LY6A	sat_mut	-6.413170899755079	-6.413170899755079
DDSRPFI	-4.461871601876605	0	-4.461871601876605	LY6A	sat_mut	-4.461871601876605	-4.461871601876605
DDSRPFL	-4.937896685671243	0	-4.937896685671243	LY6A	sat_mut	-4.937896685671243	-4.937896685671243
DDTKPFI	-4.903133415007047	0	-4.903133415007047	LY6A	sat_mut	-4.903133415007047	-4.903133415007047
DDTKPFL	-6.784293716229211	0	-6.784293716229211	LY6A	sat_mut	-6.784293716229211	-6.784293716229211
DDTRPFI	-2.767045530448336	0	-2.767045530448336	LY6A	sat_mut	-2.767045530448336	-2.767045530448336
DDVKPFI	-3.283380724233108	0	-3.283380724233108	LY6A	sat_mut	-3.283380724233108	-3.283380724233108
DDVRPFI	-2.798066311315881	0	-2.798066311315881	LY6A	sat_mut	-2.798066311315881	-2.798066311315881
DDVRPFL	-2.0027703845891285	0	-2.0027703845891285	LY6A	sat_mut	-2.0027703845891285	-2.0027703845891285
DDWKPFI	-2.0656179561450854	0	-2.0656179561450854	LY6A	sat_mut	-2.0656179561450854	-2.0656179561450854
DDYKPFI	-1.8127800383581645	0	-1.8127800383581645	LY6A	sat_mut	-1.8127800383581645	-1.8127800383581645
DEAKPFI	-3.1242892418280133	0	-3.1242892418280133	LY6A	sat_mut	-3.1242892418280133	-3.1242892418280133
DEARPFI	-4.752076683644214	0	-4.752076683644214	LY6A	sat_mut	-4.752076683644214	-4.752076683644214
DEARPFL	-3.349085253935561	0	-3.349085253935561	LY6A	sat_mut	-3.349085253935561	-3.349085253935561
DEDKPFI	-3.90804817807878	0	-3.90804817807878	LY6A	sat_mut	-3.90804817807878	-3.90804817807878
DEDKPFL	-5.573865564979287	0	-5.573865564979287	LY6A	sat_mut	-5.573865564979287	-5.573865564979287
DEDRPFI	-1.771323884569934	0	-1.771323884569934	LY6A	sat_mut	-1.771323884569934	-1.771323884569934
DEDRPFL	-8.573132452186005	0	-8.573132452186005	LY6A	sat_mut	-8.573132452186005	-8.573132452186005
DEEKPFI	-3.1835051083105985	0	-3.1835051083105985	LY6A	sat_mut	-3.1835051083105985	-3.1835051083105985
DEFKPFI	-3.198468662732901	0	-3.198468662732901	LY6A	sat_mut	-3.198468662732901	-3.198468662732901
DEFKPFL	-4.422762062908312	0	-4.422762062908312	LY6A	sat_mut	-4.422762062908312	-4.422762062908312
DEGKPFI	-3.810068185751652	0	-3.810068185751652	LY6A	sat_mut	-3.810068185751652	-3.810068185751652
DEGKPFL	-4.41987187339552	0	-4.41987187339552	LY6A	sat_mut	-4.41987187339552	-4.41987187339552
DEGRPFI	-4.542918484635772	0	-4.542918484635772	LY6A	sat_mut	-4.542918484635772	-4.542918484635772
DEGRPFL	-4.81926557886121	0	-4.81926557886121	LY6A	sat_mut	-4.81926557886121	-4.81926557886121
DEHKPFI	-4.028410210998964	0	-4.028410210998964	LY6A	sat_mut	-4.028410210998964	-4.028410210998964
DEHKPFL	-3.268634644550418	0	-3.268634644550418	LY6A	sat_mut	-3.268634644550418	-3.268634644550418
DEHRPFI	-1.8262717409771103	0	-1.8262717409771103	LY6A	sat_mut	-1.8262717409771103	-1.8262717409771103
DEHRPFL	-0.8504793686238116	0	-0.8504793686238116	LY6A	sat_mut	-0.8504793686238116	-0.8504793686238116
DEIKPFI	-4.543199765925802	0	-4.543199765925802	LY6A	sat_mut	-4.543199765925802	-4.543199765925802
DEKKPFI	-5.540181120156553	0	-5.540181120156553	LY6A	sat_mut	-5.540181120156553	-5.540181120156553
DEKKPFL	-4.722045789610145	0	-4.722045789610145	LY6A	sat_mut	-4.722045789610145	-4.722045789610145
DEKRPFI	-0.9944453460922782	0	-0.9944453460922782	LY6A	sat_mut	-0.9944453460922782	-0.9944453460922782
DEKRPFL	-0.1599343399182355	0	-0.1599343399182355	LY6A	sat_mut	-0.1599343399182355	-0.1599343399182355
DELKPFI	-5.022880377816898	0	-5.022880377816898	LY6A	sat_mut	-5.022880377816898	-5.022880377816898
DEMKPFI	-3.708898997235373	0	-3.708898997235373	LY6A	sat_mut	-3.708898997235373	-3.708898997235373
DENKPFI	-4.481165630450293	0	-4.481165630450293	LY6A	sat_mut	-4.481165630450293	-4.481165630450293
DENKPFL	-6.052555114844476	0	-6.052555114844476	LY6A	sat_mut	-6.052555114844476	-6.052555114844476
DENRPFI	-1.8121217795806028	0	-1.8121217795806028	LY6A	sat_mut	-1.8121217795806028	-1.8121217795806028
DEPKPFI	-4.377374729607489	0	-4.377374729607489	LY6A	sat_mut	-4.377374729607489	-4.377374729607489
DEPKPFL	-5.775548233687804	0	-5.775548233687804	LY6A	sat_mut	-5.775548233687804	-5.775548233687804
DEPRPFI	-6.954202530574199	0	-6.954202530574199	LY6A	sat_mut	-6.954202530574199	-6.954202530574199
DEPRPFL	-2.5422283130368903	0	-2.5422283130368903	LY6A	sat_mut	-2.5422283130368903	-2.5422283130368903
DEQKPFI	-1.6638198566809477	0	-1.6638198566809477	LY6A	sat_mut	-1.6638198566809477	-1.6638198566809477
DEQRPFI	-1.381017663880941	0	-1.381017663880941	LY6A	sat_mut	-1.381017663880941	-1.381017663880941
DEQRPFL	-2.163317487915654	0	-2.163317487915654	LY6A	sat_mut	-2.163317487915654	-2.163317487915654
DERKPFI	-3.538672513192044	0	-3.538672513192044	LY6A	sat_mut	-3.538672513192044	-3.538672513192044
DERKPFL	-4.262455005229834	0	-4.262455005229834	LY6A	sat_mut	-4.262455005229834	-4.262455005229834
DERRPFI	2.6739801853576384	0	2.6739801853576384	LY6A	sat_mut	2.6739801853576384	2.6739801853576384
DERRPFL	3.929566144982325	0	3.929566144982325	LY6A	sat_mut	3.929566144982325	3.929566144982325
DESKPFI	-4.156492463051781	0	-4.156492463051781	LY6A	sat_mut	-4.156492463051781	-4.156492463051781
DESKPFL	-6.694582654196644	0	-6.694582654196644	LY6A	sat_mut	-6.694582654196644	-6.694582654196644
DESRPFI	-3.610312935643031	0	-3.610312935643031	LY6A	sat_mut	-3.610312935643031	-3.610312935643031
DESRPFL	-2.881818597044183	0	-2.881818597044183	LY6A	sat_mut	-2.881818597044183	-2.881818597044183
DETKPFI	-3.144829990808769	0	-3.144829990808769	LY6A	sat_mut	-3.144829990808769	-3.144829990808769
DETKPFL	-3.1427144133363494	0	-3.1427144133363494	LY6A	sat_mut	-3.1427144133363494	-3.1427144133363494
DETRPFI	-3.684568014460788	0	-3.684568014460788	LY6A	sat_mut	-3.684568014460788	-3.684568014460788
DETRPFL	-5.477883397120422	0	-5.477883397120422	LY6A	sat_mut	-5.477883397120422	-5.477883397120422
DEVKPFI	-4.330518157297086	0	-4.330518157297086	LY6A	sat_mut	-4.330518157297086	-4.330518157297086
DEYKPFI	-3.487291967171253	0	-3.487291967171253	LY6A	sat_mut	-3.487291967171253	-3.487291967171253
DFAKPFI	-1.4481002406637886	0	-1.4481002406637886	LY6A	sat_mut	-1.4481002406637886	-1.4481002406637886
DFDKPFI	-3.5837856996443995	0	-3.5837856996443995	LY6A	sat_mut	-3.5837856996443995	-3.5837856996443995
DFEKPFI	-3.298981600738215	0	-3.298981600738215	LY6A	sat_mut	-3.298981600738215	-3.298981600738215
DFGKPFI	-3.482318370443524	0	-3.482318370443524	LY6A	sat_mut	-3.482318370443524	-3.482318370443524
DFHKPFI	1.575916550286712	0	1.575916550286712	LY6A	sat_mut	1.575916550286712	1.575916550286712
DFIKPFI	0.9720464862290328	0	0.9720464862290328	LY6A	sat_mut	0.9720464862290328	0.9720464862290328
DFKKPFI	-1.1086112542260884	0	-1.1086112542260884	LY6A	sat_mut	-1.1086112542260884	-1.1086112542260884
DFKKPFL	-0.1087889226458589	0	-0.1087889226458589	LY6A	sat_mut	-0.1087889226458589	-0.1087889226458589
DFNKPFI	-3.232365404253194	0	-3.232365404253194	LY6A	sat_mut	-3.232365404253194	-3.232365404253194
DFNKPFL	-2.44063021805914	0	-2.44063021805914	LY6A	sat_mut	-2.44063021805914	-2.44063021805914
DFQKPFI	0.6793161815886328	0	0.6793161815886328	LY6A	sat_mut	0.6793161815886328	0.6793161815886328
DFQKPFL	0.6432786822167477	0	0.6432786822167477	LY6A	sat_mut	0.6432786822167477	0.6432786822167477
DFRKPFI	1.6536923132176278	0	1.6536923132176278	LY6A	sat_mut	1.6536923132176278	1.6536923132176278
DFSKPFI	-2.006205204171015	0	-2.006205204171015	LY6A	sat_mut	-2.006205204171015	-2.006205204171015
DFSKPFL	-1.9971631079612155	0	-1.9971631079612155	LY6A	sat_mut	-1.9971631079612155	-1.9971631079612155
DFTKPFI	-1.6811039439058633	0	-1.6811039439058633	LY6A	sat_mut	-1.6811039439058633	-1.6811039439058633
DFVKPFI	-0.1028097240069204	0	-0.1028097240069204	LY6A	sat_mut	-0.1028097240069204	-0.1028097240069204
DGAKPFI	-3.930932137870652	0	-3.930932137870652	LY6A	sat_mut	-3.930932137870652	-3.930932137870652
DGAKPFL	-3.621742150268684	0	-3.621742150268684	LY6A	sat_mut	-3.621742150268684	-3.621742150268684
DGARPFI	0.4984253983775653	0	0.4984253983775653	LY6A	sat_mut	0.4984253983775653	0.4984253983775653
DGARPFL	3.2920369629614177	0	3.2920369629614177	LY6A	sat_mut	3.2920369629614177	3.2920369629614177
DGDKPFI	-3.1908839642571856	0	-3.1908839642571856	LY6A	sat_mut	-3.1908839642571856	-3.1908839642571856
DGDKPFL	-3.773232751275484	0	-3.773232751275484	LY6A	sat_mut	-3.773232751275484	-3.773232751275484
DGDRPFI	-3.780442893258399	0	-3.780442893258399	LY6A	sat_mut	-3.780442893258399	-3.780442893258399
DGEKPFI	-3.245529090978338	0	-3.245529090978338	LY6A	sat_mut	-3.245529090978338	-3.245529090978338
DGEKPFL	-3.6277111491667338	0	-3.6277111491667338	LY6A	sat_mut	-3.6277111491667338	-3.6277111491667338
DGERPFI	-4.46672841166866	0	-4.46672841166866	LY6A	sat_mut	-4.46672841166866	-4.46672841166866
DGERPFL	-0.5094064908685951	0	-0.5094064908685951	LY6A	sat_mut	-0.5094064908685951	-0.5094064908685951
DGFKPFI	-3.09169950934689	0	-3.09169950934689	LY6A	sat_mut	-3.09169950934689	-3.09169950934689
DGFKPFL	-1.883542443954768	0	-1.883542443954768	LY6A	sat_mut	-1.883542443954768	-1.883542443954768
DGGKPFI	-3.872848404012502	0	-3.872848404012502	LY6A	sat_mut	-3.872848404012502	-3.872848404012502
DGGKPFL	-2.941739591594235	0	-2.941739591594235	LY6A	sat_mut	-2.941739591594235	-2.941739591594235
DGGRPFI	-3.74609701289953	0	-3.74609701289953	LY6A	sat_mut	-3.74609701289953	-3.74609701289953
DGGRPFL	-3.302663452877593	0	-3.302663452877593	LY6A	sat_mut	-3.302663452877593	-3.302663452877593
DGHKPFI	-3.27046644463049	0	-3.27046644463049	LY6A	sat_mut	-3.27046644463049	-3.27046644463049
DGHKPFL	-2.28170540964356	0	-2.28170540964356	LY6A	sat_mut	-2.28170540964356	-2.28170540964356
DGHRPFI	2.8398975179623998	0	2.8398975179623998	LY6A	sat_mut	2.8398975179623998	2.8398975179623998
DGHRPFL	3.8749177586102577	0	3.8749177586102577	LY6A	sat_mut	3.8749177586102577	3.8749177586102577
DGIKPFI	-4.055631607752629	0	-4.055631607752629	LY6A	sat_mut	-4.055631607752629	-4.055631607752629
DGIRPFI	-0.4254436994576429	0	-0.4254436994576429	LY6A	sat_mut	-0.4254436994576429	-0.4254436994576429
DGKKPFI	-0.0175703375459242	0	-0.0175703375459242	LY6A	sat_mut	-0.0175703375459242	-0.0175703375459242
DGKRPFI	-1.1423661210352656	0	-1.1423661210352656	LY6A	sat_mut	-1.1423661210352656	-1.1423661210352656
DGLKPFI	-2.74001034096278	0	-2.74001034096278	LY6A	sat_mut	-2.74001034096278	-2.74001034096278
DGLKPFL	-0.9527156405625284	0	-0.9527156405625284	LY6A	sat_mut	-0.9527156405625284	-0.9527156405625284
DGLRPFI	3.271485610462703	0	3.271485610462703	LY6A	sat_mut	3.271485610462703	3.271485610462703
DGMKPFI	-3.9342815066080257	0	-3.9342815066080257	LY6A	sat_mut	-3.9342815066080257	-3.9342815066080257
DGMRPFI	1.122104956984635	0	1.122104956984635	LY6A	sat_mut	1.122104956984635	1.122104956984635
DGNKPFI	-4.246209920052077	0	-4.246209920052077	LY6A	sat_mut	-4.246209920052077	-4.246209920052077
DGNKPFL	-4.081301473605178	0	-4.081301473605178	LY6A	sat_mut	-4.081301473605178	-4.081301473605178
DGNRPFI	-2.841172054379628	0	-2.841172054379628	LY6A	sat_mut	-2.841172054379628	-2.841172054379628
DGNRPFL	1.624449338298183	0	1.624449338298183	LY6A	sat_mut	1.624449338298183	1.624449338298183
DGPKPFI	-4.039680009577372	0	-4.039680009577372	LY6A	sat_mut	-4.039680009577372	-4.039680009577372
DGPKPFL	-2.7731124437231	0	-2.7731124437231	LY6A	sat_mut	-2.7731124437231	-2.7731124437231
DGPRPFI	-3.5086727971518634	0	-3.5086727971518634	LY6A	sat_mut	-3.5086727971518634	-3.5086727971518634
DGQKPFI	-3.647649753155661	0	-3.647649753155661	LY6A	sat_mut	-3.647649753155661	-3.647649753155661
DGQKPFL	-3.792280360989049	0	-3.792280360989049	LY6A	sat_mut	-3.792280360989049	-3.792280360989049
DGQRPFI	1.5209993686231318	0	1.5209993686231318	LY6A	sat_mut	1.5209993686231318	1.5209993686231318
DGQRPFL	3.11860460245952	0	3.11860460245952	LY6A	sat_mut	3.11860460245952	3.11860460245952
DGRKPFI	-1.9202649264223868	0	-1.9202649264223868	LY6A	sat_mut	-1.9202649264223868	-1.9202649264223868
DGSKPFI	-4.532095624969394	0	-4.532095624969394	LY6A	sat_mut	-4.532095624969394	-4.532095624969394
DGSKPFL	-2.827385539726744	0	-2.827385539726744	LY6A	sat_mut	-2.827385539726744	-2.827385539726744
DGSRPFI	-1.982569598954892	0	-1.982569598954892	LY6A	sat_mut	-1.982569598954892	-1.982569598954892
DGSRPFL	2.094871536812962	0	2.094871536812962	LY6A	sat_mut	2.094871536812962	2.094871536812962
DGTKPFI	-3.666924099353026	0	-3.666924099353026	LY6A	sat_mut	-3.666924099353026	-3.666924099353026
DGTKPFL	-3.5990292454524413	0	-3.5990292454524413	LY6A	sat_mut	-3.5990292454524413	-3.5990292454524413
DGTRPFI	-1.5243848288256447	0	-1.5243848288256447	LY6A	sat_mut	-1.5243848288256447	-1.5243848288256447
DGTRPFL	3.088734124363505	0	3.088734124363505	LY6A	sat_mut	3.088734124363505	3.088734124363505
DGVKPFI	-4.1770814024879614	0	-4.1770814024879614	LY6A	sat_mut	-4.1770814024879614	-4.1770814024879614
DGVKPFL	-3.086237228437664	0	-3.086237228437664	LY6A	sat_mut	-3.086237228437664	-3.086237228437664
DGVRPFI	-0.0415978010008309	0	-0.0415978010008309	LY6A	sat_mut	-0.0415978010008309	-0.0415978010008309
DGYKPFI	-2.7784414871404937	0	-2.7784414871404937	LY6A	sat_mut	-2.7784414871404937	-2.7784414871404937
DGYKPFL	0.2229324430789528	0	0.2229324430789528	LY6A	sat_mut	0.2229324430789528	0.2229324430789528
DHAKPFI	-2.659770809941201	0	-2.659770809941201	LY6A	sat_mut	-2.659770809941201	-2.659770809941201
DHAKPFL	-3.6049929460096304	0	-3.6049929460096304	LY6A	sat_mut	-3.6049929460096304	-3.6049929460096304
DHARPFI	3.702478139332706	0	3.702478139332706	LY6A	sat_mut	3.702478139332706	3.702478139332706
DHARPFL	4.019493566222532	0	4.019493566222532	LY6A	sat_mut	4.019493566222532	4.019493566222532
DHDKPFI	-2.5066828072307303	0	-2.5066828072307303	LY6A	sat_mut	-2.5066828072307303	-2.5066828072307303
DHDKPFL	-7.260300169377321	0	-7.260300169377321	LY6A	sat_mut	-7.260300169377321	-7.260300169377321
DHDRPFI	-1.217414929959405	0	-1.217414929959405	LY6A	sat_mut	-1.217414929959405	-1.217414929959405
DHDRPFL	0.4931860218462988	0	0.4931860218462988	LY6A	sat_mut	0.4931860218462988	0.4931860218462988
DHEKPFI	-3.2841721113424245	0	-3.2841721113424245	LY6A	sat_mut	-3.2841721113424245	-3.2841721113424245
DHERPFI	0.5325743621373522	0	0.5325743621373522	LY6A	sat_mut	0.5325743621373522	0.5325743621373522
DHGKPFI	-3.095316123647044	0	-3.095316123647044	LY6A	sat_mut	-3.095316123647044	-3.095316123647044
DHGKPFL	-3.788649147110178	0	-3.788649147110178	LY6A	sat_mut	-3.788649147110178	-3.788649147110178
DHGRPFI	-1.8689124269544557	0	-1.8689124269544557	LY6A	sat_mut	-1.8689124269544557	-1.8689124269544557
DHHKPFI	-0.1598129025484309	0	-0.1598129025484309	LY6A	sat_mut	-0.1598129025484309	-0.1598129025484309
DHHRPFI	3.9104713351634026	0	3.9104713351634026	LY6A	sat_mut	3.9104713351634026	3.9104713351634026
DHIKPFI	-0.7075009637206968	0	-0.7075009637206968	LY6A	sat_mut	-0.7075009637206968	-0.7075009637206968
DHKKPFI	-0.0751122463233074	0	-0.0751122463233074	LY6A	sat_mut	-0.0751122463233074	-0.0751122463233074
DHKRPFI	-0.8786211917609767	0	-0.8786211917609767	LY6A	sat_mut	-0.8786211917609767	-0.8786211917609767
DHLKPFI	1.4607847451699545	0	1.4607847451699545	LY6A	sat_mut	1.4607847451699545	1.4607847451699545
DHLKPFL	-0.1732465629838383	0	-0.1732465629838383	LY6A	sat_mut	-0.1732465629838383	-0.1732465629838383
DHMKPFI	-0.6560378949897181	0	-0.6560378949897181	LY6A	sat_mut	-0.6560378949897181	-0.6560378949897181
DHMKPFL	-0.2908226827144488	0	-0.2908226827144488	LY6A	sat_mut	-0.2908226827144488	-0.2908226827144488
DHNKPFI	-3.093862677125661	0	-3.093862677125661	LY6A	sat_mut	-3.093862677125661	-3.093862677125661
DHNKPFL	-2.799741667106514	0	-2.799741667106514	LY6A	sat_mut	-2.799741667106514	-2.799741667106514
DHNRPFI	2.906983385650074	0	2.906983385650074	LY6A	sat_mut	2.906983385650074	2.906983385650074
DHPKPFI	-4.562521735633831	0	-4.562521735633831	LY6A	sat_mut	-4.562521735633831	-4.562521735633831
DHPRPFI	-3.064938917196397	0	-3.064938917196397	LY6A	sat_mut	-3.064938917196397	-3.064938917196397
DHPRPFL	1.0936944461455065	0	1.0936944461455065	LY6A	sat_mut	1.0936944461455065	1.0936944461455065
DHQKPFI	-0.4939900302778626	0	-0.4939900302778626	LY6A	sat_mut	-0.4939900302778626	-0.4939900302778626
DHQKPFL	0.0138669436872706	0	0.0138669436872706	LY6A	sat_mut	0.0138669436872706	0.0138669436872706
DHQRPFI	3.9068527204479873	0	3.9068527204479873	LY6A	sat_mut	3.9068527204479873	3.9068527204479873
DHRKPFI	-1.6974284577667222	0	-1.6974284577667222	LY6A	sat_mut	-1.6974284577667222	-1.6974284577667222
DHSKPFI	-3.030476124583307	0	-3.030476124583307	LY6A	sat_mut	-3.030476124583307	-3.030476124583307
DHSKPFL	-4.548678241407223	0	-4.548678241407223	LY6A	sat_mut	-4.548678241407223	-4.548678241407223
DHSRPFI	3.3655339759573017	0	3.3655339759573017	LY6A	sat_mut	3.3655339759573017	3.3655339759573017
DHTKPFI	-3.2363553699272525	0	-3.2363553699272525	LY6A	sat_mut	-3.2363553699272525	-3.2363553699272525
DHTKPFL	-3.1215682434292806	0	-3.1215682434292806	LY6A	sat_mut	-3.1215682434292806	-3.1215682434292806
DHTRPFI	3.727784484491005	0	3.727784484491005	LY6A	sat_mut	3.727784484491005	3.727784484491005
DHVKPFI	-1.062078929712999	0	-1.062078929712999	LY6A	sat_mut	-1.062078929712999	-1.062078929712999
DHVKPFL	0.0158911962843027	0	0.0158911962843027	LY6A	sat_mut	0.0158911962843027	0.0158911962843027
DHVRPFI	4.160752228327361	0	4.160752228327361	LY6A	sat_mut	4.160752228327361	4.160752228327361
DHYKPFI	0.0999794984441062	0	0.0999794984441062	LY6A	sat_mut	0.0999794984441062	0.0999794984441062
DIAKPFI	-3.629236571074326	0	-3.629236571074326	LY6A	sat_mut	-3.629236571074326	-3.629236571074326
DIAKPFL	-4.806147990395721	0	-4.806147990395721	LY6A	sat_mut	-4.806147990395721	-4.806147990395721
DIARPFI	2.935566959105892	0	2.935566959105892	LY6A	sat_mut	2.935566959105892	2.935566959105892
DIDKPFI	-3.674993334446756	0	-3.674993334446756	LY6A	sat_mut	-3.674993334446756	-3.674993334446756
DIDRPFI	-0.91846057271661	0	-0.91846057271661	LY6A	sat_mut	-0.91846057271661	-0.91846057271661
DIEKPFI	-4.049039285490449	0	-4.049039285490449	LY6A	sat_mut	-4.049039285490449	-4.049039285490449
DIERPFL	1.4205572541753124	0	1.4205572541753124	LY6A	sat_mut	1.4205572541753124	1.4205572541753124
DIGKPFI	-2.762501129612116	0	-2.762501129612116	LY6A	sat_mut	-2.762501129612116	-2.762501129612116
DIGKPFL	0.5581954627792852	0	0.5581954627792852	LY6A	sat_mut	0.5581954627792852	0.5581954627792852
DIGRPFI	3.622295348026905	0	3.622295348026905	LY6A	sat_mut	3.622295348026905	3.622295348026905
DIHKPFI	-1.2649277676550748	0	-1.2649277676550748	LY6A	sat_mut	-1.2649277676550748	-1.2649277676550748
DIHKPFL	-3.1077537530943062	0	-3.1077537530943062	LY6A	sat_mut	-3.1077537530943062	-3.1077537530943062
DIIKPFI	-1.6505294369506018	0	-1.6505294369506018	LY6A	sat_mut	-1.6505294369506018	-1.6505294369506018
DIKKPFI	-3.4067152932337064	0	-3.4067152932337064	LY6A	sat_mut	-3.4067152932337064	-3.4067152932337064
DIKRPFI	4.058960844707494	0	4.058960844707494	LY6A	sat_mut	4.058960844707494	4.058960844707494
DILKPFI	-2.478720297156239	0	-2.478720297156239	LY6A	sat_mut	-2.478720297156239	-2.478720297156239
DIMKPFI	-1.886057775356748	0	-1.886057775356748	LY6A	sat_mut	-1.886057775356748	-1.886057775356748
DINKPFI	-3.108359631612436	0	-3.108359631612436	LY6A	sat_mut	-3.108359631612436	-3.108359631612436
DINKPFL	-4.658079612579064	0	-4.658079612579064	LY6A	sat_mut	-4.658079612579064	-4.658079612579064
DINRPFI	3.2591291954731783	0	3.2591291954731783	LY6A	sat_mut	3.2591291954731783	3.2591291954731783
DIPKPFI	-1.8524825851946884	0	-1.8524825851946884	LY6A	sat_mut	-1.8524825851946884	-1.8524825851946884
DIPKPFL	-2.008259474459148	0	-2.008259474459148	LY6A	sat_mut	-2.008259474459148	-2.008259474459148
DIQKPFI	-1.7867443880932736	0	-1.7867443880932736	LY6A	sat_mut	-1.7867443880932736	-1.7867443880932736
DIQRPFI	3.7491704791468297	0	3.7491704791468297	LY6A	sat_mut	3.7491704791468297	3.7491704791468297
DIRKPFI	-0.477808543254671	0	-0.477808543254671	LY6A	sat_mut	-0.477808543254671	-0.477808543254671
DIRKPFL	2.225622437436683	0	2.225622437436683	LY6A	sat_mut	2.225622437436683	2.225622437436683
DISKPFI	-2.1625890946432667	0	-2.1625890946432667	LY6A	sat_mut	-2.1625890946432667	-2.1625890946432667
DISKPFL	-5.45078104336059	0	-5.45078104336059	LY6A	sat_mut	-5.45078104336059	-5.45078104336059
DISRPFI	3.489923193743161	0	3.489923193743161	LY6A	sat_mut	3.489923193743161	3.489923193743161
DITKPFI	-2.118838862032962	0	-2.118838862032962	LY6A	sat_mut	-2.118838862032962	-2.118838862032962
DITRPFI	3.7368897521760216	0	3.7368897521760216	LY6A	sat_mut	3.7368897521760216	3.7368897521760216
DIVKPFI	-3.0190502870350597	0	-3.0190502870350597	LY6A	sat_mut	-3.0190502870350597	-3.0190502870350597
DKAKPFI	-2.478424831000551	0	-2.478424831000551	LY6A	sat_mut	-2.478424831000551	-2.478424831000551
DKAKPFL	-3.734990442182878	0	-3.734990442182878	LY6A	sat_mut	-3.734990442182878	-3.734990442182878
DKARPFI	3.332772598438644	0	3.332772598438644	LY6A	sat_mut	3.332772598438644	3.332772598438644
DKDKPFI	-3.807085905398627	0	-3.807085905398627	LY6A	sat_mut	-3.807085905398627	-3.807085905398627
DKDKPFL	-7.322504592767387	0	-7.322504592767387	LY6A	sat_mut	-7.322504592767387	-7.322504592767387
DKDRPFI	-1.766959414092791	0	-1.766959414092791	LY6A	sat_mut	-1.766959414092791	-1.766959414092791
DKDRPFL	2.157415072693613	0	2.157415072693613	LY6A	sat_mut	2.157415072693613	2.157415072693613
DKEKPFI	-4.621910930687317	0	-4.621910930687317	LY6A	sat_mut	-4.621910930687317	-4.621910930687317
DKEKPFL	-4.202919113233089	0	-4.202919113233089	LY6A	sat_mut	-4.202919113233089	-4.202919113233089
DKERPFI	-0.4991504745997528	0	-0.4991504745997528	LY6A	sat_mut	-0.4991504745997528	-0.4991504745997528
DKERPFL	1.896585277690542	0	1.896585277690542	LY6A	sat_mut	1.896585277690542	1.896585277690542
DKFKPFI	-0.6020812596995925	0	-0.6020812596995925	LY6A	sat_mut	-0.6020812596995925	-0.6020812596995925
DKGKPFI	-4.371993841842923	0	-4.371993841842923	LY6A	sat_mut	-4.371993841842923	-4.371993841842923
DKGKPFL	-3.139414017062673	0	-3.139414017062673	LY6A	sat_mut	-3.139414017062673	-3.139414017062673
DKGRPFI	-1.4777316971916603	0	-1.4777316971916603	LY6A	sat_mut	-1.4777316971916603	-1.4777316971916603
DKGRPFL	2.1261986017088943	0	2.1261986017088943	LY6A	sat_mut	2.1261986017088943	2.1261986017088943
DKHKPFI	-0.1025903883754511	0	-0.1025903883754511	LY6A	sat_mut	-0.1025903883754511	-0.1025903883754511
DKHKPFL	0.6121176880122098	0	0.6121176880122098	LY6A	sat_mut	0.6121176880122098	0.6121176880122098
DKIKPFI	-2.725012225505147	0	-2.725012225505147	LY6A	sat_mut	-2.725012225505147	-2.725012225505147
DKIKPFL	-1.9389460393166535	0	-1.9389460393166535	LY6A	sat_mut	-1.9389460393166535	-1.9389460393166535
DKLKPFI	-0.4880289090128201	0	-0.4880289090128201	LY6A	sat_mut	-0.4880289090128201	-0.4880289090128201
DKMKPFI	-2.4712164756596584	0	-2.4712164756596584	LY6A	sat_mut	-2.4712164756596584	-2.4712164756596584
DKMRPFI	3.5689540228851446	0	3.5689540228851446	LY6A	sat_mut	3.5689540228851446	3.5689540228851446
DKNKPFI	-3.3638632490962364	0	-3.3638632490962364	LY6A	sat_mut	-3.3638632490962364	-3.3638632490962364
DKNKPFL	-3.6666545397720975	0	-3.6666545397720975	LY6A	sat_mut	-3.6666545397720975	-3.6666545397720975
DKNRPFI	3.138384722568213	0	3.138384722568213	LY6A	sat_mut	3.138384722568213	3.138384722568213
DKNRPFL	4.111402871344045	0	4.111402871344045	LY6A	sat_mut	4.111402871344045	4.111402871344045
DKPKPFI	-5.005483056943636	0	-5.005483056943636	LY6A	sat_mut	-5.005483056943636	-5.005483056943636
DKPKPFL	-2.4207491925359768	0	-2.4207491925359768	LY6A	sat_mut	-2.4207491925359768	-2.4207491925359768
DKPRPFI	-7.410785254911776	0	-7.410785254911776	LY6A	sat_mut	-7.410785254911776	-7.410785254911776
DKQKPFI	-0.5769115875688997	0	-0.5769115875688997	LY6A	sat_mut	-0.5769115875688997	-0.5769115875688997
DKQKPFL	0.3786280127919274	0	0.3786280127919274	LY6A	sat_mut	0.3786280127919274	0.3786280127919274
DKQRPFI	3.985857879078204	0	3.985857879078204	LY6A	sat_mut	3.985857879078204	3.985857879078204
DKSKPFI	-2.7912621137917224	0	-2.7912621137917224	LY6A	sat_mut	-2.7912621137917224	-2.7912621137917224
DKSKPFL	-2.557238875376012	0	-2.557238875376012	LY6A	sat_mut	-2.557238875376012	-2.557238875376012
DKSRPFI	3.4576919919637974	0	3.4576919919637974	LY6A	sat_mut	3.4576919919637974	3.4576919919637974
DKSRPFL	4.335029448632575	0	4.335029448632575	LY6A	sat_mut	4.335029448632575	4.335029448632575
DKTKPFI	-3.3906019616108587	0	-3.3906019616108587	LY6A	sat_mut	-3.3906019616108587	-3.3906019616108587
DKTKPFL	-2.4351019886784946	0	-2.4351019886784946	LY6A	sat_mut	-2.4351019886784946	-2.4351019886784946
DKTRPFI	3.9918837929824953	0	3.9918837929824953	LY6A	sat_mut	3.9918837929824953	3.9918837929824953
DKVKPFI	-2.9693453490676096	0	-2.9693453490676096	LY6A	sat_mut	-2.9693453490676096	-2.9693453490676096
DKVKPFL	-2.265576700984804	0	-2.265576700984804	LY6A	sat_mut	-2.265576700984804	-2.265576700984804
DKYKPFI	-0.6652966465177145	0	-0.6652966465177145	LY6A	sat_mut	-0.6652966465177145	-0.6652966465177145
DLAKPFI	-2.9591485977124545	0	-2.9591485977124545	LY6A	sat_mut	-2.9591485977124545	-2.9591485977124545
DLAKPFL	3.111194606320132	0	3.111194606320132	LY6A	sat_mut	3.111194606320132	3.111194606320132
DLARPFI	4.0255184034418585	0	4.0255184034418585	LY6A	sat_mut	4.0255184034418585	4.0255184034418585
DLDKPFI	-3.579141600206379	0	-3.579141600206379	LY6A	sat_mut	-3.579141600206379	-3.579141600206379
DLEKPFI	-3.135512673778464	0	-3.135512673778464	LY6A	sat_mut	-3.135512673778464	-3.135512673778464
DLERPFI	3.495492963481596	0	3.495492963481596	LY6A	sat_mut	3.495492963481596	3.495492963481596
DLGKPFI	-3.32018889823066	0	-3.32018889823066	LY6A	sat_mut	-3.32018889823066	-3.32018889823066
DLGRPFI	3.6726163061127153	0	3.6726163061127153	LY6A	sat_mut	3.6726163061127153	3.6726163061127153
DLHKPFI	-0.4967785859373361	0	-0.4967785859373361	LY6A	sat_mut	-0.4967785859373361	-0.4967785859373361
DLHKPFL	3.68749619287788	0	3.68749619287788	LY6A	sat_mut	3.68749619287788	3.68749619287788
DLHRPFI	4.102088983901521	0	4.102088983901521	LY6A	sat_mut	4.102088983901521	4.102088983901521
DLIKPFI	-1.8907273795539477	0	-1.8907273795539477	LY6A	sat_mut	-1.8907273795539477	-1.8907273795539477
DLKKPFI	-2.4750775485675387	0	-2.4750775485675387	LY6A	sat_mut	-2.4750775485675387	-2.4750775485675387
DLKKPFL	3.747086282294282	0	3.747086282294282	LY6A	sat_mut	3.747086282294282	3.747086282294282
DLKRPFI	4.31427642845488	0	4.31427642845488	LY6A	sat_mut	4.31427642845488	4.31427642845488
DLKRPFL	3.885617551411209	0	3.885617551411209	LY6A	sat_mut	3.885617551411209	3.885617551411209
DLLKPFI	1.5328335006960698	0	1.5328335006960698	LY6A	sat_mut	1.5328335006960698	1.5328335006960698
DLMKPFI	-0.1814852140369392	0	-0.1814852140369392	LY6A	sat_mut	-0.1814852140369392	-0.1814852140369392
DLNKPFI	-2.5389300642542194	0	-2.5389300642542194	LY6A	sat_mut	-2.5389300642542194	-2.5389300642542194
DLNKPFL	0.5205702183362454	0	0.5205702183362454	LY6A	sat_mut	0.5205702183362454	0.5205702183362454
DLNRPFI	3.650413014561832	0	3.650413014561832	LY6A	sat_mut	3.650413014561832	3.650413014561832
DLNRPFL	3.827621020083314	0	3.827621020083314	LY6A	sat_mut	3.827621020083314	3.827621020083314
DLPRPFI	-2.188927048088219	0	-2.188927048088219	LY6A	sat_mut	-2.188927048088219	-2.188927048088219
DLQKPFI	1.5276336147305514	0	1.5276336147305514	LY6A	sat_mut	1.5276336147305514	1.5276336147305514
DLQKPFL	3.8535651903253383	0	3.8535651903253383	LY6A	sat_mut	3.8535651903253383	3.8535651903253383
DLRKPFI	1.9512170553405528	0	1.9512170553405528	LY6A	sat_mut	1.9512170553405528	1.9512170553405528
DLSKPFI	-2.0177714567891174	0	-2.0177714567891174	LY6A	sat_mut	-2.0177714567891174	-2.0177714567891174
DLSRPFI	4.094809457959865	0	4.094809457959865	LY6A	sat_mut	4.094809457959865	4.094809457959865
DLTKPFI	-1.9562820553210296	0	-1.9562820553210296	LY6A	sat_mut	-1.9562820553210296	-1.9562820553210296
DLVKPFI	-3.5301672305733685	0	-3.5301672305733685	LY6A	sat_mut	-3.5301672305733685	-3.5301672305733685
DLYKPFI	-0.5424555936794471	0	-0.5424555936794471	LY6A	sat_mut	-0.5424555936794471	-0.5424555936794471
DMAKPFI	-3.0567460387886847	0	-3.0567460387886847	LY6A	sat_mut	-3.0567460387886847	-3.0567460387886847
DMAKPFL	-2.897696433452124	0	-2.897696433452124	LY6A	sat_mut	-2.897696433452124	-2.897696433452124
DMARPFI	2.9282125850117224	0	2.9282125850117224	LY6A	sat_mut	2.9282125850117224	2.9282125850117224
DMDKPFI	-3.284403716571428	0	-3.284403716571428	LY6A	sat_mut	-3.284403716571428	-3.284403716571428
DMDRPFI	-4.028139168717967	0	-4.028139168717967	LY6A	sat_mut	-4.028139168717967	-4.028139168717967
DMEKPFI	-4.284180884140597	0	-4.284180884140597	LY6A	sat_mut	-4.284180884140597	-4.284180884140597
DMERPFI	-1.592104719376768	0	-1.592104719376768	LY6A	sat_mut	-1.592104719376768	-1.592104719376768
DMGKPFI	-4.475288702258095	0	-4.475288702258095	LY6A	sat_mut	-4.475288702258095	-4.475288702258095
DMGRPFI	-1.4418279083632703	0	-1.4418279083632703	LY6A	sat_mut	-1.4418279083632703	-1.4418279083632703
DMGRPFL	2.4590729710393644	0	2.4590729710393644	LY6A	sat_mut	2.4590729710393644	2.4590729710393644
DMHKPFI	-2.5310299631620565	0	-2.5310299631620565	LY6A	sat_mut	-2.5310299631620565	-2.5310299631620565
DMHKPFL	0.7271151292974649	0	0.7271151292974649	LY6A	sat_mut	0.7271151292974649	0.7271151292974649
DMHRPFI	3.667560184464343	0	3.667560184464343	LY6A	sat_mut	3.667560184464343	3.667560184464343
DMIKPFI	-2.2183746310192136	0	-2.2183746310192136	LY6A	sat_mut	-2.2183746310192136	-2.2183746310192136
DMKKPFI	-3.114192660770113	0	-3.114192660770113	LY6A	sat_mut	-3.114192660770113	-3.114192660770113
DMKRPFI	3.792054530340443	0	3.792054530340443	LY6A	sat_mut	3.792054530340443	3.792054530340443
DMKRPFL	3.4129454118763025	0	3.4129454118763025	LY6A	sat_mut	3.4129454118763025	3.4129454118763025
DMLKPFI	-1.3868419632449018	0	-1.3868419632449018	LY6A	sat_mut	-1.3868419632449018	-1.3868419632449018
DMMKPFI	-2.3603418573055275	0	-2.3603418573055275	LY6A	sat_mut	-2.3603418573055275	-2.3603418573055275
DMNKPFI	-3.601868056695304	0	-3.601868056695304	LY6A	sat_mut	-3.601868056695304	-3.601868056695304
DMNKPFL	-2.484995373396212	0	-2.484995373396212	LY6A	sat_mut	-2.484995373396212	-2.484995373396212
DMNRPFI	0.8459740758100173	0	0.8459740758100173	LY6A	sat_mut	0.8459740758100173	0.8459740758100173
DMNRPFL	3.430158595089709	0	3.430158595089709	LY6A	sat_mut	3.430158595089709	3.430158595089709
DMPKPFI	-4.741044342237062	0	-4.741044342237062	LY6A	sat_mut	-4.741044342237062	-4.741044342237062
DMQKPFI	-3.1860734490647125	0	-3.1860734490647125	LY6A	sat_mut	-3.1860734490647125	-3.1860734490647125
DMQRPFI	3.2741582820433623	0	3.2741582820433623	LY6A	sat_mut	3.2741582820433623	3.2741582820433623
DMQRPFL	3.9075785354305537	0	3.9075785354305537	LY6A	sat_mut	3.9075785354305537	3.9075785354305537
DMRKPFI	-1.1643981674264194	0	-1.1643981674264194	LY6A	sat_mut	-1.1643981674264194	-1.1643981674264194
DMRKPFL	1.9800916934532728	0	1.9800916934532728	LY6A	sat_mut	1.9800916934532728	1.9800916934532728
DMSKPFI	-2.940228867135004	0	-2.940228867135004	LY6A	sat_mut	-2.940228867135004	-2.940228867135004
DMSRPFI	2.455669323768831	0	2.455669323768831	LY6A	sat_mut	2.455669323768831	2.455669323768831
DMTKPFI	-2.663491566348116	0	-2.663491566348116	LY6A	sat_mut	-2.663491566348116	-2.663491566348116
DMTKPFL	-4.570458282101751	0	-4.570458282101751	LY6A	sat_mut	-4.570458282101751	-4.570458282101751
DMTRPFI	3.062271781257491	0	3.062271781257491	LY6A	sat_mut	3.062271781257491	3.062271781257491
DMTRPFL	4.024385054423568	0	4.024385054423568	LY6A	sat_mut	4.024385054423568	4.024385054423568
DMVKPFI	-3.0126943218382207	0	-3.0126943218382207	LY6A	sat_mut	-3.0126943218382207	-3.0126943218382207
DMVKPFL	-1.8146838962730647	0	-1.8146838962730647	LY6A	sat_mut	-1.8146838962730647	-1.8146838962730647
DNAKPFI	-3.4941164568799405	0	-3.4941164568799405	LY6A	sat_mut	-3.4941164568799405	-3.4941164568799405
DNAKPFL	-4.173133641945025	0	-4.173133641945025	LY6A	sat_mut	-4.173133641945025	-4.173133641945025
DNARPFI	-1.5727716759648165	0	-1.5727716759648165	LY6A	sat_mut	-1.5727716759648165	-1.5727716759648165
DNARPFL	0.5463081102326616	0	0.5463081102326616	LY6A	sat_mut	0.5463081102326616	0.5463081102326616
DNDKPFI	-4.067997447419822	0	-4.067997447419822	LY6A	sat_mut	-4.067997447419822	-4.067997447419822
DNDKPFL	-2.830683211211672	0	-2.830683211211672	LY6A	sat_mut	-2.830683211211672	-2.830683211211672
DNDRPFI	-3.5881725012915493	0	-3.5881725012915493	LY6A	sat_mut	-3.5881725012915493	-3.5881725012915493
DNEKPFI	-5.055155230851258	0	-5.055155230851258	LY6A	sat_mut	-5.055155230851258	-5.055155230851258
DNEKPFL	-4.062673151727805	0	-4.062673151727805	LY6A	sat_mut	-4.062673151727805	-4.062673151727805
DNERPFI	-3.0246612229882035	0	-3.0246612229882035	LY6A	sat_mut	-3.0246612229882035	-3.0246612229882035
DNFKPFI	-1.325560920405637	0	-1.325560920405637	LY6A	sat_mut	-1.325560920405637	-1.325560920405637
DNGKPFI	-4.354090393463061	0	-4.354090393463061	LY6A	sat_mut	-4.354090393463061	-4.354090393463061
DNGKPFL	-4.924448409951907	0	-4.924448409951907	LY6A	sat_mut	-4.924448409951907	-4.924448409951907
DNGRPFI	-4.720100646890039	0	-4.720100646890039	LY6A	sat_mut	-4.720100646890039	-4.720100646890039
DNGRPFL	-3.50024202741059	0	-3.50024202741059	LY6A	sat_mut	-3.50024202741059	-3.50024202741059
DNHKPFI	-3.398107417607193	0	-3.398107417607193	LY6A	sat_mut	-3.398107417607193	-3.398107417607193
DNHKPFL	-3.074702594309329	0	-3.074702594309329	LY6A	sat_mut	-3.074702594309329	-3.074702594309329
DNHRPFI	2.196965954001177	0	2.196965954001177	LY6A	sat_mut	2.196965954001177	2.196965954001177
DNHRPFL	3.604634305924659	0	3.604634305924659	LY6A	sat_mut	3.604634305924659	3.604634305924659
DNIKPFI	-3.3110079187069026	0	-3.3110079187069026	LY6A	sat_mut	-3.3110079187069026	-3.3110079187069026
DNIRPFI	3.7448114232168654	0	3.7448114232168654	LY6A	sat_mut	3.7448114232168654	3.7448114232168654
DNKKPFI	-2.943886507147924	0	-2.943886507147924	LY6A	sat_mut	-2.943886507147924	-2.943886507147924
DNKKPFL	-1.4343955233505514	0	-1.4343955233505514	LY6A	sat_mut	-1.4343955233505514	-1.4343955233505514
DNKRPFI	3.212990303875263	0	3.212990303875263	LY6A	sat_mut	3.212990303875263	3.212990303875263
DNLKPFI	-2.089770627790296	0	-2.089770627790296	LY6A	sat_mut	-2.089770627790296	-2.089770627790296
DNLKPFL	-5.480393059058996	0	-5.480393059058996	LY6A	sat_mut	-5.480393059058996	-5.480393059058996
DNLRPFL	3.862564548451748	0	3.862564548451748	LY6A	sat_mut	3.862564548451748	3.862564548451748
DNMKPFI	-3.1347776647773444	0	-3.1347776647773444	LY6A	sat_mut	-3.1347776647773444	-3.1347776647773444
DNMRPFI	1.095155507000386	0	1.095155507000386	LY6A	sat_mut	1.095155507000386	1.095155507000386
DNNKPFI	-4.747993992587048	0	-4.747993992587048	LY6A	sat_mut	-4.747993992587048	-4.747993992587048
DNNKPFL	-3.5008540031804767	0	-3.5008540031804767	LY6A	sat_mut	-3.5008540031804767	-3.5008540031804767
DNNRPFI	-2.6343729599226906	0	-2.6343729599226906	LY6A	sat_mut	-2.6343729599226906	-2.6343729599226906
DNNRPFL	-1.4381850621532035	0	-1.4381850621532035	LY6A	sat_mut	-1.4381850621532035	-1.4381850621532035
DNPKPFI	-3.691144474491748	0	-3.691144474491748	LY6A	sat_mut	-3.691144474491748	-3.691144474491748
DNPKPFL	-3.354432381266646	0	-3.354432381266646	LY6A	sat_mut	-3.354432381266646	-3.354432381266646
DNPRPFI	-4.0760294354284765	0	-4.0760294354284765	LY6A	sat_mut	-4.0760294354284765	-4.0760294354284765
DNPRPFL	-1.2342793223402313	0	-1.2342793223402313	LY6A	sat_mut	-1.2342793223402313	-1.2342793223402313
DNQKPFI	-2.9241356834988803	0	-2.9241356834988803	LY6A	sat_mut	-2.9241356834988803	-2.9241356834988803
DNQKPFL	-2.29374754402344	0	-2.29374754402344	LY6A	sat_mut	-2.29374754402344	-2.29374754402344
DNQRPFI	1.4843927789722249	0	1.4843927789722249	LY6A	sat_mut	1.4843927789722249	1.4843927789722249
DNRKPFI	-2.3756681582911523	0	-2.3756681582911523	LY6A	sat_mut	-2.3756681582911523	-2.3756681582911523
DNRKPFL	-0.377068370392416	0	-0.377068370392416	LY6A	sat_mut	-0.377068370392416	-0.377068370392416
DNRRPFI	0.2566287631346385	0	0.2566287631346385	LY6A	sat_mut	0.2566287631346385	0.2566287631346385
DNSKPFI	-4.706129635522623	0	-4.706129635522623	LY6A	sat_mut	-4.706129635522623	-4.706129635522623
DNSKPFL	-7.265880722025742	0	-7.265880722025742	LY6A	sat_mut	-7.265880722025742	-7.265880722025742
DNSRPFI	-1.3589925361734032	0	-1.3589925361734032	LY6A	sat_mut	-1.3589925361734032	-1.3589925361734032
DNSRPFL	-1.7871039186761566	0	-1.7871039186761566	LY6A	sat_mut	-1.7871039186761566	-1.7871039186761566
DNTKPFI	-3.156115375283093	0	-3.156115375283093	LY6A	sat_mut	-3.156115375283093	-3.156115375283093
DNTKPFL	-2.1913306193226627	0	-2.1913306193226627	LY6A	sat_mut	-2.1913306193226627	-2.1913306193226627
DNTRPFI	-1.317322250265798	0	-1.317322250265798	LY6A	sat_mut	-1.317322250265798	-1.317322250265798
DNTRPFL	2.0532769104163577	0	2.0532769104163577	LY6A	sat_mut	2.0532769104163577	2.0532769104163577
DNVKPFI	-3.435375353673874	0	-3.435375353673874	LY6A	sat_mut	-3.435375353673874	-3.435375353673874
DNVKPFL	-4.346130155018134	0	-4.346130155018134	LY6A	sat_mut	-4.346130155018134	-4.346130155018134
DNVRPFI	3.743967945756181	0	3.743967945756181	LY6A	sat_mut	3.743967945756181	3.743967945756181
DNVRPFL	3.830006263569551	0	3.830006263569551	LY6A	sat_mut	3.830006263569551	3.830006263569551
DNYKPFI	-2.106356195993209	0	-2.106356195993209	LY6A	sat_mut	-2.106356195993209	-2.106356195993209
DNYKPFL	-1.7977525331433932	0	-1.7977525331433932	LY6A	sat_mut	-1.7977525331433932	-1.7977525331433932
DPAKPFI	-2.2781941073838867	0	-2.2781941073838867	LY6A	sat_mut	-2.2781941073838867	-2.2781941073838867
DPAKPFL	-9.760061951753428	0	-9.760061951753428	LY6A	sat_mut	-9.760061951753428	-9.760061951753428
DPARPFI	-2.499408733604176	0	-2.499408733604176	LY6A	sat_mut	-2.499408733604176	-2.499408733604176
DPARPFL	-2.5894706185890697	0	-2.5894706185890697	LY6A	sat_mut	-2.5894706185890697	-2.5894706185890697
DPDRPFL	-3.737439749600778	0	-3.737439749600778	LY6A	sat_mut	-3.737439749600778	-3.737439749600778
DPEKPFL	-4.163742474361492	0	-4.163742474361492	LY6A	sat_mut	-4.163742474361492	-4.163742474361492
DPERPFL	-9.204581723138752	0	-9.204581723138752	LY6A	sat_mut	-9.204581723138752	-9.204581723138752
DPFKPFI	-3.313981208840968	0	-3.313981208840968	LY6A	sat_mut	-3.313981208840968	-3.313981208840968
DPGKPFI	-4.510267496008098	0	-4.510267496008098	LY6A	sat_mut	-4.510267496008098	-4.510267496008098
DPGKPFL	-2.360993153203026	0	-2.360993153203026	LY6A	sat_mut	-2.360993153203026	-2.360993153203026
DPGRPFI	-2.162779951459052	0	-2.162779951459052	LY6A	sat_mut	-2.162779951459052	-2.162779951459052
DPGRPFL	-4.907081624654278	0	-4.907081624654278	LY6A	sat_mut	-4.907081624654278	-4.907081624654278
DPHKPFI	-4.831789046341592	0	-4.831789046341592	LY6A	sat_mut	-4.831789046341592	-4.831789046341592
DPHKPFL	-6.141831400990168	0	-6.141831400990168	LY6A	sat_mut	-6.141831400990168	-6.141831400990168
DPHRPFI	-1.8057266913267287	0	-1.8057266913267287	LY6A	sat_mut	-1.8057266913267287	-1.8057266913267287
DPHRPFL	-3.301141470485755	0	-3.301141470485755	LY6A	sat_mut	-3.301141470485755	-3.301141470485755
DPIKPFI	-7.7396881372935615	0	-7.7396881372935615	LY6A	sat_mut	-7.7396881372935615	-7.7396881372935615
DPIKPFL	-5.420295913912992	0	-5.420295913912992	LY6A	sat_mut	-5.420295913912992	-5.420295913912992
DPIRPFI	-2.737301703592976	0	-2.737301703592976	LY6A	sat_mut	-2.737301703592976	-2.737301703592976
DPKKPFI	-2.3328746091966344	0	-2.3328746091966344	LY6A	sat_mut	-2.3328746091966344	-2.3328746091966344
DPKKPFL	-2.9176019921258582	0	-2.9176019921258582	LY6A	sat_mut	-2.9176019921258582	-2.9176019921258582
DPKRPFI	-2.062494018447193	0	-2.062494018447193	LY6A	sat_mut	-2.062494018447193	-2.062494018447193
DPKRPFL	-4.31865508890987	0	-4.31865508890987	LY6A	sat_mut	-4.31865508890987	-4.31865508890987
DPLKPFI	-5.62945838240468	0	-5.62945838240468	LY6A	sat_mut	-5.62945838240468	-5.62945838240468
DPMKPFI	-7.957651014624576	0	-7.957651014624576	LY6A	sat_mut	-7.957651014624576	-7.957651014624576
DPMKPFL	-3.383593930421067	0	-3.383593930421067	LY6A	sat_mut	-3.383593930421067	-3.383593930421067
DPMRPFI	-1.2323191330262104	0	-1.2323191330262104	LY6A	sat_mut	-1.2323191330262104	-1.2323191330262104
DPNKPFI	-5.453263568995379	0	-5.453263568995379	LY6A	sat_mut	-5.453263568995379	-5.453263568995379
DPNKPFL	-10.099291953269535	0	-10.099291953269535	LY6A	sat_mut	-10.099291953269535	-10.099291953269535
DPNRPFI	-1.6490712122874402	0	-1.6490712122874402	LY6A	sat_mut	-1.6490712122874402	-1.6490712122874402
DPNRPFL	-4.511763479370045	0	-4.511763479370045	LY6A	sat_mut	-4.511763479370045	-4.511763479370045
DPPKPFI	-4.170308259409497	0	-4.170308259409497	LY6A	sat_mut	-4.170308259409497	-4.170308259409497
DPPKPFL	-7.570888870370957	0	-7.570888870370957	LY6A	sat_mut	-7.570888870370957	-7.570888870370957
DPQKPFI	-2.567633883314042	0	-2.567633883314042	LY6A	sat_mut	-2.567633883314042	-2.567633883314042
DPQKPFL	-7.197971187801307	0	-7.197971187801307	LY6A	sat_mut	-7.197971187801307	-7.197971187801307
DPQRPFI	-0.8598230609957254	0	-0.8598230609957254	LY6A	sat_mut	-0.8598230609957254	-0.8598230609957254
DPQRPFL	-5.513051871325241	0	-5.513051871325241	LY6A	sat_mut	-5.513051871325241	-5.513051871325241
DPRKPFI	-3.432279970116712	0	-3.432279970116712	LY6A	sat_mut	-3.432279970116712	-3.432279970116712
DPRRPFI	1.0882401315405652	0	1.0882401315405652	LY6A	sat_mut	1.0882401315405652	1.0882401315405652
DPSKPFI	-4.639095583591407	0	-4.639095583591407	LY6A	sat_mut	-4.639095583591407	-4.639095583591407
DPSRPFI	-3.1283962389986204	0	-3.1283962389986204	LY6A	sat_mut	-3.1283962389986204	-3.1283962389986204
DPSRPFL	-2.7420381070990785	0	-2.7420381070990785	LY6A	sat_mut	-2.7420381070990785	-2.7420381070990785
DPTKPFI	-3.763968234065857	0	-3.763968234065857	LY6A	sat_mut	-3.763968234065857	-3.763968234065857
DPTKPFL	-5.345647620527916	0	-5.345647620527916	LY6A	sat_mut	-5.345647620527916	-5.345647620527916
DPTRPFI	-2.2179685664699083	0	-2.2179685664699083	LY6A	sat_mut	-2.2179685664699083	-2.2179685664699083
DPTRPFL	-3.117934940110808	0	-3.117934940110808	LY6A	sat_mut	-3.117934940110808	-3.117934940110808
DPVKPFI	-2.146124582580769	0	-2.146124582580769	LY6A	sat_mut	-2.146124582580769	-2.146124582580769
DPVKPFL	-2.582276416314797	0	-2.582276416314797	LY6A	sat_mut	-2.582276416314797	-2.582276416314797
DPVRPFI	-2.364787543078215	0	-2.364787543078215	LY6A	sat_mut	-2.364787543078215	-2.364787543078215
DQAKPFI	-3.835271199173507	0	-3.835271199173507	LY6A	sat_mut	-3.835271199173507	-3.835271199173507
DQARPFI	0.3819109430117705	0	0.3819109430117705	LY6A	sat_mut	0.3819109430117705	0.3819109430117705
DQARPFL	3.2732377397373447	0	3.2732377397373447	LY6A	sat_mut	3.2732377397373447	3.2732377397373447
DQDKPFI	-3.609454685810293	0	-3.609454685810293	LY6A	sat_mut	-3.609454685810293	-3.609454685810293
DQDKPFL	-4.511098335728057	0	-4.511098335728057	LY6A	sat_mut	-4.511098335728057	-4.511098335728057
DQDRPFI	-3.6132320158512408	0	-3.6132320158512408	LY6A	sat_mut	-3.6132320158512408	-3.6132320158512408
DQDRPFL	-3.2156079721755155	0	-3.2156079721755155	LY6A	sat_mut	-3.2156079721755155	-3.2156079721755155
DQEKPFI	-5.183093298309334	0	-5.183093298309334	LY6A	sat_mut	-5.183093298309334	-5.183093298309334
DQFKPFI	-0.5459222941143707	0	-0.5459222941143707	LY6A	sat_mut	-0.5459222941143707	-0.5459222941143707
DQGKPFI	-4.453708480803286	0	-4.453708480803286	LY6A	sat_mut	-4.453708480803286	-4.453708480803286
DQGKPFL	-4.575013001913812	0	-4.575013001913812	LY6A	sat_mut	-4.575013001913812	-4.575013001913812
DQGRPFI	-3.5240860834877576	0	-3.5240860834877576	LY6A	sat_mut	-3.5240860834877576	-3.5240860834877576
DQGRPFL	0.6370377157703818	0	0.6370377157703818	LY6A	sat_mut	0.6370377157703818	0.6370377157703818
DQHKPFI	-2.729445781450021	0	-2.729445781450021	LY6A	sat_mut	-2.729445781450021	-2.729445781450021
DQHKPFL	-2.357832127576399	0	-2.357832127576399	LY6A	sat_mut	-2.357832127576399	-2.357832127576399
DQHRPFI	3.70148180813445	0	3.70148180813445	LY6A	sat_mut	3.70148180813445	3.70148180813445
DQHRPFL	4.04153367588092	0	4.04153367588092	LY6A	sat_mut	4.04153367588092	4.04153367588092
DQIKPFI	-3.325044473610516	0	-3.325044473610516	LY6A	sat_mut	-3.325044473610516	-3.325044473610516
DQIRPFI	1.6959499848338322	0	1.6959499848338322	LY6A	sat_mut	1.6959499848338322	1.6959499848338322
DQKKPFI	-3.239004683120943	0	-3.239004683120943	LY6A	sat_mut	-3.239004683120943	-3.239004683120943
DQKKPFL	-1.604130130191172	0	-1.604130130191172	LY6A	sat_mut	-1.604130130191172	-1.604130130191172
DQKRPFI	3.6288738154541	0	3.6288738154541	LY6A	sat_mut	3.6288738154541	3.6288738154541
DQKRPFL	3.8181558001402176	0	3.8181558001402176	LY6A	sat_mut	3.8181558001402176	3.8181558001402176
DQLKPFI	-3.7668776428068376	0	-3.7668776428068376	LY6A	sat_mut	-3.7668776428068376	-3.7668776428068376
DQLRPFI	3.6009021974689124	0	3.6009021974689124	LY6A	sat_mut	3.6009021974689124	3.6009021974689124
DQMKPFI	-3.165424472245899	0	-3.165424472245899	LY6A	sat_mut	-3.165424472245899	-3.165424472245899
DQMKPFL	-3.89267580659631	0	-3.89267580659631	LY6A	sat_mut	-3.89267580659631	-3.89267580659631
DQMRPFI	2.5079119382344754	0	2.5079119382344754	LY6A	sat_mut	2.5079119382344754	2.5079119382344754
DQNKPFI	-2.9076276140345843	0	-2.9076276140345843	LY6A	sat_mut	-2.9076276140345843	-2.9076276140345843
DQNKPFL	-4.938066840530816	0	-4.938066840530816	LY6A	sat_mut	-4.938066840530816	-4.938066840530816
DQNRPFI	-2.4414732125658283	0	-2.4414732125658283	LY6A	sat_mut	-2.4414732125658283	-2.4414732125658283
DQNRPFL	2.3033756751821186	0	2.3033756751821186	LY6A	sat_mut	2.3033756751821186	2.3033756751821186
DQPKPFI	-3.869305983013515	0	-3.869305983013515	LY6A	sat_mut	-3.869305983013515	-3.869305983013515
DQPKPFL	-3.5132879430444066	0	-3.5132879430444066	LY6A	sat_mut	-3.5132879430444066	-3.5132879430444066
DQPRPFI	-4.594926462596172	0	-4.594926462596172	LY6A	sat_mut	-4.594926462596172	-4.594926462596172
DQPRPFL	-1.5595818323133088	0	-1.5595818323133088	LY6A	sat_mut	-1.5595818323133088	-1.5595818323133088
DQQKPFI	-2.245971534881496	0	-2.245971534881496	LY6A	sat_mut	-2.245971534881496	-2.245971534881496
DQQKPFL	-1.722015483954518	0	-1.722015483954518	LY6A	sat_mut	-1.722015483954518	-1.722015483954518
DQQRPFI	2.983670284622975	0	2.983670284622975	LY6A	sat_mut	2.983670284622975	2.983670284622975
DQQRPFL	3.598936064539543	0	3.598936064539543	LY6A	sat_mut	3.598936064539543	3.598936064539543
DQRKPFI	-2.5170708328306066	0	-2.5170708328306066	LY6A	sat_mut	-2.5170708328306066	-2.5170708328306066
DQRKPFL	1.1571778821751662	0	1.1571778821751662	LY6A	sat_mut	1.1571778821751662	1.1571778821751662
DQSKPFI	-3.686192734170685	0	-3.686192734170685	LY6A	sat_mut	-3.686192734170685	-3.686192734170685
DQSKPFL	-6.040294753033105	0	-6.040294753033105	LY6A	sat_mut	-6.040294753033105	-6.040294753033105
DQSRPFI	0.3601200800837011	0	0.3601200800837011	LY6A	sat_mut	0.3601200800837011	0.3601200800837011
DQSRPFL	3.050559884507561	0	3.050559884507561	LY6A	sat_mut	3.050559884507561	3.050559884507561
DQTKPFI	-2.878587890498926	0	-2.878587890498926	LY6A	sat_mut	-2.878587890498926	-2.878587890498926
DQTKPFL	-3.806266242478253	0	-3.806266242478253	LY6A	sat_mut	-3.806266242478253	-3.806266242478253
DQTRPFI	2.114303813270477	0	2.114303813270477	LY6A	sat_mut	2.114303813270477	2.114303813270477
DQTRPFL	3.506744477482814	0	3.506744477482814	LY6A	sat_mut	3.506744477482814	3.506744477482814
DQVKPFI	-4.443298130358789	0	-4.443298130358789	LY6A	sat_mut	-4.443298130358789	-4.443298130358789
DQVRPFI	0.6040518214206119	0	0.6040518214206119	LY6A	sat_mut	0.6040518214206119	0.6040518214206119
DQYKPFI	-0.233116934712474	0	-0.233116934712474	LY6A	sat_mut	-0.233116934712474	-0.233116934712474
DQYKPFL	-0.5107680217168408	0	-0.5107680217168408	LY6A	sat_mut	-0.5107680217168408	-0.5107680217168408
DRAKPFI	-2.3120452030693945	0	-2.3120452030693945	LY6A	sat_mut	-2.3120452030693945	-2.3120452030693945
DRAKPFL	0.7240308340076163	0	0.7240308340076163	LY6A	sat_mut	0.7240308340076163	0.7240308340076163
DRARPFI	4.202735657008494	0	4.202735657008494	LY6A	sat_mut	4.202735657008494	4.202735657008494
DRDKPFI	-3.2324981714318963	0	-3.2324981714318963	LY6A	sat_mut	-3.2324981714318963	-3.2324981714318963
DRDKPFL	-4.819210467156715	0	-4.819210467156715	LY6A	sat_mut	-4.819210467156715	-4.819210467156715
DRDRPFI	0.9219354912297516	0	0.9219354912297516	LY6A	sat_mut	0.9219354912297516	0.9219354912297516
DRDRPFL	3.792219854170405	0	3.792219854170405	LY6A	sat_mut	3.792219854170405	3.792219854170405
DREKPFI	-3.99949108214326	0	-3.99949108214326	LY6A	sat_mut	-3.99949108214326	-3.99949108214326
DREKPFL	-6.822017129511287	0	-6.822017129511287	LY6A	sat_mut	-6.822017129511287	-6.822017129511287
DRERPFI	2.047407774001483	0	2.047407774001483	LY6A	sat_mut	2.047407774001483	2.047407774001483
DRERPFL	3.7348193290258553	0	3.7348193290258553	LY6A	sat_mut	3.7348193290258553	3.7348193290258553
DRGKPFI	-4.257427817848621	0	-4.257427817848621	LY6A	sat_mut	-4.257427817848621	-4.257427817848621
DRGRPFI	0.2896613639034915	0	0.2896613639034915	LY6A	sat_mut	0.2896613639034915	0.2896613639034915
DRHKPFI	-1.4430657556120634	0	-1.4430657556120634	LY6A	sat_mut	-1.4430657556120634	-1.4430657556120634
DRIKPFI	-1.9776298246076085	0	-1.9776298246076085	LY6A	sat_mut	-1.9776298246076085	-1.9776298246076085
DRIKPFL	0.7727201379637441	0	0.7727201379637441	LY6A	sat_mut	0.7727201379637441	0.7727201379637441
DRLKPFI	2.246579628225592	0	2.246579628225592	LY6A	sat_mut	2.246579628225592	2.246579628225592
DRLKPFL	3.354586819143419	0	3.354586819143419	LY6A	sat_mut	3.354586819143419	3.354586819143419
DRMKPFI	-0.1320137196965023	0	-0.1320137196965023	LY6A	sat_mut	-0.1320137196965023	-0.1320137196965023
DRMKPFL	2.4135303950572684	0	2.4135303950572684	LY6A	sat_mut	2.4135303950572684	2.4135303950572684
DRNKPFI	-2.6923321610988853	0	-2.6923321610988853	LY6A	sat_mut	-2.6923321610988853	-2.6923321610988853
DRNKPFL	-0.2098528659273121	0	-0.2098528659273121	LY6A	sat_mut	-0.2098528659273121	-0.2098528659273121
DRNRPFI	4.202619440851668	0	4.202619440851668	LY6A	sat_mut	4.202619440851668	4.202619440851668
DRPKPFI	-3.373563909154732	0	-3.373563909154732	LY6A	sat_mut	-3.373563909154732	-3.373563909154732
DRPKPFL	-3.934496925567302	0	-3.934496925567302	LY6A	sat_mut	-3.934496925567302	-3.934496925567302
DRPRPFI	-4.689105852578373	0	-4.689105852578373	LY6A	sat_mut	-4.689105852578373	-4.689105852578373
DRQKPFI	2.205082870706545	0	2.205082870706545	LY6A	sat_mut	2.205082870706545	2.205082870706545
DRSKPFI	-1.5511174160806869	0	-1.5511174160806869	LY6A	sat_mut	-1.5511174160806869	-1.5511174160806869
DRTKPFI	-1.0507020718569804	0	-1.0507020718569804	LY6A	sat_mut	-1.0507020718569804	-1.0507020718569804
DRTKPFL	1.7546851364541387	0	1.7546851364541387	LY6A	sat_mut	1.7546851364541387	1.7546851364541387
DRTRPFI	4.342095465846224	0	4.342095465846224	LY6A	sat_mut	4.342095465846224	4.342095465846224
DRVKPFI	-1.5125244157129163	0	-1.5125244157129163	LY6A	sat_mut	-1.5125244157129163	-1.5125244157129163
DRVKPFL	0.0996870425010828	0	0.0996870425010828	LY6A	sat_mut	0.0996870425010828	0.0996870425010828
DSAKPFI	-3.6009108659227937	0	-3.6009108659227937	LY6A	sat_mut	-3.6009108659227937	-3.6009108659227937
DSAKPFL	-4.1790357575546615	0	-4.1790357575546615	LY6A	sat_mut	-4.1790357575546615	-4.1790357575546615
DSARPFI	2.56283842912031	0	2.56283842912031	LY6A	sat_mut	2.56283842912031	2.56283842912031
DSARPFL	3.835855377032754	0	3.835855377032754	LY6A	sat_mut	3.835855377032754	3.835855377032754
DSDKPFI	-4.60800313176706	0	-4.60800313176706	LY6A	sat_mut	-4.60800313176706	-4.60800313176706
DSDKPFL	-3.448710593979543	0	-3.448710593979543	LY6A	sat_mut	-3.448710593979543	-3.448710593979543
DSDRPFI	-3.349271099809499	0	-3.349271099809499	LY6A	sat_mut	-3.349271099809499	-3.349271099809499
DSDRPFL	-2.6942632337711414	0	-2.6942632337711414	LY6A	sat_mut	-2.6942632337711414	-2.6942632337711414
DSEKPFI	-3.752568703018525	0	-3.752568703018525	LY6A	sat_mut	-3.752568703018525	-3.752568703018525
DSEKPFL	-3.6736676282114	0	-3.6736676282114	LY6A	sat_mut	-3.6736676282114	-3.6736676282114
DSERPFI	-2.639813930837683	0	-2.639813930837683	LY6A	sat_mut	-2.639813930837683	-2.639813930837683
DSFKPFI	-1.380735222164954	0	-1.380735222164954	LY6A	sat_mut	-1.380735222164954	-1.380735222164954
DSFKPFL	0.8696514076784219	0	0.8696514076784219	LY6A	sat_mut	0.8696514076784219	0.8696514076784219
DSGKPFI	-3.664478874164104	0	-3.664478874164104	LY6A	sat_mut	-3.664478874164104	-3.664478874164104
DSGKPFL	-3.554297298427237	0	-3.554297298427237	LY6A	sat_mut	-3.554297298427237	-3.554297298427237
DSGRPFI	-0.8350223793051118	0	-0.8350223793051118	LY6A	sat_mut	-0.8350223793051118	-0.8350223793051118
DSGRPFL	2.9444403118492035	0	2.9444403118492035	LY6A	sat_mut	2.9444403118492035	2.9444403118492035
DSHKPFI	-2.8820214980749737	0	-2.8820214980749737	LY6A	sat_mut	-2.8820214980749737	-2.8820214980749737
DSHKPFL	-1.243542902172448	0	-1.243542902172448	LY6A	sat_mut	-1.243542902172448	-1.243542902172448
DSHRPFI	3.829607069015945	0	3.829607069015945	LY6A	sat_mut	3.829607069015945	3.829607069015945
DSHRPFL	4.175977038134865	0	4.175977038134865	LY6A	sat_mut	4.175977038134865	4.175977038134865
DSIKPFI	-2.496089934153158	0	-2.496089934153158	LY6A	sat_mut	-2.496089934153158	-2.496089934153158
DSIRPFI	3.757500975959308	0	3.757500975959308	LY6A	sat_mut	3.757500975959308	3.757500975959308
DSKKPFI	-2.352276602054	0	-2.352276602054	LY6A	sat_mut	-2.352276602054	-2.352276602054
DSKKPFL	-1.0048566846082487	0	-1.0048566846082487	LY6A	sat_mut	-1.0048566846082487	-1.0048566846082487
DSKRPFI	3.999610403434641	0	3.999610403434641	LY6A	sat_mut	3.999610403434641	3.999610403434641
DSKRPFL	3.0305171643108766	0	3.0305171643108766	LY6A	sat_mut	3.0305171643108766	3.0305171643108766
DSLKPFI	-1.8958676941121464	0	-1.8958676941121464	LY6A	sat_mut	-1.8958676941121464	-1.8958676941121464
DSLKPFL	-1.455366088626022	0	-1.455366088626022	LY6A	sat_mut	-1.455366088626022	-1.455366088626022
DSLRPFI	4.042724207382951	0	4.042724207382951	LY6A	sat_mut	4.042724207382951	4.042724207382951
DSMKPFI	-2.5592337197927315	0	-2.5592337197927315	LY6A	sat_mut	-2.5592337197927315	-2.5592337197927315
DSMKPFL	-4.660808371729966	0	-4.660808371729966	LY6A	sat_mut	-4.660808371729966	-4.660808371729966
DSNKPFI	-4.393587987850268	0	-4.393587987850268	LY6A	sat_mut	-4.393587987850268	-4.393587987850268
DSNKPFL	-3.0712376496500484	0	-3.0712376496500484	LY6A	sat_mut	-3.0712376496500484	-3.0712376496500484
DSNRPFI	0.263874022604421	0	0.263874022604421	LY6A	sat_mut	0.263874022604421	0.263874022604421
DSNRPFL	3.052099049427204	0	3.052099049427204	LY6A	sat_mut	3.052099049427204	3.052099049427204
DSPKPFI	-5.13138559853262	0	-5.13138559853262	LY6A	sat_mut	-5.13138559853262	-5.13138559853262
DSPKPFL	-3.1446959630591103	0	-3.1446959630591103	LY6A	sat_mut	-3.1446959630591103	-3.1446959630591103
DSPRPFI	-2.555731169203869	0	-2.555731169203869	LY6A	sat_mut	-2.555731169203869	-2.555731169203869
DSPRPFL	-3.2403942077333445	0	-3.2403942077333445	LY6A	sat_mut	-3.2403942077333445	-3.2403942077333445
DSQKPFI	-1.60883869349508	0	-1.60883869349508	LY6A	sat_mut	-1.60883869349508	-1.60883869349508
DSQKPFL	-2.120897332288912	0	-2.120897332288912	LY6A	sat_mut	-2.120897332288912	-2.120897332288912
DSQRPFI	3.4611873922331045	0	3.4611873922331045	LY6A	sat_mut	3.4611873922331045	3.4611873922331045
DSQRPFL	3.810066149230935	0	3.810066149230935	LY6A	sat_mut	3.810066149230935	3.810066149230935
DSRKPFI	-0.7260392970987255	0	-0.7260392970987255	LY6A	sat_mut	-0.7260392970987255	-0.7260392970987255
DSRKPFL	1.284809199676421	0	1.284809199676421	LY6A	sat_mut	1.284809199676421	1.284809199676421
DSRRPFI	0.5956691967543292	0	0.5956691967543292	LY6A	sat_mut	0.5956691967543292	0.5956691967543292
DSSKPFI	-3.309398163877744	0	-3.309398163877744	LY6A	sat_mut	-3.309398163877744	-3.309398163877744
DSSKPFL	-4.108840082080434	0	-4.108840082080434	LY6A	sat_mut	-4.108840082080434	-4.108840082080434
DSSRPFI	2.1759536071540424	0	2.1759536071540424	LY6A	sat_mut	2.1759536071540424	2.1759536071540424
DSSRPFL	3.454882493392609	0	3.454882493392609	LY6A	sat_mut	3.454882493392609	3.454882493392609
DSTKPFI	-3.387552112854204	0	-3.387552112854204	LY6A	sat_mut	-3.387552112854204	-3.387552112854204
DSTKPFL	-3.5475278545882207	0	-3.5475278545882207	LY6A	sat_mut	-3.5475278545882207	-3.5475278545882207
DSTRPFI	3.2109171608306077	0	3.2109171608306077	LY6A	sat_mut	3.2109171608306077	3.2109171608306077
DSTRPFL	3.763644749801741	0	3.763644749801741	LY6A	sat_mut	3.763644749801741	3.763644749801741
DSVKPFI	-1.949573067991029	0	-1.949573067991029	LY6A	sat_mut	-1.949573067991029	-1.949573067991029
DSVKPFL	-4.477158303117661	0	-4.477158303117661	LY6A	sat_mut	-4.477158303117661	-4.477158303117661
DSVRPFI	3.611010039152209	0	3.611010039152209	LY6A	sat_mut	3.611010039152209	3.611010039152209
DSVRPFL	3.914694692040326	0	3.914694692040326	LY6A	sat_mut	3.914694692040326	3.914694692040326
DSYKPFI	-2.023976910815554	0	-2.023976910815554	LY6A	sat_mut	-2.023976910815554	-2.023976910815554
DSYKPFL	0.8318791930867998	0	0.8318791930867998	LY6A	sat_mut	0.8318791930867998	0.8318791930867998
DTAKPFI	-3.20325898964092	0	-3.20325898964092	LY6A	sat_mut	-3.20325898964092	-3.20325898964092
DTAKPFL	-4.234196949810792	0	-4.234196949810792	LY6A	sat_mut	-4.234196949810792	-4.234196949810792
DTARPFI	2.620096280067623	0	2.620096280067623	LY6A	sat_mut	2.620096280067623	2.620096280067623
DTARPFL	3.6987013299063514	0	3.6987013299063514	LY6A	sat_mut	3.6987013299063514	3.6987013299063514
DTDKPFI	-5.116266330447525	0	-5.116266330447525	LY6A	sat_mut	-5.116266330447525	-5.116266330447525
DTDKPFL	-4.661295620823119	0	-4.661295620823119	LY6A	sat_mut	-4.661295620823119	-4.661295620823119
DTDRPFI	-2.9705966284550525	0	-2.9705966284550525	LY6A	sat_mut	-2.9705966284550525	-2.9705966284550525
DTDRPFL	-1.0194540898620008	0	-1.0194540898620008	LY6A	sat_mut	-1.0194540898620008	-1.0194540898620008
DTEKPFI	-4.024146335461965	0	-4.024146335461965	LY6A	sat_mut	-4.024146335461965	-4.024146335461965
DTERPFI	-2.171566063054928	0	-2.171566063054928	LY6A	sat_mut	-2.171566063054928	-2.171566063054928
DTERPFL	-2.091518382303977	0	-2.091518382303977	LY6A	sat_mut	-2.091518382303977	-2.091518382303977
DTFKPFI	-1.222642435672633	0	-1.222642435672633	LY6A	sat_mut	-1.222642435672633	-1.222642435672633
DTFKPFL	-0.6019979777049794	0	-0.6019979777049794	LY6A	sat_mut	-0.6019979777049794	-0.6019979777049794
DTGKPFI	-3.324204932902135	0	-3.324204932902135	LY6A	sat_mut	-3.324204932902135	-3.324204932902135
DTGKPFL	-3.4217027927815225	0	-3.4217027927815225	LY6A	sat_mut	-3.4217027927815225	-3.4217027927815225
DTGRPFI	2.030010688904329	0	2.030010688904329	LY6A	sat_mut	2.030010688904329	2.030010688904329
DTHKPFI	-2.807583437415185	0	-2.807583437415185	LY6A	sat_mut	-2.807583437415185	-2.807583437415185
DTHKPFL	-1.945223932452264	0	-1.945223932452264	LY6A	sat_mut	-1.945223932452264	-1.945223932452264
DTHRPFI	3.779842158895051	0	3.779842158895051	LY6A	sat_mut	3.779842158895051	3.779842158895051
DTHRPFL	3.9565702921168433	0	3.9565702921168433	LY6A	sat_mut	3.9565702921168433	3.9565702921168433
DTIKPFI	-2.361366516773947	0	-2.361366516773947	LY6A	sat_mut	-2.361366516773947	-2.361366516773947
DTIRPFI	3.4348771305032555	0	3.4348771305032555	LY6A	sat_mut	3.4348771305032555	3.4348771305032555
DTKKPFI	-2.381931843966541	0	-2.381931843966541	LY6A	sat_mut	-2.381931843966541	-2.381931843966541
DTKKPFL	-0.3947696674640347	0	-0.3947696674640347	LY6A	sat_mut	-0.3947696674640347	-0.3947696674640347
DTKRPFI	3.9361760992129273	0	3.9361760992129273	LY6A	sat_mut	3.9361760992129273	3.9361760992129273
DTKRPFL	2.1784641212031937	0	2.1784641212031937	LY6A	sat_mut	2.1784641212031937	2.1784641212031937
DTLKPFI	-2.171979028500273	0	-2.171979028500273	LY6A	sat_mut	-2.171979028500273	-2.171979028500273
DTLKPFL	-2.477033837149528	0	-2.477033837149528	LY6A	sat_mut	-2.477033837149528	-2.477033837149528
DTLRPFI	3.838103453570068	0	3.838103453570068	LY6A	sat_mut	3.838103453570068	3.838103453570068
DTMKPFI	-3.461223650844015	0	-3.461223650844015	LY6A	sat_mut	-3.461223650844015	-3.461223650844015
DTMKPFL	-2.535101523878536	0	-2.535101523878536	LY6A	sat_mut	-2.535101523878536	-2.535101523878536
DTMRPFI	2.99963720929456	0	2.99963720929456	LY6A	sat_mut	2.99963720929456	2.99963720929456
DTNKPFI	-4.485964651927165	0	-4.485964651927165	LY6A	sat_mut	-4.485964651927165	-4.485964651927165
DTNKPFL	-2.2297764324887805	0	-2.2297764324887805	LY6A	sat_mut	-2.2297764324887805	-2.2297764324887805
DTNRPFI	0.6633774330272117	0	0.6633774330272117	LY6A	sat_mut	0.6633774330272117	0.6633774330272117
DTNRPFL	3.4824773574264043	0	3.4824773574264043	LY6A	sat_mut	3.4824773574264043	3.4824773574264043
DTPKPFI	-3.129032287215603	0	-3.129032287215603	LY6A	sat_mut	-3.129032287215603	-3.129032287215603
DTPKPFL	-3.7751493981368505	0	-3.7751493981368505	LY6A	sat_mut	-3.7751493981368505	-3.7751493981368505
DTPRPFI	-1.897369037718175	0	-1.897369037718175	LY6A	sat_mut	-1.897369037718175	-1.897369037718175
DTPRPFL	-2.2980124153220016	0	-2.2980124153220016	LY6A	sat_mut	-2.2980124153220016	-2.2980124153220016
DTQKPFI	-3.507915073605107	0	-3.507915073605107	LY6A	sat_mut	-3.507915073605107	-3.507915073605107
DTQKPFL	-2.8299585600965047	0	-2.8299585600965047	LY6A	sat_mut	-2.8299585600965047	-2.8299585600965047
DTQRPFI	3.407601843445282	0	3.407601843445282	LY6A	sat_mut	3.407601843445282	3.407601843445282
DTQRPFL	3.765410420122696	0	3.765410420122696	LY6A	sat_mut	3.765410420122696	3.765410420122696
DTRKPFI	-1.6115490828283527	0	-1.6115490828283527	LY6A	sat_mut	-1.6115490828283527	-1.6115490828283527
DTSKPFI	-3.5070932223122533	0	-3.5070932223122533	LY6A	sat_mut	-3.5070932223122533	-3.5070932223122533
DTSKPFL	-3.260415541418252	0	-3.260415541418252	LY6A	sat_mut	-3.260415541418252	-3.260415541418252
DTSRPFI	2.543627086176011	0	2.543627086176011	LY6A	sat_mut	2.543627086176011	2.543627086176011
DTSRPFL	3.827778188970288	0	3.827778188970288	LY6A	sat_mut	3.827778188970288	3.827778188970288
DTTKPFI	-3.784522175095116	0	-3.784522175095116	LY6A	sat_mut	-3.784522175095116	-3.784522175095116
DTTKPFL	-2.864410609769169	0	-2.864410609769169	LY6A	sat_mut	-2.864410609769169	-2.864410609769169
DTTRPFI	3.205910843976977	0	3.205910843976977	LY6A	sat_mut	3.205910843976977	3.205910843976977
DTVKPFI	-3.708251386120088	0	-3.708251386120088	LY6A	sat_mut	-3.708251386120088	-3.708251386120088
DTVRPFI	2.36988792463502	0	2.36988792463502	LY6A	sat_mut	2.36988792463502	2.36988792463502
DTYKPFI	-1.4739304267997222	0	-1.4739304267997222	LY6A	sat_mut	-1.4739304267997222	-1.4739304267997222
DVAKPFI	-3.016223503175615	0	-3.016223503175615	LY6A	sat_mut	-3.016223503175615	-3.016223503175615
DVAKPFL	-4.617702322385341	0	-4.617702322385341	LY6A	sat_mut	-4.617702322385341	-4.617702322385341
DVARPFI	1.9681014697881745	0	1.9681014697881745	LY6A	sat_mut	1.9681014697881745	1.9681014697881745
DVARPFL	3.7192067849916977	0	3.7192067849916977	LY6A	sat_mut	3.7192067849916977	3.7192067849916977
DVDKPFI	-3.306559081540028	0	-3.306559081540028	LY6A	sat_mut	-3.306559081540028	-3.306559081540028
DVDKPFL	-2.29225509433771	0	-2.29225509433771	LY6A	sat_mut	-2.29225509433771	-2.29225509433771
DVDRPFI	-1.2358456310892731	0	-1.2358456310892731	LY6A	sat_mut	-1.2358456310892731	-1.2358456310892731
DVDRPFL	0.4549844250255624	0	0.4549844250255624	LY6A	sat_mut	0.4549844250255624	0.4549844250255624
DVEKPFI	-3.90511848094536	0	-3.90511848094536	LY6A	sat_mut	-3.90511848094536	-3.90511848094536
DVGKPFI	-2.7104876222977	0	-2.7104876222977	LY6A	sat_mut	-2.7104876222977	-2.7104876222977
DVGKPFL	-0.1958734219354456	0	-0.1958734219354456	LY6A	sat_mut	-0.1958734219354456	-0.1958734219354456
DVGRPFI	3.5031786351079823	0	3.5031786351079823	LY6A	sat_mut	3.5031786351079823	3.5031786351079823
DVGRPFL	3.963354995569448	0	3.963354995569448	LY6A	sat_mut	3.963354995569448	3.963354995569448
DVHKPFI	-2.5380815603575377	0	-2.5380815603575377	LY6A	sat_mut	-2.5380815603575377	-2.5380815603575377
DVHKPFL	-2.018018420540019	0	-2.018018420540019	LY6A	sat_mut	-2.018018420540019	-2.018018420540019
DVHRPFI	3.935051636281775	0	3.935051636281775	LY6A	sat_mut	3.935051636281775	3.935051636281775
DVIKPFI	-6.212481484004857	0	-6.212481484004857	LY6A	sat_mut	-6.212481484004857	-6.212481484004857
DVIKPFL	-1.228455338705973	0	-1.228455338705973	LY6A	sat_mut	-1.228455338705973	-1.228455338705973
DVKKPFI	-2.837926785291382	0	-2.837926785291382	LY6A	sat_mut	-2.837926785291382	-2.837926785291382
DVKKPFL	-2.2624815317065936	0	-2.2624815317065936	LY6A	sat_mut	-2.2624815317065936	-2.2624815317065936
DVKRPFI	2.7435142712495844	0	2.7435142712495844	LY6A	sat_mut	2.7435142712495844	2.7435142712495844
DVLKPFI	-4.164530247271551	0	-4.164530247271551	LY6A	sat_mut	-4.164530247271551	-4.164530247271551
DVMKPFI	-2.180640108520936	0	-2.180640108520936	LY6A	sat_mut	-2.180640108520936	-2.180640108520936
DVMKPFL	-3.357425890507291	0	-3.357425890507291	LY6A	sat_mut	-3.357425890507291	-3.357425890507291
DVNKPFI	-3.166879177418368	0	-3.166879177418368	LY6A	sat_mut	-3.166879177418368	-3.166879177418368
DVNKPFL	-3.643490700340769	0	-3.643490700340769	LY6A	sat_mut	-3.643490700340769	-3.643490700340769
DVNRPFI	1.173324426534964	0	1.173324426534964	LY6A	sat_mut	1.173324426534964	1.173324426534964
DVPKPFI	-1.462572013663893	0	-1.462572013663893	LY6A	sat_mut	-1.462572013663893	-1.462572013663893
DVPKPFL	-2.427064382385685	0	-2.427064382385685	LY6A	sat_mut	-2.427064382385685	-2.427064382385685
DVPRPFL	1.1345202955917402	0	1.1345202955917402	LY6A	sat_mut	1.1345202955917402	1.1345202955917402
DVQKPFI	-4.793614719788193	0	-4.793614719788193	LY6A	sat_mut	-4.793614719788193	-4.793614719788193
DVQKPFL	-4.020243068572984	0	-4.020243068572984	LY6A	sat_mut	-4.020243068572984	-4.020243068572984
DVQRPFI	2.4829008163710435	0	2.4829008163710435	LY6A	sat_mut	2.4829008163710435	2.4829008163710435
DVRKPFI	-2.5909388373241224	0	-2.5909388373241224	LY6A	sat_mut	-2.5909388373241224	-2.5909388373241224
DVRKPFL	0.6478712118531325	0	0.6478712118531325	LY6A	sat_mut	0.6478712118531325	0.6478712118531325
DVRRPFI	3.664640682139225	0	3.664640682139225	LY6A	sat_mut	3.664640682139225	3.664640682139225
DVSKPFI	-3.99597714191883	0	-3.99597714191883	LY6A	sat_mut	-3.99597714191883	-3.99597714191883
DVSKPFL	-3.999009279774137	0	-3.999009279774137	LY6A	sat_mut	-3.999009279774137	-3.999009279774137
DVSRPFI	3.057360825406348	0	3.057360825406348	LY6A	sat_mut	3.057360825406348	3.057360825406348
DVTKPFI	-3.253113118181482	0	-3.253113118181482	LY6A	sat_mut	-3.253113118181482	-3.253113118181482
DVTKPFL	-1.4847307616238925	0	-1.4847307616238925	LY6A	sat_mut	-1.4847307616238925	-1.4847307616238925
DVVKPFI	-3.897978790225078	0	-3.897978790225078	LY6A	sat_mut	-3.897978790225078	-3.897978790225078
DWAKPFI	0.4834615327596442	0	0.4834615327596442	LY6A	sat_mut	0.4834615327596442	0.4834615327596442
DWDKPFI	-1.471438142959629	0	-1.471438142959629	LY6A	sat_mut	-1.471438142959629	-1.471438142959629
DWEKPFI	-1.3313067275314483	0	-1.3313067275314483	LY6A	sat_mut	-1.3313067275314483	-1.3313067275314483
DWGKPFI	-0.2649026240273783	0	-0.2649026240273783	LY6A	sat_mut	-0.2649026240273783	-0.2649026240273783
DWNKPFI	0.5824275744039706	0	0.5824275744039706	LY6A	sat_mut	0.5824275744039706	0.5824275744039706
DWQKPFI	2.922689535070811	0	2.922689535070811	LY6A	sat_mut	2.922689535070811	2.922689535070811
DYAKPFI	-2.1925868182013115	0	-2.1925868182013115	LY6A	sat_mut	-2.1925868182013115	-2.1925868182013115
DYDKPFI	-3.4328864708255584	0	-3.4328864708255584	LY6A	sat_mut	-3.4328864708255584	-3.4328864708255584
DYEKPFI	-1.8741824453190048	0	-1.8741824453190048	LY6A	sat_mut	-1.8741824453190048	-1.8741824453190048
DYGKPFI	-2.598818218342615	0	-2.598818218342615	LY6A	sat_mut	-2.598818218342615	-2.598818218342615
DYGKPFL	-4.905590667918698	0	-4.905590667918698	LY6A	sat_mut	-4.905590667918698	-4.905590667918698
DYHKPFI	1.873757642873528	0	1.873757642873528	LY6A	sat_mut	1.873757642873528	1.873757642873528
DYIKPFI	0.9182645473932772	0	0.9182645473932772	LY6A	sat_mut	0.9182645473932772	0.9182645473932772
DYKKPFI	-1.0176573993743083	0	-1.0176573993743083	LY6A	sat_mut	-1.0176573993743083	-1.0176573993743083
DYKKPFL	-1.9249775900945196	0	-1.9249775900945196	LY6A	sat_mut	-1.9249775900945196	-1.9249775900945196
DYMKPFI	0.0698228203651244	0	0.0698228203651244	LY6A	sat_mut	0.0698228203651244	0.0698228203651244
DYNKPFI	-2.892911347472477	0	-2.892911347472477	LY6A	sat_mut	-2.892911347472477	-2.892911347472477
DYNKPFL	-2.113742888668712	0	-2.113742888668712	LY6A	sat_mut	-2.113742888668712	-2.113742888668712
DYQKPFI	-0.8639372458613719	0	-0.8639372458613719	LY6A	sat_mut	-0.8639372458613719	-0.8639372458613719
DYRKPFI	-0.3548466193205289	0	-0.3548466193205289	LY6A	sat_mut	-0.3548466193205289	-0.3548466193205289
DYSKPFI	-2.2417112433224444	0	-2.2417112433224444	LY6A	sat_mut	-2.2417112433224444	-2.2417112433224444
DYSKPFL	-0.9940851114746526	0	-0.9940851114746526	LY6A	sat_mut	-0.9940851114746526	-0.9940851114746526
DYTKPFI	-2.4547140754909456	0	-2.4547140754909456	LY6A	sat_mut	-2.4547140754909456	-2.4547140754909456
DYVKPFI	-1.388201553490517	0	-1.388201553490517	LY6A	sat_mut	-1.388201553490517	-1.388201553490517
EAAKPFI	-4.156200216487741	0	-4.156200216487741	LY6A	sat_mut	-4.156200216487741	-4.156200216487741
EAAKPFL	0.2813049961514031	0	0.2813049961514031	LY6A	sat_mut	0.2813049961514031	0.2813049961514031
EAARPFI	3.3438406326994183	0	3.3438406326994183	LY6A	sat_mut	3.3438406326994183	3.3438406326994183
EAARPFL	4.091727814295561	0	4.091727814295561	LY6A	sat_mut	4.091727814295561	4.091727814295561
EADKPFI	-2.866752951678269	0	-2.866752951678269	LY6A	sat_mut	-2.866752951678269	-2.866752951678269
EADRPFI	-4.816562271215698	0	-4.816562271215698	LY6A	sat_mut	-4.816562271215698	-4.816562271215698
EAEKPFI	-3.888825464575533	0	-3.888825464575533	LY6A	sat_mut	-3.888825464575533	-3.888825464575533
EAGKPFI	-3.910964445973379	0	-3.910964445973379	LY6A	sat_mut	-3.910964445973379	-3.910964445973379
EAGKPFL	-1.8870457228820163	0	-1.8870457228820163	LY6A	sat_mut	-1.8870457228820163	-1.8870457228820163
EAGRPFI	-4.104990495479086	0	-4.104990495479086	LY6A	sat_mut	-4.104990495479086	-4.104990495479086
EAGRPFL	-0.7538312377364527	0	-0.7538312377364527	LY6A	sat_mut	-0.7538312377364527	-0.7538312377364527
EAHKPFI	-3.563167106445482	0	-3.563167106445482	LY6A	sat_mut	-3.563167106445482	-3.563167106445482
EAHKPFL	1.1398409576669832	0	1.1398409576669832	LY6A	sat_mut	1.1398409576669832	1.1398409576669832
EAHRPFI	3.888730923985376	0	3.888730923985376	LY6A	sat_mut	3.888730923985376	3.888730923985376
EAIKPFI	-5.977372412970642	0	-5.977372412970642	LY6A	sat_mut	-5.977372412970642	-5.977372412970642
EAKKPFI	-0.2936788348631886	0	-0.2936788348631886	LY6A	sat_mut	-0.2936788348631886	-0.2936788348631886
EAKKPFL	0.82143588178419	0	0.82143588178419	LY6A	sat_mut	0.82143588178419	0.82143588178419
EALKPFI	-2.461964679842235	0	-2.461964679842235	LY6A	sat_mut	-2.461964679842235	-2.461964679842235
EAMKPFI	-4.219841069844681	0	-4.219841069844681	LY6A	sat_mut	-4.219841069844681	-4.219841069844681
EANKPFI	-3.049566624012109	0	-3.049566624012109	LY6A	sat_mut	-3.049566624012109	-3.049566624012109
EANKPFL	-3.1410576603161253	0	-3.1410576603161253	LY6A	sat_mut	-3.1410576603161253	-3.1410576603161253
EANRPFI	-1.7797626524396877	0	-1.7797626524396877	LY6A	sat_mut	-1.7797626524396877	-1.7797626524396877
EANRPFL	3.364898395628161	0	3.364898395628161	LY6A	sat_mut	3.364898395628161	3.364898395628161
EAQKPFI	-6.179809107346696	0	-6.179809107346696	LY6A	sat_mut	-6.179809107346696	-6.179809107346696
EAQRPFI	-0.1597702113978359	0	-0.1597702113978359	LY6A	sat_mut	-0.1597702113978359	-0.1597702113978359
EARKPFI	-2.022588665654894	0	-2.022588665654894	LY6A	sat_mut	-2.022588665654894	-2.022588665654894
EASKPFI	-3.172146272498668	0	-3.172146272498668	LY6A	sat_mut	-3.172146272498668	-3.172146272498668
EASKPFL	-0.2754911646949972	0	-0.2754911646949972	LY6A	sat_mut	-0.2754911646949972	-0.2754911646949972
EASRPFI	3.458578490480326	0	3.458578490480326	LY6A	sat_mut	3.458578490480326	3.458578490480326
EASRPFL	3.8405403418381696	0	3.8405403418381696	LY6A	sat_mut	3.8405403418381696	3.8405403418381696
EATKPFI	-1.7571241358976233	0	-1.7571241358976233	LY6A	sat_mut	-1.7571241358976233	-1.7571241358976233
EATKPFL	1.436629643833989	0	1.436629643833989	LY6A	sat_mut	1.436629643833989	1.436629643833989
EATRPFI	3.567994770800983	0	3.567994770800983	LY6A	sat_mut	3.567994770800983	3.567994770800983
EAVKPFI	-3.495392462462636	0	-3.495392462462636	LY6A	sat_mut	-3.495392462462636	-3.495392462462636
EAVRPFL	4.0802370962772185	0	4.0802370962772185	LY6A	sat_mut	4.0802370962772185	4.0802370962772185
EAYKPFI	-3.925454204279691	0	-3.925454204279691	LY6A	sat_mut	-3.925454204279691	-3.925454204279691
ECNKPFI	-1.6147821702876055	0	-1.6147821702876055	LY6A	sat_mut	-1.6147821702876055	-1.6147821702876055
EDAKPFI	-3.1259869854763283	0	-3.1259869854763283	LY6A	sat_mut	-3.1259869854763283	-3.1259869854763283
EDARPFI	-2.359841581877363	0	-2.359841581877363	LY6A	sat_mut	-2.359841581877363	-2.359841581877363
EDARPFL	-4.771525673263084	0	-4.771525673263084	LY6A	sat_mut	-4.771525673263084	-4.771525673263084
EDDKPFI	-7.339543925289105	0	-7.339543925289105	LY6A	sat_mut	-7.339543925289105	-7.339543925289105
EDDKPFL	-2.8968822096722726	0	-2.8968822096722726	LY6A	sat_mut	-2.8968822096722726	-2.8968822096722726
EDDRPFI	-3.0968990953411684	0	-3.0968990953411684	LY6A	sat_mut	-3.0968990953411684	-3.0968990953411684
EDDRPFL	-5.533480251327618	0	-5.533480251327618	LY6A	sat_mut	-5.533480251327618	-5.533480251327618
EDEKPFI	-2.7348252006252194	0	-2.7348252006252194	LY6A	sat_mut	-2.7348252006252194	-2.7348252006252194
EDEKPFL	-7.346158591451304	0	-7.346158591451304	LY6A	sat_mut	-7.346158591451304	-7.346158591451304
EDERPFI	-2.3203569162924014	0	-2.3203569162924014	LY6A	sat_mut	-2.3203569162924014	-2.3203569162924014
EDERPFL	-4.325717284574192	0	-4.325717284574192	LY6A	sat_mut	-4.325717284574192	-4.325717284574192
EDFKPFI	-2.254199871349181	0	-2.254199871349181	LY6A	sat_mut	-2.254199871349181	-2.254199871349181
EDFKPFL	-4.691208036017628	0	-4.691208036017628	LY6A	sat_mut	-4.691208036017628	-4.691208036017628
EDFRPFI	-1.2663106051048725	0	-1.2663106051048725	LY6A	sat_mut	-1.2663106051048725	-1.2663106051048725
EDGKPFI	-5.250554860168296	0	-5.250554860168296	LY6A	sat_mut	-5.250554860168296	-5.250554860168296
EDGKPFL	-9.510992981904248	0	-9.510992981904248	LY6A	sat_mut	-9.510992981904248	-9.510992981904248
EDGRPFI	-3.008377704429715	0	-3.008377704429715	LY6A	sat_mut	-3.008377704429715	-3.008377704429715
EDHKPFI	-4.764229170074377	0	-4.764229170074377	LY6A	sat_mut	-4.764229170074377	-4.764229170074377
EDHRPFI	-3.560330376981606	0	-3.560330376981606	LY6A	sat_mut	-3.560330376981606	-3.560330376981606
EDHRPFL	-5.297783795157499	0	-5.297783795157499	LY6A	sat_mut	-5.297783795157499	-5.297783795157499
EDIKPFI	-4.56132798585009	0	-4.56132798585009	LY6A	sat_mut	-4.56132798585009	-4.56132798585009
EDIRPFI	-4.507806892798496	0	-4.507806892798496	LY6A	sat_mut	-4.507806892798496	-4.507806892798496
EDKKPFI	-3.59046833334735	0	-3.59046833334735	LY6A	sat_mut	-3.59046833334735	-3.59046833334735
EDKKPFL	-2.413841357631541	0	-2.413841357631541	LY6A	sat_mut	-2.413841357631541	-2.413841357631541
EDKRPFI	-2.9658261650225515	0	-2.9658261650225515	LY6A	sat_mut	-2.9658261650225515	-2.9658261650225515
EDLKPFI	-3.4350823139265745	0	-3.4350823139265745	LY6A	sat_mut	-3.4350823139265745	-3.4350823139265745
EDLRPFI	-1.5247459022477323	0	-1.5247459022477323	LY6A	sat_mut	-1.5247459022477323	-1.5247459022477323
EDMKPFI	-2.826241253987716	0	-2.826241253987716	LY6A	sat_mut	-2.826241253987716	-2.826241253987716
EDMKPFL	-3.4593716707382143	0	-3.4593716707382143	LY6A	sat_mut	-3.4593716707382143	-3.4593716707382143
EDMRPFI	-3.469335102418416	0	-3.469335102418416	LY6A	sat_mut	-3.469335102418416	-3.469335102418416
EDNKPFI	-4.055553545790248	0	-4.055553545790248	LY6A	sat_mut	-4.055553545790248	-4.055553545790248
EDNKPFL	-3.444291346518488	0	-3.444291346518488	LY6A	sat_mut	-3.444291346518488	-3.444291346518488
EDNRPFI	-2.831167522336958	0	-2.831167522336958	LY6A	sat_mut	-2.831167522336958	-2.831167522336958
EDPKPFI	-3.2493456988579204	0	-3.2493456988579204	LY6A	sat_mut	-3.2493456988579204	-3.2493456988579204
EDPKPFL	-2.7558227086949825	0	-2.7558227086949825	LY6A	sat_mut	-2.7558227086949825	-2.7558227086949825
EDPRPFI	-4.483537887498181	0	-4.483537887498181	LY6A	sat_mut	-4.483537887498181	-4.483537887498181
EDPRPFL	-8.33595297682711	0	-8.33595297682711	LY6A	sat_mut	-8.33595297682711	-8.33595297682711
EDQKPFI	-5.041830200632029	0	-5.041830200632029	LY6A	sat_mut	-5.041830200632029	-5.041830200632029
EDQKPFL	-4.454663064750835	0	-4.454663064750835	LY6A	sat_mut	-4.454663064750835	-4.454663064750835
EDQRPFI	-4.138397904904292	0	-4.138397904904292	LY6A	sat_mut	-4.138397904904292	-4.138397904904292
EDQRPFL	-2.9374002821923724	0	-2.9374002821923724	LY6A	sat_mut	-2.9374002821923724	-2.9374002821923724
EDRKPFI	-3.1786314413171923	0	-3.1786314413171923	LY6A	sat_mut	-3.1786314413171923	-3.1786314413171923
EDRKPFL	-2.5159716971921253	0	-2.5159716971921253	LY6A	sat_mut	-2.5159716971921253	-2.5159716971921253
EDRRPFI	-2.648406013006655	0	-2.648406013006655	LY6A	sat_mut	-2.648406013006655	-2.648406013006655
EDRRPFL	-2.535214255114732	0	-2.535214255114732	LY6A	sat_mut	-2.535214255114732	-2.535214255114732
EDSKPFI	-3.7881581864211458	0	-3.7881581864211458	LY6A	sat_mut	-3.7881581864211458	-3.7881581864211458
EDSKPFL	-3.720194904999557	0	-3.720194904999557	LY6A	sat_mut	-3.720194904999557	-3.720194904999557
EDSRPFI	-4.539262012116912	0	-4.539262012116912	LY6A	sat_mut	-4.539262012116912	-4.539262012116912
EDSRPFL	-2.61344789167888	0	-2.61344789167888	LY6A	sat_mut	-2.61344789167888	-2.61344789167888
EDTKPFI	-3.956311897328893	0	-3.956311897328893	LY6A	sat_mut	-3.956311897328893	-3.956311897328893
EDTRPFI	-3.698745983866965	0	-3.698745983866965	LY6A	sat_mut	-3.698745983866965	-3.698745983866965
EDTRPFL	-3.3815432176328417	0	-3.3815432176328417	LY6A	sat_mut	-3.3815432176328417	-3.3815432176328417
EDVKPFI	-3.6160250187952414	0	-3.6160250187952414	LY6A	sat_mut	-3.6160250187952414	-3.6160250187952414
EDVRPFI	-3.3140186848552973	0	-3.3140186848552973	LY6A	sat_mut	-3.3140186848552973	-3.3140186848552973
EDYKPFL	-3.8949767202795686	0	-3.8949767202795686	LY6A	sat_mut	-3.8949767202795686	-3.8949767202795686
EEAKPFI	-5.513837821795678	0	-5.513837821795678	LY6A	sat_mut	-5.513837821795678	-5.513837821795678
EEDKPFI	-5.839253060373181	0	-5.839253060373181	LY6A	sat_mut	-5.839253060373181	-5.839253060373181
EEDKPFL	-2.653164880208582	0	-2.653164880208582	LY6A	sat_mut	-2.653164880208582	-2.653164880208582
EEDRPFI	-6.941777441229912	0	-6.941777441229912	LY6A	sat_mut	-6.941777441229912	-6.941777441229912
EEEKPFI	-3.635307897725771	0	-3.635307897725771	LY6A	sat_mut	-3.635307897725771	-3.635307897725771
EEERPFI	-5.9366089456851405	0	-5.9366089456851405	LY6A	sat_mut	-5.9366089456851405	-5.9366089456851405
EEFKPFI	-3.4775343057835544	0	-3.4775343057835544	LY6A	sat_mut	-3.4775343057835544	-3.4775343057835544
EEFKPFL	-5.7681052996793865	0	-5.7681052996793865	LY6A	sat_mut	-5.7681052996793865	-5.7681052996793865
EEGKPFI	-2.1139246642551592	0	-2.1139246642551592	LY6A	sat_mut	-2.1139246642551592	-2.1139246642551592
EEGKPFL	-1.7346672211101852	0	-1.7346672211101852	LY6A	sat_mut	-1.7346672211101852	-1.7346672211101852
EEGRPFI	-3.3067922872871804	0	-3.3067922872871804	LY6A	sat_mut	-3.3067922872871804	-3.3067922872871804
EEGRPFL	-5.506799823994206	0	-5.506799823994206	LY6A	sat_mut	-5.506799823994206	-5.506799823994206
EEHKPFI	-3.415813453709601	0	-3.415813453709601	LY6A	sat_mut	-3.415813453709601	-3.415813453709601
EEHRPFI	-2.819750507212717	0	-2.819750507212717	LY6A	sat_mut	-2.819750507212717	-2.819750507212717
EEHRPFL	-0.4545840929137726	0	-0.4545840929137726	LY6A	sat_mut	-0.4545840929137726	-0.4545840929137726
EEIKPFI	-3.240413779307929	0	-3.240413779307929	LY6A	sat_mut	-3.240413779307929	-3.240413779307929
EEKKPFI	-3.2857197498952857	0	-3.2857197498952857	LY6A	sat_mut	-3.2857197498952857	-3.2857197498952857
EEKRPFI	-9.280063279403338	0	-9.280063279403338	LY6A	sat_mut	-9.280063279403338	-9.280063279403338
EEKRPFL	0.4324937733702795	0	0.4324937733702795	LY6A	sat_mut	0.4324937733702795	0.4324937733702795
EELKPFI	-3.0425206446306654	0	-3.0425206446306654	LY6A	sat_mut	-3.0425206446306654	-3.0425206446306654
EEMKPFI	-4.169761817532916	0	-4.169761817532916	LY6A	sat_mut	-4.169761817532916	-4.169761817532916
EEMKPFL	-3.1474842228852093	0	-3.1474842228852093	LY6A	sat_mut	-3.1474842228852093	-3.1474842228852093
EENKPFI	-3.668708201393189	0	-3.668708201393189	LY6A	sat_mut	-3.668708201393189	-3.668708201393189
EENKPFL	-4.867251039086547	0	-4.867251039086547	LY6A	sat_mut	-4.867251039086547	-4.867251039086547
EENRPFI	-5.566752908771308	0	-5.566752908771308	LY6A	sat_mut	-5.566752908771308	-5.566752908771308
EENRPFL	-1.7721100548610302	0	-1.7721100548610302	LY6A	sat_mut	-1.7721100548610302	-1.7721100548610302
EEPKPFI	-5.998819530915154	0	-5.998819530915154	LY6A	sat_mut	-5.998819530915154	-5.998819530915154
EEPKPFL	-7.471578500977746	0	-7.471578500977746	LY6A	sat_mut	-7.471578500977746	-7.471578500977746
EEPRPFI	-6.219343753366385	0	-6.219343753366385	LY6A	sat_mut	-6.219343753366385	-6.219343753366385
EEQKPFI	-4.593372164093472	0	-4.593372164093472	LY6A	sat_mut	-4.593372164093472	-4.593372164093472
EEQRPFI	-7.525329382215558	0	-7.525329382215558	LY6A	sat_mut	-7.525329382215558	-7.525329382215558
EERKPFI	-3.642755801472633	0	-3.642755801472633	LY6A	sat_mut	-3.642755801472633	-3.642755801472633
EERKPFL	-2.6093692182543267	0	-2.6093692182543267	LY6A	sat_mut	-2.6093692182543267	-2.6093692182543267
EERRPFI	-1.1488426844681137	0	-1.1488426844681137	LY6A	sat_mut	-1.1488426844681137	-1.1488426844681137
EERRPFL	3.678505925168516	0	3.678505925168516	LY6A	sat_mut	3.678505925168516	3.678505925168516
EESKPFI	-4.830183274200023	0	-4.830183274200023	LY6A	sat_mut	-4.830183274200023	-4.830183274200023
EESKPFL	-4.354126578208511	0	-4.354126578208511	LY6A	sat_mut	-4.354126578208511	-4.354126578208511
EESRPFI	-2.697001144182975	0	-2.697001144182975	LY6A	sat_mut	-2.697001144182975	-2.697001144182975
EESRPFL	-6.045587251045443	0	-6.045587251045443	LY6A	sat_mut	-6.045587251045443	-6.045587251045443
EETKPFI	-4.252595449309055	0	-4.252595449309055	LY6A	sat_mut	-4.252595449309055	-4.252595449309055
EETRPFI	-2.572160830786534	0	-2.572160830786534	LY6A	sat_mut	-2.572160830786534	-2.572160830786534
EEVKPFI	-2.425346294733637	0	-2.425346294733637	LY6A	sat_mut	-2.425346294733637	-2.425346294733637
EEVRPFI	-7.258764902084628	0	-7.258764902084628	LY6A	sat_mut	-7.258764902084628	-7.258764902084628
EEYKPFI	-5.025088193675943	0	-5.025088193675943	LY6A	sat_mut	-5.025088193675943	-5.025088193675943
EFAKPFI	-3.217414765942637	0	-3.217414765942637	LY6A	sat_mut	-3.217414765942637	-3.217414765942637
EFDKPFI	-3.1863583732532708	0	-3.1863583732532708	LY6A	sat_mut	-3.1863583732532708	-3.1863583732532708
EFGKPFI	-2.5382770475324232	0	-2.5382770475324232	LY6A	sat_mut	-2.5382770475324232	-2.5382770475324232
EFHKPFI	0.859948525974176	0	0.859948525974176	LY6A	sat_mut	0.859948525974176	0.859948525974176
EFKKPFI	-2.6728664993853646	0	-2.6728664993853646	LY6A	sat_mut	-2.6728664993853646	-2.6728664993853646
EFMKPFI	-2.323779877561841	0	-2.323779877561841	LY6A	sat_mut	-2.323779877561841	-2.323779877561841
EFNKPFI	-3.399155405985618	0	-3.399155405985618	LY6A	sat_mut	-3.399155405985618	-3.399155405985618
EFNKPFL	0.4759902833342693	0	0.4759902833342693	LY6A	sat_mut	0.4759902833342693	0.4759902833342693
EFQKPFI	-2.59384692250698	0	-2.59384692250698	LY6A	sat_mut	-2.59384692250698	-2.59384692250698
EFSKPFI	-1.9077964196021089	0	-1.9077964196021089	LY6A	sat_mut	-1.9077964196021089	-1.9077964196021089
EFTKPFI	-0.1544042879168339	0	-0.1544042879168339	LY6A	sat_mut	-0.1544042879168339	-0.1544042879168339
EFVKPFI	-2.4608562318058804	0	-2.4608562318058804	LY6A	sat_mut	-2.4608562318058804	-2.4608562318058804
EGAKPFI	-3.756855391962936	0	-3.756855391962936	LY6A	sat_mut	-3.756855391962936	-3.756855391962936
EGAKPFL	-4.185376599630122	0	-4.185376599630122	LY6A	sat_mut	-4.185376599630122	-4.185376599630122
EGARPFI	-3.0439128819161203	0	-3.0439128819161203	LY6A	sat_mut	-3.0439128819161203	-3.0439128819161203
EGARPFL	3.285868964936183	0	3.285868964936183	LY6A	sat_mut	3.285868964936183	3.285868964936183
EGDKPFI	-6.27777672037163	0	-6.27777672037163	LY6A	sat_mut	-6.27777672037163	-6.27777672037163
EGDKPFL	-3.1372912251737053	0	-3.1372912251737053	LY6A	sat_mut	-3.1372912251737053	-3.1372912251737053
EGDRPFI	-3.9632760231555713	0	-3.9632760231555713	LY6A	sat_mut	-3.9632760231555713	-3.9632760231555713
EGEKPFI	-6.536364689412639	0	-6.536364689412639	LY6A	sat_mut	-6.536364689412639	-6.536364689412639
EGERPFI	-4.262783092058257	0	-4.262783092058257	LY6A	sat_mut	-4.262783092058257	-4.262783092058257
EGERPFL	-3.549371051461752	0	-3.549371051461752	LY6A	sat_mut	-3.549371051461752	-3.549371051461752
EGFKPFI	-2.6079595791990315	0	-2.6079595791990315	LY6A	sat_mut	-2.6079595791990315	-2.6079595791990315
EGFKPFL	0.028575045438615	0	0.028575045438615	LY6A	sat_mut	0.028575045438615	0.028575045438615
EGGKPFI	-3.186843690587256	0	-3.186843690587256	LY6A	sat_mut	-3.186843690587256	-3.186843690587256
EGGKPFL	-4.7117025318547725	0	-4.7117025318547725	LY6A	sat_mut	-4.7117025318547725	-4.7117025318547725
EGGRPFI	-3.375596734437505	0	-3.375596734437505	LY6A	sat_mut	-3.375596734437505	-3.375596734437505
EGGRPFL	-2.453447121628453	0	-2.453447121628453	LY6A	sat_mut	-2.453447121628453	-2.453447121628453
EGHKPFI	-2.6923703107927683	0	-2.6923703107927683	LY6A	sat_mut	-2.6923703107927683	-2.6923703107927683
EGHKPFL	-2.3480800177837784	0	-2.3480800177837784	LY6A	sat_mut	-2.3480800177837784	-2.3480800177837784
EGHRPFI	-0.0744972398548347	0	-0.0744972398548347	LY6A	sat_mut	-0.0744972398548347	-0.0744972398548347
EGHRPFL	3.682649001594371	0	3.682649001594371	LY6A	sat_mut	3.682649001594371	3.682649001594371
EGIKPFI	-3.737021736991785	0	-3.737021736991785	LY6A	sat_mut	-3.737021736991785	-3.737021736991785
EGIKPFL	-2.8329848145568963	0	-2.8329848145568963	LY6A	sat_mut	-2.8329848145568963	-2.8329848145568963
EGIRPFI	-2.707952283245997	0	-2.707952283245997	LY6A	sat_mut	-2.707952283245997	-2.707952283245997
EGKKPFI	-1.4973909931692633	0	-1.4973909931692633	LY6A	sat_mut	-1.4973909931692633	-1.4973909931692633
EGKRPFI	-1.1309751180120189	0	-1.1309751180120189	LY6A	sat_mut	-1.1309751180120189	-1.1309751180120189
EGLKPFI	-2.552107853624961	0	-2.552107853624961	LY6A	sat_mut	-2.552107853624961	-2.552107853624961
EGLKPFL	-4.515250221947007	0	-4.515250221947007	LY6A	sat_mut	-4.515250221947007	-4.515250221947007
EGLRPFI	-3.6761478976897135	0	-3.6761478976897135	LY6A	sat_mut	-3.6761478976897135	-3.6761478976897135
EGMKPFI	-3.1577946333147664	0	-3.1577946333147664	LY6A	sat_mut	-3.1577946333147664	-3.1577946333147664
EGMKPFL	-3.9540262876598784	0	-3.9540262876598784	LY6A	sat_mut	-3.9540262876598784	-3.9540262876598784
EGMRPFI	-2.051247696424602	0	-2.051247696424602	LY6A	sat_mut	-2.051247696424602	-2.051247696424602
EGNKPFI	-5.104533212291304	0	-5.104533212291304	LY6A	sat_mut	-5.104533212291304	-5.104533212291304
EGNKPFL	-3.7181332350456806	0	-3.7181332350456806	LY6A	sat_mut	-3.7181332350456806	-3.7181332350456806
EGNRPFI	-3.954887066613354	0	-3.954887066613354	LY6A	sat_mut	-3.954887066613354	-3.954887066613354
EGNRPFL	-0.4595511999202213	0	-0.4595511999202213	LY6A	sat_mut	-0.4595511999202213	-0.4595511999202213
EGPKPFI	-3.921899480200103	0	-3.921899480200103	LY6A	sat_mut	-3.921899480200103	-3.921899480200103
EGPKPFL	-1.363888569346568	0	-1.363888569346568	LY6A	sat_mut	-1.363888569346568	-1.363888569346568
EGPRPFI	-2.075212793395602	0	-2.075212793395602	LY6A	sat_mut	-2.075212793395602	-2.075212793395602
EGQKPFI	-3.906229684521012	0	-3.906229684521012	LY6A	sat_mut	-3.906229684521012	-3.906229684521012
EGQKPFL	-4.755222410887444	0	-4.755222410887444	LY6A	sat_mut	-4.755222410887444	-4.755222410887444
EGQRPFI	-3.38083618366434	0	-3.38083618366434	LY6A	sat_mut	-3.38083618366434	-3.38083618366434
EGQRPFL	-0.92470050299272	0	-0.92470050299272	LY6A	sat_mut	-0.92470050299272	-0.92470050299272
EGSKPFI	-3.0041657173471084	0	-3.0041657173471084	LY6A	sat_mut	-3.0041657173471084	-3.0041657173471084
EGSKPFL	-3.0133134143541915	0	-3.0133134143541915	LY6A	sat_mut	-3.0133134143541915	-3.0133134143541915
EGSRPFI	-2.6928326281892576	0	-2.6928326281892576	LY6A	sat_mut	-2.6928326281892576	-2.6928326281892576
EGSRPFL	2.641208275606631	0	2.641208275606631	LY6A	sat_mut	2.641208275606631	2.641208275606631
EGTKPFI	-2.664802618742677	0	-2.664802618742677	LY6A	sat_mut	-2.664802618742677	-2.664802618742677
EGTKPFL	-3.2589959327377347	0	-3.2589959327377347	LY6A	sat_mut	-3.2589959327377347	-3.2589959327377347
EGTRPFI	-2.796481771135804	0	-2.796481771135804	LY6A	sat_mut	-2.796481771135804	-2.796481771135804
EGTRPFL	2.8159955850585314	0	2.8159955850585314	LY6A	sat_mut	2.8159955850585314	2.8159955850585314
EGVKPFI	-3.4474263941716536	0	-3.4474263941716536	LY6A	sat_mut	-3.4474263941716536	-3.4474263941716536
EGVKPFL	-3.488290015430519	0	-3.488290015430519	LY6A	sat_mut	-3.488290015430519	-3.488290015430519
EGVRPFI	-2.6863473877031003	0	-2.6863473877031003	LY6A	sat_mut	-2.6863473877031003	-2.6863473877031003
EGYKPFI	-4.997176985374211	0	-4.997176985374211	LY6A	sat_mut	-4.997176985374211	-4.997176985374211
EGYKPFL	-1.4404098601740734	0	-1.4404098601740734	LY6A	sat_mut	-1.4404098601740734	-1.4404098601740734
EHAKPFI	-2.5582029134141093	0	-2.5582029134141093	LY6A	sat_mut	-2.5582029134141093	-2.5582029134141093
EHAKPFL	-1.2007924520407574	0	-1.2007924520407574	LY6A	sat_mut	-1.2007924520407574	-1.2007924520407574
EHARPFI	2.121279209435461	0	2.121279209435461	LY6A	sat_mut	2.121279209435461	2.121279209435461
EHARPFL	4.039569025389524	0	4.039569025389524	LY6A	sat_mut	4.039569025389524	4.039569025389524
EHDKPFI	-3.2643310923676334	0	-3.2643310923676334	LY6A	sat_mut	-3.2643310923676334	-3.2643310923676334
EHDKPFL	-3.126488214951451	0	-3.126488214951451	LY6A	sat_mut	-3.126488214951451	-3.126488214951451
EHDRPFI	-3.200016719121077	0	-3.200016719121077	LY6A	sat_mut	-3.200016719121077	-3.200016719121077
EHEKPFI	-5.22677756438598	0	-5.22677756438598	LY6A	sat_mut	-5.22677756438598	-5.22677756438598
EHERPFI	-4.436138691593397	0	-4.436138691593397	LY6A	sat_mut	-4.436138691593397	-4.436138691593397
EHFKPFI	-2.6525244268894084	0	-2.6525244268894084	LY6A	sat_mut	-2.6525244268894084	-2.6525244268894084
EHGKPFI	-4.246110237847908	0	-4.246110237847908	LY6A	sat_mut	-4.246110237847908	-4.246110237847908
EHGKPFL	-2.1861556007893754	0	-2.1861556007893754	LY6A	sat_mut	-2.1861556007893754	-2.1861556007893754
EHGRPFI	-3.150306846820905	0	-3.150306846820905	LY6A	sat_mut	-3.150306846820905	-3.150306846820905
EHHKPFI	-2.4099574412462585	0	-2.4099574412462585	LY6A	sat_mut	-2.4099574412462585	-2.4099574412462585
EHHKPFL	-0.1706267815435209	0	-0.1706267815435209	LY6A	sat_mut	-0.1706267815435209	-0.1706267815435209
EHHRPFI	2.560340636482457	0	2.560340636482457	LY6A	sat_mut	2.560340636482457	2.560340636482457
EHIKPFI	-3.518557770052199	0	-3.518557770052199	LY6A	sat_mut	-3.518557770052199	-3.518557770052199
EHKKPFI	-0.8749674952521345	0	-0.8749674952521345	LY6A	sat_mut	-0.8749674952521345	-0.8749674952521345
EHLKPFI	-2.050927318456947	0	-2.050927318456947	LY6A	sat_mut	-2.050927318456947	-2.050927318456947
EHMKPFI	-2.713708214816472	0	-2.713708214816472	LY6A	sat_mut	-2.713708214816472	-2.713708214816472
EHMKPFL	-2.581853667481191	0	-2.581853667481191	LY6A	sat_mut	-2.581853667481191	-2.581853667481191
EHNKPFI	-4.121733354562357	0	-4.121733354562357	LY6A	sat_mut	-4.121733354562357	-4.121733354562357
EHNKPFL	-3.665397393220843	0	-3.665397393220843	LY6A	sat_mut	-3.665397393220843	-3.665397393220843
EHNRPFI	-4.20112544962376	0	-4.20112544962376	LY6A	sat_mut	-4.20112544962376	-4.20112544962376
EHNRPFL	3.335252250113309	0	3.335252250113309	LY6A	sat_mut	3.335252250113309	3.335252250113309
EHPKPFI	-5.4993960993773925	0	-5.4993960993773925	LY6A	sat_mut	-5.4993960993773925	-5.4993960993773925
EHPKPFL	-4.117856622664486	0	-4.117856622664486	LY6A	sat_mut	-4.117856622664486	-4.117856622664486
EHPRPFI	-4.573178943022421	0	-4.573178943022421	LY6A	sat_mut	-4.573178943022421	-4.573178943022421
EHQKPFI	-3.146232002623326	0	-3.146232002623326	LY6A	sat_mut	-3.146232002623326	-3.146232002623326
EHQKPFL	-3.530092274976999	0	-3.530092274976999	LY6A	sat_mut	-3.530092274976999	-3.530092274976999
EHQRPFI	-0.9396851617142348	0	-0.9396851617142348	LY6A	sat_mut	-0.9396851617142348	-0.9396851617142348
EHQRPFL	2.009406863414931	0	2.009406863414931	LY6A	sat_mut	2.009406863414931	2.009406863414931
EHSKPFI	-3.3224701933577103	0	-3.3224701933577103	LY6A	sat_mut	-3.3224701933577103	-3.3224701933577103
EHSKPFL	-3.350833587870376	0	-3.350833587870376	LY6A	sat_mut	-3.350833587870376	-3.350833587870376
EHSRPFI	1.943867762257541	0	1.943867762257541	LY6A	sat_mut	1.943867762257541	1.943867762257541
EHSRPFL	4.08463586949375	0	4.08463586949375	LY6A	sat_mut	4.08463586949375	4.08463586949375
EHTKPFI	-2.934674799010685	0	-2.934674799010685	LY6A	sat_mut	-2.934674799010685	-2.934674799010685
EHTKPFL	-0.5517677853676403	0	-0.5517677853676403	LY6A	sat_mut	-0.5517677853676403	-0.5517677853676403
EHTRPFI	3.625158469691098	0	3.625158469691098	LY6A	sat_mut	3.625158469691098	3.625158469691098
EHVKPFI	-2.800798331802929	0	-2.800798331802929	LY6A	sat_mut	-2.800798331802929	-2.800798331802929
EHVKPFL	-2.222359195516994	0	-2.222359195516994	LY6A	sat_mut	-2.222359195516994	-2.222359195516994
EHYKPFI	-1.5660318004212894	0	-1.5660318004212894	LY6A	sat_mut	-1.5660318004212894	-1.5660318004212894
EIAKPFI	-2.453414242086441	0	-2.453414242086441	LY6A	sat_mut	-2.453414242086441	-2.453414242086441
EIAKPFL	2.249142618902771	0	2.249142618902771	LY6A	sat_mut	2.249142618902771	2.249142618902771
EIDKPFI	-3.569242785608958	0	-3.569242785608958	LY6A	sat_mut	-3.569242785608958	-3.569242785608958
EIDRPFI	-1.8572734956778945	0	-1.8572734956778945	LY6A	sat_mut	-1.8572734956778945	-1.8572734956778945
EIEKPFI	-3.049673525487618	0	-3.049673525487618	LY6A	sat_mut	-3.049673525487618	-3.049673525487618
EIERPFI	-1.679487177472015	0	-1.679487177472015	LY6A	sat_mut	-1.679487177472015	-1.679487177472015
EIGKPFI	-3.788745549182052	0	-3.788745549182052	LY6A	sat_mut	-3.788745549182052	-3.788745549182052
EIGKPFL	-0.5960071208456111	0	-0.5960071208456111	LY6A	sat_mut	-0.5960071208456111	-0.5960071208456111
EIGRPFI	1.0557117409853602	0	1.0557117409853602	LY6A	sat_mut	1.0557117409853602	1.0557117409853602
EIHKPFI	0.2386536089163866	0	0.2386536089163866	LY6A	sat_mut	0.2386536089163866	0.2386536089163866
EIHKPFL	4.173925581559896	0	4.173925581559896	LY6A	sat_mut	4.173925581559896	4.173925581559896
EIIKPFI	-1.044921455780889	0	-1.044921455780889	LY6A	sat_mut	-1.044921455780889	-1.044921455780889
EIKKPFI	-1.7666135098000455	0	-1.7666135098000455	LY6A	sat_mut	-1.7666135098000455	-1.7666135098000455
EIKRPFI	4.181180564953895	0	4.181180564953895	LY6A	sat_mut	4.181180564953895	4.181180564953895
EILKPFI	2.7048346877525544	0	2.7048346877525544	LY6A	sat_mut	2.7048346877525544	2.7048346877525544
EIMKPFI	-1.320315510773187	0	-1.320315510773187	LY6A	sat_mut	-1.320315510773187	-1.320315510773187
EINKPFI	-2.361495976923749	0	-2.361495976923749	LY6A	sat_mut	-2.361495976923749	-2.361495976923749
EINKPFL	2.7485444390370897	0	2.7485444390370897	LY6A	sat_mut	2.7485444390370897	2.7485444390370897
EINRPFI	3.641690235190124	0	3.641690235190124	LY6A	sat_mut	3.641690235190124	3.641690235190124
EINRPFL	4.002096085193465	0	4.002096085193465	LY6A	sat_mut	4.002096085193465	4.002096085193465
EIPKPFI	-5.1628849463249455	0	-5.1628849463249455	LY6A	sat_mut	-5.1628849463249455	-5.1628849463249455
EIPKPFL	-1.5619612103679144	0	-1.5619612103679144	LY6A	sat_mut	-1.5619612103679144	-1.5619612103679144
EIQKPFI	-1.4177604933698154	0	-1.4177604933698154	LY6A	sat_mut	-1.4177604933698154	-1.4177604933698154
EIQKPFL	3.120658369410911	0	3.120658369410911	LY6A	sat_mut	3.120658369410911	3.120658369410911
EIQRPFL	4.127658833157649	0	4.127658833157649	LY6A	sat_mut	4.127658833157649	4.127658833157649
EIRKPFI	-0.6022799248612105	0	-0.6022799248612105	LY6A	sat_mut	-0.6022799248612105	-0.6022799248612105
EISKPFI	-3.781827206215864	0	-3.781827206215864	LY6A	sat_mut	-3.781827206215864	-3.781827206215864
EISKPFL	3.5861806133786582	0	3.5861806133786582	LY6A	sat_mut	3.5861806133786582	3.5861806133786582
EITKPFI	-0.0253404498663404	0	-0.0253404498663404	LY6A	sat_mut	-0.0253404498663404	-0.0253404498663404
EITKPFL	3.9423595367747706	0	3.9423595367747706	LY6A	sat_mut	3.9423595367747706	3.9423595367747706
EIVKPFI	-2.7909107141376985	0	-2.7909107141376985	LY6A	sat_mut	-2.7909107141376985	-2.7909107141376985
EKAKPFI	-4.386548807325257	0	-4.386548807325257	LY6A	sat_mut	-4.386548807325257	-4.386548807325257
EKAKPFL	-0.6806727181394391	0	-0.6806727181394391	LY6A	sat_mut	-0.6806727181394391	-0.6806727181394391
EKARPFI	-0.3831927125445026	0	-0.3831927125445026	LY6A	sat_mut	-0.3831927125445026	-0.3831927125445026
EKDKPFI	-3.483045942388074	0	-3.483045942388074	LY6A	sat_mut	-3.483045942388074	-3.483045942388074
EKDRPFI	-4.221459823510997	0	-4.221459823510997	LY6A	sat_mut	-4.221459823510997	-4.221459823510997
EKDRPFL	1.735907110418378	0	1.735907110418378	LY6A	sat_mut	1.735907110418378	1.735907110418378
EKEKPFI	-7.316979794880461	0	-7.316979794880461	LY6A	sat_mut	-7.316979794880461	-7.316979794880461
EKEKPFL	-3.952657438591052	0	-3.952657438591052	LY6A	sat_mut	-3.952657438591052	-3.952657438591052
EKERPFI	-4.189339524865103	0	-4.189339524865103	LY6A	sat_mut	-4.189339524865103	-4.189339524865103
EKERPFL	2.9113813833728925	0	2.9113813833728925	LY6A	sat_mut	2.9113813833728925	2.9113813833728925
EKGKPFI	-3.080096833640918	0	-3.080096833640918	LY6A	sat_mut	-3.080096833640918	-3.080096833640918
EKGKPFL	-2.262646730086074	0	-2.262646730086074	LY6A	sat_mut	-2.262646730086074	-2.262646730086074
EKGRPFI	-3.1991598964821004	0	-3.1991598964821004	LY6A	sat_mut	-3.1991598964821004	-3.1991598964821004
EKHKPFI	-0.2877856305658899	0	-0.2877856305658899	LY6A	sat_mut	-0.2877856305658899	-0.2877856305658899
EKIKPFI	-4.897101540353861	0	-4.897101540353861	LY6A	sat_mut	-4.897101540353861	-4.897101540353861
EKIKPFL	-2.863894370679189	0	-2.863894370679189	LY6A	sat_mut	-2.863894370679189	-2.863894370679189
EKMKPFI	-4.207200092719458	0	-4.207200092719458	LY6A	sat_mut	-4.207200092719458	-4.207200092719458
EKNKPFI	-3.05643808707097	0	-3.05643808707097	LY6A	sat_mut	-3.05643808707097	-3.05643808707097
EKNKPFL	-1.2562494954159908	0	-1.2562494954159908	LY6A	sat_mut	-1.2562494954159908	-1.2562494954159908
EKNRPFI	0.1572282184899399	0	0.1572282184899399	LY6A	sat_mut	0.1572282184899399	0.1572282184899399
EKPRPFI	-4.480200546050967	0	-4.480200546050967	LY6A	sat_mut	-4.480200546050967	-4.480200546050967
EKQKPFI	-1.2044856151895198	0	-1.2044856151895198	LY6A	sat_mut	-1.2044856151895198	-1.2044856151895198
EKSKPFI	-1.8949214535482768	0	-1.8949214535482768	LY6A	sat_mut	-1.8949214535482768	-1.8949214535482768
EKSKPFL	1.7062922642370917	0	1.7062922642370917	LY6A	sat_mut	1.7062922642370917	1.7062922642370917
EKSRPFI	2.908444352565548	0	2.908444352565548	LY6A	sat_mut	2.908444352565548	2.908444352565548
EKTKPFI	-2.077135393639176	0	-2.077135393639176	LY6A	sat_mut	-2.077135393639176	-2.077135393639176
EKTRPFL	2.7502513751440567	0	2.7502513751440567	LY6A	sat_mut	2.7502513751440567	2.7502513751440567
EKVKPFI	-3.879914898764493	0	-3.879914898764493	LY6A	sat_mut	-3.879914898764493	-3.879914898764493
EKVKPFL	-1.7943122114522811	0	-1.7943122114522811	LY6A	sat_mut	-1.7943122114522811	-1.7943122114522811
EKYKPFI	-2.6395879575691743	0	-2.6395879575691743	LY6A	sat_mut	-2.6395879575691743	-2.6395879575691743
ELAKPFI	-2.542518177045308	0	-2.542518177045308	LY6A	sat_mut	-2.542518177045308	-2.542518177045308
ELDKPFI	-4.419368600379028	0	-4.419368600379028	LY6A	sat_mut	-4.419368600379028	-4.419368600379028
ELDRPFI	-1.9395195606265745	0	-1.9395195606265745	LY6A	sat_mut	-1.9395195606265745	-1.9395195606265745
ELEKPFI	-3.568321739126567	0	-3.568321739126567	LY6A	sat_mut	-3.568321739126567	-3.568321739126567
ELGKPFI	-3.222598548315262	0	-3.222598548315262	LY6A	sat_mut	-3.222598548315262	-3.222598548315262
ELGKPFL	-0.9052076426345668	0	-0.9052076426345668	LY6A	sat_mut	-0.9052076426345668	-0.9052076426345668
ELGRPFI	-0.928574804884825	0	-0.928574804884825	LY6A	sat_mut	-0.928574804884825	-0.928574804884825
ELHKPFI	-0.2274180467029679	0	-0.2274180467029679	LY6A	sat_mut	-0.2274180467029679	-0.2274180467029679
ELHRPFI	4.159120554415543	0	4.159120554415543	LY6A	sat_mut	4.159120554415543	4.159120554415543
ELIKPFI	-3.376710030169382	0	-3.376710030169382	LY6A	sat_mut	-3.376710030169382	-3.376710030169382
ELKKPFI	0.0387212859770351	0	0.0387212859770351	LY6A	sat_mut	0.0387212859770351	0.0387212859770351
ELLKPFI	2.065207007482106	0	2.065207007482106	LY6A	sat_mut	2.065207007482106	2.065207007482106
ELMKPFI	-1.7982998577957223	0	-1.7982998577957223	LY6A	sat_mut	-1.7982998577957223	-1.7982998577957223
ELNKPFI	-3.6000617133185915	0	-3.6000617133185915	LY6A	sat_mut	-3.6000617133185915	-3.6000617133185915
ELNRPFI	2.6371805557198216	0	2.6371805557198216	LY6A	sat_mut	2.6371805557198216	2.6371805557198216
ELNRPFL	4.14371436457992	0	4.14371436457992	LY6A	sat_mut	4.14371436457992	4.14371436457992
ELPKPFI	-4.957474659490436	0	-4.957474659490436	LY6A	sat_mut	-4.957474659490436	-4.957474659490436
ELQKPFI	-2.8672356238421908	0	-2.8672356238421908	LY6A	sat_mut	-2.8672356238421908	-2.8672356238421908
ELRKPFI	-0.8705627166475487	0	-0.8705627166475487	LY6A	sat_mut	-0.8705627166475487	-0.8705627166475487
ELSKPFI	-2.2965731026323004	0	-2.2965731026323004	LY6A	sat_mut	-2.2965731026323004	-2.2965731026323004
ELTKPFI	-1.528164712217395	0	-1.528164712217395	LY6A	sat_mut	-1.528164712217395	-1.528164712217395
ELTKPFL	3.927391661981648	0	3.927391661981648	LY6A	sat_mut	3.927391661981648	3.927391661981648
EMAKPFI	-3.841819083228268	0	-3.841819083228268	LY6A	sat_mut	-3.841819083228268	-3.841819083228268
EMDKPFI	-4.763921744298312	0	-4.763921744298312	LY6A	sat_mut	-4.763921744298312	-4.763921744298312
EMDRPFI	-2.210357626556942	0	-2.210357626556942	LY6A	sat_mut	-2.210357626556942	-2.210357626556942
EMEKPFI	-3.521310078730743	0	-3.521310078730743	LY6A	sat_mut	-3.521310078730743	-3.521310078730743
EMGKPFI	-2.6359484034545737	0	-2.6359484034545737	LY6A	sat_mut	-2.6359484034545737	-2.6359484034545737
EMGKPFL	-4.957534919920749	0	-4.957534919920749	LY6A	sat_mut	-4.957534919920749	-4.957534919920749
EMGRPFI	-3.0726919783062616	0	-3.0726919783062616	LY6A	sat_mut	-3.0726919783062616	-3.0726919783062616
EMHKPFI	-3.278998129313596	0	-3.278998129313596	LY6A	sat_mut	-3.278998129313596	-3.278998129313596
EMHKPFL	3.288214248807197	0	3.288214248807197	LY6A	sat_mut	3.288214248807197	3.288214248807197
EMHRPFI	3.24997815774338	0	3.24997815774338	LY6A	sat_mut	3.24997815774338	3.24997815774338
EMIKPFI	-3.145889078711329	0	-3.145889078711329	LY6A	sat_mut	-3.145889078711329	-3.145889078711329
EMKKPFI	0.5529555714043881	0	0.5529555714043881	LY6A	sat_mut	0.5529555714043881	0.5529555714043881
EMLKPFI	-1.4155834826142375	0	-1.4155834826142375	LY6A	sat_mut	-1.4155834826142375	-1.4155834826142375
EMMKPFI	-2.7470329200763284	0	-2.7470329200763284	LY6A	sat_mut	-2.7470329200763284	-2.7470329200763284
EMNKPFI	-4.428591388493757	0	-4.428591388493757	LY6A	sat_mut	-4.428591388493757	-4.428591388493757
EMNKPFL	-3.3908379682739547	0	-3.3908379682739547	LY6A	sat_mut	-3.3908379682739547	-3.3908379682739547
EMNRPFI	-1.5232070172168168	0	-1.5232070172168168	LY6A	sat_mut	-1.5232070172168168	-1.5232070172168168
EMNRPFL	3.4734311722228326	0	3.4734311722228326	LY6A	sat_mut	3.4734311722228326	3.4734311722228326
EMPKPFI	-4.040752160350316	0	-4.040752160350316	LY6A	sat_mut	-4.040752160350316	-4.040752160350316
EMQKPFI	-4.19852953013736	0	-4.19852953013736	LY6A	sat_mut	-4.19852953013736	-4.19852953013736
EMQKPFL	-2.8881151384916697	0	-2.8881151384916697	LY6A	sat_mut	-2.8881151384916697	-2.8881151384916697
EMQRPFL	3.415700246916227	0	3.415700246916227	LY6A	sat_mut	3.415700246916227	3.415700246916227
EMRKPFI	-1.0065192083048342	0	-1.0065192083048342	LY6A	sat_mut	-1.0065192083048342	-1.0065192083048342
EMSKPFI	-3.046820954236563	0	-3.046820954236563	LY6A	sat_mut	-3.046820954236563	-3.046820954236563
EMSRPFI	2.481197712940333	0	2.481197712940333	LY6A	sat_mut	2.481197712940333	2.481197712940333
EMTKPFI	-3.725686423416237	0	-3.725686423416237	LY6A	sat_mut	-3.725686423416237	-3.725686423416237
EMTRPFI	3.330127515797457	0	3.330127515797457	LY6A	sat_mut	3.330127515797457	3.330127515797457
EMVKPFI	-4.093774194877008	0	-4.093774194877008	LY6A	sat_mut	-4.093774194877008	-4.093774194877008
ENAKPFI	-5.492765537268344	0	-5.492765537268344	LY6A	sat_mut	-5.492765537268344	-5.492765537268344
ENAKPFL	-3.4318282946456637	0	-3.4318282946456637	LY6A	sat_mut	-3.4318282946456637	-3.4318282946456637
ENARPFI	-3.061642787738423	0	-3.061642787738423	LY6A	sat_mut	-3.061642787738423	-3.061642787738423
ENARPFL	-1.3005740159223331	0	-1.3005740159223331	LY6A	sat_mut	-1.3005740159223331	-1.3005740159223331
ENDKPFI	-5.258675513277435	0	-5.258675513277435	LY6A	sat_mut	-5.258675513277435	-5.258675513277435
ENDKPFL	-4.015272793428457	0	-4.015272793428457	LY6A	sat_mut	-4.015272793428457	-4.015272793428457
ENDRPFI	-3.858781398392214	0	-3.858781398392214	LY6A	sat_mut	-3.858781398392214	-3.858781398392214
ENDRPFL	-7.105353189364127	0	-7.105353189364127	LY6A	sat_mut	-7.105353189364127	-7.105353189364127
ENEKPFI	-4.876289305430038	0	-4.876289305430038	LY6A	sat_mut	-4.876289305430038	-4.876289305430038
ENEKPFL	-3.351021776968673	0	-3.351021776968673	LY6A	sat_mut	-3.351021776968673	-3.351021776968673
ENERPFI	-4.874998105312606	0	-4.874998105312606	LY6A	sat_mut	-4.874998105312606	-4.874998105312606
ENFKPFI	-2.946832846259325	0	-2.946832846259325	LY6A	sat_mut	-2.946832846259325	-2.946832846259325
ENGKPFI	-4.9160399517112445	0	-4.9160399517112445	LY6A	sat_mut	-4.9160399517112445	-4.9160399517112445
ENGKPFL	-2.064671802822834	0	-2.064671802822834	LY6A	sat_mut	-2.064671802822834	-2.064671802822834
ENGRPFI	-4.429315914791434	0	-4.429315914791434	LY6A	sat_mut	-4.429315914791434	-4.429315914791434
ENGRPFL	-3.1385457208080823	0	-3.1385457208080823	LY6A	sat_mut	-3.1385457208080823	-3.1385457208080823
ENHKPFI	-3.602391910438213	0	-3.602391910438213	LY6A	sat_mut	-3.602391910438213	-3.602391910438213
ENHKPFL	-3.982644812659889	0	-3.982644812659889	LY6A	sat_mut	-3.982644812659889	-3.982644812659889
ENHRPFI	-2.342907132312511	0	-2.342907132312511	LY6A	sat_mut	-2.342907132312511	-2.342907132312511
ENHRPFL	2.6985803142539537	0	2.6985803142539537	LY6A	sat_mut	2.6985803142539537	2.6985803142539537
ENIKPFI	-3.383760319348813	0	-3.383760319348813	LY6A	sat_mut	-3.383760319348813	-3.383760319348813
ENIKPFL	-3.3757774911339213	0	-3.3757774911339213	LY6A	sat_mut	-3.3757774911339213	-3.3757774911339213
ENKKPFI	0.1318063792868137	0	0.1318063792868137	LY6A	sat_mut	0.1318063792868137	0.1318063792868137
ENKRPFI	-3.3805900425607973	0	-3.3805900425607973	LY6A	sat_mut	-3.3805900425607973	-3.3805900425607973
ENLKPFI	-5.335605101942762	0	-5.335605101942762	LY6A	sat_mut	-5.335605101942762	-5.335605101942762
ENLKPFL	-4.144812286691509	0	-4.144812286691509	LY6A	sat_mut	-4.144812286691509	-4.144812286691509
ENMKPFI	-3.578521599455561	0	-3.578521599455561	LY6A	sat_mut	-3.578521599455561	-3.578521599455561
ENMKPFL	-3.9246037770311513	0	-3.9246037770311513	LY6A	sat_mut	-3.9246037770311513	-3.9246037770311513
ENMRPFI	-3.763693221378292	0	-3.763693221378292	LY6A	sat_mut	-3.763693221378292	-3.763693221378292
ENNKPFI	-4.102232114053571	0	-4.102232114053571	LY6A	sat_mut	-4.102232114053571	-4.102232114053571
ENNKPFL	-0.5874456576127699	0	-0.5874456576127699	LY6A	sat_mut	-0.5874456576127699	-0.5874456576127699
ENNRPFI	-4.66157361721523	0	-4.66157361721523	LY6A	sat_mut	-4.66157361721523	-4.66157361721523
ENNRPFL	-2.9867649750782523	0	-2.9867649750782523	LY6A	sat_mut	-2.9867649750782523	-2.9867649750782523
ENPKPFI	-4.266043161726209	0	-4.266043161726209	LY6A	sat_mut	-4.266043161726209	-4.266043161726209
ENPKPFL	-2.197181106481648	0	-2.197181106481648	LY6A	sat_mut	-2.197181106481648	-2.197181106481648
ENPRPFI	-2.725009692047201	0	-2.725009692047201	LY6A	sat_mut	-2.725009692047201	-2.725009692047201
ENQKPFI	-3.271020491847131	0	-3.271020491847131	LY6A	sat_mut	-3.271020491847131	-3.271020491847131
ENQKPFL	-3.69414156634796	0	-3.69414156634796	LY6A	sat_mut	-3.69414156634796	-3.69414156634796
ENQRPFI	-2.8455762967917857	0	-2.8455762967917857	LY6A	sat_mut	-2.8455762967917857	-2.8455762967917857
ENQRPFL	-3.6203330820612334	0	-3.6203330820612334	LY6A	sat_mut	-3.6203330820612334	-3.6203330820612334
ENRKPFI	-1.6240666592349895	0	-1.6240666592349895	LY6A	sat_mut	-1.6240666592349895	-1.6240666592349895
ENSKPFI	-3.7154202354193098	0	-3.7154202354193098	LY6A	sat_mut	-3.7154202354193098	-3.7154202354193098
ENSKPFL	-5.193120731456229	0	-5.193120731456229	LY6A	sat_mut	-5.193120731456229	-5.193120731456229
ENSRPFI	-3.299608865485282	0	-3.299608865485282	LY6A	sat_mut	-3.299608865485282	-3.299608865485282
ENSRPFL	-1.8990382871418496	0	-1.8990382871418496	LY6A	sat_mut	-1.8990382871418496	-1.8990382871418496
ENTKPFI	-2.7532909901244214	0	-2.7532909901244214	LY6A	sat_mut	-2.7532909901244214	-2.7532909901244214
ENTKPFL	-3.121044346250272	0	-3.121044346250272	LY6A	sat_mut	-3.121044346250272	-3.121044346250272
ENTRPFI	-2.9523730082682205	0	-2.9523730082682205	LY6A	sat_mut	-2.9523730082682205	-2.9523730082682205
ENTRPFL	2.297847270023468	0	2.297847270023468	LY6A	sat_mut	2.297847270023468	2.297847270023468
ENVKPFI	-3.032637373687112	0	-3.032637373687112	LY6A	sat_mut	-3.032637373687112	-3.032637373687112
ENVKPFL	-2.1349264556761267	0	-2.1349264556761267	LY6A	sat_mut	-2.1349264556761267	-2.1349264556761267
ENVRPFL	-1.0659368524518913	0	-1.0659368524518913	LY6A	sat_mut	-1.0659368524518913	-1.0659368524518913
ENYKPFI	-3.6725050423945937	0	-3.6725050423945937	LY6A	sat_mut	-3.6725050423945937	-3.6725050423945937
EPAKPFL	-1.3484774236264545	0	-1.3484774236264545	LY6A	sat_mut	-1.3484774236264545	-1.3484774236264545
EPARPFI	3.0768154774225627	0	3.0768154774225627	LY6A	sat_mut	3.0768154774225627	3.0768154774225627
EPARPFL	3.886002901710009	0	3.886002901710009	LY6A	sat_mut	3.886002901710009	3.886002901710009
EPDKPFL	-3.409457093175287	0	-3.409457093175287	LY6A	sat_mut	-3.409457093175287	-3.409457093175287
EPDRPFI	-1.0368703876842382	0	-1.0368703876842382	LY6A	sat_mut	-1.0368703876842382	-1.0368703876842382
EPGKPFI	-2.434689313745376	0	-2.434689313745376	LY6A	sat_mut	-2.434689313745376	-2.434689313745376
EPGKPFL	-7.237969920246131	0	-7.237969920246131	LY6A	sat_mut	-7.237969920246131	-7.237969920246131
EPGRPFI	-3.0208683238371865	0	-3.0208683238371865	LY6A	sat_mut	-3.0208683238371865	-3.0208683238371865
EPGRPFL	2.067989947356329	0	2.067989947356329	LY6A	sat_mut	2.067989947356329	2.067989947356329
EPHKPFI	-3.010693359439541	0	-3.010693359439541	LY6A	sat_mut	-3.010693359439541	-3.010693359439541
EPHKPFL	-0.1821587023407692	0	-0.1821587023407692	LY6A	sat_mut	-0.1821587023407692	-0.1821587023407692
EPHRPFI	3.788568504969356	0	3.788568504969356	LY6A	sat_mut	3.788568504969356	3.788568504969356
EPHRPFL	4.074340582311529	0	4.074340582311529	LY6A	sat_mut	4.074340582311529	4.074340582311529
EPKKPFI	-1.4000258962234655	0	-1.4000258962234655	LY6A	sat_mut	-1.4000258962234655	-1.4000258962234655
EPKKPFL	-0.5878682149008156	0	-0.5878682149008156	LY6A	sat_mut	-0.5878682149008156	-0.5878682149008156
EPKRPFI	1.3116965812329393	0	1.3116965812329393	LY6A	sat_mut	1.3116965812329393	1.3116965812329393
EPLKPFI	-2.9161996724953068	0	-2.9161996724953068	LY6A	sat_mut	-2.9161996724953068	-2.9161996724953068
EPMKPFI	-5.647918528625392	0	-5.647918528625392	LY6A	sat_mut	-5.647918528625392	-5.647918528625392
EPMKPFL	-2.175643511529428	0	-2.175643511529428	LY6A	sat_mut	-2.175643511529428	-2.175643511529428
EPNKPFI	-6.236114320885874	0	-6.236114320885874	LY6A	sat_mut	-6.236114320885874	-6.236114320885874
EPNKPFL	-2.07519894357457	0	-2.07519894357457	LY6A	sat_mut	-2.07519894357457	-2.07519894357457
EPNRPFI	-1.1685409716105948	0	-1.1685409716105948	LY6A	sat_mut	-1.1685409716105948	-1.1685409716105948
EPNRPFL	3.912064818639947	0	3.912064818639947	LY6A	sat_mut	3.912064818639947	3.912064818639947
EPPRPFL	-3.191188273449361	0	-3.191188273449361	LY6A	sat_mut	-3.191188273449361	-3.191188273449361
EPQKPFI	-4.555070187598141	0	-4.555070187598141	LY6A	sat_mut	-4.555070187598141	-4.555070187598141
EPQKPFL	-2.842608156410142	0	-2.842608156410142	LY6A	sat_mut	-2.842608156410142	-2.842608156410142
EPQRPFI	0.9536290704197632	0	0.9536290704197632	LY6A	sat_mut	0.9536290704197632	0.9536290704197632
EPQRPFL	3.894606206855397	0	3.894606206855397	LY6A	sat_mut	3.894606206855397	3.894606206855397
EPRKPFI	-2.9729641630495887	0	-2.9729641630495887	LY6A	sat_mut	-2.9729641630495887	-2.9729641630495887
EPRKPFL	-0.4900378499790576	0	-0.4900378499790576	LY6A	sat_mut	-0.4900378499790576	-0.4900378499790576
EPSKPFI	-2.9898639672022087	0	-2.9898639672022087	LY6A	sat_mut	-2.9898639672022087	-2.9898639672022087
EPSKPFL	0.514625728627509	0	0.514625728627509	LY6A	sat_mut	0.514625728627509	0.514625728627509
EPSRPFI	3.795003525837245	0	3.795003525837245	LY6A	sat_mut	3.795003525837245	3.795003525837245
EPSRPFL	4.03008087652994	0	4.03008087652994	LY6A	sat_mut	4.03008087652994	4.03008087652994
EPTKPFI	-2.8211688318308576	0	-2.8211688318308576	LY6A	sat_mut	-2.8211688318308576	-2.8211688318308576
EPTKPFL	1.66142050263836	0	1.66142050263836	LY6A	sat_mut	1.66142050263836	1.66142050263836
EPTRPFI	3.826025697341788	0	3.826025697341788	LY6A	sat_mut	3.826025697341788	3.826025697341788
EPTRPFL	3.837179883264062	0	3.837179883264062	LY6A	sat_mut	3.837179883264062	3.837179883264062
EPVKPFI	-4.994140947756043	0	-4.994140947756043	LY6A	sat_mut	-4.994140947756043	-4.994140947756043
EPVRPFL	4.099479904805728	0	4.099479904805728	LY6A	sat_mut	4.099479904805728	4.099479904805728
EQAKPFI	-3.843395342516078	0	-3.843395342516078	LY6A	sat_mut	-3.843395342516078	-3.843395342516078
EQAKPFL	-3.011840665346277	0	-3.011840665346277	LY6A	sat_mut	-3.011840665346277	-3.011840665346277
EQARPFI	-2.799262678463897	0	-2.799262678463897	LY6A	sat_mut	-2.799262678463897	-2.799262678463897
EQDKPFI	-3.7389525351288775	0	-3.7389525351288775	LY6A	sat_mut	-3.7389525351288775	-3.7389525351288775
EQDKPFL	-7.376762644044066	0	-7.376762644044066	LY6A	sat_mut	-7.376762644044066	-7.376762644044066
EQDRPFI	-3.675545031387701	0	-3.675545031387701	LY6A	sat_mut	-3.675545031387701	-3.675545031387701
EQEKPFI	-3.6345943589440215	0	-3.6345943589440215	LY6A	sat_mut	-3.6345943589440215	-3.6345943589440215
EQERPFI	-5.095562210291383	0	-5.095562210291383	LY6A	sat_mut	-5.095562210291383	-5.095562210291383
EQFKPFI	-2.4927212368913385	0	-2.4927212368913385	LY6A	sat_mut	-2.4927212368913385	-2.4927212368913385
EQGKPFI	-5.04787627687217	0	-5.04787627687217	LY6A	sat_mut	-5.04787627687217	-5.04787627687217
EQGKPFL	-4.013868046982251	0	-4.013868046982251	LY6A	sat_mut	-4.013868046982251	-4.013868046982251
EQGRPFI	-2.777826633340851	0	-2.777826633340851	LY6A	sat_mut	-2.777826633340851	-2.777826633340851
EQGRPFL	-1.5720552405340802	0	-1.5720552405340802	LY6A	sat_mut	-1.5720552405340802	-1.5720552405340802
EQHKPFI	-3.734742318801723	0	-3.734742318801723	LY6A	sat_mut	-3.734742318801723	-3.734742318801723
EQHRPFI	1.4928550959863904	0	1.4928550959863904	LY6A	sat_mut	1.4928550959863904	1.4928550959863904
EQHRPFL	3.8777762966002927	0	3.8777762966002927	LY6A	sat_mut	3.8777762966002927	3.8777762966002927
EQIKPFI	-5.075720784947022	0	-5.075720784947022	LY6A	sat_mut	-5.075720784947022	-5.075720784947022
EQKKPFI	0.1691229716670543	0	0.1691229716670543	LY6A	sat_mut	0.1691229716670543	0.1691229716670543
EQKKPFL	0.0141914582521139	0	0.0141914582521139	LY6A	sat_mut	0.0141914582521139	0.0141914582521139
EQLKPFI	-3.513768391565126	0	-3.513768391565126	LY6A	sat_mut	-3.513768391565126	-3.513768391565126
EQMKPFI	-4.829687049910577	0	-4.829687049910577	LY6A	sat_mut	-4.829687049910577	-4.829687049910577
EQMRPFI	-4.304904357808399	0	-4.304904357808399	LY6A	sat_mut	-4.304904357808399	-4.304904357808399
EQNKPFI	-4.173811937404759	0	-4.173811937404759	LY6A	sat_mut	-4.173811937404759	-4.173811937404759
EQNKPFL	-2.7013280609106185	0	-2.7013280609106185	LY6A	sat_mut	-2.7013280609106185	-2.7013280609106185
EQNRPFI	-3.19769546977695	0	-3.19769546977695	LY6A	sat_mut	-3.19769546977695	-3.19769546977695
EQNRPFL	2.0047651296420668	0	2.0047651296420668	LY6A	sat_mut	2.0047651296420668	2.0047651296420668
EQPKPFI	-4.206663327252839	0	-4.206663327252839	LY6A	sat_mut	-4.206663327252839	-4.206663327252839
EQPKPFL	-8.080914011070432	0	-8.080914011070432	LY6A	sat_mut	-8.080914011070432	-8.080914011070432
EQPRPFI	-7.571212045414516	0	-7.571212045414516	LY6A	sat_mut	-7.571212045414516	-7.571212045414516
EQQKPFI	-3.240725456397542	0	-3.240725456397542	LY6A	sat_mut	-3.240725456397542	-3.240725456397542
EQQKPFL	-5.838820946443609	0	-5.838820946443609	LY6A	sat_mut	-5.838820946443609	-5.838820946443609
EQQRPFI	-4.391304722256341	0	-4.391304722256341	LY6A	sat_mut	-4.391304722256341	-4.391304722256341
EQQRPFL	1.9958075091378464	0	1.9958075091378464	LY6A	sat_mut	1.9958075091378464	1.9958075091378464
EQRKPFI	-0.9787922138025338	0	-0.9787922138025338	LY6A	sat_mut	-0.9787922138025338	-0.9787922138025338
EQSKPFI	-3.1948831824644577	0	-3.1948831824644577	LY6A	sat_mut	-3.1948831824644577	-3.1948831824644577
EQSKPFL	-2.960980728330449	0	-2.960980728330449	LY6A	sat_mut	-2.960980728330449	-2.960980728330449
EQSRPFI	-1.4762213452902913	0	-1.4762213452902913	LY6A	sat_mut	-1.4762213452902913	-1.4762213452902913
EQTKPFI	-2.8865701144265423	0	-2.8865701144265423	LY6A	sat_mut	-2.8865701144265423	-2.8865701144265423
EQTKPFL	-2.197220124687605	0	-2.197220124687605	LY6A	sat_mut	-2.197220124687605	-2.197220124687605
EQTRPFI	-1.7654437901803126	0	-1.7654437901803126	LY6A	sat_mut	-1.7654437901803126	-1.7654437901803126
EQTRPFL	4.0560489977310175	0	4.0560489977310175	LY6A	sat_mut	4.0560489977310175	4.0560489977310175
EQVKPFI	-5.544067288679168	0	-5.544067288679168	LY6A	sat_mut	-5.544067288679168	-5.544067288679168
EQVRPFI	-2.6940594487374026	0	-2.6940594487374026	LY6A	sat_mut	-2.6940594487374026	-2.6940594487374026
EQYKPFI	-1.9432524487417493	0	-1.9432524487417493	LY6A	sat_mut	-1.9432524487417493	-1.9432524487417493
ERAKPFI	-3.951176039148789	0	-3.951176039148789	LY6A	sat_mut	-3.951176039148789	-3.951176039148789
ERAKPFL	2.13785921509489	0	2.13785921509489	LY6A	sat_mut	2.13785921509489	2.13785921509489
ERDKPFI	-3.4893209414011994	0	-3.4893209414011994	LY6A	sat_mut	-3.4893209414011994	-3.4893209414011994
ERDKPFL	-4.825329951686494	0	-4.825329951686494	LY6A	sat_mut	-4.825329951686494	-4.825329951686494
ERDRPFI	-2.7489568466944507	0	-2.7489568466944507	LY6A	sat_mut	-2.7489568466944507	-2.7489568466944507
ERDRPFL	3.8491617025942495	0	3.8491617025942495	LY6A	sat_mut	3.8491617025942495	3.8491617025942495
EREKPFI	-2.942242745262704	0	-2.942242745262704	LY6A	sat_mut	-2.942242745262704	-2.942242745262704
EREKPFL	-4.276277100119533	0	-4.276277100119533	LY6A	sat_mut	-4.276277100119533	-4.276277100119533
ERERPFI	-4.54690922478509	0	-4.54690922478509	LY6A	sat_mut	-4.54690922478509	-4.54690922478509
ERERPFL	3.8155387747661886	0	3.8155387747661886	LY6A	sat_mut	3.8155387747661886	3.8155387747661886
ERGKPFI	-2.969066103031239	0	-2.969066103031239	LY6A	sat_mut	-2.969066103031239	-2.969066103031239
ERIKPFI	-3.8396660682901023	0	-3.8396660682901023	LY6A	sat_mut	-3.8396660682901023	-3.8396660682901023
ERLKPFI	-1.7428701401140372	0	-1.7428701401140372	LY6A	sat_mut	-1.7428701401140372	-1.7428701401140372
ERMKPFI	-2.5591993410447	0	-2.5591993410447	LY6A	sat_mut	-2.5591993410447	-2.5591993410447
ERNKPFI	-3.589917445876466	0	-3.589917445876466	LY6A	sat_mut	-3.589917445876466	-3.589917445876466
ERNRPFI	-0.1905622405025458	0	-0.1905622405025458	LY6A	sat_mut	-0.1905622405025458	-0.1905622405025458
ERPKPFI	-4.562214903629666	0	-4.562214903629666	LY6A	sat_mut	-4.562214903629666	-4.562214903629666
ERPKPFL	-4.036241561032061	0	-4.036241561032061	LY6A	sat_mut	-4.036241561032061	-4.036241561032061
ERPRPFI	-3.842719366339854	0	-3.842719366339854	LY6A	sat_mut	-3.842719366339854	-3.842719366339854
ERPRPFL	-2.4123108043514097	0	-2.4123108043514097	LY6A	sat_mut	-2.4123108043514097	-2.4123108043514097
ERQKPFI	-2.138337271774118	0	-2.138337271774118	LY6A	sat_mut	-2.138337271774118	-2.138337271774118
ERSKPFI	-2.213121854634712	0	-2.213121854634712	LY6A	sat_mut	-2.213121854634712	-2.213121854634712
ERTKPFI	-3.2889511719558886	0	-3.2889511719558886	LY6A	sat_mut	-3.2889511719558886	-3.2889511719558886
ERTKPFL	2.855707079407624	0	2.855707079407624	LY6A	sat_mut	2.855707079407624	2.855707079407624
ERVKPFI	-3.840899522460307	0	-3.840899522460307	LY6A	sat_mut	-3.840899522460307	-3.840899522460307
ERVKPFL	-0.533386807389719	0	-0.533386807389719	LY6A	sat_mut	-0.533386807389719	-0.533386807389719
ESAKPFI	-3.7604084364949366	0	-3.7604084364949366	LY6A	sat_mut	-3.7604084364949366	-3.7604084364949366
ESAKPFL	-2.506998946905493	0	-2.506998946905493	LY6A	sat_mut	-2.506998946905493	-2.506998946905493
ESARPFI	-0.3554030886706591	0	-0.3554030886706591	LY6A	sat_mut	-0.3554030886706591	-0.3554030886706591
ESARPFL	4.05677867015656	0	4.05677867015656	LY6A	sat_mut	4.05677867015656	4.05677867015656
ESDKPFI	-6.515888641524018	0	-6.515888641524018	LY6A	sat_mut	-6.515888641524018	-6.515888641524018
ESDKPFL	-2.751728719143272	0	-2.751728719143272	LY6A	sat_mut	-2.751728719143272	-2.751728719143272
ESDRPFI	-3.936467683239085	0	-3.936467683239085	LY6A	sat_mut	-3.936467683239085	-3.936467683239085
ESDRPFL	-4.678427029036795	0	-4.678427029036795	LY6A	sat_mut	-4.678427029036795	-4.678427029036795
ESEKPFI	-4.891099536024194	0	-4.891099536024194	LY6A	sat_mut	-4.891099536024194	-4.891099536024194
ESEKPFL	-3.033102191802714	0	-3.033102191802714	LY6A	sat_mut	-3.033102191802714	-3.033102191802714
ESERPFI	-2.669218124126681	0	-2.669218124126681	LY6A	sat_mut	-2.669218124126681	-2.669218124126681
ESFKPFI	-5.055564210765997	0	-5.055564210765997	LY6A	sat_mut	-5.055564210765997	-5.055564210765997
ESFKPFL	-0.3396039950352514	0	-0.3396039950352514	LY6A	sat_mut	-0.3396039950352514	-0.3396039950352514
ESGKPFI	-4.714218996829754	0	-4.714218996829754	LY6A	sat_mut	-4.714218996829754	-4.714218996829754
ESGKPFL	-1.853174945301376	0	-1.853174945301376	LY6A	sat_mut	-1.853174945301376	-1.853174945301376
ESGRPFI	-2.1262731156369736	0	-2.1262731156369736	LY6A	sat_mut	-2.1262731156369736	-2.1262731156369736
ESGRPFL	-0.8786592724858007	0	-0.8786592724858007	LY6A	sat_mut	-0.8786592724858007	-0.8786592724858007
ESHKPFI	-3.3611581419827257	0	-3.3611581419827257	LY6A	sat_mut	-3.3611581419827257	-3.3611581419827257
ESHKPFL	0.5223158795640833	0	0.5223158795640833	LY6A	sat_mut	0.5223158795640833	0.5223158795640833
ESHRPFI	3.5673679297048637	0	3.5673679297048637	LY6A	sat_mut	3.5673679297048637	3.5673679297048637
ESHRPFL	3.985484384738579	0	3.985484384738579	LY6A	sat_mut	3.985484384738579	3.985484384738579
ESIKPFI	-1.883352440583149	0	-1.883352440583149	LY6A	sat_mut	-1.883352440583149	-1.883352440583149
ESKKPFI	-0.4350701432211572	0	-0.4350701432211572	LY6A	sat_mut	-0.4350701432211572	-0.4350701432211572
ESLKPFI	-2.8017902739222675	0	-2.8017902739222675	LY6A	sat_mut	-2.8017902739222675	-2.8017902739222675
ESLRPFI	2.369880570065227	0	2.369880570065227	LY6A	sat_mut	2.369880570065227	2.369880570065227
ESMKPFI	-3.2566516004550405	0	-3.2566516004550405	LY6A	sat_mut	-3.2566516004550405	-3.2566516004550405
ESMKPFL	-4.66430661520193	0	-4.66430661520193	LY6A	sat_mut	-4.66430661520193	-4.66430661520193
ESMRPFI	-0.5962746897465386	0	-0.5962746897465386	LY6A	sat_mut	-0.5962746897465386	-0.5962746897465386
ESNKPFI	-4.406003211767145	0	-4.406003211767145	LY6A	sat_mut	-4.406003211767145	-4.406003211767145
ESNKPFL	-4.579491695648039	0	-4.579491695648039	LY6A	sat_mut	-4.579491695648039	-4.579491695648039
ESNRPFI	-3.076474596446579	0	-3.076474596446579	LY6A	sat_mut	-3.076474596446579	-3.076474596446579
ESNRPFL	3.0596055139841853	0	3.0596055139841853	LY6A	sat_mut	3.0596055139841853	3.0596055139841853
ESPKPFI	-3.401477336599729	0	-3.401477336599729	LY6A	sat_mut	-3.401477336599729	-3.401477336599729
ESPKPFL	-3.6799281758038846	0	-3.6799281758038846	LY6A	sat_mut	-3.6799281758038846	-3.6799281758038846
ESPRPFI	-6.357070547638829	0	-6.357070547638829	LY6A	sat_mut	-6.357070547638829	-6.357070547638829
ESQKPFI	-4.018375509614203	0	-4.018375509614203	LY6A	sat_mut	-4.018375509614203	-4.018375509614203
ESQKPFL	-2.795832073345375	0	-2.795832073345375	LY6A	sat_mut	-2.795832073345375	-2.795832073345375
ESQRPFI	-2.133883714901707	0	-2.133883714901707	LY6A	sat_mut	-2.133883714901707	-2.133883714901707
ESQRPFL	3.0973780504555144	0	3.0973780504555144	LY6A	sat_mut	3.0973780504555144	3.0973780504555144
ESRKPFI	-1.8245655498285656	0	-1.8245655498285656	LY6A	sat_mut	-1.8245655498285656	-1.8245655498285656
ESSKPFI	-3.818454996184665	0	-3.818454996184665	LY6A	sat_mut	-3.818454996184665	-3.818454996184665
ESSKPFL	-2.629724007985387	0	-2.629724007985387	LY6A	sat_mut	-2.629724007985387	-2.629724007985387
ESSRPFI	0.5409499241950435	0	0.5409499241950435	LY6A	sat_mut	0.5409499241950435	0.5409499241950435
ESSRPFL	3.865632851367679	0	3.865632851367679	LY6A	sat_mut	3.865632851367679	3.865632851367679
ESTKPFI	-2.839424410730359	0	-2.839424410730359	LY6A	sat_mut	-2.839424410730359	-2.839424410730359
ESTKPFL	-0.8675097623097102	0	-0.8675097623097102	LY6A	sat_mut	-0.8675097623097102	-0.8675097623097102
ESTRPFI	3.059643935252235	0	3.059643935252235	LY6A	sat_mut	3.059643935252235	3.059643935252235
ESTRPFL	3.833298164213476	0	3.833298164213476	LY6A	sat_mut	3.833298164213476	3.833298164213476
ESVKPFI	-3.388009947369814	0	-3.388009947369814	LY6A	sat_mut	-3.388009947369814	-3.388009947369814
ESVRPFI	-1.201150261333222	0	-1.201150261333222	LY6A	sat_mut	-1.201150261333222	-1.201150261333222
ESYKPFI	-4.687003272047818	0	-4.687003272047818	LY6A	sat_mut	-4.687003272047818	-4.687003272047818
ESYKPFL	0.5233347457657086	0	0.5233347457657086	LY6A	sat_mut	0.5233347457657086	0.5233347457657086
ETAKPFI	-3.93474487684021	0	-3.93474487684021	LY6A	sat_mut	-3.93474487684021	-3.93474487684021
ETAKPFL	-1.0918238376437466	0	-1.0918238376437466	LY6A	sat_mut	-1.0918238376437466	-1.0918238376437466
ETARPFI	0.7254144792482166	0	0.7254144792482166	LY6A	sat_mut	0.7254144792482166	0.7254144792482166
ETARPFL	3.915053301837754	0	3.915053301837754	LY6A	sat_mut	3.915053301837754	3.915053301837754
ETDKPFI	-5.24705009082607	0	-5.24705009082607	LY6A	sat_mut	-5.24705009082607	-5.24705009082607
ETDKPFL	-3.833795267744813	0	-3.833795267744813	LY6A	sat_mut	-3.833795267744813	-3.833795267744813
ETDRPFI	-3.913493064961188	0	-3.913493064961188	LY6A	sat_mut	-3.913493064961188	-3.913493064961188
ETEKPFI	-5.080283114675142	0	-5.080283114675142	LY6A	sat_mut	-5.080283114675142	-5.080283114675142
ETERPFI	-3.140406823237152	0	-3.140406823237152	LY6A	sat_mut	-3.140406823237152	-3.140406823237152
ETFKPFI	-2.8418544724737425	0	-2.8418544724737425	LY6A	sat_mut	-2.8418544724737425	-2.8418544724737425
ETGKPFI	-4.056715406542766	0	-4.056715406542766	LY6A	sat_mut	-4.056715406542766	-4.056715406542766
ETGKPFL	-3.73555006881938	0	-3.73555006881938	LY6A	sat_mut	-3.73555006881938	-3.73555006881938
ETGRPFI	-3.5866844891244725	0	-3.5866844891244725	LY6A	sat_mut	-3.5866844891244725	-3.5866844891244725
ETGRPFL	3.208561847378114	0	3.208561847378114	LY6A	sat_mut	3.208561847378114	3.208561847378114
ETHKPFI	-2.801226746740288	0	-2.801226746740288	LY6A	sat_mut	-2.801226746740288	-2.801226746740288
ETHKPFL	2.903261959278322	0	2.903261959278322	LY6A	sat_mut	2.903261959278322	2.903261959278322
ETHRPFI	3.846062374707883	0	3.846062374707883	LY6A	sat_mut	3.846062374707883	3.846062374707883
ETHRPFL	4.149434504399769	0	4.149434504399769	LY6A	sat_mut	4.149434504399769	4.149434504399769
ETIKPFI	-3.6848425243431295	0	-3.6848425243431295	LY6A	sat_mut	-3.6848425243431295	-3.6848425243431295
ETKKPFI	-0.3557016413983048	0	-0.3557016413983048	LY6A	sat_mut	-0.3557016413983048	-0.3557016413983048
ETKKPFL	-1.6434561292663317	0	-1.6434561292663317	LY6A	sat_mut	-1.6434561292663317	-1.6434561292663317
ETLKPFI	-2.23984966633882	0	-2.23984966633882	LY6A	sat_mut	-2.23984966633882	-2.23984966633882
ETMKPFI	-3.5502740625464697	0	-3.5502740625464697	LY6A	sat_mut	-3.5502740625464697	-3.5502740625464697
ETMKPFL	-1.0296201357498969	0	-1.0296201357498969	LY6A	sat_mut	-1.0296201357498969	-1.0296201357498969
ETNKPFI	-3.916456511413791	0	-3.916456511413791	LY6A	sat_mut	-3.916456511413791	-3.916456511413791
ETNKPFL	-1.3608329312528016	0	-1.3608329312528016	LY6A	sat_mut	-1.3608329312528016	-1.3608329312528016
ETNRPFI	-0.0997026478097724	0	-0.0997026478097724	LY6A	sat_mut	-0.0997026478097724	-0.0997026478097724
ETNRPFL	4.03984975032417	0	4.03984975032417	LY6A	sat_mut	4.03984975032417	4.03984975032417
ETPKPFI	-4.592515804516833	0	-4.592515804516833	LY6A	sat_mut	-4.592515804516833	-4.592515804516833
ETPRPFI	-9.22576144921582	0	-9.22576144921582	LY6A	sat_mut	-9.22576144921582	-9.22576144921582
ETQKPFI	-4.351135674009004	0	-4.351135674009004	LY6A	sat_mut	-4.351135674009004	-4.351135674009004
ETQKPFL	-1.927109845198065	0	-1.927109845198065	LY6A	sat_mut	-1.927109845198065	-1.927109845198065
ETQRPFI	-1.6794039964909306	0	-1.6794039964909306	LY6A	sat_mut	-1.6794039964909306	-1.6794039964909306
ETQRPFL	3.621891080697529	0	3.621891080697529	LY6A	sat_mut	3.621891080697529	3.621891080697529
ETRKPFI	-2.8887460279664343	0	-2.8887460279664343	LY6A	sat_mut	-2.8887460279664343	-2.8887460279664343
ETSKPFI	-4.144021043322379	0	-4.144021043322379	LY6A	sat_mut	-4.144021043322379	-4.144021043322379
ETSKPFL	0.2696610112847074	0	0.2696610112847074	LY6A	sat_mut	0.2696610112847074	0.2696610112847074
ETSRPFI	2.9413660239528623	0	2.9413660239528623	LY6A	sat_mut	2.9413660239528623	2.9413660239528623
ETTKPFI	-3.359654044498979	0	-3.359654044498979	LY6A	sat_mut	-3.359654044498979	-3.359654044498979
ETTKPFL	1.4704283798610058	0	1.4704283798610058	LY6A	sat_mut	1.4704283798610058	1.4704283798610058
ETTRPFI	3.595751850439348	0	3.595751850439348	LY6A	sat_mut	3.595751850439348	3.595751850439348
ETVKPFI	-3.5574886234950625	0	-3.5574886234950625	LY6A	sat_mut	-3.5574886234950625	-3.5574886234950625
ETVKPFL	-2.746203706693005	0	-2.746203706693005	LY6A	sat_mut	-2.746203706693005	-2.746203706693005
ETYKPFI	-1.630243093935947	0	-1.630243093935947	LY6A	sat_mut	-1.630243093935947	-1.630243093935947
EVAKPFI	-3.559874192342905	0	-3.559874192342905	LY6A	sat_mut	-3.559874192342905	-3.559874192342905
EVAKPFL	0.1515719522484477	0	0.1515719522484477	LY6A	sat_mut	0.1515719522484477	0.1515719522484477
EVARPFL	4.208662873625679	0	4.208662873625679	LY6A	sat_mut	4.208662873625679	4.208662873625679
EVDKPFI	-5.37977255403877	0	-5.37977255403877	LY6A	sat_mut	-5.37977255403877	-5.37977255403877
EVEKPFI	-9.63444428921727	0	-9.63444428921727	LY6A	sat_mut	-9.63444428921727	-9.63444428921727
EVGKPFI	-4.270195411344777	0	-4.270195411344777	LY6A	sat_mut	-4.270195411344777	-4.270195411344777
EVGKPFL	-3.306678651063842	0	-3.306678651063842	LY6A	sat_mut	-3.306678651063842	-3.306678651063842
EVGRPFI	-1.8262777339629384	0	-1.8262777339629384	LY6A	sat_mut	-1.8262777339629384	-1.8262777339629384
EVHKPFI	-4.633491701437338	0	-4.633491701437338	LY6A	sat_mut	-4.633491701437338	-4.633491701437338
EVHKPFL	3.5256945489998763	0	3.5256945489998763	LY6A	sat_mut	3.5256945489998763	3.5256945489998763
EVHRPFI	3.782333544369479	0	3.782333544369479	LY6A	sat_mut	3.782333544369479	3.782333544369479
EVHRPFL	4.082046639844384	0	4.082046639844384	LY6A	sat_mut	4.082046639844384	4.082046639844384
EVIKPFI	-3.037639444535467	0	-3.037639444535467	LY6A	sat_mut	-3.037639444535467	-3.037639444535467
EVKKPFI	0.7384847466846824	0	0.7384847466846824	LY6A	sat_mut	0.7384847466846824	0.7384847466846824
EVKKPFL	0.5157811065275228	0	0.5157811065275228	LY6A	sat_mut	0.5157811065275228	0.5157811065275228
EVLKPFI	-3.587533142594248	0	-3.587533142594248	LY6A	sat_mut	-3.587533142594248	-3.587533142594248
EVMKPFI	-3.5156788658735003	0	-3.5156788658735003	LY6A	sat_mut	-3.5156788658735003	-3.5156788658735003
EVNKPFI	-4.586982556459094	0	-4.586982556459094	LY6A	sat_mut	-4.586982556459094	-4.586982556459094
EVNKPFL	0.5765994325108649	0	0.5765994325108649	LY6A	sat_mut	0.5765994325108649	0.5765994325108649
EVNRPFI	1.8816833087250429	0	1.8816833087250429	LY6A	sat_mut	1.8816833087250429	1.8816833087250429
EVNRPFL	4.012216941991044	0	4.012216941991044	LY6A	sat_mut	4.012216941991044	4.012216941991044
EVPKPFI	-6.045835919834665	0	-6.045835919834665	LY6A	sat_mut	-6.045835919834665	-6.045835919834665
EVPKPFL	-3.2422606618089733	0	-3.2422606618089733	LY6A	sat_mut	-3.2422606618089733	-3.2422606618089733
EVQKPFI	-3.6462450663609673	0	-3.6462450663609673	LY6A	sat_mut	-3.6462450663609673	-3.6462450663609673
EVQRPFI	-2.8025730874999573	0	-2.8025730874999573	LY6A	sat_mut	-2.8025730874999573	-2.8025730874999573
EVRKPFI	-1.1956512406661506	0	-1.1956512406661506	LY6A	sat_mut	-1.1956512406661506	-1.1956512406661506
EVSKPFI	-3.983402851365877	0	-3.983402851365877	LY6A	sat_mut	-3.983402851365877	-3.983402851365877
EVSKPFL	2.6425915838825955	0	2.6425915838825955	LY6A	sat_mut	2.6425915838825955	2.6425915838825955
EVSRPFI	3.198022982177018	0	3.198022982177018	LY6A	sat_mut	3.198022982177018	3.198022982177018
EVTKPFI	-2.707900715232879	0	-2.707900715232879	LY6A	sat_mut	-2.707900715232879	-2.707900715232879
EVTRPFI	3.959654010557994	0	3.959654010557994	LY6A	sat_mut	3.959654010557994	3.959654010557994
EVTRPFL	4.201857311123946	0	4.201857311123946	LY6A	sat_mut	4.201857311123946	4.201857311123946
EVVKPFI	-4.733153613209424	0	-4.733153613209424	LY6A	sat_mut	-4.733153613209424	-4.733153613209424
EWDKPFI	-2.0287313586967546	0	-2.0287313586967546	LY6A	sat_mut	-2.0287313586967546	-2.0287313586967546
EWEKPFI	-1.5270393075154165	0	-1.5270393075154165	LY6A	sat_mut	-1.5270393075154165	-1.5270393075154165
EWQKPFI	1.0083998579295324	0	1.0083998579295324	LY6A	sat_mut	1.0083998579295324	1.0083998579295324
EYAKPFI	-1.886613041657688	0	-1.886613041657688	LY6A	sat_mut	-1.886613041657688	-1.886613041657688
EYGKPFI	-4.241042750689515	0	-4.241042750689515	LY6A	sat_mut	-4.241042750689515	-4.241042750689515
EYHKPFI	2.582979187819766	0	2.582979187819766	LY6A	sat_mut	2.582979187819766	2.582979187819766
EYMKPFI	-0.0802173545709175	0	-0.0802173545709175	LY6A	sat_mut	-0.0802173545709175	-0.0802173545709175
EYNKPFI	-1.8690206328302448	0	-1.8690206328302448	LY6A	sat_mut	-1.8690206328302448	-1.8690206328302448
EYNKPFL	1.817994219832376	0	1.817994219832376	LY6A	sat_mut	1.817994219832376	1.817994219832376
EYQKPFI	-2.816725165164045	0	-2.816725165164045	LY6A	sat_mut	-2.816725165164045	-2.816725165164045
EYQKPFL	0.3570544106652992	0	0.3570544106652992	LY6A	sat_mut	0.3570544106652992	0.3570544106652992
EYSKPFI	-0.563600227079899	0	-0.563600227079899	LY6A	sat_mut	-0.563600227079899	-0.563600227079899
EYSKPFL	3.025303802162393	0	3.025303802162393	LY6A	sat_mut	3.025303802162393	3.025303802162393
EYTKPFI	1.9918449007491228	0	1.9918449007491228	LY6A	sat_mut	1.9918449007491228	1.9918449007491228
EYTKPFL	4.027526149244627	0	4.027526149244627	LY6A	sat_mut	4.027526149244627	4.027526149244627
EYVKPFI	-3.6540990639831383	0	-3.6540990639831383	LY6A	sat_mut	-3.6540990639831383	-3.6540990639831383
FAAKPFI	2.7976810962027687	0	2.7976810962027687	LY6A	sat_mut	2.7976810962027687	2.7976810962027687
FADKPFI	-2.417516901682616	0	-2.417516901682616	LY6A	sat_mut	-2.417516901682616	-2.417516901682616
FADKPFL	1.561362220309449	0	1.561362220309449	LY6A	sat_mut	1.561362220309449	1.561362220309449
FADRPFI	4.003415538842192	0	4.003415538842192	LY6A	sat_mut	4.003415538842192	4.003415538842192
FAEKPFI	-2.1167170620906264	0	-2.1167170620906264	LY6A	sat_mut	-2.1167170620906264	-2.1167170620906264
FAEKPFL	2.363994462054612	0	2.363994462054612	LY6A	sat_mut	2.363994462054612	2.363994462054612
FAERPFI	4.154650654127822	0	4.154650654127822	LY6A	sat_mut	4.154650654127822	4.154650654127822
FAGKPFI	-3.5330871576278398	0	-3.5330871576278398	LY6A	sat_mut	-3.5330871576278398	-3.5330871576278398
FAGKPFL	1.2085130793849022	0	1.2085130793849022	LY6A	sat_mut	1.2085130793849022	1.2085130793849022
FAMKPFI	-1.2450748224515014	0	-1.2450748224515014	LY6A	sat_mut	-1.2450748224515014	-1.2450748224515014
FANKPFI	-0.0627585164193271	0	-0.0627585164193271	LY6A	sat_mut	-0.0627585164193271	-0.0627585164193271
FANKPFL	1.7202156386252727	0	1.7202156386252727	LY6A	sat_mut	1.7202156386252727	1.7202156386252727
FAPKPFI	-4.550484167777407	0	-4.550484167777407	LY6A	sat_mut	-4.550484167777407	-4.550484167777407
FAQKPFI	2.731992189311309	0	2.731992189311309	LY6A	sat_mut	2.731992189311309	2.731992189311309
FASKPFI	2.635185142327644	0	2.635185142327644	LY6A	sat_mut	2.635185142327644	2.635185142327644
FATKPFI	3.5062376482255684	0	3.5062376482255684	LY6A	sat_mut	3.5062376482255684	3.5062376482255684
FDAKPFI	-3.877539504286998	0	-3.877539504286998	LY6A	sat_mut	-3.877539504286998	-3.877539504286998
FDAKPFL	-1.6768278231969267	0	-1.6768278231969267	LY6A	sat_mut	-1.6768278231969267	-1.6768278231969267
FDARPFI	-0.1279443298730481	0	-0.1279443298730481	LY6A	sat_mut	-0.1279443298730481	-0.1279443298730481
FDDKPFI	-3.048313041122088	0	-3.048313041122088	LY6A	sat_mut	-3.048313041122088	-3.048313041122088
FDDKPFL	-2.741452781272251	0	-2.741452781272251	LY6A	sat_mut	-2.741452781272251	-2.741452781272251
FDEKPFI	-4.425183186134831	0	-4.425183186134831	LY6A	sat_mut	-4.425183186134831	-4.425183186134831
FDEKPFL	-3.5275030217922536	0	-3.5275030217922536	LY6A	sat_mut	-3.5275030217922536	-3.5275030217922536
FDERPFI	-5.192899306264113	0	-5.192899306264113	LY6A	sat_mut	-5.192899306264113	-5.192899306264113
FDERPFL	-1.0600745502929774	0	-1.0600745502929774	LY6A	sat_mut	-1.0600745502929774	-1.0600745502929774
FDGKPFI	-4.855603090851259	0	-4.855603090851259	LY6A	sat_mut	-4.855603090851259	-4.855603090851259
FDGKPFL	-2.825095245841794	0	-2.825095245841794	LY6A	sat_mut	-2.825095245841794	-2.825095245841794
FDGRPFI	-1.94149688470681	0	-1.94149688470681	LY6A	sat_mut	-1.94149688470681	-1.94149688470681
FDGRPFL	4.001587949186954	0	4.001587949186954	LY6A	sat_mut	4.001587949186954	4.001587949186954
FDHKPFI	-3.640316374633593	0	-3.640316374633593	LY6A	sat_mut	-3.640316374633593	-3.640316374633593
FDHRPFI	-1.5296708926925346	0	-1.5296708926925346	LY6A	sat_mut	-1.5296708926925346	-1.5296708926925346
FDIKPFI	-3.2318665521214727	0	-3.2318665521214727	LY6A	sat_mut	-3.2318665521214727	-3.2318665521214727
FDKKPFI	-2.825196518471272	0	-2.825196518471272	LY6A	sat_mut	-2.825196518471272	-2.825196518471272
FDKRPFI	-0.9047858688734196	0	-0.9047858688734196	LY6A	sat_mut	-0.9047858688734196	-0.9047858688734196
FDLKPFI	-2.285767815142952	0	-2.285767815142952	LY6A	sat_mut	-2.285767815142952	-2.285767815142952
FDMKPFI	-2.836134663662844	0	-2.836134663662844	LY6A	sat_mut	-2.836134663662844	-2.836134663662844
FDNKPFI	-5.0270535351020005	0	-5.0270535351020005	LY6A	sat_mut	-5.0270535351020005	-5.0270535351020005
FDNKPFL	-4.325538261380684	0	-4.325538261380684	LY6A	sat_mut	-4.325538261380684	-4.325538261380684
FDNRPFI	-3.2337810496988397	0	-3.2337810496988397	LY6A	sat_mut	-3.2337810496988397	-3.2337810496988397
FDNRPFL	0.8863250437597564	0	0.8863250437597564	LY6A	sat_mut	0.8863250437597564	0.8863250437597564
FDPKPFI	-5.0772071752712895	0	-5.0772071752712895	LY6A	sat_mut	-5.0772071752712895	-5.0772071752712895
FDPKPFL	-2.403479153096678	0	-2.403479153096678	LY6A	sat_mut	-2.403479153096678	-2.403479153096678
FDQKPFI	-4.346518146275637	0	-4.346518146275637	LY6A	sat_mut	-4.346518146275637	-4.346518146275637
FDQKPFL	-2.065293048098636	0	-2.065293048098636	LY6A	sat_mut	-2.065293048098636	-2.065293048098636
FDQRPFI	0.2610393017911036	0	0.2610393017911036	LY6A	sat_mut	0.2610393017911036	0.2610393017911036
FDQRPFL	3.868438862208913	0	3.868438862208913	LY6A	sat_mut	3.868438862208913	3.868438862208913
FDRKPFI	-0.6918667107752926	0	-0.6918667107752926	LY6A	sat_mut	-0.6918667107752926	-0.6918667107752926
FDSKPFI	-3.454890005708092	0	-3.454890005708092	LY6A	sat_mut	-3.454890005708092	-3.454890005708092
FDSKPFL	-1.9218682114941656	0	-1.9218682114941656	LY6A	sat_mut	-1.9218682114941656	-1.9218682114941656
FDSRPFI	-0.947852234754985	0	-0.947852234754985	LY6A	sat_mut	-0.947852234754985	-0.947852234754985
FDTKPFI	-3.924151235700227	0	-3.924151235700227	LY6A	sat_mut	-3.924151235700227	-3.924151235700227
FDTKPFL	3.079649458164478	0	3.079649458164478	LY6A	sat_mut	3.079649458164478	3.079649458164478
FDTRPFI	3.126376074997842	0	3.126376074997842	LY6A	sat_mut	3.126376074997842	3.126376074997842
[truncated: 5,752 more rows]
