# Supplementary material for: Targeting AAV vectors to the central nervous system by engineering capsid–receptor interactions that enable crossing of the blood–brain barrier
Source: PLoS Biol. 2023 Jul 19;21(7):e3002112. doi: 10.1371/journal.pbio.3002112 (PMC10355383; doi:10.1371/journal.pbio.3002112)
Supplement: S19 Data — (CSV) [file pbio.3002112.s034.csv]

AA	combo_trans_Brain_log2enr_x	umap_cluster	combo_trans_Brain_log2enr_x_calibrated	plot	series_in_plot	value	value_calibrated
AAAKPFI	-4.758562576951033	0	-4.758562576951033	Brain Transduction (LY6A)	sat_mut	-4.758562576951033	-4.758562576951033
AAAKPFL	0.7365924625629955	0	0.7365924625629955	Brain Transduction (LY6A)	sat_mut	0.7365924625629955	0.7365924625629955
AADKPFI	-3.1020908062827077	0	-3.1020908062827077	Brain Transduction (LY6A)	sat_mut	-3.1020908062827077	-3.1020908062827077
AADKPFL	-0.6872742790844754	0	-0.6872742790844754	Brain Transduction (LY6A)	sat_mut	-0.6872742790844754	-0.6872742790844754
AADRPFI	-1.134441853665517	0	-1.134441853665517	Brain Transduction (LY6A)	sat_mut	-1.134441853665517	-1.134441853665517
AADRPFL	1.5331755048170628	0	1.5331755048170628	Brain Transduction (LY6A)	sat_mut	1.5331755048170628	1.5331755048170628
AAEKPFI	-3.813002590273648	0	-3.813002590273648	Brain Transduction (LY6A)	sat_mut	-3.813002590273648	-3.813002590273648
AAERPFI	-1.8583090764891776	0	-1.8583090764891776	Brain Transduction (LY6A)	sat_mut	-1.8583090764891776	-1.8583090764891776
AAERPFL	-0.2456006127312086	0	-0.2456006127312086	Brain Transduction (LY6A)	sat_mut	-0.2456006127312086	-0.2456006127312086
AAGKPFI	-3.293750829271278	0	-3.293750829271278	Brain Transduction (LY6A)	sat_mut	-3.293750829271278	-3.293750829271278
AAGKPFL	-1.3493343527988233	0	-1.3493343527988233	Brain Transduction (LY6A)	sat_mut	-1.3493343527988233	-1.3493343527988233
AAGRPFI	-2.420817432152959	0	-2.420817432152959	Brain Transduction (LY6A)	sat_mut	-2.420817432152959	-2.420817432152959
AAHKPFI	-2.542506806292788	0	-2.542506806292788	Brain Transduction (LY6A)	sat_mut	-2.542506806292788	-2.542506806292788
AAMKPFI	-8.071498182327352	0	-8.071498182327352	Brain Transduction (LY6A)	sat_mut	-8.071498182327352	-8.071498182327352
AAMKPFL	-1.7606222800119813	0	-1.7606222800119813	Brain Transduction (LY6A)	sat_mut	-1.7606222800119813	-1.7606222800119813
AANKPFI	-9.002668539672268	0	-9.002668539672268	Brain Transduction (LY6A)	sat_mut	-9.002668539672268	-9.002668539672268
AANKPFL	-1.7323707402172384	0	-1.7323707402172384	Brain Transduction (LY6A)	sat_mut	-1.7323707402172384	-1.7323707402172384
AANRPFI	-2.9022235521628184	0	-2.9022235521628184	Brain Transduction (LY6A)	sat_mut	-2.9022235521628184	-2.9022235521628184
AAPKPFI	-0.3392086564034913	0	-0.3392086564034913	Brain Transduction (LY6A)	sat_mut	-0.3392086564034913	-0.3392086564034913
AAPKPFL	-4.220522257272516	0	-4.220522257272516	Brain Transduction (LY6A)	sat_mut	-4.220522257272516	-4.220522257272516
AAQKPFI	-3.5632488310565136	0	-3.5632488310565136	Brain Transduction (LY6A)	sat_mut	-3.5632488310565136	-3.5632488310565136
AAQKPFL	-0.960279966876458	0	-0.960279966876458	Brain Transduction (LY6A)	sat_mut	-0.960279966876458	-0.960279966876458
AASKPFI	-7.274113282019882	0	-7.274113282019882	Brain Transduction (LY6A)	sat_mut	-7.274113282019882	-7.274113282019882
AASKPFL	0.7638347473096476	0	0.7638347473096476	Brain Transduction (LY6A)	sat_mut	0.7638347473096476	0.7638347473096476
AASRPFI	-1.4365535385539945	0	-1.4365535385539945	Brain Transduction (LY6A)	sat_mut	-1.4365535385539945	-1.4365535385539945
AATKPFI	-4.566915403810229	0	-4.566915403810229	Brain Transduction (LY6A)	sat_mut	-4.566915403810229	-4.566915403810229
AATKPFL	1.28460122609057	0	1.28460122609057	Brain Transduction (LY6A)	sat_mut	1.28460122609057	1.28460122609057
AAVKPFI	-5.930530546209797	0	-5.930530546209797	Brain Transduction (LY6A)	sat_mut	-5.930530546209797	-5.930530546209797
ADAKPFI	-3.1435588647481554	0	-3.1435588647481554	Brain Transduction (LY6A)	sat_mut	-3.1435588647481554	-3.1435588647481554
ADAKPFL	-8.312045148099548	0	-8.312045148099548	Brain Transduction (LY6A)	sat_mut	-8.312045148099548	-8.312045148099548
ADARPFI	0.6614895994683976	0	0.6614895994683976	Brain Transduction (LY6A)	sat_mut	0.6614895994683976	0.6614895994683976
ADARPFL	-9.38265367679623	0	-9.38265367679623	Brain Transduction (LY6A)	sat_mut	-9.38265367679623	-9.38265367679623
ADDKPFI	-9.365674510894582	0	-9.365674510894582	Brain Transduction (LY6A)	sat_mut	-9.365674510894582	-9.365674510894582
ADDKPFL	-8.898900383043946	0	-8.898900383043946	Brain Transduction (LY6A)	sat_mut	-8.898900383043946	-8.898900383043946
ADDRPFI	-9.960766197215348	0	-9.960766197215348	Brain Transduction (LY6A)	sat_mut	-9.960766197215348	-9.960766197215348
ADDRPFL	-8.944892036294462	0	-8.944892036294462	Brain Transduction (LY6A)	sat_mut	-8.944892036294462	-8.944892036294462
ADEKPFI	-3.921645890745349	0	-3.921645890745349	Brain Transduction (LY6A)	sat_mut	-3.921645890745349	-3.921645890745349
ADEKPFL	-11.541098117272318	0	-11.541098117272318	Brain Transduction (LY6A)	sat_mut	-11.541098117272318	-11.541098117272318
ADERPFI	-9.65763626523827	0	-9.65763626523827	Brain Transduction (LY6A)	sat_mut	-9.65763626523827	-9.65763626523827
ADERPFL	-10.6659436235329	0	-10.6659436235329	Brain Transduction (LY6A)	sat_mut	-10.6659436235329	-10.6659436235329
ADFKPFI	-8.653668471256312	0	-8.653668471256312	Brain Transduction (LY6A)	sat_mut	-8.653668471256312	-8.653668471256312
ADFKPFL	-9.99520671575534	0	-9.99520671575534	Brain Transduction (LY6A)	sat_mut	-9.99520671575534	-9.99520671575534
ADGKPFI	-4.144333338413212	0	-4.144333338413212	Brain Transduction (LY6A)	sat_mut	-4.144333338413212	-4.144333338413212
ADGKPFL	-9.722120984558742	0	-9.722120984558742	Brain Transduction (LY6A)	sat_mut	-9.722120984558742	-9.722120984558742
ADGRPFI	-0.7017661174032561	0	-0.7017661174032561	Brain Transduction (LY6A)	sat_mut	-0.7017661174032561	-0.7017661174032561
ADGRPFL	-9.380678069981272	0	-9.380678069981272	Brain Transduction (LY6A)	sat_mut	-9.380678069981272	-9.380678069981272
ADHKPFI	-4.336448991089431	0	-4.336448991089431	Brain Transduction (LY6A)	sat_mut	-4.336448991089431	-4.336448991089431
ADHKPFL	-2.197973564185071	0	-2.197973564185071	Brain Transduction (LY6A)	sat_mut	-2.197973564185071	-2.197973564185071
ADHRPFI	-4.313909178330007	0	-4.313909178330007	Brain Transduction (LY6A)	sat_mut	-4.313909178330007	-4.313909178330007
ADHRPFL	-8.817592271863113	0	-8.817592271863113	Brain Transduction (LY6A)	sat_mut	-8.817592271863113	-8.817592271863113
ADIKPFI	-2.044499218945089	0	-2.044499218945089	Brain Transduction (LY6A)	sat_mut	-2.044499218945089	-2.044499218945089
ADKKPFI	-7.793255588393332	0	-7.793255588393332	Brain Transduction (LY6A)	sat_mut	-7.793255588393332	-7.793255588393332
ADLKPFI	-9.23351850665634	0	-9.23351850665634	Brain Transduction (LY6A)	sat_mut	-9.23351850665634	-9.23351850665634
ADLKPFL	0.8145013708519009	0	0.8145013708519009	Brain Transduction (LY6A)	sat_mut	0.8145013708519009	0.8145013708519009
ADLRPFI	-8.677182189553458	0	-8.677182189553458	Brain Transduction (LY6A)	sat_mut	-8.677182189553458	-8.677182189553458
ADMKPFI	-4.509414947089009	0	-4.509414947089009	Brain Transduction (LY6A)	sat_mut	-4.509414947089009	-4.509414947089009
ADMKPFL	-2.577181600792577	0	-2.577181600792577	Brain Transduction (LY6A)	sat_mut	-2.577181600792577	-2.577181600792577
ADMRPFI	-9.721403975085638	0	-9.721403975085638	Brain Transduction (LY6A)	sat_mut	-9.721403975085638	-9.721403975085638
ADMRPFL	-1.3932328863776269	0	-1.3932328863776269	Brain Transduction (LY6A)	sat_mut	-1.3932328863776269	-1.3932328863776269
ADNKPFI	-4.71966633933319	0	-4.71966633933319	Brain Transduction (LY6A)	sat_mut	-4.71966633933319	-4.71966633933319
ADNKPFL	-8.858873362618455	0	-8.858873362618455	Brain Transduction (LY6A)	sat_mut	-8.858873362618455	-8.858873362618455
ADNRPFI	-10.12415240224633	0	-10.12415240224633	Brain Transduction (LY6A)	sat_mut	-10.12415240224633	-10.12415240224633
ADNRPFL	1.2509181551910085	0	1.2509181551910085	Brain Transduction (LY6A)	sat_mut	1.2509181551910085	1.2509181551910085
ADPKPFI	-3.057717088817416	0	-3.057717088817416	Brain Transduction (LY6A)	sat_mut	-3.057717088817416	-3.057717088817416
ADPKPFL	-2.408928715446139	0	-2.408928715446139	Brain Transduction (LY6A)	sat_mut	-2.408928715446139	-2.408928715446139
ADPRPFI	-8.970161215391034	0	-8.970161215391034	Brain Transduction (LY6A)	sat_mut	-8.970161215391034	-8.970161215391034
ADPRPFL	-9.050611160518956	0	-9.050611160518956	Brain Transduction (LY6A)	sat_mut	-9.050611160518956	-9.050611160518956
ADQKPFI	-4.223808858083258	0	-4.223808858083258	Brain Transduction (LY6A)	sat_mut	-4.223808858083258	-4.223808858083258
ADQKPFL	-7.721598866550443	0	-7.721598866550443	Brain Transduction (LY6A)	sat_mut	-7.721598866550443	-7.721598866550443
ADQRPFI	-4.363819818464075	0	-4.363819818464075	Brain Transduction (LY6A)	sat_mut	-4.363819818464075	-4.363819818464075
ADQRPFL	-8.9110960898149	0	-8.9110960898149	Brain Transduction (LY6A)	sat_mut	-8.9110960898149	-8.9110960898149
ADRKPFI	-2.45835901489005	0	-2.45835901489005	Brain Transduction (LY6A)	sat_mut	-2.45835901489005	-2.45835901489005
ADRKPFL	-7.981369847603929	0	-7.981369847603929	Brain Transduction (LY6A)	sat_mut	-7.981369847603929	-7.981369847603929
ADRRPFI	-8.777403983612468	0	-8.777403983612468	Brain Transduction (LY6A)	sat_mut	-8.777403983612468	-8.777403983612468
ADSKPFI	-3.2978348745256447	0	-3.2978348745256447	Brain Transduction (LY6A)	sat_mut	-3.2978348745256447	-3.2978348745256447
ADSKPFL	-8.30820753353	0	-8.30820753353	Brain Transduction (LY6A)	sat_mut	-8.30820753353	-8.30820753353
ADSRPFI	-9.53814411097014	0	-9.53814411097014	Brain Transduction (LY6A)	sat_mut	-9.53814411097014	-9.53814411097014
ADSRPFL	-9.687616341586724	0	-9.687616341586724	Brain Transduction (LY6A)	sat_mut	-9.687616341586724	-9.687616341586724
ADTKPFI	-8.210623575209011	0	-8.210623575209011	Brain Transduction (LY6A)	sat_mut	-8.210623575209011	-8.210623575209011
ADTKPFL	-9.37135430459267	0	-9.37135430459267	Brain Transduction (LY6A)	sat_mut	-9.37135430459267	-9.37135430459267
ADTRPFI	-1.628027318659418	0	-1.628027318659418	Brain Transduction (LY6A)	sat_mut	-1.628027318659418	-1.628027318659418
ADTRPFL	-0.4249276896672148	0	-0.4249276896672148	Brain Transduction (LY6A)	sat_mut	-0.4249276896672148	-0.4249276896672148
ADVKPFI	-3.498126870471674	0	-3.498126870471674	Brain Transduction (LY6A)	sat_mut	-3.498126870471674	-3.498126870471674
ADYKPFI	-9.475152919805904	0	-9.475152919805904	Brain Transduction (LY6A)	sat_mut	-9.475152919805904	-9.475152919805904
ADYKPFL	-3.3812117051865096	0	-3.3812117051865096	Brain Transduction (LY6A)	sat_mut	-3.3812117051865096	-3.3812117051865096
AEAKPFI	-9.69695432345288	0	-9.69695432345288	Brain Transduction (LY6A)	sat_mut	-9.69695432345288	-9.69695432345288
AEARPFI	-0.3119347322415009	0	-0.3119347322415009	Brain Transduction (LY6A)	sat_mut	-0.3119347322415009	-0.3119347322415009
AEDKPFI	-10.732148514851104	0	-10.732148514851104	Brain Transduction (LY6A)	sat_mut	-10.732148514851104	-10.732148514851104
AEDKPFL	-8.51156203931609	0	-8.51156203931609	Brain Transduction (LY6A)	sat_mut	-8.51156203931609	-8.51156203931609
AEDRPFI	-9.132702356904636	0	-9.132702356904636	Brain Transduction (LY6A)	sat_mut	-9.132702356904636	-9.132702356904636
AEDRPFL	-7.633083930747139	0	-7.633083930747139	Brain Transduction (LY6A)	sat_mut	-7.633083930747139	-7.633083930747139
AEEKPFI	-8.879353326498778	0	-8.879353326498778	Brain Transduction (LY6A)	sat_mut	-8.879353326498778	-8.879353326498778
AEERPFI	-9.707817694439411	0	-9.707817694439411	Brain Transduction (LY6A)	sat_mut	-9.707817694439411	-9.707817694439411
AEFKPFI	-6.574820100235101	0	-6.574820100235101	Brain Transduction (LY6A)	sat_mut	-6.574820100235101	-6.574820100235101
AEGKPFI	-3.1487165027059976	0	-3.1487165027059976	Brain Transduction (LY6A)	sat_mut	-3.1487165027059976	-3.1487165027059976
AEGKPFL	-3.126750800087508	0	-3.126750800087508	Brain Transduction (LY6A)	sat_mut	-3.126750800087508	-3.126750800087508
AEGRPFI	-2.492679775606568	0	-2.492679775606568	Brain Transduction (LY6A)	sat_mut	-2.492679775606568	-2.492679775606568
AEGRPFL	1.930209525875152	0	1.930209525875152	Brain Transduction (LY6A)	sat_mut	1.930209525875152	1.930209525875152
AEHKPFI	-9.340795361074983	0	-9.340795361074983	Brain Transduction (LY6A)	sat_mut	-9.340795361074983	-9.340795361074983
AEHKPFL	0.940832700259677	0	0.940832700259677	Brain Transduction (LY6A)	sat_mut	0.940832700259677	0.940832700259677
AEHRPFI	-3.427358819016441	0	-3.427358819016441	Brain Transduction (LY6A)	sat_mut	-3.427358819016441	-3.427358819016441
AEHRPFL	-9.087154834927809	0	-9.087154834927809	Brain Transduction (LY6A)	sat_mut	-9.087154834927809	-9.087154834927809
AEIKPFI	-6.969589585427534	0	-6.969589585427534	Brain Transduction (LY6A)	sat_mut	-6.969589585427534	-6.969589585427534
AEKKPFI	-5.171159925614739	0	-5.171159925614739	Brain Transduction (LY6A)	sat_mut	-5.171159925614739	-5.171159925614739
AEKKPFL	-2.955817349354517	0	-2.955817349354517	Brain Transduction (LY6A)	sat_mut	-2.955817349354517	-2.955817349354517
AEKRPFI	-6.462364909721999	0	-6.462364909721999	Brain Transduction (LY6A)	sat_mut	-6.462364909721999	-6.462364909721999
AELKPFI	-8.235657390494861	0	-8.235657390494861	Brain Transduction (LY6A)	sat_mut	-8.235657390494861	-8.235657390494861
AEMKPFL	-2.321207606089136	0	-2.321207606089136	Brain Transduction (LY6A)	sat_mut	-2.321207606089136	-2.321207606089136
AEMRPFI	-8.668164791888493	0	-8.668164791888493	Brain Transduction (LY6A)	sat_mut	-8.668164791888493	-8.668164791888493
AENKPFI	-3.280403553313961	0	-3.280403553313961	Brain Transduction (LY6A)	sat_mut	-3.280403553313961	-3.280403553313961
AENKPFL	-10.768146249658557	0	-10.768146249658557	Brain Transduction (LY6A)	sat_mut	-10.768146249658557	-10.768146249658557
AENRPFI	-2.822463247619379	0	-2.822463247619379	Brain Transduction (LY6A)	sat_mut	-2.822463247619379	-2.822463247619379
AENRPFL	-3.865807380876531	0	-3.865807380876531	Brain Transduction (LY6A)	sat_mut	-3.865807380876531	-3.865807380876531
AEPKPFI	-9.108029303037538	0	-9.108029303037538	Brain Transduction (LY6A)	sat_mut	-9.108029303037538	-9.108029303037538
AEPRPFI	-8.720697503635957	0	-8.720697503635957	Brain Transduction (LY6A)	sat_mut	-8.720697503635957	-8.720697503635957
AEQKPFI	-3.218654953704211	0	-3.218654953704211	Brain Transduction (LY6A)	sat_mut	-3.218654953704211	-3.218654953704211
AEQKPFL	-8.66243366831253	0	-8.66243366831253	Brain Transduction (LY6A)	sat_mut	-8.66243366831253	-8.66243366831253
AEQRPFI	-1.0798038626747493	0	-1.0798038626747493	Brain Transduction (LY6A)	sat_mut	-1.0798038626747493	-1.0798038626747493
AEQRPFL	-1.4820709557296472	0	-1.4820709557296472	Brain Transduction (LY6A)	sat_mut	-1.4820709557296472	-1.4820709557296472
AERKPFI	-9.03296144871313	0	-9.03296144871313	Brain Transduction (LY6A)	sat_mut	-9.03296144871313	-9.03296144871313
AESKPFI	-2.07832289990367	0	-2.07832289990367	Brain Transduction (LY6A)	sat_mut	-2.07832289990367	-2.07832289990367
AESKPFL	0.285493887938282	0	0.285493887938282	Brain Transduction (LY6A)	sat_mut	0.285493887938282	0.285493887938282
AESRPFI	-0.1258757661510326	0	-0.1258757661510326	Brain Transduction (LY6A)	sat_mut	-0.1258757661510326	-0.1258757661510326
AESRPFL	-3.5546098508328887	0	-3.5546098508328887	Brain Transduction (LY6A)	sat_mut	-3.5546098508328887	-3.5546098508328887
AETKPFI	-3.729456659657129	0	-3.729456659657129	Brain Transduction (LY6A)	sat_mut	-3.729456659657129	-3.729456659657129
AETKPFL	-2.4333829775535927	0	-2.4333829775535927	Brain Transduction (LY6A)	sat_mut	-2.4333829775535927	-2.4333829775535927
AETRPFI	-9.685121242656011	0	-9.685121242656011	Brain Transduction (LY6A)	sat_mut	-9.685121242656011	-9.685121242656011
AETRPFL	-1.2200262702390807	0	-1.2200262702390807	Brain Transduction (LY6A)	sat_mut	-1.2200262702390807	-1.2200262702390807
AEVKPFI	-8.021605364430956	0	-8.021605364430956	Brain Transduction (LY6A)	sat_mut	-8.021605364430956	-8.021605364430956
AEVKPFL	-2.610876710071484	0	-2.610876710071484	Brain Transduction (LY6A)	sat_mut	-2.610876710071484	-2.610876710071484
AEVRPFI	-7.822912569817613	0	-7.822912569817613	Brain Transduction (LY6A)	sat_mut	-7.822912569817613	-7.822912569817613
AEYKPFL	-8.142414914603881	0	-8.142414914603881	Brain Transduction (LY6A)	sat_mut	-8.142414914603881	-8.142414914603881
AFAKPFI	-8.661599836861559	0	-8.661599836861559	Brain Transduction (LY6A)	sat_mut	-8.661599836861559	-8.661599836861559
AFDKPFI	0.7149598433456553	0	0.7149598433456553	Brain Transduction (LY6A)	sat_mut	0.7149598433456553	0.7149598433456553
AFEKPFI	-3.8244601594875527	0	-3.8244601594875527	Brain Transduction (LY6A)	sat_mut	-3.8244601594875527	-3.8244601594875527
AFGKPFI	-10.964692282023703	0	-10.964692282023703	Brain Transduction (LY6A)	sat_mut	-10.964692282023703	-10.964692282023703
AFNKPFI	-4.096420684285111	0	-4.096420684285111	Brain Transduction (LY6A)	sat_mut	-4.096420684285111	-4.096420684285111
AFNKPFL	-8.875712269876006	0	-8.875712269876006	Brain Transduction (LY6A)	sat_mut	-8.875712269876006	-8.875712269876006
AFQKPFI	-7.426978372284354	0	-7.426978372284354	Brain Transduction (LY6A)	sat_mut	-7.426978372284354	-7.426978372284354
AGAKPFI	-7.971073731817086	0	-7.971073731817086	Brain Transduction (LY6A)	sat_mut	-7.971073731817086	-7.971073731817086
AGARPFI	-9.327297534716433	0	-9.327297534716433	Brain Transduction (LY6A)	sat_mut	-9.327297534716433	-9.327297534716433
AGDKPFI	-6.8998750095884365	0	-6.8998750095884365	Brain Transduction (LY6A)	sat_mut	-6.8998750095884365	-6.8998750095884365
AGDKPFL	-7.885047459169543	0	-7.885047459169543	Brain Transduction (LY6A)	sat_mut	-7.885047459169543	-7.885047459169543
AGDRPFI	-5.642483089764244	0	-5.642483089764244	Brain Transduction (LY6A)	sat_mut	-5.642483089764244	-5.642483089764244
AGDRPFL	-1.9208765032880917	0	-1.9208765032880917	Brain Transduction (LY6A)	sat_mut	-1.9208765032880917	-1.9208765032880917
AGEKPFI	-4.500203755936997	0	-4.500203755936997	Brain Transduction (LY6A)	sat_mut	-4.500203755936997	-4.500203755936997
AGEKPFL	-0.4012442887639897	0	-0.4012442887639897	Brain Transduction (LY6A)	sat_mut	-0.4012442887639897	-0.4012442887639897
AGERPFI	-2.6536223339638614	0	-2.6536223339638614	Brain Transduction (LY6A)	sat_mut	-2.6536223339638614	-2.6536223339638614
AGGKPFI	-2.871794597694008	0	-2.871794597694008	Brain Transduction (LY6A)	sat_mut	-2.871794597694008	-2.871794597694008
AGGRPFI	-9.809653234249769	0	-9.809653234249769	Brain Transduction (LY6A)	sat_mut	-9.809653234249769	-9.809653234249769
AGHKPFI	-2.2218161570387696	0	-2.2218161570387696	Brain Transduction (LY6A)	sat_mut	-2.2218161570387696	-2.2218161570387696
AGHKPFL	-10.154982059175332	0	-10.154982059175332	Brain Transduction (LY6A)	sat_mut	-10.154982059175332	-10.154982059175332
AGIKPFI	-3.8241384755493866	0	-3.8241384755493866	Brain Transduction (LY6A)	sat_mut	-3.8241384755493866	-3.8241384755493866
AGLKPFI	-4.118651008302083	0	-4.118651008302083	Brain Transduction (LY6A)	sat_mut	-4.118651008302083	-4.118651008302083
AGMKPFI	-4.664008657126294	0	-4.664008657126294	Brain Transduction (LY6A)	sat_mut	-4.664008657126294	-4.664008657126294
AGNKPFI	-4.791634883609854	0	-4.791634883609854	Brain Transduction (LY6A)	sat_mut	-4.791634883609854	-4.791634883609854
AGNKPFL	-6.636524945291498	0	-6.636524945291498	Brain Transduction (LY6A)	sat_mut	-6.636524945291498	-6.636524945291498
AGNRPFI	-5.098562165718402	0	-5.098562165718402	Brain Transduction (LY6A)	sat_mut	-5.098562165718402	-5.098562165718402
AGPKPFI	-5.529320876322454	0	-5.529320876322454	Brain Transduction (LY6A)	sat_mut	-5.529320876322454	-5.529320876322454
AGPRPFI	-6.982464269533152	0	-6.982464269533152	Brain Transduction (LY6A)	sat_mut	-6.982464269533152	-6.982464269533152
AGQKPFI	-4.356043770554766	0	-4.356043770554766	Brain Transduction (LY6A)	sat_mut	-4.356043770554766	-4.356043770554766
AGSKPFI	-3.5786339247133467	0	-3.5786339247133467	Brain Transduction (LY6A)	sat_mut	-3.5786339247133467	-3.5786339247133467
AGSKPFL	-2.3306526941136703	0	-2.3306526941136703	Brain Transduction (LY6A)	sat_mut	-2.3306526941136703	-2.3306526941136703
AGSRPFI	-8.74942714001041	0	-8.74942714001041	Brain Transduction (LY6A)	sat_mut	-8.74942714001041	-8.74942714001041
AGTKPFI	-4.079251083858219	0	-4.079251083858219	Brain Transduction (LY6A)	sat_mut	-4.079251083858219	-4.079251083858219
AGTKPFL	-1.0768190541098297	0	-1.0768190541098297	Brain Transduction (LY6A)	sat_mut	-1.0768190541098297	-1.0768190541098297
AGTRPFI	-2.539447339612986	0	-2.539447339612986	Brain Transduction (LY6A)	sat_mut	-2.539447339612986	-2.539447339612986
AGVKPFI	-0.9304712132079836	0	-0.9304712132079836	Brain Transduction (LY6A)	sat_mut	-0.9304712132079836	-0.9304712132079836
AGVKPFL	-3.533020300162404	0	-3.533020300162404	Brain Transduction (LY6A)	sat_mut	-3.533020300162404	-3.533020300162404
AHAKPFI	-6.540358290811593	0	-6.540358290811593	Brain Transduction (LY6A)	sat_mut	-6.540358290811593	-6.540358290811593
AHDKPFI	-9.740378476852175	0	-9.740378476852175	Brain Transduction (LY6A)	sat_mut	-9.740378476852175	-9.740378476852175
AHDKPFL	-2.308019127119263	0	-2.308019127119263	Brain Transduction (LY6A)	sat_mut	-2.308019127119263	-2.308019127119263
AHDRPFI	-2.54531929148388	0	-2.54531929148388	Brain Transduction (LY6A)	sat_mut	-2.54531929148388	-2.54531929148388
AHEKPFI	-3.0421839517700557	0	-3.0421839517700557	Brain Transduction (LY6A)	sat_mut	-3.0421839517700557	-3.0421839517700557
AHEKPFL	1.060456460681706	0	1.060456460681706	Brain Transduction (LY6A)	sat_mut	1.060456460681706	1.060456460681706
AHERPFI	-8.576486078514439	0	-8.576486078514439	Brain Transduction (LY6A)	sat_mut	-8.576486078514439	-8.576486078514439
AHERPFL	0.2903925045834519	0	0.2903925045834519	Brain Transduction (LY6A)	sat_mut	0.2903925045834519	0.2903925045834519
AHGKPFI	-9.27268286058889	0	-9.27268286058889	Brain Transduction (LY6A)	sat_mut	-9.27268286058889	-9.27268286058889
AHMKPFI	-8.993722352785468	0	-8.993722352785468	Brain Transduction (LY6A)	sat_mut	-8.993722352785468	-8.993722352785468
AHNKPFI	-5.67573677523349	0	-5.67573677523349	Brain Transduction (LY6A)	sat_mut	-5.67573677523349	-5.67573677523349
AHNKPFL	-7.9766279990882225	0	-7.9766279990882225	Brain Transduction (LY6A)	sat_mut	-7.9766279990882225	-7.9766279990882225
AHPKPFI	-2.1326523159075967	0	-2.1326523159075967	Brain Transduction (LY6A)	sat_mut	-2.1326523159075967	-2.1326523159075967
AHQKPFI	-3.628351719638824	0	-3.628351719638824	Brain Transduction (LY6A)	sat_mut	-3.628351719638824	-3.628351719638824
AHSKPFI	-1.5315796735397094	0	-1.5315796735397094	Brain Transduction (LY6A)	sat_mut	-1.5315796735397094	-1.5315796735397094
AHTKPFI	-7.36487241105152	0	-7.36487241105152	Brain Transduction (LY6A)	sat_mut	-7.36487241105152	-7.36487241105152
AIAKPFI	-2.20398069307911	0	-2.20398069307911	Brain Transduction (LY6A)	sat_mut	-2.20398069307911	-2.20398069307911
AIDKPFI	-1.6390870382056255	0	-1.6390870382056255	Brain Transduction (LY6A)	sat_mut	-1.6390870382056255	-1.6390870382056255
AIDKPFL	1.2663605444026824	0	1.2663605444026824	Brain Transduction (LY6A)	sat_mut	1.2663605444026824	1.2663605444026824
AIDRPFI	1.8924504736636452	0	1.8924504736636452	Brain Transduction (LY6A)	sat_mut	1.8924504736636452	1.8924504736636452
AIEKPFI	-3.34767492202511	0	-3.34767492202511	Brain Transduction (LY6A)	sat_mut	-3.34767492202511	-3.34767492202511
AIERPFL	4.135258099434145	0	4.135258099434145	Brain Transduction (LY6A)	sat_mut	4.135258099434145	4.135258099434145
AIGKPFI	-8.906327973392251	0	-8.906327973392251	Brain Transduction (LY6A)	sat_mut	-8.906327973392251	-8.906327973392251
AIHKPFI	-2.144227581045105	0	-2.144227581045105	Brain Transduction (LY6A)	sat_mut	-2.144227581045105	-2.144227581045105
AIMKPFI	-0.9142812539580184	0	-0.9142812539580184	Brain Transduction (LY6A)	sat_mut	-0.9142812539580184	-0.9142812539580184
AINKPFI	-4.411056093478156	0	-4.411056093478156	Brain Transduction (LY6A)	sat_mut	-4.411056093478156	-4.411056093478156
AINKPFL	1.9693650968311345	0	1.9693650968311345	Brain Transduction (LY6A)	sat_mut	1.9693650968311345	1.9693650968311345
AIPKPFI	-7.911493045130067	0	-7.911493045130067	Brain Transduction (LY6A)	sat_mut	-7.911493045130067	-7.911493045130067
AIQKPFI	-9.814341451162822	0	-9.814341451162822	Brain Transduction (LY6A)	sat_mut	-9.814341451162822	-9.814341451162822
AIQKPFL	-1.4259266026181714	0	-1.4259266026181714	Brain Transduction (LY6A)	sat_mut	-1.4259266026181714	-1.4259266026181714
AISKPFI	-7.35685644007667	0	-7.35685644007667	Brain Transduction (LY6A)	sat_mut	-7.35685644007667	-7.35685644007667
AITKPFI	-1.6914068132153215	0	-1.6914068132153215	Brain Transduction (LY6A)	sat_mut	-1.6914068132153215	-1.6914068132153215
AITKPFL	3.205541274139705	0	3.205541274139705	Brain Transduction (LY6A)	sat_mut	3.205541274139705	3.205541274139705
AKDKPFI	-5.036121422875124	0	-5.036121422875124	Brain Transduction (LY6A)	sat_mut	-5.036121422875124	-5.036121422875124
AKDKPFL	0.101855149219521	0	0.101855149219521	Brain Transduction (LY6A)	sat_mut	0.101855149219521	0.101855149219521
AKDRPFI	-1.2763998012931792	0	-1.2763998012931792	Brain Transduction (LY6A)	sat_mut	-1.2763998012931792	-1.2763998012931792
AKDRPFL	2.869087139637444	0	2.869087139637444	Brain Transduction (LY6A)	sat_mut	2.869087139637444	2.869087139637444
AKEKPFI	-3.9917059906724366	0	-3.9917059906724366	Brain Transduction (LY6A)	sat_mut	-3.9917059906724366	-3.9917059906724366
AKERPFI	-10.730326891782465	0	-10.730326891782465	Brain Transduction (LY6A)	sat_mut	-10.730326891782465	-10.730326891782465
AKERPFL	0.453079488377452	0	0.453079488377452	Brain Transduction (LY6A)	sat_mut	0.453079488377452	0.453079488377452
ALAKPFI	-3.070456286272011	0	-3.070456286272011	Brain Transduction (LY6A)	sat_mut	-3.070456286272011	-3.070456286272011
ALAKPFL	1.6744724700262377	0	1.6744724700262377	Brain Transduction (LY6A)	sat_mut	1.6744724700262377	1.6744724700262377
ALDKPFI	-3.45915881645256	0	-3.45915881645256	Brain Transduction (LY6A)	sat_mut	-3.45915881645256	-3.45915881645256
ALDRPFI	3.504552230087145	0	3.504552230087145	Brain Transduction (LY6A)	sat_mut	3.504552230087145	3.504552230087145
ALEKPFI	-1.3954551596092113	0	-1.3954551596092113	Brain Transduction (LY6A)	sat_mut	-1.3954551596092113	-1.3954551596092113
ALGKPFI	-5.457602364027698	0	-5.457602364027698	Brain Transduction (LY6A)	sat_mut	-5.457602364027698	-5.457602364027698
ALHKPFI	-6.479188743556363	0	-6.479188743556363	Brain Transduction (LY6A)	sat_mut	-6.479188743556363	-6.479188743556363
ALNKPFI	-4.156020566820556	0	-4.156020566820556	Brain Transduction (LY6A)	sat_mut	-4.156020566820556	-4.156020566820556
ALNKPFL	1.5241608695637674	0	1.5241608695637674	Brain Transduction (LY6A)	sat_mut	1.5241608695637674	1.5241608695637674
ALQKPFI	-2.3396555140151016	0	-2.3396555140151016	Brain Transduction (LY6A)	sat_mut	-2.3396555140151016	-2.3396555140151016
ALSKPFI	-3.3323503552871703	0	-3.3323503552871703	Brain Transduction (LY6A)	sat_mut	-3.3323503552871703	-3.3323503552871703
ALTKPFI	-8.634985420639692	0	-8.634985420639692	Brain Transduction (LY6A)	sat_mut	-8.634985420639692	-8.634985420639692
ALTKPFL	3.8661353581644735	0	3.8661353581644735	Brain Transduction (LY6A)	sat_mut	3.8661353581644735	3.8661353581644735
ALVKPFI	-8.21540479726424	0	-8.21540479726424	Brain Transduction (LY6A)	sat_mut	-8.21540479726424	-8.21540479726424
AMAKPFI	-5.178457353739198	0	-5.178457353739198	Brain Transduction (LY6A)	sat_mut	-5.178457353739198	-5.178457353739198
AMDKPFI	-4.167746638094564	0	-4.167746638094564	Brain Transduction (LY6A)	sat_mut	-4.167746638094564	-4.167746638094564
AMDRPFI	-3.836448570763048	0	-3.836448570763048	Brain Transduction (LY6A)	sat_mut	-3.836448570763048	-3.836448570763048
AMEKPFI	-11.457900048846671	0	-11.457900048846671	Brain Transduction (LY6A)	sat_mut	-11.457900048846671	-11.457900048846671
AMGKPFI	-4.725340738839171	0	-4.725340738839171	Brain Transduction (LY6A)	sat_mut	-4.725340738839171	-4.725340738839171
AMGRPFI	-7.470862312769144	0	-7.470862312769144	Brain Transduction (LY6A)	sat_mut	-7.470862312769144	-7.470862312769144
AMHKPFI	-9.704728144668035	0	-9.704728144668035	Brain Transduction (LY6A)	sat_mut	-9.704728144668035	-9.704728144668035
AMLKPFI	0.6664197895018741	0	0.6664197895018741	Brain Transduction (LY6A)	sat_mut	0.6664197895018741	0.6664197895018741
AMMKPFI	-8.585896701853537	0	-8.585896701853537	Brain Transduction (LY6A)	sat_mut	-8.585896701853537	-8.585896701853537
AMNKPFI	-2.873244363416384	0	-2.873244363416384	Brain Transduction (LY6A)	sat_mut	-2.873244363416384	-2.873244363416384
AMNKPFL	-0.2147658748015214	0	-0.2147658748015214	Brain Transduction (LY6A)	sat_mut	-0.2147658748015214	-0.2147658748015214
AMPKPFI	-7.72018181050685	0	-7.72018181050685	Brain Transduction (LY6A)	sat_mut	-7.72018181050685	-7.72018181050685
AMQKPFI	-8.613576377512905	0	-8.613576377512905	Brain Transduction (LY6A)	sat_mut	-8.613576377512905	-8.613576377512905
AMQKPFL	-7.441158697220867	0	-7.441158697220867	Brain Transduction (LY6A)	sat_mut	-7.441158697220867	-7.441158697220867
AMSKPFI	-7.62115824548059	0	-7.62115824548059	Brain Transduction (LY6A)	sat_mut	-7.62115824548059	-7.62115824548059
AMSKPFL	-1.608698581486664	0	-1.608698581486664	Brain Transduction (LY6A)	sat_mut	-1.608698581486664	-1.608698581486664
AMTKPFI	-1.9866919279622872	0	-1.9866919279622872	Brain Transduction (LY6A)	sat_mut	-1.9866919279622872	-1.9866919279622872
ANAKPFI	-7.666516568305874	0	-7.666516568305874	Brain Transduction (LY6A)	sat_mut	-7.666516568305874	-7.666516568305874
ANDKPFI	-7.25902303628974	0	-7.25902303628974	Brain Transduction (LY6A)	sat_mut	-7.25902303628974	-7.25902303628974
ANDKPFL	-2.5677509172299846	0	-2.5677509172299846	Brain Transduction (LY6A)	sat_mut	-2.5677509172299846	-2.5677509172299846
ANDRPFI	-1.3930145548043906	0	-1.3930145548043906	Brain Transduction (LY6A)	sat_mut	-1.3930145548043906	-1.3930145548043906
ANDRPFL	-2.0988456110591835	0	-2.0988456110591835	Brain Transduction (LY6A)	sat_mut	-2.0988456110591835	-2.0988456110591835
ANEKPFI	-2.169191902037518	0	-2.169191902037518	Brain Transduction (LY6A)	sat_mut	-2.169191902037518	-2.169191902037518
ANERPFI	-1.933338041892036	0	-1.933338041892036	Brain Transduction (LY6A)	sat_mut	-1.933338041892036	-1.933338041892036
ANERPFL	-4.391051997852006	0	-4.391051997852006	Brain Transduction (LY6A)	sat_mut	-4.391051997852006	-4.391051997852006
ANGKPFI	-2.1450766607021574	0	-2.1450766607021574	Brain Transduction (LY6A)	sat_mut	-2.1450766607021574	-2.1450766607021574
ANGKPFL	-8.255222849790995	0	-8.255222849790995	Brain Transduction (LY6A)	sat_mut	-8.255222849790995	-8.255222849790995
ANGRPFL	-1.5615668063297254	0	-1.5615668063297254	Brain Transduction (LY6A)	sat_mut	-1.5615668063297254	-1.5615668063297254
ANHKPFI	-8.032002392592327	0	-8.032002392592327	Brain Transduction (LY6A)	sat_mut	-8.032002392592327	-8.032002392592327
ANIKPFI	-2.5598709266189195	0	-2.5598709266189195	Brain Transduction (LY6A)	sat_mut	-2.5598709266189195	-2.5598709266189195
ANLKPFI	-4.265110201401182	0	-4.265110201401182	Brain Transduction (LY6A)	sat_mut	-4.265110201401182	-4.265110201401182
ANMKPFI	-8.128749562512622	0	-8.128749562512622	Brain Transduction (LY6A)	sat_mut	-8.128749562512622	-8.128749562512622
ANNKPFI	-3.5913692246484707	0	-3.5913692246484707	Brain Transduction (LY6A)	sat_mut	-3.5913692246484707	-3.5913692246484707
ANNKPFL	-3.71045183493917	0	-3.71045183493917	Brain Transduction (LY6A)	sat_mut	-3.71045183493917	-3.71045183493917
ANNRPFI	-7.7767331785737746	0	-7.7767331785737746	Brain Transduction (LY6A)	sat_mut	-7.7767331785737746	-7.7767331785737746
ANNRPFL	-1.111712826030309	0	-1.111712826030309	Brain Transduction (LY6A)	sat_mut	-1.111712826030309	-1.111712826030309
ANPKPFI	-10.10908116254094	0	-10.10908116254094	Brain Transduction (LY6A)	sat_mut	-10.10908116254094	-10.10908116254094
ANPKPFL	-1.767775718762018	0	-1.767775718762018	Brain Transduction (LY6A)	sat_mut	-1.767775718762018	-1.767775718762018
ANPRPFI	-10.599191187724088	0	-10.599191187724088	Brain Transduction (LY6A)	sat_mut	-10.599191187724088	-10.599191187724088
ANQKPFI	-7.9742122041973795	0	-7.9742122041973795	Brain Transduction (LY6A)	sat_mut	-7.9742122041973795	-7.9742122041973795
ANQKPFL	-6.537793738703615	0	-6.537793738703615	Brain Transduction (LY6A)	sat_mut	-6.537793738703615	-6.537793738703615
ANQRPFI	-10.038351547577117	0	-10.038351547577117	Brain Transduction (LY6A)	sat_mut	-10.038351547577117	-10.038351547577117
ANSKPFI	-5.505375781192818	0	-5.505375781192818	Brain Transduction (LY6A)	sat_mut	-5.505375781192818	-5.505375781192818
ANSKPFL	-8.647796589580333	0	-8.647796589580333	Brain Transduction (LY6A)	sat_mut	-8.647796589580333	-8.647796589580333
ANSRPFI	-10.60572320227885	0	-10.60572320227885	Brain Transduction (LY6A)	sat_mut	-10.60572320227885	-10.60572320227885
ANTKPFI	-5.631994439036463	0	-5.631994439036463	Brain Transduction (LY6A)	sat_mut	-5.631994439036463	-5.631994439036463
ANTKPFL	-2.872886216234085	0	-2.872886216234085	Brain Transduction (LY6A)	sat_mut	-2.872886216234085	-2.872886216234085
ANVKPFI	-7.47839927955856	0	-7.47839927955856	Brain Transduction (LY6A)	sat_mut	-7.47839927955856	-7.47839927955856
ANYKPFI	-10.444802581253414	0	-10.444802581253414	Brain Transduction (LY6A)	sat_mut	-10.444802581253414	-10.444802581253414
APAKPFI	-1.7292281119576118	0	-1.7292281119576118	Brain Transduction (LY6A)	sat_mut	-1.7292281119576118	-1.7292281119576118
APAKPFL	2.182007517724233	0	2.182007517724233	Brain Transduction (LY6A)	sat_mut	2.182007517724233	2.182007517724233
APARPFI	0.1015015743449799	0	0.1015015743449799	Brain Transduction (LY6A)	sat_mut	0.1015015743449799	0.1015015743449799
APARPFL	6.39637130579081	0	6.39637130579081	Brain Transduction (LY6A)	sat_mut	6.39637130579081	6.39637130579081
APDKPFI	-2.3101977860400527	0	-2.3101977860400527	Brain Transduction (LY6A)	sat_mut	-2.3101977860400527	-2.3101977860400527
APDKPFL	0.3431581504227757	0	0.3431581504227757	Brain Transduction (LY6A)	sat_mut	0.3431581504227757	0.3431581504227757
APDRPFI	2.8321171543674604	0	2.8321171543674604	Brain Transduction (LY6A)	sat_mut	2.8321171543674604	2.8321171543674604
APDRPFL	4.534701487530868	0	4.534701487530868	Brain Transduction (LY6A)	sat_mut	4.534701487530868	4.534701487530868
APEKPFI	-10.818156329738	0	-10.818156329738	Brain Transduction (LY6A)	sat_mut	-10.818156329738	-10.818156329738
APEKPFL	-8.16381520902319	0	-8.16381520902319	Brain Transduction (LY6A)	sat_mut	-8.16381520902319	-8.16381520902319
APERPFI	1.2644954610285088	0	1.2644954610285088	Brain Transduction (LY6A)	sat_mut	1.2644954610285088	1.2644954610285088
APERPFL	5.097250833711843	0	5.097250833711843	Brain Transduction (LY6A)	sat_mut	5.097250833711843	5.097250833711843
APGKPFI	-5.480212784989682	0	-5.480212784989682	Brain Transduction (LY6A)	sat_mut	-5.480212784989682	-5.480212784989682
APGKPFL	-2.51284715580312	0	-2.51284715580312	Brain Transduction (LY6A)	sat_mut	-2.51284715580312	-2.51284715580312
APGRPFI	-1.5553921012387468	0	-1.5553921012387468	Brain Transduction (LY6A)	sat_mut	-1.5553921012387468	-1.5553921012387468
APLKPFI	-1.3169460390756451	0	-1.3169460390756451	Brain Transduction (LY6A)	sat_mut	-1.3169460390756451	-1.3169460390756451
APMKPFI	-7.836672912245638	0	-7.836672912245638	Brain Transduction (LY6A)	sat_mut	-7.836672912245638	-7.836672912245638
APMKPFL	-1.2375022164781904	0	-1.2375022164781904	Brain Transduction (LY6A)	sat_mut	-1.2375022164781904	-1.2375022164781904
APNKPFI	-9.22379985954821	0	-9.22379985954821	Brain Transduction (LY6A)	sat_mut	-9.22379985954821	-9.22379985954821
APNKPFL	0.6748122958137399	0	0.6748122958137399	Brain Transduction (LY6A)	sat_mut	0.6748122958137399	0.6748122958137399
APNRPFI	-0.2608964680536738	0	-0.2608964680536738	Brain Transduction (LY6A)	sat_mut	-0.2608964680536738	-0.2608964680536738
APNRPFL	4.429557017323926	0	4.429557017323926	Brain Transduction (LY6A)	sat_mut	4.429557017323926	4.429557017323926
APQKPFI	-5.459474267239004	0	-5.459474267239004	Brain Transduction (LY6A)	sat_mut	-5.459474267239004	-5.459474267239004
APQKPFL	-0.874196884559126	0	-0.874196884559126	Brain Transduction (LY6A)	sat_mut	-0.874196884559126	-0.874196884559126
APSKPFI	-9.906937737635822	0	-9.906937737635822	Brain Transduction (LY6A)	sat_mut	-9.906937737635822	-9.906937737635822
APSKPFL	2.8765436002443923	0	2.8765436002443923	Brain Transduction (LY6A)	sat_mut	2.8765436002443923	2.8765436002443923
APSRPFI	0.5464830061884707	0	0.5464830061884707	Brain Transduction (LY6A)	sat_mut	0.5464830061884707	0.5464830061884707
APTKPFI	-1.0597521204922358	0	-1.0597521204922358	Brain Transduction (LY6A)	sat_mut	-1.0597521204922358	-1.0597521204922358
APTKPFL	3.9677146748944416	0	3.9677146748944416	Brain Transduction (LY6A)	sat_mut	3.9677146748944416	3.9677146748944416
APVKPFI	-7.391841169039752	0	-7.391841169039752	Brain Transduction (LY6A)	sat_mut	-7.391841169039752	-7.391841169039752
AQAKPFI	-7.755830582999301	0	-7.755830582999301	Brain Transduction (LY6A)	sat_mut	-7.755830582999301	-7.755830582999301
AQAKPFL	-1.679470654014928	0	-1.679470654014928	Brain Transduction (LY6A)	sat_mut	-1.679470654014928	-1.679470654014928
AQDKPFI	-9.004661696767657	0	-9.004661696767657	Brain Transduction (LY6A)	sat_mut	-9.004661696767657	-9.004661696767657
AQDKPFL	-1.7187895426829751	0	-1.7187895426829751	Brain Transduction (LY6A)	sat_mut	-1.7187895426829751	-1.7187895426829751
AQDRPFI	-4.186026205889224	0	-4.186026205889224	Brain Transduction (LY6A)	sat_mut	-4.186026205889224	-4.186026205889224
AQDRPFL	-1.7302012741210535	0	-1.7302012741210535	Brain Transduction (LY6A)	sat_mut	-1.7302012741210535	-1.7302012741210535
AQEKPFI	-1.7303209532540074	0	-1.7303209532540074	Brain Transduction (LY6A)	sat_mut	-1.7303209532540074	-1.7303209532540074
AQERPFI	-8.97180604055603	0	-8.97180604055603	Brain Transduction (LY6A)	sat_mut	-8.97180604055603	-8.97180604055603
AQGKPFI	-7.80397415792815	0	-7.80397415792815	Brain Transduction (LY6A)	sat_mut	-7.80397415792815	-7.80397415792815
AQGKPFL	2.110316280789002	0	2.110316280789002	Brain Transduction (LY6A)	sat_mut	2.110316280789002	2.110316280789002
AQGRPFI	0.1141900552145298	0	0.1141900552145298	Brain Transduction (LY6A)	sat_mut	0.1141900552145298	0.1141900552145298
AQHKPFI	-3.547313041606776	0	-3.547313041606776	Brain Transduction (LY6A)	sat_mut	-3.547313041606776	-3.547313041606776
AQIKPFI	-10.94212758922733	0	-10.94212758922733	Brain Transduction (LY6A)	sat_mut	-10.94212758922733	-10.94212758922733
AQLKPFI	0.3068078803423594	0	0.3068078803423594	Brain Transduction (LY6A)	sat_mut	0.3068078803423594	0.3068078803423594
AQMKPFI	-4.312467733298915	0	-4.312467733298915	Brain Transduction (LY6A)	sat_mut	-4.312467733298915	-4.312467733298915
AQMKPFL	-3.032530036801024	0	-3.032530036801024	Brain Transduction (LY6A)	sat_mut	-3.032530036801024	-3.032530036801024
AQNKPFI	-3.6738295070292217	0	-3.6738295070292217	Brain Transduction (LY6A)	sat_mut	-3.6738295070292217	-3.6738295070292217
AQNKPFL	-7.6876197729715745	0	-7.6876197729715745	Brain Transduction (LY6A)	sat_mut	-7.6876197729715745	-7.6876197729715745
AQNRPFI	-6.376441403768241	0	-6.376441403768241	Brain Transduction (LY6A)	sat_mut	-6.376441403768241	-6.376441403768241
AQPKPFI	-7.311656345877112	0	-7.311656345877112	Brain Transduction (LY6A)	sat_mut	-7.311656345877112	-7.311656345877112
AQPRPFI	-7.837071390605272	0	-7.837071390605272	Brain Transduction (LY6A)	sat_mut	-7.837071390605272	-7.837071390605272
AQQKPFI	-3.222134119764809	0	-3.222134119764809	Brain Transduction (LY6A)	sat_mut	-3.222134119764809	-3.222134119764809
AQQKPFL	-0.960121978417358	0	-0.960121978417358	Brain Transduction (LY6A)	sat_mut	-0.960121978417358	-0.960121978417358
AQSKPFI	-7.775955944883706	0	-7.775955944883706	Brain Transduction (LY6A)	sat_mut	-7.775955944883706	-7.775955944883706
AQSRPFI	-10.3075585406684	0	-10.3075585406684	Brain Transduction (LY6A)	sat_mut	-10.3075585406684	-10.3075585406684
AQTKPFI	-4.952936146687287	0	-4.952936146687287	Brain Transduction (LY6A)	sat_mut	-4.952936146687287	-4.952936146687287
AQTKPFL	-9.807995581834266	0	-9.807995581834266	Brain Transduction (LY6A)	sat_mut	-9.807995581834266	-9.807995581834266
AQVKPFI	-7.090721250548858	0	-7.090721250548858	Brain Transduction (LY6A)	sat_mut	-7.090721250548858	-7.090721250548858
ARDKPFI	-4.308730522991687	0	-4.308730522991687	Brain Transduction (LY6A)	sat_mut	-4.308730522991687	-4.308730522991687
ARDRPFI	0.7658297906345751	0	0.7658297906345751	Brain Transduction (LY6A)	sat_mut	0.7658297906345751	0.7658297906345751
ARDRPFL	3.565931035673863	0	3.565931035673863	Brain Transduction (LY6A)	sat_mut	3.565931035673863	3.565931035673863
AREKPFI	-8.857556776448016	0	-8.857556776448016	Brain Transduction (LY6A)	sat_mut	-8.857556776448016	-8.857556776448016
AREKPFL	0.2681881989952356	0	0.2681881989952356	Brain Transduction (LY6A)	sat_mut	0.2681881989952356	0.2681881989952356
ARERPFI	-8.78341570144177	0	-8.78341570144177	Brain Transduction (LY6A)	sat_mut	-8.78341570144177	-8.78341570144177
ARERPFL	1.0947735020651348	0	1.0947735020651348	Brain Transduction (LY6A)	sat_mut	1.0947735020651348	1.0947735020651348
ASAKPFI	-7.60265312740976	0	-7.60265312740976	Brain Transduction (LY6A)	sat_mut	-7.60265312740976	-7.60265312740976
ASAKPFL	-0.9978853410747578	0	-0.9978853410747578	Brain Transduction (LY6A)	sat_mut	-0.9978853410747578	-0.9978853410747578
ASARPFI	-1.645671001455856	0	-1.645671001455856	Brain Transduction (LY6A)	sat_mut	-1.645671001455856	-1.645671001455856
ASDKPFI	-3.6533769158243294	0	-3.6533769158243294	Brain Transduction (LY6A)	sat_mut	-3.6533769158243294	-3.6533769158243294
ASDKPFL	-1.402635562907371	0	-1.402635562907371	Brain Transduction (LY6A)	sat_mut	-1.402635562907371	-1.402635562907371
ASDRPFI	-2.009304133495519	0	-2.009304133495519	Brain Transduction (LY6A)	sat_mut	-2.009304133495519	-2.009304133495519
ASDRPFL	-1.0645009688274605	0	-1.0645009688274605	Brain Transduction (LY6A)	sat_mut	-1.0645009688274605	-1.0645009688274605
ASEKPFI	-5.457787985602051	0	-5.457787985602051	Brain Transduction (LY6A)	sat_mut	-5.457787985602051	-5.457787985602051
ASEKPFL	-0.922000862695322	0	-0.922000862695322	Brain Transduction (LY6A)	sat_mut	-0.922000862695322	-0.922000862695322
ASERPFI	-3.129784028669227	0	-3.129784028669227	Brain Transduction (LY6A)	sat_mut	-3.129784028669227	-3.129784028669227
ASERPFL	-8.27479931932006	0	-8.27479931932006	Brain Transduction (LY6A)	sat_mut	-8.27479931932006	-8.27479931932006
ASGKPFI	-3.245910270645408	0	-3.245910270645408	Brain Transduction (LY6A)	sat_mut	-3.245910270645408	-3.245910270645408
ASGKPFL	-1.5542431441965616	0	-1.5542431441965616	Brain Transduction (LY6A)	sat_mut	-1.5542431441965616	-1.5542431441965616
ASGRPFI	-4.357725099941979	0	-4.357725099941979	Brain Transduction (LY6A)	sat_mut	-4.357725099941979	-4.357725099941979
ASHKPFI	-7.372820296307935	0	-7.372820296307935	Brain Transduction (LY6A)	sat_mut	-7.372820296307935	-7.372820296307935
ASIKPFI	-10.833491353558976	0	-10.833491353558976	Brain Transduction (LY6A)	sat_mut	-10.833491353558976	-10.833491353558976
ASLKPFI	-7.949021942092576	0	-7.949021942092576	Brain Transduction (LY6A)	sat_mut	-7.949021942092576	-7.949021942092576
ASMKPFI	-7.627269808583723	0	-7.627269808583723	Brain Transduction (LY6A)	sat_mut	-7.627269808583723	-7.627269808583723
ASMKPFL	-2.222576273985491	0	-2.222576273985491	Brain Transduction (LY6A)	sat_mut	-2.222576273985491	-2.222576273985491
ASNKPFI	-4.279714450742374	0	-4.279714450742374	Brain Transduction (LY6A)	sat_mut	-4.279714450742374	-4.279714450742374
ASNKPFL	-3.731332972537101	0	-3.731332972537101	Brain Transduction (LY6A)	sat_mut	-3.731332972537101	-3.731332972537101
ASNRPFI	-1.250688588471565	0	-1.250688588471565	Brain Transduction (LY6A)	sat_mut	-1.250688588471565	-1.250688588471565
ASPKPFI	-3.662718340135673	0	-3.662718340135673	Brain Transduction (LY6A)	sat_mut	-3.662718340135673	-3.662718340135673
ASPKPFL	-1.2331811796562149	0	-1.2331811796562149	Brain Transduction (LY6A)	sat_mut	-1.2331811796562149	-1.2331811796562149
ASPRPFI	-8.49235515454807	0	-8.49235515454807	Brain Transduction (LY6A)	sat_mut	-8.49235515454807	-8.49235515454807
ASQKPFI	-8.693607911002546	0	-8.693607911002546	Brain Transduction (LY6A)	sat_mut	-8.693607911002546	-8.693607911002546
ASQKPFL	-1.192796748474435	0	-1.192796748474435	Brain Transduction (LY6A)	sat_mut	-1.192796748474435	-1.192796748474435
ASQRPFI	-2.4821142027335337	0	-2.4821142027335337	Brain Transduction (LY6A)	sat_mut	-2.4821142027335337	-2.4821142027335337
ASSKPFI	-5.544270986628046	0	-5.544270986628046	Brain Transduction (LY6A)	sat_mut	-5.544270986628046	-5.544270986628046
ASSKPFL	-1.8495598316797133	0	-1.8495598316797133	Brain Transduction (LY6A)	sat_mut	-1.8495598316797133	-1.8495598316797133
ASSRPFI	-1.747053524102608	0	-1.747053524102608	Brain Transduction (LY6A)	sat_mut	-1.747053524102608	-1.747053524102608
ASTKPFI	-4.705685040283839	0	-4.705685040283839	Brain Transduction (LY6A)	sat_mut	-4.705685040283839	-4.705685040283839
ASTKPFL	-7.998148883013782	0	-7.998148883013782	Brain Transduction (LY6A)	sat_mut	-7.998148883013782	-7.998148883013782
ASVKPFI	-2.3686186461653675	0	-2.3686186461653675	Brain Transduction (LY6A)	sat_mut	-2.3686186461653675	-2.3686186461653675
ASVKPFL	-8.130226264619306	0	-8.130226264619306	Brain Transduction (LY6A)	sat_mut	-8.130226264619306	-8.130226264619306
ASYKPFI	-2.067270941349548	0	-2.067270941349548	Brain Transduction (LY6A)	sat_mut	-2.067270941349548	-2.067270941349548
ATAKPFI	-5.657548878560201	0	-5.657548878560201	Brain Transduction (LY6A)	sat_mut	-5.657548878560201	-5.657548878560201
ATAKPFL	-3.3202701311952048	0	-3.3202701311952048	Brain Transduction (LY6A)	sat_mut	-3.3202701311952048	-3.3202701311952048
ATARPFI	-1.4708091910604852	0	-1.4708091910604852	Brain Transduction (LY6A)	sat_mut	-1.4708091910604852	-1.4708091910604852
ATDKPFI	-4.1090401671958166	0	-4.1090401671958166	Brain Transduction (LY6A)	sat_mut	-4.1090401671958166	-4.1090401671958166
ATDKPFL	-2.6254848859044877	0	-2.6254848859044877	Brain Transduction (LY6A)	sat_mut	-2.6254848859044877	-2.6254848859044877
ATDRPFI	-2.528639303755444	0	-2.528639303755444	Brain Transduction (LY6A)	sat_mut	-2.528639303755444	-2.528639303755444
ATEKPFI	-1.883994982495203	0	-1.883994982495203	Brain Transduction (LY6A)	sat_mut	-1.883994982495203	-1.883994982495203
ATEKPFL	0.3794582686050229	0	0.3794582686050229	Brain Transduction (LY6A)	sat_mut	0.3794582686050229	0.3794582686050229
ATERPFL	-7.375204745468176	0	-7.375204745468176	Brain Transduction (LY6A)	sat_mut	-7.375204745468176	-7.375204745468176
ATGKPFI	0.4307311475523774	0	0.4307311475523774	Brain Transduction (LY6A)	sat_mut	0.4307311475523774	0.4307311475523774
ATHKPFI	-2.867098384308089	0	-2.867098384308089	Brain Transduction (LY6A)	sat_mut	-2.867098384308089	-2.867098384308089
ATLKPFI	-3.7331989810165713	0	-3.7331989810165713	Brain Transduction (LY6A)	sat_mut	-3.7331989810165713	-3.7331989810165713
ATMKPFI	-7.085538779293056	0	-7.085538779293056	Brain Transduction (LY6A)	sat_mut	-7.085538779293056	-7.085538779293056
ATMKPFL	-9.301866196564726	0	-9.301866196564726	Brain Transduction (LY6A)	sat_mut	-9.301866196564726	-9.301866196564726
ATNKPFI	-7.682027315127504	0	-7.682027315127504	Brain Transduction (LY6A)	sat_mut	-7.682027315127504	-7.682027315127504
ATNKPFL	-0.7932145139385178	0	-0.7932145139385178	Brain Transduction (LY6A)	sat_mut	-0.7932145139385178	-0.7932145139385178
ATNRPFI	-4.071425956859787	0	-4.071425956859787	Brain Transduction (LY6A)	sat_mut	-4.071425956859787	-4.071425956859787
ATPKPFI	-8.293742238023187	0	-8.293742238023187	Brain Transduction (LY6A)	sat_mut	-8.293742238023187	-8.293742238023187
ATPKPFL	-9.49989446161352	0	-9.49989446161352	Brain Transduction (LY6A)	sat_mut	-9.49989446161352	-9.49989446161352
ATQKPFI	-1.6588029749128408	0	-1.6588029749128408	Brain Transduction (LY6A)	sat_mut	-1.6588029749128408	-1.6588029749128408
ATQKPFL	-3.5680130003605552	0	-3.5680130003605552	Brain Transduction (LY6A)	sat_mut	-3.5680130003605552	-3.5680130003605552
ATQRPFI	-1.6985693651436302	0	-1.6985693651436302	Brain Transduction (LY6A)	sat_mut	-1.6985693651436302	-1.6985693651436302
ATSKPFI	-4.564396912561695	0	-4.564396912561695	Brain Transduction (LY6A)	sat_mut	-4.564396912561695	-4.564396912561695
ATSKPFL	-3.3809181953544747	0	-3.3809181953544747	Brain Transduction (LY6A)	sat_mut	-3.3809181953544747	-3.3809181953544747
ATSRPFI	-8.454851274903007	0	-8.454851274903007	Brain Transduction (LY6A)	sat_mut	-8.454851274903007	-8.454851274903007
ATTKPFI	0.522474445895672	0	0.522474445895672	Brain Transduction (LY6A)	sat_mut	0.522474445895672	0.522474445895672
ATTKPFL	-2.368010998269301	0	-2.368010998269301	Brain Transduction (LY6A)	sat_mut	-2.368010998269301	-2.368010998269301
ATTRPFI	-7.855509830848554	0	-7.855509830848554	Brain Transduction (LY6A)	sat_mut	-7.855509830848554	-7.855509830848554
ATVKPFI	-6.976141288064967	0	-6.976141288064967	Brain Transduction (LY6A)	sat_mut	-6.976141288064967	-6.976141288064967
ATYKPFI	-10.356238650841329	0	-10.356238650841329	Brain Transduction (LY6A)	sat_mut	-10.356238650841329	-10.356238650841329
AVAKPFI	-7.284633147304284	0	-7.284633147304284	Brain Transduction (LY6A)	sat_mut	-7.284633147304284	-7.284633147304284
AVAKPFL	-2.153162371363498	0	-2.153162371363498	Brain Transduction (LY6A)	sat_mut	-2.153162371363498	-2.153162371363498
AVDKPFI	-0.8700493240657043	0	-0.8700493240657043	Brain Transduction (LY6A)	sat_mut	-0.8700493240657043	-0.8700493240657043
AVDKPFL	-1.2219750582479578	0	-1.2219750582479578	Brain Transduction (LY6A)	sat_mut	-1.2219750582479578	-1.2219750582479578
AVDRPFI	1.5603017146654137	0	1.5603017146654137	Brain Transduction (LY6A)	sat_mut	1.5603017146654137	1.5603017146654137
AVEKPFI	0.0201521153759583	0	0.0201521153759583	Brain Transduction (LY6A)	sat_mut	0.0201521153759583	0.0201521153759583
AVGKPFI	-0.7431713422800998	0	-0.7431713422800998	Brain Transduction (LY6A)	sat_mut	-0.7431713422800998	-0.7431713422800998
AVHKPFI	0.6468477428452997	0	0.6468477428452997	Brain Transduction (LY6A)	sat_mut	0.6468477428452997	0.6468477428452997
AVLKPFI	-5.73228986039234	0	-5.73228986039234	Brain Transduction (LY6A)	sat_mut	-5.73228986039234	-5.73228986039234
AVMKPFI	-1.3890983536600785	0	-1.3890983536600785	Brain Transduction (LY6A)	sat_mut	-1.3890983536600785	-1.3890983536600785
AVNKPFI	-3.641788818958308	0	-3.641788818958308	Brain Transduction (LY6A)	sat_mut	-3.641788818958308	-3.641788818958308
AVNKPFL	0.3268403086092393	0	0.3268403086092393	Brain Transduction (LY6A)	sat_mut	0.3268403086092393	0.3268403086092393
AVNRPFI	0.4514864576170445	0	0.4514864576170445	Brain Transduction (LY6A)	sat_mut	0.4514864576170445	0.4514864576170445
AVNRPFL	5.536715924791468	0	5.536715924791468	Brain Transduction (LY6A)	sat_mut	5.536715924791468	5.536715924791468
AVPKPFI	-8.904165205243604	0	-8.904165205243604	Brain Transduction (LY6A)	sat_mut	-8.904165205243604	-8.904165205243604
AVQKPFI	-7.253034996560845	0	-7.253034996560845	Brain Transduction (LY6A)	sat_mut	-7.253034996560845	-7.253034996560845
AVQKPFL	-1.1624443244888625	0	-1.1624443244888625	Brain Transduction (LY6A)	sat_mut	-1.1624443244888625	-1.1624443244888625
AVSKPFI	-4.78761506071482	0	-4.78761506071482	Brain Transduction (LY6A)	sat_mut	-4.78761506071482	-4.78761506071482
AVSKPFL	1.4793575020700476	0	1.4793575020700476	Brain Transduction (LY6A)	sat_mut	1.4793575020700476	1.4793575020700476
AVTKPFI	-7.201525041812069	0	-7.201525041812069	Brain Transduction (LY6A)	sat_mut	-7.201525041812069	-7.201525041812069
AVTKPFL	3.9849182076856615	0	3.9849182076856615	Brain Transduction (LY6A)	sat_mut	3.9849182076856615	3.9849182076856615
AVVKPFI	-7.32382712063443	0	-7.32382712063443	Brain Transduction (LY6A)	sat_mut	-7.32382712063443	-7.32382712063443
AVVKPFL	-0.3655497239744572	0	-0.3655497239744572	Brain Transduction (LY6A)	sat_mut	-0.3655497239744572	-0.3655497239744572
AWDKPFI	-8.074921060757395	0	-8.074921060757395	Brain Transduction (LY6A)	sat_mut	-8.074921060757395	-8.074921060757395
AYAKPFI	-8.708713245578455	0	-8.708713245578455	Brain Transduction (LY6A)	sat_mut	-8.708713245578455	-8.708713245578455
AYDKPFI	-5.047591804997453	0	-5.047591804997453	Brain Transduction (LY6A)	sat_mut	-5.047591804997453	-5.047591804997453
AYEKPFI	-3.2287955194170417	0	-3.2287955194170417	Brain Transduction (LY6A)	sat_mut	-3.2287955194170417	-3.2287955194170417
AYGKPFI	-10.81038600475504	0	-10.81038600475504	Brain Transduction (LY6A)	sat_mut	-10.81038600475504	-10.81038600475504
AYNKPFI	-7.953149834354273	0	-7.953149834354273	Brain Transduction (LY6A)	sat_mut	-7.953149834354273	-7.953149834354273
CADKPFI	-9.242311565174044	0	-9.242311565174044	Brain Transduction (LY6A)	sat_mut	-9.242311565174044	-9.242311565174044
CANKPFI	-3.1435194905760264	0	-3.1435194905760264	Brain Transduction (LY6A)	sat_mut	-3.1435194905760264	-3.1435194905760264
CDAKPFI	-9.72936479625973	0	-9.72936479625973	Brain Transduction (LY6A)	sat_mut	-9.72936479625973	-9.72936479625973
CDDKPFI	-8.567850586308502	0	-8.567850586308502	Brain Transduction (LY6A)	sat_mut	-8.567850586308502	-8.567850586308502
CDHKPFI	-9.380778746734867	0	-9.380778746734867	Brain Transduction (LY6A)	sat_mut	-9.380778746734867	-9.380778746734867
CDLKPFI	1.8829120623842288	0	1.8829120623842288	Brain Transduction (LY6A)	sat_mut	1.8829120623842288	1.8829120623842288
CDMKPFI	0.1034031032477043	0	0.1034031032477043	Brain Transduction (LY6A)	sat_mut	0.1034031032477043	0.1034031032477043
CDNKPFI	-9.357513922559528	0	-9.357513922559528	Brain Transduction (LY6A)	sat_mut	-9.357513922559528	-9.357513922559528
CDPKPFI	-9.3342484235382	0	-9.3342484235382	Brain Transduction (LY6A)	sat_mut	-9.3342484235382	-9.3342484235382
CDQKPFI	-10.332202608329252	0	-10.332202608329252	Brain Transduction (LY6A)	sat_mut	-10.332202608329252	-10.332202608329252
CDQRPFI	-9.47153300592955	0	-9.47153300592955	Brain Transduction (LY6A)	sat_mut	-9.47153300592955	-9.47153300592955
CDRKPFI	-7.531926085876559	0	-7.531926085876559	Brain Transduction (LY6A)	sat_mut	-7.531926085876559	-7.531926085876559
CDSKPFI	-11.075202056159592	0	-11.075202056159592	Brain Transduction (LY6A)	sat_mut	-11.075202056159592	-11.075202056159592
CDTKPFI	-8.87870290838749	0	-8.87870290838749	Brain Transduction (LY6A)	sat_mut	-8.87870290838749	-8.87870290838749
CEKKPFI	-10.234874508254473	0	-10.234874508254473	Brain Transduction (LY6A)	sat_mut	-10.234874508254473	-10.234874508254473
CEMKPFI	-7.306077193395504	0	-7.306077193395504	Brain Transduction (LY6A)	sat_mut	-7.306077193395504	-7.306077193395504
CESKPFI	-8.161895125644715	0	-8.161895125644715	Brain Transduction (LY6A)	sat_mut	-8.161895125644715	-8.161895125644715
CETKPFI	-8.642639841323918	0	-8.642639841323918	Brain Transduction (LY6A)	sat_mut	-8.642639841323918	-8.642639841323918
CGAKPFI	-7.873297866506041	0	-7.873297866506041	Brain Transduction (LY6A)	sat_mut	-7.873297866506041	-7.873297866506041
CGDKPFI	-11.46868682316616	0	-11.46868682316616	Brain Transduction (LY6A)	sat_mut	-11.46868682316616	-11.46868682316616
CGEKPFI	-8.746044141274218	0	-8.746044141274218	Brain Transduction (LY6A)	sat_mut	-8.746044141274218	-8.746044141274218
CGERPFI	-10.169203049941308	0	-10.169203049941308	Brain Transduction (LY6A)	sat_mut	-10.169203049941308	-10.169203049941308
CGGKPFI	-3.0831022107854	0	-3.0831022107854	Brain Transduction (LY6A)	sat_mut	-3.0831022107854	-3.0831022107854
CGNKPFI	-3.5899865137860902	0	-3.5899865137860902	Brain Transduction (LY6A)	sat_mut	-3.5899865137860902	-3.5899865137860902
CGQKPFI	-7.736819328154261	0	-7.736819328154261	Brain Transduction (LY6A)	sat_mut	-7.736819328154261	-7.736819328154261
CGSKPFI	-9.621015274467894	0	-9.621015274467894	Brain Transduction (LY6A)	sat_mut	-9.621015274467894	-9.621015274467894
CHDKPFI	-10.52922172648619	0	-10.52922172648619	Brain Transduction (LY6A)	sat_mut	-10.52922172648619	-10.52922172648619
CKDKPFI	-9.939948404180653	0	-9.939948404180653	Brain Transduction (LY6A)	sat_mut	-9.939948404180653	-9.939948404180653
CMNKPFI	-10.512185206405562	0	-10.512185206405562	Brain Transduction (LY6A)	sat_mut	-10.512185206405562	-10.512185206405562
CMSKPFI	-7.629942441363921	0	-7.629942441363921	Brain Transduction (LY6A)	sat_mut	-7.629942441363921	-7.629942441363921
CNDKPFI	-4.963936383308447	0	-4.963936383308447	Brain Transduction (LY6A)	sat_mut	-4.963936383308447	-4.963936383308447
CNDRPFI	-10.12395553294511	0	-10.12395553294511	Brain Transduction (LY6A)	sat_mut	-10.12395553294511	-10.12395553294511
CNEKPFI	-9.0838176583311	0	-9.0838176583311	Brain Transduction (LY6A)	sat_mut	-9.0838176583311	-9.0838176583311
CNNKPFI	-9.316302033393551	0	-9.316302033393551	Brain Transduction (LY6A)	sat_mut	-9.316302033393551	-9.316302033393551
CNQKPFI	-7.514236461829215	0	-7.514236461829215	Brain Transduction (LY6A)	sat_mut	-7.514236461829215	-7.514236461829215
CNTKPFI	-9.202239225817197	0	-9.202239225817197	Brain Transduction (LY6A)	sat_mut	-9.202239225817197	-9.202239225817197
CQEKPFI	-10.144340837724034	0	-10.144340837724034	Brain Transduction (LY6A)	sat_mut	-10.144340837724034	-10.144340837724034
CQNKPFI	-8.617901865422672	0	-8.617901865422672	Brain Transduction (LY6A)	sat_mut	-8.617901865422672	-8.617901865422672
CQQKPFI	-10.287903092831543	0	-10.287903092831543	Brain Transduction (LY6A)	sat_mut	-10.287903092831543	-10.287903092831543
CRDKPFI	-10.627029630912435	0	-10.627029630912435	Brain Transduction (LY6A)	sat_mut	-10.627029630912435	-10.627029630912435
CSERPFI	-10.395318641362858	0	-10.395318641362858	Brain Transduction (LY6A)	sat_mut	-10.395318641362858	-10.395318641362858
CSGKPFI	-1.3513388990893809	0	-1.3513388990893809	Brain Transduction (LY6A)	sat_mut	-1.3513388990893809	-1.3513388990893809
CSNKPFI	-10.450543065004718	0	-10.450543065004718	Brain Transduction (LY6A)	sat_mut	-10.450543065004718	-10.450543065004718
CSTKPFI	-9.421538262095629	0	-9.421538262095629	Brain Transduction (LY6A)	sat_mut	-9.421538262095629	-9.421538262095629
CTDKPFI	-3.721561921356975	0	-3.721561921356975	Brain Transduction (LY6A)	sat_mut	-3.721561921356975	-3.721561921356975
CTNKPFI	-9.23586003869167	0	-9.23586003869167	Brain Transduction (LY6A)	sat_mut	-9.23586003869167	-9.23586003869167
CTTKPFI	-8.906354729804281	0	-8.906354729804281	Brain Transduction (LY6A)	sat_mut	-8.906354729804281	-8.906354729804281
CVDKPFI	1.141220697117015	0	1.141220697117015	Brain Transduction (LY6A)	sat_mut	1.141220697117015	1.141220697117015
CVEKPFI	-2.9796136742366737	0	-2.9796136742366737	Brain Transduction (LY6A)	sat_mut	-2.9796136742366737	-2.9796136742366737
CVNKPFI	-8.894372322550893	0	-8.894372322550893	Brain Transduction (LY6A)	sat_mut	-8.894372322550893	-8.894372322550893
CVQKPFI	-9.44070482533553	0	-9.44070482533553	Brain Transduction (LY6A)	sat_mut	-9.44070482533553	-9.44070482533553
DAAKPFI	-4.122561544981766	0	-4.122561544981766	Brain Transduction (LY6A)	sat_mut	-4.122561544981766	-4.122561544981766
DAARPFI	0.4398296548384878	0	0.4398296548384878	Brain Transduction (LY6A)	sat_mut	0.4398296548384878	0.4398296548384878
DAARPFL	0.7461696388416937	0	0.7461696388416937	Brain Transduction (LY6A)	sat_mut	0.7461696388416937	0.7461696388416937
DADKPFI	-2.0706402148336256	0	-2.0706402148336256	Brain Transduction (LY6A)	sat_mut	-2.0706402148336256	-2.0706402148336256
DAEKPFI	-11.502183611791752	0	-11.502183611791752	Brain Transduction (LY6A)	sat_mut	-11.502183611791752	-11.502183611791752
DAERPFI	-1.7135541115495814	0	-1.7135541115495814	Brain Transduction (LY6A)	sat_mut	-1.7135541115495814	-1.7135541115495814
DAGKPFI	-2.505027670821844	0	-2.505027670821844	Brain Transduction (LY6A)	sat_mut	-2.505027670821844	-2.505027670821844
DAGKPFL	-10.879251182313288	0	-10.879251182313288	Brain Transduction (LY6A)	sat_mut	-10.879251182313288	-10.879251182313288
DAGRPFI	-11.49115902504056	0	-11.49115902504056	Brain Transduction (LY6A)	sat_mut	-11.49115902504056	-11.49115902504056
DAGRPFL	-9.748014704161232	0	-9.748014704161232	Brain Transduction (LY6A)	sat_mut	-9.748014704161232	-9.748014704161232
DAHKPFI	-5.802642901858258	0	-5.802642901858258	Brain Transduction (LY6A)	sat_mut	-5.802642901858258	-5.802642901858258
DAHRPFI	-1.4657616716045427	0	-1.4657616716045427	Brain Transduction (LY6A)	sat_mut	-1.4657616716045427	-1.4657616716045427
DAIKPFI	-1.588195861426091	0	-1.588195861426091	Brain Transduction (LY6A)	sat_mut	-1.588195861426091	-1.588195861426091
DAIRPFI	0.1651254878114864	0	0.1651254878114864	Brain Transduction (LY6A)	sat_mut	0.1651254878114864	0.1651254878114864
DAKKPFI	-4.9583256310304975	0	-4.9583256310304975	Brain Transduction (LY6A)	sat_mut	-4.9583256310304975	-4.9583256310304975
DAKKPFL	-12.009990393930206	0	-12.009990393930206	Brain Transduction (LY6A)	sat_mut	-12.009990393930206	-12.009990393930206
DAKRPFI	-0.3121257459150953	0	-0.3121257459150953	Brain Transduction (LY6A)	sat_mut	-0.3121257459150953	-0.3121257459150953
DAKRPFL	-2.320091578687638	0	-2.320091578687638	Brain Transduction (LY6A)	sat_mut	-2.320091578687638	-2.320091578687638
DALKPFI	-2.4196824268811032	0	-2.4196824268811032	Brain Transduction (LY6A)	sat_mut	-2.4196824268811032	-2.4196824268811032
DALKPFL	-1.4735257650791598	0	-1.4735257650791598	Brain Transduction (LY6A)	sat_mut	-1.4735257650791598	-1.4735257650791598
DAMKPFI	-9.038284892123842	0	-9.038284892123842	Brain Transduction (LY6A)	sat_mut	-9.038284892123842	-9.038284892123842
DAMKPFL	-10.458976549828176	0	-10.458976549828176	Brain Transduction (LY6A)	sat_mut	-10.458976549828176	-10.458976549828176
DANKPFI	-8.84287965083353	0	-8.84287965083353	Brain Transduction (LY6A)	sat_mut	-8.84287965083353	-8.84287965083353
DANRPFI	-1.1922369261425716	0	-1.1922369261425716	Brain Transduction (LY6A)	sat_mut	-1.1922369261425716	-1.1922369261425716
DANRPFL	-1.4510815320774022	0	-1.4510815320774022	Brain Transduction (LY6A)	sat_mut	-1.4510815320774022	-1.4510815320774022
DAQKPFI	-3.310876985815679	0	-3.310876985815679	Brain Transduction (LY6A)	sat_mut	-3.310876985815679	-3.310876985815679
DAQRPFI	2.4584739726624125	0	2.4584739726624125	Brain Transduction (LY6A)	sat_mut	2.4584739726624125	2.4584739726624125
DAQRPFL	1.142460961693782	0	1.142460961693782	Brain Transduction (LY6A)	sat_mut	1.142460961693782	1.142460961693782
DARKPFI	-3.451645997489134	0	-3.451645997489134	Brain Transduction (LY6A)	sat_mut	-3.451645997489134	-3.451645997489134
DASKPFI	-8.271316459112407	0	-8.271316459112407	Brain Transduction (LY6A)	sat_mut	-8.271316459112407	-8.271316459112407
DASKPFL	-8.084577234078143	0	-8.084577234078143	Brain Transduction (LY6A)	sat_mut	-8.084577234078143	-8.084577234078143
DASRPFI	0.0583648701453819	0	0.0583648701453819	Brain Transduction (LY6A)	sat_mut	0.0583648701453819	0.0583648701453819
DASRPFL	2.6140783715129525	0	2.6140783715129525	Brain Transduction (LY6A)	sat_mut	2.6140783715129525	2.6140783715129525
DATKPFI	-3.9415276804279777	0	-3.9415276804279777	Brain Transduction (LY6A)	sat_mut	-3.9415276804279777	-3.9415276804279777
DATKPFL	-8.538484771304237	0	-8.538484771304237	Brain Transduction (LY6A)	sat_mut	-8.538484771304237	-8.538484771304237
DATRPFI	0.608733266002664	0	0.608733266002664	Brain Transduction (LY6A)	sat_mut	0.608733266002664	0.608733266002664
DATRPFL	3.0844683306672227	0	3.0844683306672227	Brain Transduction (LY6A)	sat_mut	3.0844683306672227	3.0844683306672227
DAVKPFI	-0.5825543536852891	0	-0.5825543536852891	Brain Transduction (LY6A)	sat_mut	-0.5825543536852891	-0.5825543536852891
DAVRPFI	-0.9241718453372368	0	-0.9241718453372368	Brain Transduction (LY6A)	sat_mut	-0.9241718453372368	-0.9241718453372368
DAVRPFL	5.319418233146871	0	5.319418233146871	Brain Transduction (LY6A)	sat_mut	5.319418233146871	5.319418233146871
DAYKPFI	-3.900395976232789	0	-3.900395976232789	Brain Transduction (LY6A)	sat_mut	-3.900395976232789	-3.900395976232789
DCNKPFI	-9.999834494499732	0	-9.999834494499732	Brain Transduction (LY6A)	sat_mut	-9.999834494499732	-9.999834494499732
DCQKPFI	-7.254709546911362	0	-7.254709546911362	Brain Transduction (LY6A)	sat_mut	-7.254709546911362	-7.254709546911362
DDAKPFI	-8.042696149094379	0	-8.042696149094379	Brain Transduction (LY6A)	sat_mut	-8.042696149094379	-8.042696149094379
DDARPFI	-9.93465987332026	0	-9.93465987332026	Brain Transduction (LY6A)	sat_mut	-9.93465987332026	-9.93465987332026
DDARPFL	-9.01321305228966	0	-9.01321305228966	Brain Transduction (LY6A)	sat_mut	-9.01321305228966	-9.01321305228966
DDDKPFI	-11.255789566471895	0	-11.255789566471895	Brain Transduction (LY6A)	sat_mut	-11.255789566471895	-11.255789566471895
DDDKPFL	-9.67863762909304	0	-9.67863762909304	Brain Transduction (LY6A)	sat_mut	-9.67863762909304	-9.67863762909304
DDDRPFI	-9.41629171436243	0	-9.41629171436243	Brain Transduction (LY6A)	sat_mut	-9.41629171436243	-9.41629171436243
DDEKPFI	-9.974557990335184	0	-9.974557990335184	Brain Transduction (LY6A)	sat_mut	-9.974557990335184	-9.974557990335184
DDERPFI	-8.736949481807917	0	-8.736949481807917	Brain Transduction (LY6A)	sat_mut	-8.736949481807917	-8.736949481807917
DDERPFL	-8.447825558247755	0	-8.447825558247755	Brain Transduction (LY6A)	sat_mut	-8.447825558247755	-8.447825558247755
DDFKPFI	-11.217558488012523	0	-11.217558488012523	Brain Transduction (LY6A)	sat_mut	-11.217558488012523	-11.217558488012523
DDGKPFI	-4.2947075788445215	0	-4.2947075788445215	Brain Transduction (LY6A)	sat_mut	-4.2947075788445215	-4.2947075788445215
DDGKPFL	-8.403270101265162	0	-8.403270101265162	Brain Transduction (LY6A)	sat_mut	-8.403270101265162	-8.403270101265162
DDGRPFI	-9.138182170696192	0	-9.138182170696192	Brain Transduction (LY6A)	sat_mut	-9.138182170696192	-9.138182170696192
DDHKPFI	-8.963850852276755	0	-8.963850852276755	Brain Transduction (LY6A)	sat_mut	-8.963850852276755	-8.963850852276755
DDHKPFL	-9.890690700645465	0	-9.890690700645465	Brain Transduction (LY6A)	sat_mut	-9.890690700645465	-9.890690700645465
DDHRPFI	-9.29289297871738	0	-9.29289297871738	Brain Transduction (LY6A)	sat_mut	-9.29289297871738	-9.29289297871738
DDHRPFL	-8.928193419742115	0	-8.928193419742115	Brain Transduction (LY6A)	sat_mut	-8.928193419742115	-8.928193419742115
DDIKPFI	-4.391987329833532	0	-4.391987329833532	Brain Transduction (LY6A)	sat_mut	-4.391987329833532	-4.391987329833532
DDIRPFI	-10.598428767600383	0	-10.598428767600383	Brain Transduction (LY6A)	sat_mut	-10.598428767600383	-10.598428767600383
DDKKPFI	-10.07865887186173	0	-10.07865887186173	Brain Transduction (LY6A)	sat_mut	-10.07865887186173	-10.07865887186173
DDKKPFL	-8.616064380867845	0	-8.616064380867845	Brain Transduction (LY6A)	sat_mut	-8.616064380867845	-8.616064380867845
DDKRPFI	-9.531371358872164	0	-9.531371358872164	Brain Transduction (LY6A)	sat_mut	-9.531371358872164	-9.531371358872164
DDKRPFL	-10.855883508210358	0	-10.855883508210358	Brain Transduction (LY6A)	sat_mut	-10.855883508210358	-10.855883508210358
DDLKPFI	-2.5568030672331625	0	-2.5568030672331625	Brain Transduction (LY6A)	sat_mut	-2.5568030672331625	-2.5568030672331625
DDLRPFI	-8.381307807453696	0	-8.381307807453696	Brain Transduction (LY6A)	sat_mut	-8.381307807453696	-8.381307807453696
DDMKPFI	-8.10518963920696	0	-8.10518963920696	Brain Transduction (LY6A)	sat_mut	-8.10518963920696	-8.10518963920696
DDNKPFI	-9.569250006708828	0	-9.569250006708828	Brain Transduction (LY6A)	sat_mut	-9.569250006708828	-9.569250006708828
DDNKPFL	-10.59512242511881	0	-10.59512242511881	Brain Transduction (LY6A)	sat_mut	-10.59512242511881	-10.59512242511881
DDNRPFI	-10.898126058135558	0	-10.898126058135558	Brain Transduction (LY6A)	sat_mut	-10.898126058135558	-10.898126058135558
DDPKPFI	-10.82048809682816	0	-10.82048809682816	Brain Transduction (LY6A)	sat_mut	-10.82048809682816	-10.82048809682816
DDPKPFL	-10.717193421422856	0	-10.717193421422856	Brain Transduction (LY6A)	sat_mut	-10.717193421422856	-10.717193421422856
DDPRPFI	-8.142285561769185	0	-8.142285561769185	Brain Transduction (LY6A)	sat_mut	-8.142285561769185	-8.142285561769185
DDPRPFL	-8.791914410749541	0	-8.791914410749541	Brain Transduction (LY6A)	sat_mut	-8.791914410749541	-8.791914410749541
DDQKPFI	-10.284811353535751	0	-10.284811353535751	Brain Transduction (LY6A)	sat_mut	-10.284811353535751	-10.284811353535751
DDQRPFI	-3.352055247434891	0	-3.352055247434891	Brain Transduction (LY6A)	sat_mut	-3.352055247434891	-3.352055247434891
DDRKPFI	-4.7623218222265855	0	-4.7623218222265855	Brain Transduction (LY6A)	sat_mut	-4.7623218222265855	-4.7623218222265855
DDRKPFL	-8.23716728231924	0	-8.23716728231924	Brain Transduction (LY6A)	sat_mut	-8.23716728231924	-8.23716728231924
DDRRPFI	-7.230858879909377	0	-7.230858879909377	Brain Transduction (LY6A)	sat_mut	-7.230858879909377	-7.230858879909377
DDSKPFI	-8.762075830247808	0	-8.762075830247808	Brain Transduction (LY6A)	sat_mut	-8.762075830247808	-8.762075830247808
DDSRPFI	-9.633946935195382	0	-9.633946935195382	Brain Transduction (LY6A)	sat_mut	-9.633946935195382	-9.633946935195382
DDTKPFI	-3.571585626397518	0	-3.571585626397518	Brain Transduction (LY6A)	sat_mut	-3.571585626397518	-3.571585626397518
DDTKPFL	-10.404179956573993	0	-10.404179956573993	Brain Transduction (LY6A)	sat_mut	-10.404179956573993	-10.404179956573993
DDTRPFI	-9.708810098166364	0	-9.708810098166364	Brain Transduction (LY6A)	sat_mut	-9.708810098166364	-9.708810098166364
DDVKPFI	-3.820885891720849	0	-3.820885891720849	Brain Transduction (LY6A)	sat_mut	-3.820885891720849	-3.820885891720849
DDVRPFI	-10.019455319377268	0	-10.019455319377268	Brain Transduction (LY6A)	sat_mut	-10.019455319377268	-10.019455319377268
DDVRPFL	-8.804619234807225	0	-8.804619234807225	Brain Transduction (LY6A)	sat_mut	-8.804619234807225	-8.804619234807225
DDWKPFI	-11.139967470202572	0	-11.139967470202572	Brain Transduction (LY6A)	sat_mut	-11.139967470202572	-11.139967470202572
DDYKPFI	-5.47607272083397	0	-5.47607272083397	Brain Transduction (LY6A)	sat_mut	-5.47607272083397	-5.47607272083397
DEAKPFI	-9.48043545420092	0	-9.48043545420092	Brain Transduction (LY6A)	sat_mut	-9.48043545420092	-9.48043545420092
DEARPFI	-8.799417633271688	0	-8.799417633271688	Brain Transduction (LY6A)	sat_mut	-8.799417633271688	-8.799417633271688
DEARPFL	-9.937682223802383	0	-9.937682223802383	Brain Transduction (LY6A)	sat_mut	-9.937682223802383	-9.937682223802383
DEDKPFI	-2.771467428001676	0	-2.771467428001676	Brain Transduction (LY6A)	sat_mut	-2.771467428001676	-2.771467428001676
DEDKPFL	-9.325539517615583	0	-9.325539517615583	Brain Transduction (LY6A)	sat_mut	-9.325539517615583	-9.325539517615583
DEDRPFI	-9.45788907841942	0	-9.45788907841942	Brain Transduction (LY6A)	sat_mut	-9.45788907841942	-9.45788907841942
DEEKPFI	-10.395574198199256	0	-10.395574198199256	Brain Transduction (LY6A)	sat_mut	-10.395574198199256	-10.395574198199256
DEFKPFI	0.5247677095650476	0	0.5247677095650476	Brain Transduction (LY6A)	sat_mut	0.5247677095650476	0.5247677095650476
DEFKPFL	-9.589928442152376	0	-9.589928442152376	Brain Transduction (LY6A)	sat_mut	-9.589928442152376	-9.589928442152376
DEGKPFI	-3.3667052950607728	0	-3.3667052950607728	Brain Transduction (LY6A)	sat_mut	-3.3667052950607728	-3.3667052950607728
DEGKPFL	-9.230786608185603	0	-9.230786608185603	Brain Transduction (LY6A)	sat_mut	-9.230786608185603	-9.230786608185603
DEGRPFI	-1.3668030012706	0	-1.3668030012706	Brain Transduction (LY6A)	sat_mut	-1.3668030012706	-1.3668030012706
DEGRPFL	-1.529729242449684	0	-1.529729242449684	Brain Transduction (LY6A)	sat_mut	-1.529729242449684	-1.529729242449684
DEHKPFI	-4.704061137474207	0	-4.704061137474207	Brain Transduction (LY6A)	sat_mut	-4.704061137474207	-4.704061137474207
DEHRPFI	-10.520832474605504	0	-10.520832474605504	Brain Transduction (LY6A)	sat_mut	-10.520832474605504	-10.520832474605504
DEHRPFL	-10.109767361432889	0	-10.109767361432889	Brain Transduction (LY6A)	sat_mut	-10.109767361432889	-10.109767361432889
DEIKPFI	-7.638863994567371	0	-7.638863994567371	Brain Transduction (LY6A)	sat_mut	-7.638863994567371	-7.638863994567371
DEKKPFI	-9.22888759996685	0	-9.22888759996685	Brain Transduction (LY6A)	sat_mut	-9.22888759996685	-9.22888759996685
DEKRPFI	-0.2459276416552705	0	-0.2459276416552705	Brain Transduction (LY6A)	sat_mut	-0.2459276416552705	-0.2459276416552705
DEKRPFL	-8.234989747540263	0	-8.234989747540263	Brain Transduction (LY6A)	sat_mut	-8.234989747540263	-8.234989747540263
DELKPFI	-6.984518225119262	0	-6.984518225119262	Brain Transduction (LY6A)	sat_mut	-6.984518225119262	-6.984518225119262
DEMKPFI	-8.255347251725919	0	-8.255347251725919	Brain Transduction (LY6A)	sat_mut	-8.255347251725919	-8.255347251725919
DENKPFI	-9.524120528628742	0	-9.524120528628742	Brain Transduction (LY6A)	sat_mut	-9.524120528628742	-9.524120528628742
DENRPFI	-9.985644063369886	0	-9.985644063369886	Brain Transduction (LY6A)	sat_mut	-9.985644063369886	-9.985644063369886
DEPKPFI	-9.880611479260663	0	-9.880611479260663	Brain Transduction (LY6A)	sat_mut	-9.880611479260663	-9.880611479260663
DEPKPFL	-9.589482416198065	0	-9.589482416198065	Brain Transduction (LY6A)	sat_mut	-9.589482416198065	-9.589482416198065
DEPRPFI	-8.663689944157316	0	-8.663689944157316	Brain Transduction (LY6A)	sat_mut	-8.663689944157316	-8.663689944157316
DEPRPFL	-10.028493590656687	0	-10.028493590656687	Brain Transduction (LY6A)	sat_mut	-10.028493590656687	-10.028493590656687
DEQKPFI	-9.341671026387289	0	-9.341671026387289	Brain Transduction (LY6A)	sat_mut	-9.341671026387289	-9.341671026387289
DEQRPFI	-8.919140719668835	0	-8.919140719668835	Brain Transduction (LY6A)	sat_mut	-8.919140719668835	-8.919140719668835
DEQRPFL	-8.480794848753634	0	-8.480794848753634	Brain Transduction (LY6A)	sat_mut	-8.480794848753634	-8.480794848753634
DERKPFI	-5.2926635239589945	0	-5.2926635239589945	Brain Transduction (LY6A)	sat_mut	-5.2926635239589945	-5.2926635239589945
DERKPFL	-10.000049441014252	0	-10.000049441014252	Brain Transduction (LY6A)	sat_mut	-10.000049441014252	-10.000049441014252
DERRPFI	-10.017507665367768	0	-10.017507665367768	Brain Transduction (LY6A)	sat_mut	-10.017507665367768	-10.017507665367768
DERRPFL	-1.6331430832019078	0	-1.6331430832019078	Brain Transduction (LY6A)	sat_mut	-1.6331430832019078	-1.6331430832019078
DESKPFI	-5.229257469620424	0	-5.229257469620424	Brain Transduction (LY6A)	sat_mut	-5.229257469620424	-5.229257469620424
DESRPFI	-9.007660967153694	0	-9.007660967153694	Brain Transduction (LY6A)	sat_mut	-9.007660967153694	-9.007660967153694
DESRPFL	-9.903131167114145	0	-9.903131167114145	Brain Transduction (LY6A)	sat_mut	-9.903131167114145	-9.903131167114145
DETKPFI	-8.920846021656715	0	-8.920846021656715	Brain Transduction (LY6A)	sat_mut	-8.920846021656715	-8.920846021656715
DETKPFL	-7.048252694456989	0	-7.048252694456989	Brain Transduction (LY6A)	sat_mut	-7.048252694456989	-7.048252694456989
DETRPFI	-11.399712135755076	0	-11.399712135755076	Brain Transduction (LY6A)	sat_mut	-11.399712135755076	-11.399712135755076
DETRPFL	-2.611428804457611	0	-2.611428804457611	Brain Transduction (LY6A)	sat_mut	-2.611428804457611	-2.611428804457611
DEVKPFI	-1.2361165068969315	0	-1.2361165068969315	Brain Transduction (LY6A)	sat_mut	-1.2361165068969315	-1.2361165068969315
DEYKPFI	-9.40212507009027	0	-9.40212507009027	Brain Transduction (LY6A)	sat_mut	-9.40212507009027	-9.40212507009027
DFAKPFI	-3.791549587983113	0	-3.791549587983113	Brain Transduction (LY6A)	sat_mut	-3.791549587983113	-3.791549587983113
DFDKPFI	-10.029064304616352	0	-10.029064304616352	Brain Transduction (LY6A)	sat_mut	-10.029064304616352	-10.029064304616352
DFEKPFI	-8.542427355576603	0	-8.542427355576603	Brain Transduction (LY6A)	sat_mut	-8.542427355576603	-8.542427355576603
DFGKPFI	-8.658897382584339	0	-8.658897382584339	Brain Transduction (LY6A)	sat_mut	-8.658897382584339	-8.658897382584339
DFHKPFI	-3.79932087198893	0	-3.79932087198893	Brain Transduction (LY6A)	sat_mut	-3.79932087198893	-3.79932087198893
DFIKPFI	-2.800627310876336	0	-2.800627310876336	Brain Transduction (LY6A)	sat_mut	-2.800627310876336	-2.800627310876336
DFKKPFI	-3.6239829709195823	0	-3.6239829709195823	Brain Transduction (LY6A)	sat_mut	-3.6239829709195823	-3.6239829709195823
DFNKPFI	-6.872265837795805	0	-6.872265837795805	Brain Transduction (LY6A)	sat_mut	-6.872265837795805	-6.872265837795805
DFNKPFL	-2.8423109866254594	0	-2.8423109866254594	Brain Transduction (LY6A)	sat_mut	-2.8423109866254594	-2.8423109866254594
DFQKPFI	-5.500986028062903	0	-5.500986028062903	Brain Transduction (LY6A)	sat_mut	-5.500986028062903	-5.500986028062903
DFQKPFL	0.8007425790878756	0	0.8007425790878756	Brain Transduction (LY6A)	sat_mut	0.8007425790878756	0.8007425790878756
DFRKPFI	-8.265848078406593	0	-8.265848078406593	Brain Transduction (LY6A)	sat_mut	-8.265848078406593	-8.265848078406593
DFSKPFI	-2.4254762352088552	0	-2.4254762352088552	Brain Transduction (LY6A)	sat_mut	-2.4254762352088552	-2.4254762352088552
DFSKPFL	-8.159725892635436	0	-8.159725892635436	Brain Transduction (LY6A)	sat_mut	-8.159725892635436	-8.159725892635436
DFTKPFI	-3.740884993003284	0	-3.740884993003284	Brain Transduction (LY6A)	sat_mut	-3.740884993003284	-3.740884993003284
DFVKPFI	-3.336669143248617	0	-3.336669143248617	Brain Transduction (LY6A)	sat_mut	-3.336669143248617	-3.336669143248617
DGAKPFI	-2.6837098593260937	0	-2.6837098593260937	Brain Transduction (LY6A)	sat_mut	-2.6837098593260937	-2.6837098593260937
DGAKPFL	-1.14527469429399	0	-1.14527469429399	Brain Transduction (LY6A)	sat_mut	-1.14527469429399	-1.14527469429399
DGARPFI	-3.7989093623246792	0	-3.7989093623246792	Brain Transduction (LY6A)	sat_mut	-3.7989093623246792	-3.7989093623246792
DGARPFL	-0.6844942609024313	0	-0.6844942609024313	Brain Transduction (LY6A)	sat_mut	-0.6844942609024313	-0.6844942609024313
DGDKPFI	-8.991787438978045	0	-8.991787438978045	Brain Transduction (LY6A)	sat_mut	-8.991787438978045	-8.991787438978045
DGDKPFL	-1.5369134248359124	0	-1.5369134248359124	Brain Transduction (LY6A)	sat_mut	-1.5369134248359124	-1.5369134248359124
DGDRPFI	-8.21103020690428	0	-8.21103020690428	Brain Transduction (LY6A)	sat_mut	-8.21103020690428	-8.21103020690428
DGEKPFI	-4.917020232627617	0	-4.917020232627617	Brain Transduction (LY6A)	sat_mut	-4.917020232627617	-4.917020232627617
DGEKPFL	-10.723093756160525	0	-10.723093756160525	Brain Transduction (LY6A)	sat_mut	-10.723093756160525	-10.723093756160525
DGERPFI	-10.174888411473042	0	-10.174888411473042	Brain Transduction (LY6A)	sat_mut	-10.174888411473042	-10.174888411473042
DGERPFL	-1.894706892507305	0	-1.894706892507305	Brain Transduction (LY6A)	sat_mut	-1.894706892507305	-1.894706892507305
DGFKPFI	-11.55388246527638	0	-11.55388246527638	Brain Transduction (LY6A)	sat_mut	-11.55388246527638	-11.55388246527638
DGFKPFL	-8.789881113554097	0	-8.789881113554097	Brain Transduction (LY6A)	sat_mut	-8.789881113554097	-8.789881113554097
DGGKPFI	-6.23463832095506	0	-6.23463832095506	Brain Transduction (LY6A)	sat_mut	-6.23463832095506	-6.23463832095506
DGGKPFL	-6.821294238192581	0	-6.821294238192581	Brain Transduction (LY6A)	sat_mut	-6.821294238192581	-6.821294238192581
DGGRPFI	-4.638054104105037	0	-4.638054104105037	Brain Transduction (LY6A)	sat_mut	-4.638054104105037	-4.638054104105037
DGHKPFI	-5.241584949016843	0	-5.241584949016843	Brain Transduction (LY6A)	sat_mut	-5.241584949016843	-5.241584949016843
DGHKPFL	-9.741410147348027	0	-9.741410147348027	Brain Transduction (LY6A)	sat_mut	-9.741410147348027	-9.741410147348027
DGHRPFI	-7.105783861106851	0	-7.105783861106851	Brain Transduction (LY6A)	sat_mut	-7.105783861106851	-7.105783861106851
DGHRPFL	-9.331300031917037	0	-9.331300031917037	Brain Transduction (LY6A)	sat_mut	-9.331300031917037	-9.331300031917037
DGIKPFI	-9.715510953921823	0	-9.715510953921823	Brain Transduction (LY6A)	sat_mut	-9.715510953921823	-9.715510953921823
DGIRPFI	-10.158970686149852	0	-10.158970686149852	Brain Transduction (LY6A)	sat_mut	-10.158970686149852	-10.158970686149852
DGKKPFI	-5.51080493528992	0	-5.51080493528992	Brain Transduction (LY6A)	sat_mut	-5.51080493528992	-5.51080493528992
DGKRPFI	-8.716341879310177	0	-8.716341879310177	Brain Transduction (LY6A)	sat_mut	-8.716341879310177	-8.716341879310177
DGLKPFI	-3.1279437399239907	0	-3.1279437399239907	Brain Transduction (LY6A)	sat_mut	-3.1279437399239907	-3.1279437399239907
DGLKPFL	-9.05559620516608	0	-9.05559620516608	Brain Transduction (LY6A)	sat_mut	-9.05559620516608	-9.05559620516608
DGLRPFI	-2.4052748970819624	0	-2.4052748970819624	Brain Transduction (LY6A)	sat_mut	-2.4052748970819624	-2.4052748970819624
DGMKPFI	-4.546787205167231	0	-4.546787205167231	Brain Transduction (LY6A)	sat_mut	-4.546787205167231	-4.546787205167231
DGMRPFI	-3.1152663462281454	0	-3.1152663462281454	Brain Transduction (LY6A)	sat_mut	-3.1152663462281454	-3.1152663462281454
DGNKPFI	-2.183417518228693	0	-2.183417518228693	Brain Transduction (LY6A)	sat_mut	-2.183417518228693	-2.183417518228693
DGNRPFI	-1.848178766016257	0	-1.848178766016257	Brain Transduction (LY6A)	sat_mut	-1.848178766016257	-1.848178766016257
DGNRPFL	-2.7690867978943388	0	-2.7690867978943388	Brain Transduction (LY6A)	sat_mut	-2.7690867978943388	-2.7690867978943388
DGPKPFI	-6.282182680780437	0	-6.282182680780437	Brain Transduction (LY6A)	sat_mut	-6.282182680780437	-6.282182680780437
DGPKPFL	-8.422098104768262	0	-8.422098104768262	Brain Transduction (LY6A)	sat_mut	-8.422098104768262	-8.422098104768262
DGPRPFI	-3.941620074659373	0	-3.941620074659373	Brain Transduction (LY6A)	sat_mut	-3.941620074659373	-3.941620074659373
DGQKPFI	-2.937323220499578	0	-2.937323220499578	Brain Transduction (LY6A)	sat_mut	-2.937323220499578	-2.937323220499578
DGQKPFL	-5.46372013271624	0	-5.46372013271624	Brain Transduction (LY6A)	sat_mut	-5.46372013271624	-5.46372013271624
DGQRPFI	-2.643140141026445	0	-2.643140141026445	Brain Transduction (LY6A)	sat_mut	-2.643140141026445	-2.643140141026445
DGRKPFI	-2.668343974124304	0	-2.668343974124304	Brain Transduction (LY6A)	sat_mut	-2.668343974124304	-2.668343974124304
DGSKPFI	-3.4463524923080007	0	-3.4463524923080007	Brain Transduction (LY6A)	sat_mut	-3.4463524923080007	-3.4463524923080007
DGSKPFL	-3.535057179283569	0	-3.535057179283569	Brain Transduction (LY6A)	sat_mut	-3.535057179283569	-3.535057179283569
DGSRPFI	-3.541653848159199	0	-3.541653848159199	Brain Transduction (LY6A)	sat_mut	-3.541653848159199	-3.541653848159199
DGSRPFL	-3.562398337963855	0	-3.562398337963855	Brain Transduction (LY6A)	sat_mut	-3.562398337963855	-3.562398337963855
DGTKPFI	-4.095560700111434	0	-4.095560700111434	Brain Transduction (LY6A)	sat_mut	-4.095560700111434	-4.095560700111434
DGTKPFL	-8.826341748073819	0	-8.826341748073819	Brain Transduction (LY6A)	sat_mut	-8.826341748073819	-8.826341748073819
DGTRPFI	-5.001106751093086	0	-5.001106751093086	Brain Transduction (LY6A)	sat_mut	-5.001106751093086	-5.001106751093086
DGTRPFL	-2.221436801031326	0	-2.221436801031326	Brain Transduction (LY6A)	sat_mut	-2.221436801031326	-2.221436801031326
DGVKPFI	-3.712012076555695	0	-3.712012076555695	Brain Transduction (LY6A)	sat_mut	-3.712012076555695	-3.712012076555695
DGVKPFL	-8.896144176978563	0	-8.896144176978563	Brain Transduction (LY6A)	sat_mut	-8.896144176978563	-8.896144176978563
DGVRPFI	-3.383972920755744	0	-3.383972920755744	Brain Transduction (LY6A)	sat_mut	-3.383972920755744	-3.383972920755744
DGYKPFI	-8.026758898849888	0	-8.026758898849888	Brain Transduction (LY6A)	sat_mut	-8.026758898849888	-8.026758898849888
DHAKPFI	-1.648716978590247	0	-1.648716978590247	Brain Transduction (LY6A)	sat_mut	-1.648716978590247	-1.648716978590247
DHARPFI	-1.3643048374568625	0	-1.3643048374568625	Brain Transduction (LY6A)	sat_mut	-1.3643048374568625	-1.3643048374568625
DHARPFL	1.4429796604183305	0	1.4429796604183305	Brain Transduction (LY6A)	sat_mut	1.4429796604183305	1.4429796604183305
DHDKPFI	-3.847675549457599	0	-3.847675549457599	Brain Transduction (LY6A)	sat_mut	-3.847675549457599	-3.847675549457599
DHDKPFL	-2.0514241510199973	0	-2.0514241510199973	Brain Transduction (LY6A)	sat_mut	-2.0514241510199973	-2.0514241510199973
DHDRPFI	-9.306145449955691	0	-9.306145449955691	Brain Transduction (LY6A)	sat_mut	-9.306145449955691	-9.306145449955691
DHDRPFL	-8.09507453913436	0	-8.09507453913436	Brain Transduction (LY6A)	sat_mut	-8.09507453913436	-8.09507453913436
DHEKPFI	-7.186412580895696	0	-7.186412580895696	Brain Transduction (LY6A)	sat_mut	-7.186412580895696	-7.186412580895696
DHERPFI	-10.559773702192905	0	-10.559773702192905	Brain Transduction (LY6A)	sat_mut	-10.559773702192905	-10.559773702192905
DHGKPFI	-1.671381408795968	0	-1.671381408795968	Brain Transduction (LY6A)	sat_mut	-1.671381408795968	-1.671381408795968
DHGKPFL	-2.0237892925164847	0	-2.0237892925164847	Brain Transduction (LY6A)	sat_mut	-2.0237892925164847	-2.0237892925164847
DHGRPFI	-9.075840714133012	0	-9.075840714133012	Brain Transduction (LY6A)	sat_mut	-9.075840714133012	-9.075840714133012
DHHKPFI	-4.359191822074327	0	-4.359191822074327	Brain Transduction (LY6A)	sat_mut	-4.359191822074327	-4.359191822074327
DHHRPFI	-11.27848002568209	0	-11.27848002568209	Brain Transduction (LY6A)	sat_mut	-11.27848002568209	-11.27848002568209
DHIKPFI	-9.739150935352216	0	-9.739150935352216	Brain Transduction (LY6A)	sat_mut	-9.739150935352216	-9.739150935352216
DHKKPFI	-4.247594847309304	0	-4.247594847309304	Brain Transduction (LY6A)	sat_mut	-4.247594847309304	-4.247594847309304
DHKRPFI	-8.521255579042728	0	-8.521255579042728	Brain Transduction (LY6A)	sat_mut	-8.521255579042728	-8.521255579042728
DHLKPFI	-3.71747113536216	0	-3.71747113536216	Brain Transduction (LY6A)	sat_mut	-3.71747113536216	-3.71747113536216
DHLKPFL	-10.339034732218517	0	-10.339034732218517	Brain Transduction (LY6A)	sat_mut	-10.339034732218517	-10.339034732218517
DHMKPFI	-4.223506027740095	0	-4.223506027740095	Brain Transduction (LY6A)	sat_mut	-4.223506027740095	-4.223506027740095
DHMKPFL	-2.9774776000017105	0	-2.9774776000017105	Brain Transduction (LY6A)	sat_mut	-2.9774776000017105	-2.9774776000017105
DHNKPFI	-5.7770875597403775	0	-5.7770875597403775	Brain Transduction (LY6A)	sat_mut	-5.7770875597403775	-5.7770875597403775
DHNKPFL	-1.0875551850332352	0	-1.0875551850332352	Brain Transduction (LY6A)	sat_mut	-1.0875551850332352	-1.0875551850332352
DHNRPFI	-1.883684185250451	0	-1.883684185250451	Brain Transduction (LY6A)	sat_mut	-1.883684185250451	-1.883684185250451
DHPKPFI	-7.12585854129386	0	-7.12585854129386	Brain Transduction (LY6A)	sat_mut	-7.12585854129386	-7.12585854129386
DHPRPFI	-8.853653193905656	0	-8.853653193905656	Brain Transduction (LY6A)	sat_mut	-8.853653193905656	-8.853653193905656
DHPRPFL	-9.830700475507282	0	-9.830700475507282	Brain Transduction (LY6A)	sat_mut	-9.830700475507282	-9.830700475507282
DHQKPFI	-3.4977928628153387	0	-3.4977928628153387	Brain Transduction (LY6A)	sat_mut	-3.4977928628153387	-3.4977928628153387
DHQKPFL	-8.960240593711221	0	-8.960240593711221	Brain Transduction (LY6A)	sat_mut	-8.960240593711221	-8.960240593711221
DHQRPFI	0.3767240325971318	0	0.3767240325971318	Brain Transduction (LY6A)	sat_mut	0.3767240325971318	0.3767240325971318
DHRKPFI	-2.932675730930013	0	-2.932675730930013	Brain Transduction (LY6A)	sat_mut	-2.932675730930013	-2.932675730930013
DHSKPFI	-8.434841826642238	0	-8.434841826642238	Brain Transduction (LY6A)	sat_mut	-8.434841826642238	-8.434841826642238
DHSKPFL	-0.4281657110087593	0	-0.4281657110087593	Brain Transduction (LY6A)	sat_mut	-0.4281657110087593	-0.4281657110087593
DHSRPFI	-3.0368877885486265	0	-3.0368877885486265	Brain Transduction (LY6A)	sat_mut	-3.0368877885486265	-3.0368877885486265
DHTKPFI	-2.4217449268261886	0	-2.4217449268261886	Brain Transduction (LY6A)	sat_mut	-2.4217449268261886	-2.4217449268261886
DHTKPFL	-3.1923805966368985	0	-3.1923805966368985	Brain Transduction (LY6A)	sat_mut	-3.1923805966368985	-3.1923805966368985
DHTRPFI	0.3336323600237487	0	0.3336323600237487	Brain Transduction (LY6A)	sat_mut	0.3336323600237487	0.3336323600237487
DHVKPFI	-2.227322687903916	0	-2.227322687903916	Brain Transduction (LY6A)	sat_mut	-2.227322687903916	-2.227322687903916
DHVKPFL	-0.3735834396446386	0	-0.3735834396446386	Brain Transduction (LY6A)	sat_mut	-0.3735834396446386	-0.3735834396446386
DHVRPFI	-0.1672202248526253	0	-0.1672202248526253	Brain Transduction (LY6A)	sat_mut	-0.1672202248526253	-0.1672202248526253
DHYKPFI	-3.2045929494188496	0	-3.2045929494188496	Brain Transduction (LY6A)	sat_mut	-3.2045929494188496	-3.2045929494188496
DIAKPFI	-6.974329741306596	0	-6.974329741306596	Brain Transduction (LY6A)	sat_mut	-6.974329741306596	-6.974329741306596
DIAKPFL	-3.628798335469418	0	-3.628798335469418	Brain Transduction (LY6A)	sat_mut	-3.628798335469418	-3.628798335469418
DIARPFI	-2.3780535159045955	0	-2.3780535159045955	Brain Transduction (LY6A)	sat_mut	-2.3780535159045955	-2.3780535159045955
DIDKPFI	-9.641355812925138	0	-9.641355812925138	Brain Transduction (LY6A)	sat_mut	-9.641355812925138	-9.641355812925138
DIEKPFI	-3.800743607654866	0	-3.800743607654866	Brain Transduction (LY6A)	sat_mut	-3.800743607654866	-3.800743607654866
DIERPFL	0.358460346231408	0	0.358460346231408	Brain Transduction (LY6A)	sat_mut	0.358460346231408	0.358460346231408
DIGKPFI	-4.393250423576666	0	-4.393250423576666	Brain Transduction (LY6A)	sat_mut	-4.393250423576666	-4.393250423576666
DIGKPFL	-9.972886427884312	0	-9.972886427884312	Brain Transduction (LY6A)	sat_mut	-9.972886427884312	-9.972886427884312
DIGRPFI	-2.7083812748507743	0	-2.7083812748507743	Brain Transduction (LY6A)	sat_mut	-2.7083812748507743	-2.7083812748507743
DIHKPFI	-0.2859543161827132	0	-0.2859543161827132	Brain Transduction (LY6A)	sat_mut	-0.2859543161827132	-0.2859543161827132
DIHKPFL	-8.270820497899642	0	-8.270820497899642	Brain Transduction (LY6A)	sat_mut	-8.270820497899642	-8.270820497899642
DIIKPFI	-11.060115154301254	0	-11.060115154301254	Brain Transduction (LY6A)	sat_mut	-11.060115154301254	-11.060115154301254
DIKKPFI	-4.698483285988092	0	-4.698483285988092	Brain Transduction (LY6A)	sat_mut	-4.698483285988092	-4.698483285988092
DIKRPFI	-1.988555857201116	0	-1.988555857201116	Brain Transduction (LY6A)	sat_mut	-1.988555857201116	-1.988555857201116
DILKPFI	-9.081241771818004	0	-9.081241771818004	Brain Transduction (LY6A)	sat_mut	-9.081241771818004	-9.081241771818004
DIMKPFI	-10.255292757609029	0	-10.255292757609029	Brain Transduction (LY6A)	sat_mut	-10.255292757609029	-10.255292757609029
DINKPFI	-2.76619637072498	0	-2.76619637072498	Brain Transduction (LY6A)	sat_mut	-2.76619637072498	-2.76619637072498
DINKPFL	-2.475907502580121	0	-2.475907502580121	Brain Transduction (LY6A)	sat_mut	-2.475907502580121	-2.475907502580121
DIPKPFI	0.0310622051180347	0	0.0310622051180347	Brain Transduction (LY6A)	sat_mut	0.0310622051180347	0.0310622051180347
DIPKPFL	-9.313766865596303	0	-9.313766865596303	Brain Transduction (LY6A)	sat_mut	-9.313766865596303	-9.313766865596303
DIQKPFI	-2.1688518120960416	0	-2.1688518120960416	Brain Transduction (LY6A)	sat_mut	-2.1688518120960416	-2.1688518120960416
DIQRPFI	-0.3417376805237748	0	-0.3417376805237748	Brain Transduction (LY6A)	sat_mut	-0.3417376805237748	-0.3417376805237748
DIRKPFI	-3.455522606119944	0	-3.455522606119944	Brain Transduction (LY6A)	sat_mut	-3.455522606119944	-3.455522606119944
DIRKPFL	1.505145280686048	0	1.505145280686048	Brain Transduction (LY6A)	sat_mut	1.505145280686048	1.505145280686048
DISKPFI	-3.72900686567759	0	-3.72900686567759	Brain Transduction (LY6A)	sat_mut	-3.72900686567759	-3.72900686567759
DISKPFL	-0.6934074196077468	0	-0.6934074196077468	Brain Transduction (LY6A)	sat_mut	-0.6934074196077468	-0.6934074196077468
DITKPFI	-2.5125496822528954	0	-2.5125496822528954	Brain Transduction (LY6A)	sat_mut	-2.5125496822528954	-2.5125496822528954
DITRPFI	-0.8778342405132142	0	-0.8778342405132142	Brain Transduction (LY6A)	sat_mut	-0.8778342405132142	-0.8778342405132142
DIVKPFI	-1.4674713692570327	0	-1.4674713692570327	Brain Transduction (LY6A)	sat_mut	-1.4674713692570327	-1.4674713692570327
DKAKPFI	-8.650661684429881	0	-8.650661684429881	Brain Transduction (LY6A)	sat_mut	-8.650661684429881	-8.650661684429881
DKAKPFL	-10.1706037502462	0	-10.1706037502462	Brain Transduction (LY6A)	sat_mut	-10.1706037502462	-10.1706037502462
DKARPFI	-8.626535690204935	0	-8.626535690204935	Brain Transduction (LY6A)	sat_mut	-8.626535690204935	-8.626535690204935
DKDKPFI	-10.41238082654762	0	-10.41238082654762	Brain Transduction (LY6A)	sat_mut	-10.41238082654762	-10.41238082654762
DKDKPFL	-1.595869749473073	0	-1.595869749473073	Brain Transduction (LY6A)	sat_mut	-1.595869749473073	-1.595869749473073
DKDRPFI	-3.4510655979146714	0	-3.4510655979146714	Brain Transduction (LY6A)	sat_mut	-3.4510655979146714	-3.4510655979146714
DKDRPFL	-2.575698658494276	0	-2.575698658494276	Brain Transduction (LY6A)	sat_mut	-2.575698658494276	-2.575698658494276
DKEKPFI	-4.770893246770755	0	-4.770893246770755	Brain Transduction (LY6A)	sat_mut	-4.770893246770755	-4.770893246770755
DKEKPFL	-9.641089177118628	0	-9.641089177118628	Brain Transduction (LY6A)	sat_mut	-9.641089177118628	-9.641089177118628
DKERPFI	-10.180154783496622	0	-10.180154783496622	Brain Transduction (LY6A)	sat_mut	-10.180154783496622	-10.180154783496622
DKGKPFI	-5.748518371721593	0	-5.748518371721593	Brain Transduction (LY6A)	sat_mut	-5.748518371721593	-5.748518371721593
DKGRPFI	-8.301796913067939	0	-8.301796913067939	Brain Transduction (LY6A)	sat_mut	-8.301796913067939	-8.301796913067939
DKHKPFI	-1.4796217839166204	0	-1.4796217839166204	Brain Transduction (LY6A)	sat_mut	-1.4796217839166204	-1.4796217839166204
DKHKPFL	0.7585555474156854	0	0.7585555474156854	Brain Transduction (LY6A)	sat_mut	0.7585555474156854	0.7585555474156854
DKIKPFI	-7.658870347873164	0	-7.658870347873164	Brain Transduction (LY6A)	sat_mut	-7.658870347873164	-7.658870347873164
DKIKPFL	0.4324210147661816	0	0.4324210147661816	Brain Transduction (LY6A)	sat_mut	0.4324210147661816	0.4324210147661816
DKLKPFI	-10.060745209377924	0	-10.060745209377924	Brain Transduction (LY6A)	sat_mut	-10.060745209377924	-10.060745209377924
DKMKPFI	-4.585936800070882	0	-4.585936800070882	Brain Transduction (LY6A)	sat_mut	-4.585936800070882	-4.585936800070882
DKMRPFI	-3.101950390814091	0	-3.101950390814091	Brain Transduction (LY6A)	sat_mut	-3.101950390814091	-3.101950390814091
DKNKPFI	-6.0786034673232	0	-6.0786034673232	Brain Transduction (LY6A)	sat_mut	-6.0786034673232	-6.0786034673232
DKNKPFL	-1.645528689596658	0	-1.645528689596658	Brain Transduction (LY6A)	sat_mut	-1.645528689596658	-1.645528689596658
DKNRPFI	-2.9702324268952287	0	-2.9702324268952287	Brain Transduction (LY6A)	sat_mut	-2.9702324268952287	-2.9702324268952287
DKNRPFL	-3.0201248638139773	0	-3.0201248638139773	Brain Transduction (LY6A)	sat_mut	-3.0201248638139773	-3.0201248638139773
DKPKPFI	-8.26785835005099	0	-8.26785835005099	Brain Transduction (LY6A)	sat_mut	-8.26785835005099	-8.26785835005099
DKPKPFL	-6.488792018586362	0	-6.488792018586362	Brain Transduction (LY6A)	sat_mut	-6.488792018586362	-6.488792018586362
DKPRPFI	-9.59734781190547	0	-9.59734781190547	Brain Transduction (LY6A)	sat_mut	-9.59734781190547	-9.59734781190547
DKQKPFI	-8.247824993742569	0	-8.247824993742569	Brain Transduction (LY6A)	sat_mut	-8.247824993742569	-8.247824993742569
DKQKPFL	0.2840959556536087	0	0.2840959556536087	Brain Transduction (LY6A)	sat_mut	0.2840959556536087	0.2840959556536087
DKQRPFI	-1.0321722176597694	0	-1.0321722176597694	Brain Transduction (LY6A)	sat_mut	-1.0321722176597694	-1.0321722176597694
DKSKPFI	-8.931479309776153	0	-8.931479309776153	Brain Transduction (LY6A)	sat_mut	-8.931479309776153	-8.931479309776153
DKSKPFL	-8.09336384161604	0	-8.09336384161604	Brain Transduction (LY6A)	sat_mut	-8.09336384161604	-8.09336384161604
DKSRPFI	-0.626851907824265	0	-0.626851907824265	Brain Transduction (LY6A)	sat_mut	-0.626851907824265	-0.626851907824265
DKSRPFL	-2.8678388167057736	0	-2.8678388167057736	Brain Transduction (LY6A)	sat_mut	-2.8678388167057736	-2.8678388167057736
DKTKPFI	-8.460868698875485	0	-8.460868698875485	Brain Transduction (LY6A)	sat_mut	-8.460868698875485	-8.460868698875485
DKTKPFL	-1.9507031551449887	0	-1.9507031551449887	Brain Transduction (LY6A)	sat_mut	-1.9507031551449887	-1.9507031551449887
DKTRPFI	-1.9153793451180043	0	-1.9153793451180043	Brain Transduction (LY6A)	sat_mut	-1.9153793451180043	-1.9153793451180043
DKVKPFI	-2.738965355331907	0	-2.738965355331907	Brain Transduction (LY6A)	sat_mut	-2.738965355331907	-2.738965355331907
DKVKPFL	-8.142469406738734	0	-8.142469406738734	Brain Transduction (LY6A)	sat_mut	-8.142469406738734	-8.142469406738734
DLAKPFI	-9.809276742095916	0	-9.809276742095916	Brain Transduction (LY6A)	sat_mut	-9.809276742095916	-9.809276742095916
DLAKPFL	0.9626917851083548	0	0.9626917851083548	Brain Transduction (LY6A)	sat_mut	0.9626917851083548	0.9626917851083548
DLARPFI	3.7509596896305206	0	3.7509596896305206	Brain Transduction (LY6A)	sat_mut	3.7509596896305206	3.7509596896305206
DLDKPFI	-10.373752866802938	0	-10.373752866802938	Brain Transduction (LY6A)	sat_mut	-10.373752866802938	-10.373752866802938
DLEKPFI	-1.7159380865589149	0	-1.7159380865589149	Brain Transduction (LY6A)	sat_mut	-1.7159380865589149	-1.7159380865589149
DLERPFI	-0.4008989286324579	0	-0.4008989286324579	Brain Transduction (LY6A)	sat_mut	-0.4008989286324579	-0.4008989286324579
DLGKPFI	-4.289219645133365	0	-4.289219645133365	Brain Transduction (LY6A)	sat_mut	-4.289219645133365	-4.289219645133365
DLGRPFI	0.2091773964636717	0	0.2091773964636717	Brain Transduction (LY6A)	sat_mut	0.2091773964636717	0.2091773964636717
DLHKPFI	-2.1167521202621016	0	-2.1167521202621016	Brain Transduction (LY6A)	sat_mut	-2.1167521202621016	-2.1167521202621016
DLHKPFL	-1.8610889186017707	0	-1.8610889186017707	Brain Transduction (LY6A)	sat_mut	-1.8610889186017707	-1.8610889186017707
DLHRPFI	0.9806210787849362	0	0.9806210787849362	Brain Transduction (LY6A)	sat_mut	0.9806210787849362	0.9806210787849362
DLKKPFI	-4.403132826068969	0	-4.403132826068969	Brain Transduction (LY6A)	sat_mut	-4.403132826068969	-4.403132826068969
DLKKPFL	0.223021262031996	0	0.223021262031996	Brain Transduction (LY6A)	sat_mut	0.223021262031996	0.223021262031996
DLKRPFI	2.088788980500419	0	2.088788980500419	Brain Transduction (LY6A)	sat_mut	2.088788980500419	2.088788980500419
DLKRPFL	4.141692188941258	0	4.141692188941258	Brain Transduction (LY6A)	sat_mut	4.141692188941258	4.141692188941258
DLLKPFI	0.1080322360197237	0	0.1080322360197237	Brain Transduction (LY6A)	sat_mut	0.1080322360197237	0.1080322360197237
DLMKPFI	-8.78410801593495	0	-8.78410801593495	Brain Transduction (LY6A)	sat_mut	-8.78410801593495	-8.78410801593495
DLNKPFI	-4.733294480999997	0	-4.733294480999997	Brain Transduction (LY6A)	sat_mut	-4.733294480999997	-4.733294480999997
DLNKPFL	-2.237662082705191	0	-2.237662082705191	Brain Transduction (LY6A)	sat_mut	-2.237662082705191	-2.237662082705191
DLNRPFI	-1.75597856767008	0	-1.75597856767008	Brain Transduction (LY6A)	sat_mut	-1.75597856767008	-1.75597856767008
DLNRPFL	2.820606366529941	0	2.820606366529941	Brain Transduction (LY6A)	sat_mut	2.820606366529941	2.820606366529941
DLPKPFI	-8.422961165889289	0	-8.422961165889289	Brain Transduction (LY6A)	sat_mut	-8.422961165889289	-8.422961165889289
DLPRPFI	-7.501167170261831	0	-7.501167170261831	Brain Transduction (LY6A)	sat_mut	-7.501167170261831	-7.501167170261831
DLQKPFI	-1.4484940087303682	0	-1.4484940087303682	Brain Transduction (LY6A)	sat_mut	-1.4484940087303682	-1.4484940087303682
DLQKPFL	2.839226695952258	0	2.839226695952258	Brain Transduction (LY6A)	sat_mut	2.839226695952258	2.839226695952258
DLRKPFI	-2.583758954163476	0	-2.583758954163476	Brain Transduction (LY6A)	sat_mut	-2.583758954163476	-2.583758954163476
DLSKPFI	-3.757698640541309	0	-3.757698640541309	Brain Transduction (LY6A)	sat_mut	-3.757698640541309	-3.757698640541309
DLSRPFI	-2.3186201952198853	0	-2.3186201952198853	Brain Transduction (LY6A)	sat_mut	-2.3186201952198853	-2.3186201952198853
DLTKPFI	0.9991009026938892	0	0.9991009026938892	Brain Transduction (LY6A)	sat_mut	0.9991009026938892	0.9991009026938892
DLVKPFI	-2.831093785514511	0	-2.831093785514511	Brain Transduction (LY6A)	sat_mut	-2.831093785514511	-2.831093785514511
DMAKPFI	-2.752634055829978	0	-2.752634055829978	Brain Transduction (LY6A)	sat_mut	-2.752634055829978	-2.752634055829978
DMARPFI	-1.0404799845550103	0	-1.0404799845550103	Brain Transduction (LY6A)	sat_mut	-1.0404799845550103	-1.0404799845550103
DMDKPFI	-1.9125393697002468	0	-1.9125393697002468	Brain Transduction (LY6A)	sat_mut	-1.9125393697002468	-1.9125393697002468
DMDRPFI	-8.365229194606691	0	-8.365229194606691	Brain Transduction (LY6A)	sat_mut	-8.365229194606691	-8.365229194606691
DMEKPFI	-11.154771989003978	0	-11.154771989003978	Brain Transduction (LY6A)	sat_mut	-11.154771989003978	-11.154771989003978
DMERPFI	-8.68641353759004	0	-8.68641353759004	Brain Transduction (LY6A)	sat_mut	-8.68641353759004	-8.68641353759004
DMGKPFI	-5.187398432347089	0	-5.187398432347089	Brain Transduction (LY6A)	sat_mut	-5.187398432347089	-5.187398432347089
DMGRPFI	-0.1358948507992425	0	-0.1358948507992425	Brain Transduction (LY6A)	sat_mut	-0.1358948507992425	-0.1358948507992425
DMGRPFL	-9.90126884040001	0	-9.90126884040001	Brain Transduction (LY6A)	sat_mut	-9.90126884040001	-9.90126884040001
DMHKPFI	-5.359541212449038	0	-5.359541212449038	Brain Transduction (LY6A)	sat_mut	-5.359541212449038	-5.359541212449038
DMHKPFL	-1.1284704737340927	0	-1.1284704737340927	Brain Transduction (LY6A)	sat_mut	-1.1284704737340927	-1.1284704737340927
DMHRPFI	-4.205596818387005	0	-4.205596818387005	Brain Transduction (LY6A)	sat_mut	-4.205596818387005	-4.205596818387005
DMIKPFI	-9.571373480826958	0	-9.571373480826958	Brain Transduction (LY6A)	sat_mut	-9.571373480826958	-9.571373480826958
DMKKPFI	-4.519067389165596	0	-4.519067389165596	Brain Transduction (LY6A)	sat_mut	-4.519067389165596	-4.519067389165596
DMKRPFI	-0.0039444406172753	0	-0.0039444406172753	Brain Transduction (LY6A)	sat_mut	-0.0039444406172753	-0.0039444406172753
DMKRPFL	1.350329416925535	0	1.350329416925535	Brain Transduction (LY6A)	sat_mut	1.350329416925535	1.350329416925535
DMLKPFI	-10.797569589920766	0	-10.797569589920766	Brain Transduction (LY6A)	sat_mut	-10.797569589920766	-10.797569589920766
DMMKPFI	-7.98282198092229	0	-7.98282198092229	Brain Transduction (LY6A)	sat_mut	-7.98282198092229	-7.98282198092229
DMNKPFI	-8.83737437996912	0	-8.83737437996912	Brain Transduction (LY6A)	sat_mut	-8.83737437996912	-8.83737437996912
DMNRPFI	-8.03857267179043	0	-8.03857267179043	Brain Transduction (LY6A)	sat_mut	-8.03857267179043	-8.03857267179043
DMNRPFL	-1.4362606693731197	0	-1.4362606693731197	Brain Transduction (LY6A)	sat_mut	-1.4362606693731197	-1.4362606693731197
DMPKPFI	-9.887623641990778	0	-9.887623641990778	Brain Transduction (LY6A)	sat_mut	-9.887623641990778	-9.887623641990778
DMQKPFI	-4.304552980777873	0	-4.304552980777873	Brain Transduction (LY6A)	sat_mut	-4.304552980777873	-4.304552980777873
DMQRPFI	-4.856357970988647	0	-4.856357970988647	Brain Transduction (LY6A)	sat_mut	-4.856357970988647	-4.856357970988647
DMQRPFL	0.6741251653963025	0	0.6741251653963025	Brain Transduction (LY6A)	sat_mut	0.6741251653963025	0.6741251653963025
DMRKPFI	-6.025572818931755	0	-6.025572818931755	Brain Transduction (LY6A)	sat_mut	-6.025572818931755	-6.025572818931755
DMRKPFL	-0.0405764761867421	0	-0.0405764761867421	Brain Transduction (LY6A)	sat_mut	-0.0405764761867421	-0.0405764761867421
DMSKPFI	-4.0176734618829455	0	-4.0176734618829455	Brain Transduction (LY6A)	sat_mut	-4.0176734618829455	-4.0176734618829455
DMSRPFI	-8.549704098914358	0	-8.549704098914358	Brain Transduction (LY6A)	sat_mut	-8.549704098914358	-8.549704098914358
DMTKPFI	-3.1914897048453508	0	-3.1914897048453508	Brain Transduction (LY6A)	sat_mut	-3.1914897048453508	-3.1914897048453508
DMTRPFI	-7.875986006644817	0	-7.875986006644817	Brain Transduction (LY6A)	sat_mut	-7.875986006644817	-7.875986006644817
DMTRPFL	3.590499082440961	0	3.590499082440961	Brain Transduction (LY6A)	sat_mut	3.590499082440961	3.590499082440961
DMVKPFI	-8.107701219214043	0	-8.107701219214043	Brain Transduction (LY6A)	sat_mut	-8.107701219214043	-8.107701219214043
DMVKPFL	-2.9276748888476227	0	-2.9276748888476227	Brain Transduction (LY6A)	sat_mut	-2.9276748888476227	-2.9276748888476227
DNAKPFI	-3.274127920085652	0	-3.274127920085652	Brain Transduction (LY6A)	sat_mut	-3.274127920085652	-3.274127920085652
DNAKPFL	-7.730760399997754	0	-7.730760399997754	Brain Transduction (LY6A)	sat_mut	-7.730760399997754	-7.730760399997754
DNARPFI	-3.670669546676	0	-3.670669546676	Brain Transduction (LY6A)	sat_mut	-3.670669546676	-3.670669546676
DNARPFL	-9.492598054880224	0	-9.492598054880224	Brain Transduction (LY6A)	sat_mut	-9.492598054880224	-9.492598054880224
DNDKPFI	-4.814845093023653	0	-4.814845093023653	Brain Transduction (LY6A)	sat_mut	-4.814845093023653	-4.814845093023653
DNDKPFL	-3.7230955539029456	0	-3.7230955539029456	Brain Transduction (LY6A)	sat_mut	-3.7230955539029456	-3.7230955539029456
DNDRPFI	-7.57600078772827	0	-7.57600078772827	Brain Transduction (LY6A)	sat_mut	-7.57600078772827	-7.57600078772827
DNEKPFI	-3.631883433903512	0	-3.631883433903512	Brain Transduction (LY6A)	sat_mut	-3.631883433903512	-3.631883433903512
DNEKPFL	-8.906910007064326	0	-8.906910007064326	Brain Transduction (LY6A)	sat_mut	-8.906910007064326	-8.906910007064326
DNERPFI	-9.817348913565304	0	-9.817348913565304	Brain Transduction (LY6A)	sat_mut	-9.817348913565304	-9.817348913565304
DNFKPFI	-11.302801062560327	0	-11.302801062560327	Brain Transduction (LY6A)	sat_mut	-11.302801062560327	-11.302801062560327
DNGKPFI	-3.283406813933515	0	-3.283406813933515	Brain Transduction (LY6A)	sat_mut	-3.283406813933515	-3.283406813933515
DNGKPFL	-2.591644057171647	0	-2.591644057171647	Brain Transduction (LY6A)	sat_mut	-2.591644057171647	-2.591644057171647
DNGRPFI	-2.218011965127909	0	-2.218011965127909	Brain Transduction (LY6A)	sat_mut	-2.218011965127909	-2.218011965127909
DNGRPFL	-8.635547966938553	0	-8.635547966938553	Brain Transduction (LY6A)	sat_mut	-8.635547966938553	-8.635547966938553
DNHKPFI	-4.954433433859148	0	-4.954433433859148	Brain Transduction (LY6A)	sat_mut	-4.954433433859148	-4.954433433859148
DNHKPFL	-10.307795680568882	0	-10.307795680568882	Brain Transduction (LY6A)	sat_mut	-10.307795680568882	-10.307795680568882
DNHRPFI	0.3535683913944147	0	0.3535683913944147	Brain Transduction (LY6A)	sat_mut	0.3535683913944147	0.3535683913944147
DNIKPFI	-3.761254411753269	0	-3.761254411753269	Brain Transduction (LY6A)	sat_mut	-3.761254411753269	-3.761254411753269
DNIRPFI	-0.4573442672624842	0	-0.4573442672624842	Brain Transduction (LY6A)	sat_mut	-0.4573442672624842	-0.4573442672624842
DNKKPFI	-2.642701097117093	0	-2.642701097117093	Brain Transduction (LY6A)	sat_mut	-2.642701097117093	-2.642701097117093
DNKKPFL	-9.278222138576025	0	-9.278222138576025	Brain Transduction (LY6A)	sat_mut	-9.278222138576025	-9.278222138576025
DNKRPFI	-2.1438805520340574	0	-2.1438805520340574	Brain Transduction (LY6A)	sat_mut	-2.1438805520340574	-2.1438805520340574
DNLKPFI	-8.034185072818396	0	-8.034185072818396	Brain Transduction (LY6A)	sat_mut	-8.034185072818396	-8.034185072818396
DNLRPFL	-1.8709496149751093	0	-1.8709496149751093	Brain Transduction (LY6A)	sat_mut	-1.8709496149751093	-1.8709496149751093
DNMKPFI	-2.834307774655231	0	-2.834307774655231	Brain Transduction (LY6A)	sat_mut	-2.834307774655231	-2.834307774655231
DNMRPFI	-8.969098426039631	0	-8.969098426039631	Brain Transduction (LY6A)	sat_mut	-8.969098426039631	-8.969098426039631
DNNKPFI	-2.509795741875229	0	-2.509795741875229	Brain Transduction (LY6A)	sat_mut	-2.509795741875229	-2.509795741875229
DNNKPFL	-0.9893894748816888	0	-0.9893894748816888	Brain Transduction (LY6A)	sat_mut	-0.9893894748816888	-0.9893894748816888
DNNRPFI	-4.447226459843807	0	-4.447226459843807	Brain Transduction (LY6A)	sat_mut	-4.447226459843807	-4.447226459843807
DNNRPFL	-3.4272481500878293	0	-3.4272481500878293	Brain Transduction (LY6A)	sat_mut	-3.4272481500878293	-3.4272481500878293
DNPKPFI	-9.88517984263228	0	-9.88517984263228	Brain Transduction (LY6A)	sat_mut	-9.88517984263228	-9.88517984263228
DNPKPFL	-10.415950085959333	0	-10.415950085959333	Brain Transduction (LY6A)	sat_mut	-10.415950085959333	-10.415950085959333
DNPRPFI	-8.903250544666461	0	-8.903250544666461	Brain Transduction (LY6A)	sat_mut	-8.903250544666461	-8.903250544666461
DNPRPFL	-4.507428415505469	0	-4.507428415505469	Brain Transduction (LY6A)	sat_mut	-4.507428415505469	-4.507428415505469
DNQKPFI	-8.972126643717322	0	-8.972126643717322	Brain Transduction (LY6A)	sat_mut	-8.972126643717322	-8.972126643717322
DNQKPFL	-9.20776952927538	0	-9.20776952927538	Brain Transduction (LY6A)	sat_mut	-9.20776952927538	-9.20776952927538
DNQRPFI	-6.07654016946771	0	-6.07654016946771	Brain Transduction (LY6A)	sat_mut	-6.07654016946771	-6.07654016946771
DNRKPFI	-0.9939046954454908	0	-0.9939046954454908	Brain Transduction (LY6A)	sat_mut	-0.9939046954454908	-0.9939046954454908
DNRKPFL	-3.990026540968463	0	-3.990026540968463	Brain Transduction (LY6A)	sat_mut	-3.990026540968463	-3.990026540968463
DNRRPFI	-7.733094542179636	0	-7.733094542179636	Brain Transduction (LY6A)	sat_mut	-7.733094542179636	-7.733094542179636
DNSKPFI	-3.603866839406845	0	-3.603866839406845	Brain Transduction (LY6A)	sat_mut	-3.603866839406845	-3.603866839406845
DNSKPFL	-2.224772281848371	0	-2.224772281848371	Brain Transduction (LY6A)	sat_mut	-2.224772281848371	-2.224772281848371
DNSRPFI	-4.718003283489995	0	-4.718003283489995	Brain Transduction (LY6A)	sat_mut	-4.718003283489995	-4.718003283489995
DNSRPFL	-1.311764719367091	0	-1.311764719367091	Brain Transduction (LY6A)	sat_mut	-1.311764719367091	-1.311764719367091
DNTKPFI	-4.480004176512749	0	-4.480004176512749	Brain Transduction (LY6A)	sat_mut	-4.480004176512749	-4.480004176512749
DNTKPFL	-4.677570642712011	0	-4.677570642712011	Brain Transduction (LY6A)	sat_mut	-4.677570642712011	-4.677570642712011
DNTRPFI	-3.729718471963251	0	-3.729718471963251	Brain Transduction (LY6A)	sat_mut	-3.729718471963251	-3.729718471963251
DNTRPFL	-2.254689059983214	0	-2.254689059983214	Brain Transduction (LY6A)	sat_mut	-2.254689059983214	-2.254689059983214
DNVKPFI	-5.678394040081328	0	-5.678394040081328	Brain Transduction (LY6A)	sat_mut	-5.678394040081328	-5.678394040081328
DNVKPFL	-1.7337305409773711	0	-1.7337305409773711	Brain Transduction (LY6A)	sat_mut	-1.7337305409773711	-1.7337305409773711
DNVRPFL	0.9780805124203428	0	0.9780805124203428	Brain Transduction (LY6A)	sat_mut	0.9780805124203428	0.9780805124203428
DNYKPFI	-8.478439200701454	0	-8.478439200701454	Brain Transduction (LY6A)	sat_mut	-8.478439200701454	-8.478439200701454
DPAKPFI	-6.975939086485937	0	-6.975939086485937	Brain Transduction (LY6A)	sat_mut	-6.975939086485937	-6.975939086485937
DPAKPFL	-1.526971929887369	0	-1.526971929887369	Brain Transduction (LY6A)	sat_mut	-1.526971929887369	-1.526971929887369
DPARPFI	-9.950185989217854	0	-9.950185989217854	Brain Transduction (LY6A)	sat_mut	-9.950185989217854	-9.950185989217854
DPDRPFL	-0.9715954704724132	0	-0.9715954704724132	Brain Transduction (LY6A)	sat_mut	-0.9715954704724132	-0.9715954704724132
DPEKPFL	-8.099135691883228	0	-8.099135691883228	Brain Transduction (LY6A)	sat_mut	-8.099135691883228	-8.099135691883228
DPERPFL	-8.940653581109506	0	-8.940653581109506	Brain Transduction (LY6A)	sat_mut	-8.940653581109506	-8.940653581109506
DPFKPFI	-9.249805601502976	0	-9.249805601502976	Brain Transduction (LY6A)	sat_mut	-9.249805601502976	-9.249805601502976
DPGKPFI	-3.1796738037745778	0	-3.1796738037745778	Brain Transduction (LY6A)	sat_mut	-3.1796738037745778	-3.1796738037745778
DPGKPFL	-1.2402562199817768	0	-1.2402562199817768	Brain Transduction (LY6A)	sat_mut	-1.2402562199817768	-1.2402562199817768
DPGRPFI	-3.5621897523485444	0	-3.5621897523485444	Brain Transduction (LY6A)	sat_mut	-3.5621897523485444	-3.5621897523485444
DPGRPFL	-6.577869377742301	0	-6.577869377742301	Brain Transduction (LY6A)	sat_mut	-6.577869377742301	-6.577869377742301
DPHKPFI	-8.271051728072923	0	-8.271051728072923	Brain Transduction (LY6A)	sat_mut	-8.271051728072923	-8.271051728072923
DPHKPFL	-8.340332268106117	0	-8.340332268106117	Brain Transduction (LY6A)	sat_mut	-8.340332268106117	-8.340332268106117
DPHRPFI	-9.997338486483503	0	-9.997338486483503	Brain Transduction (LY6A)	sat_mut	-9.997338486483503	-9.997338486483503
DPHRPFL	-9.273130501151504	0	-9.273130501151504	Brain Transduction (LY6A)	sat_mut	-9.273130501151504	-9.273130501151504
DPIKPFI	-2.840160160391327	0	-2.840160160391327	Brain Transduction (LY6A)	sat_mut	-2.840160160391327	-2.840160160391327
DPIKPFL	-8.006257678574954	0	-8.006257678574954	Brain Transduction (LY6A)	sat_mut	-8.006257678574954	-8.006257678574954
DPKKPFI	-8.027485092275464	0	-8.027485092275464	Brain Transduction (LY6A)	sat_mut	-8.027485092275464	-8.027485092275464
DPKKPFL	-10.772819263016869	0	-10.772819263016869	Brain Transduction (LY6A)	sat_mut	-10.772819263016869	-10.772819263016869
DPKRPFI	0.5436964365226529	0	0.5436964365226529	Brain Transduction (LY6A)	sat_mut	0.5436964365226529	0.5436964365226529
DPLKPFL	-8.842141296419344	0	-8.842141296419344	Brain Transduction (LY6A)	sat_mut	-8.842141296419344	-8.842141296419344
DPMKPFI	-7.0251854764848	0	-7.0251854764848	Brain Transduction (LY6A)	sat_mut	-7.0251854764848	-7.0251854764848
DPMKPFL	-10.35797996921971	0	-10.35797996921971	Brain Transduction (LY6A)	sat_mut	-10.35797996921971	-10.35797996921971
DPMRPFI	-9.386850151273464	0	-9.386850151273464	Brain Transduction (LY6A)	sat_mut	-9.386850151273464	-9.386850151273464
DPNKPFI	-9.755758472298966	0	-9.755758472298966	Brain Transduction (LY6A)	sat_mut	-9.755758472298966	-9.755758472298966
DPNKPFL	-10.412510328450388	0	-10.412510328450388	Brain Transduction (LY6A)	sat_mut	-10.412510328450388	-10.412510328450388
DPNRPFI	-7.847627284021153	0	-7.847627284021153	Brain Transduction (LY6A)	sat_mut	-7.847627284021153	-7.847627284021153
DPNRPFL	-2.922589917410353	0	-2.922589917410353	Brain Transduction (LY6A)	sat_mut	-2.922589917410353	-2.922589917410353
DPPKPFI	-10.620219003620884	0	-10.620219003620884	Brain Transduction (LY6A)	sat_mut	-10.620219003620884	-10.620219003620884
DPQKPFI	-7.739536983860884	0	-7.739536983860884	Brain Transduction (LY6A)	sat_mut	-7.739536983860884	-7.739536983860884
DPQKPFL	-3.437381867014239	0	-3.437381867014239	Brain Transduction (LY6A)	sat_mut	-3.437381867014239	-3.437381867014239
DPQRPFL	-8.491423725050137	0	-8.491423725050137	Brain Transduction (LY6A)	sat_mut	-8.491423725050137	-8.491423725050137
DPRKPFI	-9.194459748587573	0	-9.194459748587573	Brain Transduction (LY6A)	sat_mut	-9.194459748587573	-9.194459748587573
DPRRPFI	-9.239899484238489	0	-9.239899484238489	Brain Transduction (LY6A)	sat_mut	-9.239899484238489	-9.239899484238489
DPSKPFI	-9.004417272407911	0	-9.004417272407911	Brain Transduction (LY6A)	sat_mut	-9.004417272407911	-9.004417272407911
DPSRPFI	-2.9057510737023278	0	-2.9057510737023278	Brain Transduction (LY6A)	sat_mut	-2.9057510737023278	-2.9057510737023278
DPSRPFL	-10.771956942571435	0	-10.771956942571435	Brain Transduction (LY6A)	sat_mut	-10.771956942571435	-10.771956942571435
DPTKPFI	-0.0669805802630644	0	-0.0669805802630644	Brain Transduction (LY6A)	sat_mut	-0.0669805802630644	-0.0669805802630644
DPTKPFL	-8.037722548995239	0	-8.037722548995239	Brain Transduction (LY6A)	sat_mut	-8.037722548995239	-8.037722548995239
DPTRPFI	-8.058028355618802	0	-8.058028355618802	Brain Transduction (LY6A)	sat_mut	-8.058028355618802	-8.058028355618802
DPTRPFL	0.7533044363067865	0	0.7533044363067865	Brain Transduction (LY6A)	sat_mut	0.7533044363067865	0.7533044363067865
DPVKPFI	-8.750646952899055	0	-8.750646952899055	Brain Transduction (LY6A)	sat_mut	-8.750646952899055	-8.750646952899055
DPVKPFL	-1.6495456633523298	0	-1.6495456633523298	Brain Transduction (LY6A)	sat_mut	-1.6495456633523298	-1.6495456633523298
DPVRPFI	-1.682577921516924	0	-1.682577921516924	Brain Transduction (LY6A)	sat_mut	-1.682577921516924	-1.682577921516924
DQAKPFI	-2.2251994586795965	0	-2.2251994586795965	Brain Transduction (LY6A)	sat_mut	-2.2251994586795965	-2.2251994586795965
DQARPFI	-2.5381365649757104	0	-2.5381365649757104	Brain Transduction (LY6A)	sat_mut	-2.5381365649757104	-2.5381365649757104
DQARPFL	-10.510470651192575	0	-10.510470651192575	Brain Transduction (LY6A)	sat_mut	-10.510470651192575	-10.510470651192575
DQDKPFI	-4.996083934152873	0	-4.996083934152873	Brain Transduction (LY6A)	sat_mut	-4.996083934152873	-4.996083934152873
DQDKPFL	-10.090612458837915	0	-10.090612458837915	Brain Transduction (LY6A)	sat_mut	-10.090612458837915	-10.090612458837915
DQDRPFI	-7.928982775685402	0	-7.928982775685402	Brain Transduction (LY6A)	sat_mut	-7.928982775685402	-7.928982775685402
DQFKPFI	-8.831605963396472	0	-8.831605963396472	Brain Transduction (LY6A)	sat_mut	-8.831605963396472	-8.831605963396472
DQGKPFI	-4.205871220940402	0	-4.205871220940402	Brain Transduction (LY6A)	sat_mut	-4.205871220940402	-4.205871220940402
DQGKPFL	-2.5635664571986903	0	-2.5635664571986903	Brain Transduction (LY6A)	sat_mut	-2.5635664571986903	-2.5635664571986903
DQGRPFI	-4.03102594030017	0	-4.03102594030017	Brain Transduction (LY6A)	sat_mut	-4.03102594030017	-4.03102594030017
DQGRPFL	-8.644629186397975	0	-8.644629186397975	Brain Transduction (LY6A)	sat_mut	-8.644629186397975	-8.644629186397975
DQHKPFI	-3.290791916093077	0	-3.290791916093077	Brain Transduction (LY6A)	sat_mut	-3.290791916093077	-3.290791916093077
DQHKPFL	-8.920991311523665	0	-8.920991311523665	Brain Transduction (LY6A)	sat_mut	-8.920991311523665	-8.920991311523665
DQHRPFI	-3.99725315953944	0	-3.99725315953944	Brain Transduction (LY6A)	sat_mut	-3.99725315953944	-3.99725315953944
DQIKPFI	-6.304955284376607	0	-6.304955284376607	Brain Transduction (LY6A)	sat_mut	-6.304955284376607	-6.304955284376607
DQKKPFI	-7.782962075863685	0	-7.782962075863685	Brain Transduction (LY6A)	sat_mut	-7.782962075863685	-7.782962075863685
DQKKPFL	-9.330104863096958	0	-9.330104863096958	Brain Transduction (LY6A)	sat_mut	-9.330104863096958	-9.330104863096958
DQKRPFI	-2.236911707097786	0	-2.236911707097786	Brain Transduction (LY6A)	sat_mut	-2.236911707097786	-2.236911707097786
DQKRPFL	1.449563360006306	0	1.449563360006306	Brain Transduction (LY6A)	sat_mut	1.449563360006306	1.449563360006306
DQLKPFI	-6.987956970927931	0	-6.987956970927931	Brain Transduction (LY6A)	sat_mut	-6.987956970927931	-6.987956970927931
DQLRPFI	2.270939551193181	0	2.270939551193181	Brain Transduction (LY6A)	sat_mut	2.270939551193181	2.270939551193181
DQMKPFI	-9.408118302980766	0	-9.408118302980766	Brain Transduction (LY6A)	sat_mut	-9.408118302980766	-9.408118302980766
DQMRPFI	-8.06038912150633	0	-8.06038912150633	Brain Transduction (LY6A)	sat_mut	-8.06038912150633	-8.06038912150633
DQNKPFI	-5.0414773571345695	0	-5.0414773571345695	Brain Transduction (LY6A)	sat_mut	-5.0414773571345695	-5.0414773571345695
DQNKPFL	-9.85879629432172	0	-9.85879629432172	Brain Transduction (LY6A)	sat_mut	-9.85879629432172	-9.85879629432172
DQNRPFI	-6.283397823278669	0	-6.283397823278669	Brain Transduction (LY6A)	sat_mut	-6.283397823278669	-6.283397823278669
DQNRPFL	-10.976440619304649	0	-10.976440619304649	Brain Transduction (LY6A)	sat_mut	-10.976440619304649	-10.976440619304649
DQPKPFI	-10.188512239607832	0	-10.188512239607832	Brain Transduction (LY6A)	sat_mut	-10.188512239607832	-10.188512239607832
DQPRPFI	-8.97316220511545	0	-8.97316220511545	Brain Transduction (LY6A)	sat_mut	-8.97316220511545	-8.97316220511545
DQPRPFL	-10.112097447128749	0	-10.112097447128749	Brain Transduction (LY6A)	sat_mut	-10.112097447128749	-10.112097447128749
DQQKPFI	-3.232681236316679	0	-3.232681236316679	Brain Transduction (LY6A)	sat_mut	-3.232681236316679	-3.232681236316679
DQQRPFI	-1.1125428646924354	0	-1.1125428646924354	Brain Transduction (LY6A)	sat_mut	-1.1125428646924354	-1.1125428646924354
DQQRPFL	-5.627259512660556	0	-5.627259512660556	Brain Transduction (LY6A)	sat_mut	-5.627259512660556	-5.627259512660556
DQRKPFI	-9.526442359441576	0	-9.526442359441576	Brain Transduction (LY6A)	sat_mut	-9.526442359441576	-9.526442359441576
DQRKPFL	-8.713047488515278	0	-8.713047488515278	Brain Transduction (LY6A)	sat_mut	-8.713047488515278	-8.713047488515278
DQSKPFI	-3.769754261473254	0	-3.769754261473254	Brain Transduction (LY6A)	sat_mut	-3.769754261473254	-3.769754261473254
DQSKPFL	-10.588997454432924	0	-10.588997454432924	Brain Transduction (LY6A)	sat_mut	-10.588997454432924	-10.588997454432924
DQSRPFI	-3.636978974591951	0	-3.636978974591951	Brain Transduction (LY6A)	sat_mut	-3.636978974591951	-3.636978974591951
DQSRPFL	1.072120303179106	0	1.072120303179106	Brain Transduction (LY6A)	sat_mut	1.072120303179106	1.072120303179106
DQTKPFI	-6.265921724590428	0	-6.265921724590428	Brain Transduction (LY6A)	sat_mut	-6.265921724590428	-6.265921724590428
DQTKPFL	-9.538312406325105	0	-9.538312406325105	Brain Transduction (LY6A)	sat_mut	-9.538312406325105	-9.538312406325105
DQTRPFI	-6.35471688155328	0	-6.35471688155328	Brain Transduction (LY6A)	sat_mut	-6.35471688155328	-6.35471688155328
DQTRPFL	-9.8487621651474	0	-9.8487621651474	Brain Transduction (LY6A)	sat_mut	-9.8487621651474	-9.8487621651474
DQVKPFI	-3.530843995574551	0	-3.530843995574551	Brain Transduction (LY6A)	sat_mut	-3.530843995574551	-3.530843995574551
DQVRPFI	-0.8099369035350444	0	-0.8099369035350444	Brain Transduction (LY6A)	sat_mut	-0.8099369035350444	-0.8099369035350444
DQYKPFI	-3.686029603600373	0	-3.686029603600373	Brain Transduction (LY6A)	sat_mut	-3.686029603600373	-3.686029603600373
DRAKPFI	-4.605111929411034	0	-4.605111929411034	Brain Transduction (LY6A)	sat_mut	-4.605111929411034	-4.605111929411034
DRAKPFL	-1.8229581200360048	0	-1.8229581200360048	Brain Transduction (LY6A)	sat_mut	-1.8229581200360048	-1.8229581200360048
DRARPFI	-0.4070968344823549	0	-0.4070968344823549	Brain Transduction (LY6A)	sat_mut	-0.4070968344823549	-0.4070968344823549
DRDKPFI	-3.879706656403836	0	-3.879706656403836	Brain Transduction (LY6A)	sat_mut	-3.879706656403836	-3.879706656403836
DRDKPFL	-2.080622636136707	0	-2.080622636136707	Brain Transduction (LY6A)	sat_mut	-2.080622636136707	-2.080622636136707
DRDRPFI	-3.482051014441782	0	-3.482051014441782	Brain Transduction (LY6A)	sat_mut	-3.482051014441782	-3.482051014441782
DRDRPFL	-2.0140066714446005	0	-2.0140066714446005	Brain Transduction (LY6A)	sat_mut	-2.0140066714446005	-2.0140066714446005
DREKPFI	-9.586823467484187	0	-9.586823467484187	Brain Transduction (LY6A)	sat_mut	-9.586823467484187	-9.586823467484187
DREKPFL	-8.14221426383235	0	-8.14221426383235	Brain Transduction (LY6A)	sat_mut	-8.14221426383235	-8.14221426383235
DRERPFI	-9.730502181352623	0	-9.730502181352623	Brain Transduction (LY6A)	sat_mut	-9.730502181352623	-9.730502181352623
DRERPFL	-1.724454240596757	0	-1.724454240596757	Brain Transduction (LY6A)	sat_mut	-1.724454240596757	-1.724454240596757
DRGKPFI	-3.3182715598855554	0	-3.3182715598855554	Brain Transduction (LY6A)	sat_mut	-3.3182715598855554	-3.3182715598855554
DRGRPFI	-1.41014288309352	0	-1.41014288309352	Brain Transduction (LY6A)	sat_mut	-1.41014288309352	-1.41014288309352
DRHKPFI	-4.156352578279714	0	-4.156352578279714	Brain Transduction (LY6A)	sat_mut	-4.156352578279714	-4.156352578279714
DRIKPFI	-7.546355760703577	0	-7.546355760703577	Brain Transduction (LY6A)	sat_mut	-7.546355760703577	-7.546355760703577
DRIKPFL	0.0232631490930663	0	0.0232631490930663	Brain Transduction (LY6A)	sat_mut	0.0232631490930663	0.0232631490930663
DRLKPFI	-1.9248568905308552	0	-1.9248568905308552	Brain Transduction (LY6A)	sat_mut	-1.9248568905308552	-1.9248568905308552
DRLKPFL	-0.5274062892937577	0	-0.5274062892937577	Brain Transduction (LY6A)	sat_mut	-0.5274062892937577	-0.5274062892937577
DRMKPFI	-10.181780113235275	0	-10.181780113235275	Brain Transduction (LY6A)	sat_mut	-10.181780113235275	-10.181780113235275
DRMKPFL	-6.535176690402619	0	-6.535176690402619	Brain Transduction (LY6A)	sat_mut	-6.535176690402619	-6.535176690402619
DRNKPFI	-4.802748811570563	0	-4.802748811570563	Brain Transduction (LY6A)	sat_mut	-4.802748811570563	-4.802748811570563
DRNKPFL	-4.438027399692227	0	-4.438027399692227	Brain Transduction (LY6A)	sat_mut	-4.438027399692227	-4.438027399692227
DRPKPFI	-7.91321168709701	0	-7.91321168709701	Brain Transduction (LY6A)	sat_mut	-7.91321168709701	-7.91321168709701
DRPKPFL	-8.154600309413157	0	-8.154600309413157	Brain Transduction (LY6A)	sat_mut	-8.154600309413157	-8.154600309413157
DRQKPFI	0.3839710467025737	0	0.3839710467025737	Brain Transduction (LY6A)	sat_mut	0.3839710467025737	0.3839710467025737
DRSKPFI	-4.712416418879023	0	-4.712416418879023	Brain Transduction (LY6A)	sat_mut	-4.712416418879023	-4.712416418879023
DRTKPFI	-8.15240900900661	0	-8.15240900900661	Brain Transduction (LY6A)	sat_mut	-8.15240900900661	-8.15240900900661
DRTKPFL	-9.836406451727528	0	-9.836406451727528	Brain Transduction (LY6A)	sat_mut	-9.836406451727528	-9.836406451727528
DRTRPFI	-0.7421660890067916	0	-0.7421660890067916	Brain Transduction (LY6A)	sat_mut	-0.7421660890067916	-0.7421660890067916
DRVKPFI	-2.3023246193998164	0	-2.3023246193998164	Brain Transduction (LY6A)	sat_mut	-2.3023246193998164	-2.3023246193998164
DRVKPFL	-4.010221647401852	0	-4.010221647401852	Brain Transduction (LY6A)	sat_mut	-4.010221647401852	-4.010221647401852
DSAKPFI	-4.597826916939237	0	-4.597826916939237	Brain Transduction (LY6A)	sat_mut	-4.597826916939237	-4.597826916939237
DSAKPFL	-4.911832578339069	0	-4.911832578339069	Brain Transduction (LY6A)	sat_mut	-4.911832578339069	-4.911832578339069
DSARPFI	-3.013712994498102	0	-3.013712994498102	Brain Transduction (LY6A)	sat_mut	-3.013712994498102	-3.013712994498102
DSARPFL	-1.947025698241375	0	-1.947025698241375	Brain Transduction (LY6A)	sat_mut	-1.947025698241375	-1.947025698241375
DSDKPFI	-9.134991915242408	0	-9.134991915242408	Brain Transduction (LY6A)	sat_mut	-9.134991915242408	-9.134991915242408
DSDKPFL	-3.812057196654555	0	-3.812057196654555	Brain Transduction (LY6A)	sat_mut	-3.812057196654555	-3.812057196654555
DSDRPFI	-9.91481471217136	0	-9.91481471217136	Brain Transduction (LY6A)	sat_mut	-9.91481471217136	-9.91481471217136
DSDRPFL	-9.30767811171441	0	-9.30767811171441	Brain Transduction (LY6A)	sat_mut	-9.30767811171441	-9.30767811171441
DSEKPFI	-0.653164670145985	0	-0.653164670145985	Brain Transduction (LY6A)	sat_mut	-0.653164670145985	-0.653164670145985
DSEKPFL	-8.473598033489745	0	-8.473598033489745	Brain Transduction (LY6A)	sat_mut	-8.473598033489745	-8.473598033489745
DSERPFI	-3.320369266954944	0	-3.320369266954944	Brain Transduction (LY6A)	sat_mut	-3.320369266954944	-3.320369266954944
DSFKPFI	-9.296821351106669	0	-9.296821351106669	Brain Transduction (LY6A)	sat_mut	-9.296821351106669	-9.296821351106669
DSGKPFI	-4.146491454802366	0	-4.146491454802366	Brain Transduction (LY6A)	sat_mut	-4.146491454802366	-4.146491454802366
DSGKPFL	-11.142354583890608	0	-11.142354583890608	Brain Transduction (LY6A)	sat_mut	-11.142354583890608	-11.142354583890608
DSGRPFI	-9.372740774826593	0	-9.372740774826593	Brain Transduction (LY6A)	sat_mut	-9.372740774826593	-9.372740774826593
DSGRPFL	-7.877634248804809	0	-7.877634248804809	Brain Transduction (LY6A)	sat_mut	-7.877634248804809	-7.877634248804809
DSHKPFI	-2.255261438260044	0	-2.255261438260044	Brain Transduction (LY6A)	sat_mut	-2.255261438260044	-2.255261438260044
DSHKPFL	-0.6535093919529559	0	-0.6535093919529559	Brain Transduction (LY6A)	sat_mut	-0.6535093919529559	-0.6535093919529559
DSHRPFI	-2.6540232633762115	0	-2.6540232633762115	Brain Transduction (LY6A)	sat_mut	-2.6540232633762115	-2.6540232633762115
DSHRPFL	-3.034541716417869	0	-3.034541716417869	Brain Transduction (LY6A)	sat_mut	-3.034541716417869	-3.034541716417869
DSIKPFI	-1.0174672082579286	0	-1.0174672082579286	Brain Transduction (LY6A)	sat_mut	-1.0174672082579286	-1.0174672082579286
DSIRPFI	-7.777744364424129	0	-7.777744364424129	Brain Transduction (LY6A)	sat_mut	-7.777744364424129	-7.777744364424129
DSKKPFI	-3.917597434771452	0	-3.917597434771452	Brain Transduction (LY6A)	sat_mut	-3.917597434771452	-3.917597434771452
DSKKPFL	-8.012987078043214	0	-8.012987078043214	Brain Transduction (LY6A)	sat_mut	-8.012987078043214	-8.012987078043214
DSKRPFI	-5.835145218960473	0	-5.835145218960473	Brain Transduction (LY6A)	sat_mut	-5.835145218960473	-5.835145218960473
DSLKPFI	-8.534267540406232	0	-8.534267540406232	Brain Transduction (LY6A)	sat_mut	-8.534267540406232	-8.534267540406232
DSLRPFI	-0.7283544276010058	0	-0.7283544276010058	Brain Transduction (LY6A)	sat_mut	-0.7283544276010058	-0.7283544276010058
DSMKPFI	-3.327905317180441	0	-3.327905317180441	Brain Transduction (LY6A)	sat_mut	-3.327905317180441	-3.327905317180441
DSMKPFL	-1.1518188382909016	0	-1.1518188382909016	Brain Transduction (LY6A)	sat_mut	-1.1518188382909016	-1.1518188382909016
DSNKPFI	-5.635870293627358	0	-5.635870293627358	Brain Transduction (LY6A)	sat_mut	-5.635870293627358	-5.635870293627358
DSNKPFL	-8.779805802954487	0	-8.779805802954487	Brain Transduction (LY6A)	sat_mut	-8.779805802954487	-8.779805802954487
DSNRPFI	-9.819016192436592	0	-9.819016192436592	Brain Transduction (LY6A)	sat_mut	-9.819016192436592	-9.819016192436592
DSNRPFL	-8.063925070315047	0	-8.063925070315047	Brain Transduction (LY6A)	sat_mut	-8.063925070315047	-8.063925070315047
DSPKPFI	-3.3434021332753194	0	-3.3434021332753194	Brain Transduction (LY6A)	sat_mut	-3.3434021332753194	-3.3434021332753194
DSPKPFL	-1.041302981080353	0	-1.041302981080353	Brain Transduction (LY6A)	sat_mut	-1.041302981080353	-1.041302981080353
DSPRPFI	-9.115810335399525	0	-9.115810335399525	Brain Transduction (LY6A)	sat_mut	-9.115810335399525	-9.115810335399525
DSPRPFL	-8.638158606164694	0	-8.638158606164694	Brain Transduction (LY6A)	sat_mut	-8.638158606164694	-8.638158606164694
DSQKPFI	-2.747615794739801	0	-2.747615794739801	Brain Transduction (LY6A)	sat_mut	-2.747615794739801	-2.747615794739801
DSQKPFL	-7.59569070174272	0	-7.59569070174272	Brain Transduction (LY6A)	sat_mut	-7.59569070174272	-7.59569070174272
DSQRPFI	-2.352269388461949	0	-2.352269388461949	Brain Transduction (LY6A)	sat_mut	-2.352269388461949	-2.352269388461949
DSQRPFL	-9.54043266071425	0	-9.54043266071425	Brain Transduction (LY6A)	sat_mut	-9.54043266071425	-9.54043266071425
DSRKPFI	-1.259114430719113	0	-1.259114430719113	Brain Transduction (LY6A)	sat_mut	-1.259114430719113	-1.259114430719113
DSRKPFL	-2.121014391676468	0	-2.121014391676468	Brain Transduction (LY6A)	sat_mut	-2.121014391676468	-2.121014391676468
DSRRPFI	-10.623044668770314	0	-10.623044668770314	Brain Transduction (LY6A)	sat_mut	-10.623044668770314	-10.623044668770314
DSSKPFI	-4.280343022269364	0	-4.280343022269364	Brain Transduction (LY6A)	sat_mut	-4.280343022269364	-4.280343022269364
DSSKPFL	-9.00886949040255	0	-9.00886949040255	Brain Transduction (LY6A)	sat_mut	-9.00886949040255	-9.00886949040255
DSSRPFI	-6.625492521193467	0	-6.625492521193467	Brain Transduction (LY6A)	sat_mut	-6.625492521193467	-6.625492521193467
DSSRPFL	-1.1434843994502597	0	-1.1434843994502597	Brain Transduction (LY6A)	sat_mut	-1.1434843994502597	-1.1434843994502597
DSTKPFI	-3.1320773996225943	0	-3.1320773996225943	Brain Transduction (LY6A)	sat_mut	-3.1320773996225943	-3.1320773996225943
DSTKPFL	-0.7920221040916142	0	-0.7920221040916142	Brain Transduction (LY6A)	sat_mut	-0.7920221040916142	-0.7920221040916142
DSTRPFI	-3.078069103063481	0	-3.078069103063481	Brain Transduction (LY6A)	sat_mut	-3.078069103063481	-3.078069103063481
DSTRPFL	1.1507610264842936	0	1.1507610264842936	Brain Transduction (LY6A)	sat_mut	1.1507610264842936	1.1507610264842936
DSVKPFI	-8.205669048608595	0	-8.205669048608595	Brain Transduction (LY6A)	sat_mut	-8.205669048608595	-8.205669048608595
DSVKPFL	-9.225022076335922	0	-9.225022076335922	Brain Transduction (LY6A)	sat_mut	-9.225022076335922	-9.225022076335922
DSVRPFI	1.3638447471738933	0	1.3638447471738933	Brain Transduction (LY6A)	sat_mut	1.3638447471738933	1.3638447471738933
DSVRPFL	0.6799177873908925	0	0.6799177873908925	Brain Transduction (LY6A)	sat_mut	0.6799177873908925	0.6799177873908925
DSYKPFI	-2.8574267763014327	0	-2.8574267763014327	Brain Transduction (LY6A)	sat_mut	-2.8574267763014327	-2.8574267763014327
DSYKPFL	2.181285253647441	0	2.181285253647441	Brain Transduction (LY6A)	sat_mut	2.181285253647441	2.181285253647441
DTAKPFI	-2.550961499657867	0	-2.550961499657867	Brain Transduction (LY6A)	sat_mut	-2.550961499657867	-2.550961499657867
DTAKPFL	-8.554940454130069	0	-8.554940454130069	Brain Transduction (LY6A)	sat_mut	-8.554940454130069	-8.554940454130069
DTARPFI	-1.923900378985641	0	-1.923900378985641	Brain Transduction (LY6A)	sat_mut	-1.923900378985641	-1.923900378985641
DTARPFL	1.0522499621489658	0	1.0522499621489658	Brain Transduction (LY6A)	sat_mut	1.0522499621489658	1.0522499621489658
DTDKPFI	-10.136225794298328	0	-10.136225794298328	Brain Transduction (LY6A)	sat_mut	-10.136225794298328	-10.136225794298328
DTDKPFL	-2.946180851330764	0	-2.946180851330764	Brain Transduction (LY6A)	sat_mut	-2.946180851330764	-2.946180851330764
DTDRPFI	-3.859651126043263	0	-3.859651126043263	Brain Transduction (LY6A)	sat_mut	-3.859651126043263	-3.859651126043263
DTDRPFL	-8.521201162641846	0	-8.521201162641846	Brain Transduction (LY6A)	sat_mut	-8.521201162641846	-8.521201162641846
DTEKPFI	-8.543904189257264	0	-8.543904189257264	Brain Transduction (LY6A)	sat_mut	-8.543904189257264	-8.543904189257264
DTERPFI	-9.072635564165893	0	-9.072635564165893	Brain Transduction (LY6A)	sat_mut	-9.072635564165893	-9.072635564165893
DTFKPFI	-4.400792713648666	0	-4.400792713648666	Brain Transduction (LY6A)	sat_mut	-4.400792713648666	-4.400792713648666
DTFKPFL	-4.34686340078664	0	-4.34686340078664	Brain Transduction (LY6A)	sat_mut	-4.34686340078664	-4.34686340078664
DTGKPFI	-2.3907329871958334	0	-2.3907329871958334	Brain Transduction (LY6A)	sat_mut	-2.3907329871958334	-2.3907329871958334
DTGKPFL	-1.9482221239883075	0	-1.9482221239883075	Brain Transduction (LY6A)	sat_mut	-1.9482221239883075	-1.9482221239883075
DTGRPFI	-9.940812211318647	0	-9.940812211318647	Brain Transduction (LY6A)	sat_mut	-9.940812211318647	-9.940812211318647
DTHKPFI	-5.999997555753986	0	-5.999997555753986	Brain Transduction (LY6A)	sat_mut	-5.999997555753986	-5.999997555753986
DTHRPFI	-3.7569903077188473	0	-3.7569903077188473	Brain Transduction (LY6A)	sat_mut	-3.7569903077188473	-3.7569903077188473
DTHRPFL	0.695115194383055	0	0.695115194383055	Brain Transduction (LY6A)	sat_mut	0.695115194383055	0.695115194383055
DTIKPFI	-1.6633317320942564	0	-1.6633317320942564	Brain Transduction (LY6A)	sat_mut	-1.6633317320942564	-1.6633317320942564
DTKKPFI	-4.436972831436023	0	-4.436972831436023	Brain Transduction (LY6A)	sat_mut	-4.436972831436023	-4.436972831436023
DTKKPFL	0.8521012788613684	0	0.8521012788613684	Brain Transduction (LY6A)	sat_mut	0.8521012788613684	0.8521012788613684
DTKRPFI	-0.9714884485514932	0	-0.9714884485514932	Brain Transduction (LY6A)	sat_mut	-0.9714884485514932	-0.9714884485514932
DTKRPFL	-0.6822993904723765	0	-0.6822993904723765	Brain Transduction (LY6A)	sat_mut	-0.6822993904723765	-0.6822993904723765
DTLKPFI	-5.0421094862997	0	-5.0421094862997	Brain Transduction (LY6A)	sat_mut	-5.0421094862997	-5.0421094862997
DTLKPFL	-1.6691500637204857	0	-1.6691500637204857	Brain Transduction (LY6A)	sat_mut	-1.6691500637204857	-1.6691500637204857
DTMKPFI	-8.452662771477574	0	-8.452662771477574	Brain Transduction (LY6A)	sat_mut	-8.452662771477574	-8.452662771477574
DTMKPFL	-8.184152340681058	0	-8.184152340681058	Brain Transduction (LY6A)	sat_mut	-8.184152340681058	-8.184152340681058
DTMRPFI	-0.7512333485585376	0	-0.7512333485585376	Brain Transduction (LY6A)	sat_mut	-0.7512333485585376	-0.7512333485585376
DTNKPFI	-8.999516563879881	0	-8.999516563879881	Brain Transduction (LY6A)	sat_mut	-8.999516563879881	-8.999516563879881
DTNKPFL	-1.0679192012861671	0	-1.0679192012861671	Brain Transduction (LY6A)	sat_mut	-1.0679192012861671	-1.0679192012861671
DTNRPFI	-7.991319551122232	0	-7.991319551122232	Brain Transduction (LY6A)	sat_mut	-7.991319551122232	-7.991319551122232
DTNRPFL	-7.21816328808849	0	-7.21816328808849	Brain Transduction (LY6A)	sat_mut	-7.21816328808849	-7.21816328808849
DTPKPFI	-2.878691543007736	0	-2.878691543007736	Brain Transduction (LY6A)	sat_mut	-2.878691543007736	-2.878691543007736
DTPKPFL	-8.477443917765932	0	-8.477443917765932	Brain Transduction (LY6A)	sat_mut	-8.477443917765932	-8.477443917765932
DTPRPFI	-8.929396246363643	0	-8.929396246363643	Brain Transduction (LY6A)	sat_mut	-8.929396246363643	-8.929396246363643
DTQKPFI	-3.556376545011444	0	-3.556376545011444	Brain Transduction (LY6A)	sat_mut	-3.556376545011444	-3.556376545011444
DTQKPFL	-4.738904485783739	0	-4.738904485783739	Brain Transduction (LY6A)	sat_mut	-4.738904485783739	-4.738904485783739
DTQRPFI	-2.2933496664486874	0	-2.2933496664486874	Brain Transduction (LY6A)	sat_mut	-2.2933496664486874	-2.2933496664486874
DTQRPFL	1.4204824219481884	0	1.4204824219481884	Brain Transduction (LY6A)	sat_mut	1.4204824219481884	1.4204824219481884
DTRKPFI	-2.870876308847079	0	-2.870876308847079	Brain Transduction (LY6A)	sat_mut	-2.870876308847079	-2.870876308847079
DTSKPFI	-3.1218800519343444	0	-3.1218800519343444	Brain Transduction (LY6A)	sat_mut	-3.1218800519343444	-3.1218800519343444
DTSKPFL	-2.630026618823555	0	-2.630026618823555	Brain Transduction (LY6A)	sat_mut	-2.630026618823555	-2.630026618823555
DTSRPFI	-6.428126869657066	0	-6.428126869657066	Brain Transduction (LY6A)	sat_mut	-6.428126869657066	-6.428126869657066
DTSRPFL	1.2344009468519446	0	1.2344009468519446	Brain Transduction (LY6A)	sat_mut	1.2344009468519446	1.2344009468519446
DTTKPFI	-7.893677039692807	0	-7.893677039692807	Brain Transduction (LY6A)	sat_mut	-7.893677039692807	-7.893677039692807
DTTKPFL	-9.93306832081837	0	-9.93306832081837	Brain Transduction (LY6A)	sat_mut	-9.93306832081837	-9.93306832081837
DTTRPFI	0.1333711156094025	0	0.1333711156094025	Brain Transduction (LY6A)	sat_mut	0.1333711156094025	0.1333711156094025
DTVKPFI	-4.024626933808465	0	-4.024626933808465	Brain Transduction (LY6A)	sat_mut	-4.024626933808465	-4.024626933808465
DTVRPFI	-1.9375131746255108	0	-1.9375131746255108	Brain Transduction (LY6A)	sat_mut	-1.9375131746255108	-1.9375131746255108
DTYKPFI	-9.714467361455952	0	-9.714467361455952	Brain Transduction (LY6A)	sat_mut	-9.714467361455952	-9.714467361455952
DVAKPFI	-1.845744917421352	0	-1.845744917421352	Brain Transduction (LY6A)	sat_mut	-1.845744917421352	-1.845744917421352
DVAKPFL	-7.115440911242773	0	-7.115440911242773	Brain Transduction (LY6A)	sat_mut	-7.115440911242773	-7.115440911242773
DVARPFI	-0.4369265107644269	0	-0.4369265107644269	Brain Transduction (LY6A)	sat_mut	-0.4369265107644269	-0.4369265107644269
DVARPFL	0.6021818303978553	0	0.6021818303978553	Brain Transduction (LY6A)	sat_mut	0.6021818303978553	0.6021818303978553
DVDKPFI	-2.825736322996426	0	-2.825736322996426	Brain Transduction (LY6A)	sat_mut	-2.825736322996426	-2.825736322996426
DVDRPFI	-8.667861908160013	0	-8.667861908160013	Brain Transduction (LY6A)	sat_mut	-8.667861908160013	-8.667861908160013
DVDRPFL	-1.8846206721126335	0	-1.8846206721126335	Brain Transduction (LY6A)	sat_mut	-1.8846206721126335	-1.8846206721126335
DVEKPFI	-9.79500008987132	0	-9.79500008987132	Brain Transduction (LY6A)	sat_mut	-9.79500008987132	-9.79500008987132
DVGKPFI	-2.678331298989995	0	-2.678331298989995	Brain Transduction (LY6A)	sat_mut	-2.678331298989995	-2.678331298989995
DVGKPFL	-1.557608840781323	0	-1.557608840781323	Brain Transduction (LY6A)	sat_mut	-1.557608840781323	-1.557608840781323
DVGRPFI	0.8841801620107588	0	0.8841801620107588	Brain Transduction (LY6A)	sat_mut	0.8841801620107588	0.8841801620107588
DVGRPFL	0.5085740755069151	0	0.5085740755069151	Brain Transduction (LY6A)	sat_mut	0.5085740755069151	0.5085740755069151
DVHKPFI	-8.360623877511463	0	-8.360623877511463	Brain Transduction (LY6A)	sat_mut	-8.360623877511463	-8.360623877511463
DVHKPFL	-9.381501455724065	0	-9.381501455724065	Brain Transduction (LY6A)	sat_mut	-9.381501455724065	-9.381501455724065
DVHRPFI	-0.7014083134919544	0	-0.7014083134919544	Brain Transduction (LY6A)	sat_mut	-0.7014083134919544	-0.7014083134919544
DVIKPFL	0.326966054206963	0	0.326966054206963	Brain Transduction (LY6A)	sat_mut	0.326966054206963	0.326966054206963
DVKKPFI	-4.475286056014999	0	-4.475286056014999	Brain Transduction (LY6A)	sat_mut	-4.475286056014999	-4.475286056014999
DVKKPFL	-3.3339623844436224	0	-3.3339623844436224	Brain Transduction (LY6A)	sat_mut	-3.3339623844436224	-3.3339623844436224
DVLKPFI	-3.12967541763826	0	-3.12967541763826	Brain Transduction (LY6A)	sat_mut	-3.12967541763826	-3.12967541763826
DVMKPFI	-2.157184480332553	0	-2.157184480332553	Brain Transduction (LY6A)	sat_mut	-2.157184480332553	-2.157184480332553
DVMKPFL	-2.558054987552256	0	-2.558054987552256	Brain Transduction (LY6A)	sat_mut	-2.558054987552256	-2.558054987552256
DVNKPFI	-2.066231941203539	0	-2.066231941203539	Brain Transduction (LY6A)	sat_mut	-2.066231941203539	-2.066231941203539
DVNKPFL	-9.305585303165222	0	-9.305585303165222	Brain Transduction (LY6A)	sat_mut	-9.305585303165222	-9.305585303165222
DVNRPFI	-6.637457865663906	0	-6.637457865663906	Brain Transduction (LY6A)	sat_mut	-6.637457865663906	-6.637457865663906
DVPKPFL	-9.410008574149062	0	-9.410008574149062	Brain Transduction (LY6A)	sat_mut	-9.410008574149062	-9.410008574149062
DVPRPFL	-10.4185483520115	0	-10.4185483520115	Brain Transduction (LY6A)	sat_mut	-10.4185483520115	-10.4185483520115
DVQKPFI	-3.426021393815425	0	-3.426021393815425	Brain Transduction (LY6A)	sat_mut	-3.426021393815425	-3.426021393815425
DVQKPFL	1.5474362291664954	0	1.5474362291664954	Brain Transduction (LY6A)	sat_mut	1.5474362291664954	1.5474362291664954
DVQRPFI	-1.2916900601264207	0	-1.2916900601264207	Brain Transduction (LY6A)	sat_mut	-1.2916900601264207	-1.2916900601264207
DVRKPFI	-3.609831322279282	0	-3.609831322279282	Brain Transduction (LY6A)	sat_mut	-3.609831322279282	-3.609831322279282
DVRKPFL	-1.762552907958271	0	-1.762552907958271	Brain Transduction (LY6A)	sat_mut	-1.762552907958271	-1.762552907958271
DVRRPFI	-1.908657867405152	0	-1.908657867405152	Brain Transduction (LY6A)	sat_mut	-1.908657867405152	-1.908657867405152
DVSKPFI	-8.28905028577743	0	-8.28905028577743	Brain Transduction (LY6A)	sat_mut	-8.28905028577743	-8.28905028577743
DVSKPFL	1.8050894213609532	0	1.8050894213609532	Brain Transduction (LY6A)	sat_mut	1.8050894213609532	1.8050894213609532
DVSRPFI	-2.079319273945878	0	-2.079319273945878	Brain Transduction (LY6A)	sat_mut	-2.079319273945878	-2.079319273945878
DVTKPFI	-2.7675710150098545	0	-2.7675710150098545	Brain Transduction (LY6A)	sat_mut	-2.7675710150098545	-2.7675710150098545
DVTKPFL	-2.9655658817468105	0	-2.9655658817468105	Brain Transduction (LY6A)	sat_mut	-2.9655658817468105	-2.9655658817468105
DVVKPFI	0.470402715954767	0	0.470402715954767	Brain Transduction (LY6A)	sat_mut	0.470402715954767	0.470402715954767
DWAKPFI	-8.832980744427799	0	-8.832980744427799	Brain Transduction (LY6A)	sat_mut	-8.832980744427799	-8.832980744427799
DWDKPFI	-6.332959836496976	0	-6.332959836496976	Brain Transduction (LY6A)	sat_mut	-6.332959836496976	-6.332959836496976
DWEKPFI	-3.846114607160816	0	-3.846114607160816	Brain Transduction (LY6A)	sat_mut	-3.846114607160816	-3.846114607160816
DWGKPFI	-2.010260360107412	0	-2.010260360107412	Brain Transduction (LY6A)	sat_mut	-2.010260360107412	-2.010260360107412
DWNKPFI	-9.131013965077262	0	-9.131013965077262	Brain Transduction (LY6A)	sat_mut	-9.131013965077262	-9.131013965077262
DYAKPFI	-7.851077169283541	0	-7.851077169283541	Brain Transduction (LY6A)	sat_mut	-7.851077169283541	-7.851077169283541
DYDKPFI	-3.185779719591169	0	-3.185779719591169	Brain Transduction (LY6A)	sat_mut	-3.185779719591169	-3.185779719591169
DYEKPFI	-7.431689690278121	0	-7.431689690278121	Brain Transduction (LY6A)	sat_mut	-7.431689690278121	-7.431689690278121
DYGKPFI	-6.359561736593317	0	-6.359561736593317	Brain Transduction (LY6A)	sat_mut	-6.359561736593317	-6.359561736593317
DYGKPFL	-9.922407593706057	0	-9.922407593706057	Brain Transduction (LY6A)	sat_mut	-9.922407593706057	-9.922407593706057
DYHKPFI	-4.972056035513243	0	-4.972056035513243	Brain Transduction (LY6A)	sat_mut	-4.972056035513243	-4.972056035513243
DYIKPFI	-3.2785196043862097	0	-3.2785196043862097	Brain Transduction (LY6A)	sat_mut	-3.2785196043862097	-3.2785196043862097
DYKKPFI	-2.5036886904394438	0	-2.5036886904394438	Brain Transduction (LY6A)	sat_mut	-2.5036886904394438	-2.5036886904394438
DYKKPFL	-8.419073765966335	0	-8.419073765966335	Brain Transduction (LY6A)	sat_mut	-8.419073765966335	-8.419073765966335
DYMKPFI	-8.85081470779228	0	-8.85081470779228	Brain Transduction (LY6A)	sat_mut	-8.85081470779228	-8.85081470779228
DYNKPFI	-6.321988695596658	0	-6.321988695596658	Brain Transduction (LY6A)	sat_mut	-6.321988695596658	-6.321988695596658
DYNKPFL	-10.666649285620592	0	-10.666649285620592	Brain Transduction (LY6A)	sat_mut	-10.666649285620592	-10.666649285620592
DYQKPFI	-3.141595079086189	0	-3.141595079086189	Brain Transduction (LY6A)	sat_mut	-3.141595079086189	-3.141595079086189
DYRKPFI	-4.30731486665341	0	-4.30731486665341	Brain Transduction (LY6A)	sat_mut	-4.30731486665341	-4.30731486665341
DYSKPFI	-0.546080521492932	0	-0.546080521492932	Brain Transduction (LY6A)	sat_mut	-0.546080521492932	-0.546080521492932
DYSKPFL	-9.562913015110649	0	-9.562913015110649	Brain Transduction (LY6A)	sat_mut	-9.562913015110649	-9.562913015110649
DYTKPFI	-10.807494480658256	0	-10.807494480658256	Brain Transduction (LY6A)	sat_mut	-10.807494480658256	-10.807494480658256
DYVKPFI	-8.139129987953112	0	-8.139129987953112	Brain Transduction (LY6A)	sat_mut	-8.139129987953112	-8.139129987953112
EAAKPFI	-4.2839258114519785	0	-4.2839258114519785	Brain Transduction (LY6A)	sat_mut	-4.2839258114519785	-4.2839258114519785
EAAKPFL	-1.8728377555484397	0	-1.8728377555484397	Brain Transduction (LY6A)	sat_mut	-1.8728377555484397	-1.8728377555484397
EAARPFI	0.1184058397994191	0	0.1184058397994191	Brain Transduction (LY6A)	sat_mut	0.1184058397994191	0.1184058397994191
EAARPFL	2.524146893669396	0	2.524146893669396	Brain Transduction (LY6A)	sat_mut	2.524146893669396	2.524146893669396
EADKPFI	-3.0330167518541797	0	-3.0330167518541797	Brain Transduction (LY6A)	sat_mut	-3.0330167518541797	-3.0330167518541797
EAEKPFI	-0.2328977937670688	0	-0.2328977937670688	Brain Transduction (LY6A)	sat_mut	-0.2328977937670688	-0.2328977937670688
EAGKPFI	-5.353452720051844	0	-5.353452720051844	Brain Transduction (LY6A)	sat_mut	-5.353452720051844	-5.353452720051844
EAGKPFL	0.8739649567611312	0	0.8739649567611312	Brain Transduction (LY6A)	sat_mut	0.8739649567611312	0.8739649567611312
EAGRPFI	-9.75475685212104	0	-9.75475685212104	Brain Transduction (LY6A)	sat_mut	-9.75475685212104	-9.75475685212104
EAGRPFL	-8.976939666534815	0	-8.976939666534815	Brain Transduction (LY6A)	sat_mut	-8.976939666534815	-8.976939666534815
EAHKPFI	-2.943059979662077	0	-2.943059979662077	Brain Transduction (LY6A)	sat_mut	-2.943059979662077	-2.943059979662077
EAHKPFL	-8.031333342556422	0	-8.031333342556422	Brain Transduction (LY6A)	sat_mut	-8.031333342556422	-8.031333342556422
EAHRPFI	-0.5431731273715876	0	-0.5431731273715876	Brain Transduction (LY6A)	sat_mut	-0.5431731273715876	-0.5431731273715876
EAIKPFI	-2.54274350553616	0	-2.54274350553616	Brain Transduction (LY6A)	sat_mut	-2.54274350553616	-2.54274350553616
EAKKPFI	-7.314655508852667	0	-7.314655508852667	Brain Transduction (LY6A)	sat_mut	-7.314655508852667	-7.314655508852667
EAKKPFL	-8.15725706595878	0	-8.15725706595878	Brain Transduction (LY6A)	sat_mut	-8.15725706595878	-8.15725706595878
EALKPFI	-9.9937534070025	0	-9.9937534070025	Brain Transduction (LY6A)	sat_mut	-9.9937534070025	-9.9937534070025
EAMKPFI	-10.228533493359718	0	-10.228533493359718	Brain Transduction (LY6A)	sat_mut	-10.228533493359718	-10.228533493359718
EANKPFI	-2.8678616941086057	0	-2.8678616941086057	Brain Transduction (LY6A)	sat_mut	-2.8678616941086057	-2.8678616941086057
EANKPFL	-7.9090606415595825	0	-7.9090606415595825	Brain Transduction (LY6A)	sat_mut	-7.9090606415595825	-7.9090606415595825
EANRPFI	-2.1500474714078672	0	-2.1500474714078672	Brain Transduction (LY6A)	sat_mut	-2.1500474714078672	-2.1500474714078672
EANRPFL	-1.7540051687086438	0	-1.7540051687086438	Brain Transduction (LY6A)	sat_mut	-1.7540051687086438	-1.7540051687086438
EAPRPFI	-8.096699954958039	0	-8.096699954958039	Brain Transduction (LY6A)	sat_mut	-8.096699954958039	-8.096699954958039
EAQKPFI	-3.62934629415584	0	-3.62934629415584	Brain Transduction (LY6A)	sat_mut	-3.62934629415584	-3.62934629415584
EAQRPFI	-2.205756412996963	0	-2.205756412996963	Brain Transduction (LY6A)	sat_mut	-2.205756412996963	-2.205756412996963
EARKPFI	-2.75177960297952	0	-2.75177960297952	Brain Transduction (LY6A)	sat_mut	-2.75177960297952	-2.75177960297952
EASKPFI	-8.212837577112516	0	-8.212837577112516	Brain Transduction (LY6A)	sat_mut	-8.212837577112516	-8.212837577112516
EASKPFL	-2.070922802202431	0	-2.070922802202431	Brain Transduction (LY6A)	sat_mut	-2.070922802202431	-2.070922802202431
EASRPFI	0.7588570976845447	0	0.7588570976845447	Brain Transduction (LY6A)	sat_mut	0.7588570976845447	0.7588570976845447
EASRPFL	2.016248798375472	0	2.016248798375472	Brain Transduction (LY6A)	sat_mut	2.016248798375472	2.016248798375472
EATKPFI	-2.5745072544251486	0	-2.5745072544251486	Brain Transduction (LY6A)	sat_mut	-2.5745072544251486	-2.5745072544251486
EATKPFL	-1.997168165644444	0	-1.997168165644444	Brain Transduction (LY6A)	sat_mut	-1.997168165644444	-1.997168165644444
EATRPFI	-3.065539199264562	0	-3.065539199264562	Brain Transduction (LY6A)	sat_mut	-3.065539199264562	-3.065539199264562
EAVKPFI	1.3336634200155528	0	1.3336634200155528	Brain Transduction (LY6A)	sat_mut	1.3336634200155528	1.3336634200155528
EAVRPFL	2.264905749827248	0	2.264905749827248	Brain Transduction (LY6A)	sat_mut	2.264905749827248	2.264905749827248
EAYKPFI	-7.990065793208179	0	-7.990065793208179	Brain Transduction (LY6A)	sat_mut	-7.990065793208179	-7.990065793208179
EDAKPFI	-4.402887862186336	0	-4.402887862186336	Brain Transduction (LY6A)	sat_mut	-4.402887862186336	-4.402887862186336
EDARPFI	-9.011607907176764	0	-9.011607907176764	Brain Transduction (LY6A)	sat_mut	-9.011607907176764	-9.011607907176764
EDARPFL	-10.068727044563415	0	-10.068727044563415	Brain Transduction (LY6A)	sat_mut	-10.068727044563415	-10.068727044563415
EDDKPFI	-8.711272263685906	0	-8.711272263685906	Brain Transduction (LY6A)	sat_mut	-8.711272263685906	-8.711272263685906
EDDRPFI	-8.058442006817193	0	-8.058442006817193	Brain Transduction (LY6A)	sat_mut	-8.058442006817193	-8.058442006817193
EDDRPFL	-8.89161626171346	0	-8.89161626171346	Brain Transduction (LY6A)	sat_mut	-8.89161626171346	-8.89161626171346
EDEKPFI	-3.0932154770794846	0	-3.0932154770794846	Brain Transduction (LY6A)	sat_mut	-3.0932154770794846	-3.0932154770794846
EDEKPFL	-8.351607339353338	0	-8.351607339353338	Brain Transduction (LY6A)	sat_mut	-8.351607339353338	-8.351607339353338
EDERPFI	-4.35431361873271	0	-4.35431361873271	Brain Transduction (LY6A)	sat_mut	-4.35431361873271	-4.35431361873271
EDERPFL	-8.96847153388633	0	-8.96847153388633	Brain Transduction (LY6A)	sat_mut	-8.96847153388633	-8.96847153388633
EDFKPFI	-10.93366793721715	0	-10.93366793721715	Brain Transduction (LY6A)	sat_mut	-10.93366793721715	-10.93366793721715
EDFRPFI	-9.691117647269843	0	-9.691117647269843	Brain Transduction (LY6A)	sat_mut	-9.691117647269843	-9.691117647269843
EDGKPFI	-2.898021198607231	0	-2.898021198607231	Brain Transduction (LY6A)	sat_mut	-2.898021198607231	-2.898021198607231
EDGRPFI	-10.007048925914283	0	-10.007048925914283	Brain Transduction (LY6A)	sat_mut	-10.007048925914283	-10.007048925914283
EDHKPFI	-2.823128681377713	0	-2.823128681377713	Brain Transduction (LY6A)	sat_mut	-2.823128681377713	-2.823128681377713
EDHRPFI	-5.260075720075222	0	-5.260075720075222	Brain Transduction (LY6A)	sat_mut	-5.260075720075222	-5.260075720075222
EDHRPFL	-8.765845085187527	0	-8.765845085187527	Brain Transduction (LY6A)	sat_mut	-8.765845085187527	-8.765845085187527
EDIKPFI	-8.478453049214737	0	-8.478453049214737	Brain Transduction (LY6A)	sat_mut	-8.478453049214737	-8.478453049214737
EDKKPFI	-3.303148608556157	0	-3.303148608556157	Brain Transduction (LY6A)	sat_mut	-3.303148608556157	-3.303148608556157
EDKKPFL	-9.33727499510997	0	-9.33727499510997	Brain Transduction (LY6A)	sat_mut	-9.33727499510997	-9.33727499510997
EDLKPFI	-2.641270300135868	0	-2.641270300135868	Brain Transduction (LY6A)	sat_mut	-2.641270300135868	-2.641270300135868
EDLRPFI	-2.7401888775327485	0	-2.7401888775327485	Brain Transduction (LY6A)	sat_mut	-2.7401888775327485	-2.7401888775327485
EDMKPFI	-4.445883671147148	0	-4.445883671147148	Brain Transduction (LY6A)	sat_mut	-4.445883671147148	-4.445883671147148
EDMRPFI	-7.919561666706687	0	-7.919561666706687	Brain Transduction (LY6A)	sat_mut	-7.919561666706687	-7.919561666706687
EDNKPFI	-5.524868087038031	0	-5.524868087038031	Brain Transduction (LY6A)	sat_mut	-5.524868087038031	-5.524868087038031
EDNKPFL	-8.72251102748503	0	-8.72251102748503	Brain Transduction (LY6A)	sat_mut	-8.72251102748503	-8.72251102748503
EDNRPFI	-9.911495474408332	0	-9.911495474408332	Brain Transduction (LY6A)	sat_mut	-9.911495474408332	-9.911495474408332
EDPKPFI	-10.348372646048096	0	-10.348372646048096	Brain Transduction (LY6A)	sat_mut	-10.348372646048096	-10.348372646048096
EDPKPFL	-11.40419635989196	0	-11.40419635989196	Brain Transduction (LY6A)	sat_mut	-11.40419635989196	-11.40419635989196
EDPRPFI	-8.195047436726389	0	-8.195047436726389	Brain Transduction (LY6A)	sat_mut	-8.195047436726389	-8.195047436726389
EDPRPFL	-10.329231160009847	0	-10.329231160009847	Brain Transduction (LY6A)	sat_mut	-10.329231160009847	-10.329231160009847
EDQKPFI	-3.523955764627501	0	-3.523955764627501	Brain Transduction (LY6A)	sat_mut	-3.523955764627501	-3.523955764627501
EDQKPFL	-7.767035829971114	0	-7.767035829971114	Brain Transduction (LY6A)	sat_mut	-7.767035829971114	-7.767035829971114
EDQRPFI	-1.5798979675811988	0	-1.5798979675811988	Brain Transduction (LY6A)	sat_mut	-1.5798979675811988	-1.5798979675811988
EDQRPFL	-9.068136995576385	0	-9.068136995576385	Brain Transduction (LY6A)	sat_mut	-9.068136995576385	-9.068136995576385
EDRKPFI	-3.7913270914929176	0	-3.7913270914929176	Brain Transduction (LY6A)	sat_mut	-3.7913270914929176	-3.7913270914929176
EDRKPFL	-10.454482190808644	0	-10.454482190808644	Brain Transduction (LY6A)	sat_mut	-10.454482190808644	-10.454482190808644
EDRRPFI	-9.517223765545516	0	-9.517223765545516	Brain Transduction (LY6A)	sat_mut	-9.517223765545516	-9.517223765545516
EDRRPFL	-9.32905559250031	0	-9.32905559250031	Brain Transduction (LY6A)	sat_mut	-9.32905559250031	-9.32905559250031
EDSKPFI	-1.8424247730159355	0	-1.8424247730159355	Brain Transduction (LY6A)	sat_mut	-1.8424247730159355	-1.8424247730159355
EDSKPFL	-7.755118798072745	0	-7.755118798072745	Brain Transduction (LY6A)	sat_mut	-7.755118798072745	-7.755118798072745
EDSRPFI	0.3600349220776023	0	0.3600349220776023	Brain Transduction (LY6A)	sat_mut	0.3600349220776023	0.3600349220776023
EDTKPFI	-3.9398707992252735	0	-3.9398707992252735	Brain Transduction (LY6A)	sat_mut	-3.9398707992252735	-3.9398707992252735
EDTRPFI	-9.344670625239694	0	-9.344670625239694	Brain Transduction (LY6A)	sat_mut	-9.344670625239694	-9.344670625239694
EDVKPFI	-9.432721210579832	0	-9.432721210579832	Brain Transduction (LY6A)	sat_mut	-9.432721210579832	-9.432721210579832
EDVRPFI	-10.021101218222228	0	-10.021101218222228	Brain Transduction (LY6A)	sat_mut	-10.021101218222228	-10.021101218222228
EEAKPFI	-8.724194185557312	0	-8.724194185557312	Brain Transduction (LY6A)	sat_mut	-8.724194185557312	-8.724194185557312
EEDKPFI	-11.036023214359236	0	-11.036023214359236	Brain Transduction (LY6A)	sat_mut	-11.036023214359236	-11.036023214359236
EEDRPFI	0.1681200710802737	0	0.1681200710802737	Brain Transduction (LY6A)	sat_mut	0.1681200710802737	0.1681200710802737
EEEKPFI	-9.019094561366089	0	-9.019094561366089	Brain Transduction (LY6A)	sat_mut	-9.019094561366089	-9.019094561366089
EEERPFI	-10.69141516914286	0	-10.69141516914286	Brain Transduction (LY6A)	sat_mut	-10.69141516914286	-10.69141516914286
EEFKPFL	-8.834490175040342	0	-8.834490175040342	Brain Transduction (LY6A)	sat_mut	-8.834490175040342	-8.834490175040342
EEGKPFI	-0.7528897289543709	0	-0.7528897289543709	Brain Transduction (LY6A)	sat_mut	-0.7528897289543709	-0.7528897289543709
EEGKPFL	-10.08386556389491	0	-10.08386556389491	Brain Transduction (LY6A)	sat_mut	-10.08386556389491	-10.08386556389491
EEGRPFI	-2.9248494102199607	0	-2.9248494102199607	Brain Transduction (LY6A)	sat_mut	-2.9248494102199607	-2.9248494102199607
EEHKPFI	-8.869009561616423	0	-8.869009561616423	Brain Transduction (LY6A)	sat_mut	-8.869009561616423	-8.869009561616423
EEIKPFI	-8.023675543738351	0	-8.023675543738351	Brain Transduction (LY6A)	sat_mut	-8.023675543738351	-8.023675543738351
EEKKPFI	-8.885653585588527	0	-8.885653585588527	Brain Transduction (LY6A)	sat_mut	-8.885653585588527	-8.885653585588527
EEKRPFI	-10.57982857158615	0	-10.57982857158615	Brain Transduction (LY6A)	sat_mut	-10.57982857158615	-10.57982857158615
EELKPFI	-2.227974704034602	0	-2.227974704034602	Brain Transduction (LY6A)	sat_mut	-2.227974704034602	-2.227974704034602
EEMKPFI	-10.522606451159508	0	-10.522606451159508	Brain Transduction (LY6A)	sat_mut	-10.522606451159508	-10.522606451159508
EEMKPFL	-8.293169674028473	0	-8.293169674028473	Brain Transduction (LY6A)	sat_mut	-8.293169674028473	-8.293169674028473
EENKPFI	-9.163357480452104	0	-9.163357480452104	Brain Transduction (LY6A)	sat_mut	-9.163357480452104	-9.163357480452104
EENRPFI	-8.200691446585287	0	-8.200691446585287	Brain Transduction (LY6A)	sat_mut	-8.200691446585287	-8.200691446585287
EENRPFL	-10.057249843944634	0	-10.057249843944634	Brain Transduction (LY6A)	sat_mut	-10.057249843944634	-10.057249843944634
EEPKPFI	-10.858326579222949	0	-10.858326579222949	Brain Transduction (LY6A)	sat_mut	-10.858326579222949	-10.858326579222949
EEQKPFI	-9.11514236182839	0	-9.11514236182839	Brain Transduction (LY6A)	sat_mut	-9.11514236182839	-9.11514236182839
EEQRPFI	-9.734879476793754	0	-9.734879476793754	Brain Transduction (LY6A)	sat_mut	-9.734879476793754	-9.734879476793754
EERKPFI	-2.8627221379619177	0	-2.8627221379619177	Brain Transduction (LY6A)	sat_mut	-2.8627221379619177	-2.8627221379619177
EERKPFL	-8.825870172286228	0	-8.825870172286228	Brain Transduction (LY6A)	sat_mut	-8.825870172286228	-8.825870172286228
EERRPFI	-9.367700413437822	0	-9.367700413437822	Brain Transduction (LY6A)	sat_mut	-9.367700413437822	-9.367700413437822
EERRPFL	0.4346898055849584	0	0.4346898055849584	Brain Transduction (LY6A)	sat_mut	0.4346898055849584	0.4346898055849584
EESKPFI	-3.759897504131551	0	-3.759897504131551	Brain Transduction (LY6A)	sat_mut	-3.759897504131551	-3.759897504131551
EESRPFI	-3.375610693780445	0	-3.375610693780445	Brain Transduction (LY6A)	sat_mut	-3.375610693780445	-3.375610693780445
EESRPFL	-0.8759181389185371	0	-0.8759181389185371	Brain Transduction (LY6A)	sat_mut	-0.8759181389185371	-0.8759181389185371
EETKPFI	-4.337998723153024	0	-4.337998723153024	Brain Transduction (LY6A)	sat_mut	-4.337998723153024	-4.337998723153024
EETRPFI	-9.178726595071252	0	-9.178726595071252	Brain Transduction (LY6A)	sat_mut	-9.178726595071252	-9.178726595071252
EEVKPFI	-8.753181980125415	0	-8.753181980125415	Brain Transduction (LY6A)	sat_mut	-8.753181980125415	-8.753181980125415
EEVRPFI	-8.937060349019378	0	-8.937060349019378	Brain Transduction (LY6A)	sat_mut	-8.937060349019378	-8.937060349019378
EEYKPFI	-10.82833426957449	0	-10.82833426957449	Brain Transduction (LY6A)	sat_mut	-10.82833426957449	-10.82833426957449
EFAKPFI	-4.378974907612735	0	-4.378974907612735	Brain Transduction (LY6A)	sat_mut	-4.378974907612735	-4.378974907612735
EFDKPFI	-2.349444355416514	0	-2.349444355416514	Brain Transduction (LY6A)	sat_mut	-2.349444355416514	-2.349444355416514
EFGKPFI	-0.2613869519104269	0	-0.2613869519104269	Brain Transduction (LY6A)	sat_mut	-0.2613869519104269	-0.2613869519104269
EFHKPFI	-7.223666615112511	0	-7.223666615112511	Brain Transduction (LY6A)	sat_mut	-7.223666615112511	-7.223666615112511
EFKKPFI	-8.076844314123495	0	-8.076844314123495	Brain Transduction (LY6A)	sat_mut	-8.076844314123495	-8.076844314123495
EFMKPFI	-9.670203394393882	0	-9.670203394393882	Brain Transduction (LY6A)	sat_mut	-9.670203394393882	-9.670203394393882
EFNKPFI	-9.69733214835836	0	-9.69733214835836	Brain Transduction (LY6A)	sat_mut	-9.69733214835836	-9.69733214835836
EFNKPFL	-2.6512818812565992	0	-2.6512818812565992	Brain Transduction (LY6A)	sat_mut	-2.6512818812565992	-2.6512818812565992
EFQKPFI	-2.9904393117760777	0	-2.9904393117760777	Brain Transduction (LY6A)	sat_mut	-2.9904393117760777	-2.9904393117760777
EFSKPFI	0.587135213196162	0	0.587135213196162	Brain Transduction (LY6A)	sat_mut	0.587135213196162	0.587135213196162
EFTKPFI	-8.072658553898139	0	-8.072658553898139	Brain Transduction (LY6A)	sat_mut	-8.072658553898139	-8.072658553898139
EGAKPFI	-9.135193417210958	0	-9.135193417210958	Brain Transduction (LY6A)	sat_mut	-9.135193417210958	-9.135193417210958
EGAKPFL	-10.039698308583594	0	-10.039698308583594	Brain Transduction (LY6A)	sat_mut	-10.039698308583594	-10.039698308583594
EGARPFI	-4.757743710705856	0	-4.757743710705856	Brain Transduction (LY6A)	sat_mut	-4.757743710705856	-4.757743710705856
EGARPFL	-1.5478715985897349	0	-1.5478715985897349	Brain Transduction (LY6A)	sat_mut	-1.5478715985897349	-1.5478715985897349
EGDKPFI	-10.532452930537625	0	-10.532452930537625	Brain Transduction (LY6A)	sat_mut	-10.532452930537625	-10.532452930537625
EGDRPFI	-9.689197345529086	0	-9.689197345529086	Brain Transduction (LY6A)	sat_mut	-9.689197345529086	-9.689197345529086
EGEKPFI	-2.8722682865197964	0	-2.8722682865197964	Brain Transduction (LY6A)	sat_mut	-2.8722682865197964	-2.8722682865197964
EGERPFI	-9.851255929354757	0	-9.851255929354757	Brain Transduction (LY6A)	sat_mut	-9.851255929354757	-9.851255929354757
EGERPFL	-8.056446621670368	0	-8.056446621670368	Brain Transduction (LY6A)	sat_mut	-8.056446621670368	-8.056446621670368
EGFKPFI	-8.506931193909963	0	-8.506931193909963	Brain Transduction (LY6A)	sat_mut	-8.506931193909963	-8.506931193909963
EGFKPFL	-10.199639522637352	0	-10.199639522637352	Brain Transduction (LY6A)	sat_mut	-10.199639522637352	-10.199639522637352
EGGKPFI	-1.7711809619035916	0	-1.7711809619035916	Brain Transduction (LY6A)	sat_mut	-1.7711809619035916	-1.7711809619035916
EGGKPFL	-1.393380051743582	0	-1.393380051743582	Brain Transduction (LY6A)	sat_mut	-1.393380051743582	-1.393380051743582
EGGRPFI	-10.43967399041026	0	-10.43967399041026	Brain Transduction (LY6A)	sat_mut	-10.43967399041026	-10.43967399041026
EGGRPFL	-3.7086136279543545	0	-3.7086136279543545	Brain Transduction (LY6A)	sat_mut	-3.7086136279543545	-3.7086136279543545
EGHKPFI	-3.2934149348344923	0	-3.2934149348344923	Brain Transduction (LY6A)	sat_mut	-3.2934149348344923	-3.2934149348344923
EGHKPFL	-4.737695405109645	0	-4.737695405109645	Brain Transduction (LY6A)	sat_mut	-4.737695405109645	-4.737695405109645
EGHRPFI	-1.695380097503148	0	-1.695380097503148	Brain Transduction (LY6A)	sat_mut	-1.695380097503148	-1.695380097503148
EGIKPFI	-10.4644940861853	0	-10.4644940861853	Brain Transduction (LY6A)	sat_mut	-10.4644940861853	-10.4644940861853
EGKKPFI	-3.614534636785978	0	-3.614534636785978	Brain Transduction (LY6A)	sat_mut	-3.614534636785978	-3.614534636785978
EGKRPFI	-0.5447884563602308	0	-0.5447884563602308	Brain Transduction (LY6A)	sat_mut	-0.5447884563602308	-0.5447884563602308
EGLKPFI	-0.7533681728413957	0	-0.7533681728413957	Brain Transduction (LY6A)	sat_mut	-0.7533681728413957	-0.7533681728413957
EGLKPFL	-2.634920316507519	0	-2.634920316507519	Brain Transduction (LY6A)	sat_mut	-2.634920316507519	-2.634920316507519
EGMKPFI	-6.941163603024253	0	-6.941163603024253	Brain Transduction (LY6A)	sat_mut	-6.941163603024253	-6.941163603024253
EGMKPFL	-2.857950424037212	0	-2.857950424037212	Brain Transduction (LY6A)	sat_mut	-2.857950424037212	-2.857950424037212
EGNKPFI	-8.754071528206753	0	-8.754071528206753	Brain Transduction (LY6A)	sat_mut	-8.754071528206753	-8.754071528206753
EGNKPFL	-2.706989438979507	0	-2.706989438979507	Brain Transduction (LY6A)	sat_mut	-2.706989438979507	-2.706989438979507
EGNRPFI	-2.151370561415035	0	-2.151370561415035	Brain Transduction (LY6A)	sat_mut	-2.151370561415035	-2.151370561415035
EGNRPFL	-1.608437777265398	0	-1.608437777265398	Brain Transduction (LY6A)	sat_mut	-1.608437777265398	-1.608437777265398
EGPKPFI	-2.9127618166069604	0	-2.9127618166069604	Brain Transduction (LY6A)	sat_mut	-2.9127618166069604	-2.9127618166069604
EGPKPFL	-9.182657354781744	0	-9.182657354781744	Brain Transduction (LY6A)	sat_mut	-9.182657354781744	-9.182657354781744
EGPRPFI	-10.677290618432936	0	-10.677290618432936	Brain Transduction (LY6A)	sat_mut	-10.677290618432936	-10.677290618432936
EGQKPFI	-2.7601367271813486	0	-2.7601367271813486	Brain Transduction (LY6A)	sat_mut	-2.7601367271813486	-2.7601367271813486
EGQKPFL	-9.532429044331414	0	-9.532429044331414	Brain Transduction (LY6A)	sat_mut	-9.532429044331414	-9.532429044331414
EGQRPFI	-3.90351401442322	0	-3.90351401442322	Brain Transduction (LY6A)	sat_mut	-3.90351401442322	-3.90351401442322
EGQRPFL	-3.222950522458168	0	-3.222950522458168	Brain Transduction (LY6A)	sat_mut	-3.222950522458168	-3.222950522458168
EGSKPFI	-5.852534539941507	0	-5.852534539941507	Brain Transduction (LY6A)	sat_mut	-5.852534539941507	-5.852534539941507
EGSKPFL	-2.8882432933976063	0	-2.8882432933976063	Brain Transduction (LY6A)	sat_mut	-2.8882432933976063	-2.8882432933976063
EGSRPFI	-0.5134627320908062	0	-0.5134627320908062	Brain Transduction (LY6A)	sat_mut	-0.5134627320908062	-0.5134627320908062
EGSRPFL	-7.638233326237874	0	-7.638233326237874	Brain Transduction (LY6A)	sat_mut	-7.638233326237874	-7.638233326237874
EGTKPFI	-4.313955713426672	0	-4.313955713426672	Brain Transduction (LY6A)	sat_mut	-4.313955713426672	-4.313955713426672
EGTKPFL	-2.1234232853004977	0	-2.1234232853004977	Brain Transduction (LY6A)	sat_mut	-2.1234232853004977	-2.1234232853004977
EGTRPFI	-2.890210878944527	0	-2.890210878944527	Brain Transduction (LY6A)	sat_mut	-2.890210878944527	-2.890210878944527
EGTRPFL	0.1401688671173489	0	0.1401688671173489	Brain Transduction (LY6A)	sat_mut	0.1401688671173489	0.1401688671173489
EGVKPFI	-2.598370040783108	0	-2.598370040783108	Brain Transduction (LY6A)	sat_mut	-2.598370040783108	-2.598370040783108
EGVKPFL	-10.291136507813157	0	-10.291136507813157	Brain Transduction (LY6A)	sat_mut	-10.291136507813157	-10.291136507813157
EGVRPFI	-10.218548376532723	0	-10.218548376532723	Brain Transduction (LY6A)	sat_mut	-10.218548376532723	-10.218548376532723
EGYKPFI	-9.688280514264006	0	-9.688280514264006	Brain Transduction (LY6A)	sat_mut	-9.688280514264006	-9.688280514264006
EGYKPFL	-0.7154541728740623	0	-0.7154541728740623	Brain Transduction (LY6A)	sat_mut	-0.7154541728740623	-0.7154541728740623
EHAKPFI	-8.716591149888412	0	-8.716591149888412	Brain Transduction (LY6A)	sat_mut	-8.716591149888412	-8.716591149888412
EHAKPFL	-2.227331770486704	0	-2.227331770486704	Brain Transduction (LY6A)	sat_mut	-2.227331770486704	-2.227331770486704
EHARPFI	-8.685407863311438	0	-8.685407863311438	Brain Transduction (LY6A)	sat_mut	-8.685407863311438	-8.685407863311438
EHDKPFI	-9.952348885671098	0	-9.952348885671098	Brain Transduction (LY6A)	sat_mut	-9.952348885671098	-9.952348885671098
EHDKPFL	-8.183692257189943	0	-8.183692257189943	Brain Transduction (LY6A)	sat_mut	-8.183692257189943	-8.183692257189943
EHDRPFI	-11.0301248150707	0	-11.0301248150707	Brain Transduction (LY6A)	sat_mut	-11.0301248150707	-11.0301248150707
EHEKPFI	-9.015030823028363	0	-9.015030823028363	Brain Transduction (LY6A)	sat_mut	-9.015030823028363	-9.015030823028363
EHERPFI	-8.220471406856824	0	-8.220471406856824	Brain Transduction (LY6A)	sat_mut	-8.220471406856824	-8.220471406856824
EHGKPFI	-2.1539215651402217	0	-2.1539215651402217	Brain Transduction (LY6A)	sat_mut	-2.1539215651402217	-2.1539215651402217
EHGKPFL	-8.811355163499432	0	-8.811355163499432	Brain Transduction (LY6A)	sat_mut	-8.811355163499432	-8.811355163499432
EHGRPFI	-0.6776911579343452	0	-0.6776911579343452	Brain Transduction (LY6A)	sat_mut	-0.6776911579343452	-0.6776911579343452
EHHKPFI	-2.9792864805159	0	-2.9792864805159	Brain Transduction (LY6A)	sat_mut	-2.9792864805159	-2.9792864805159
EHHKPFL	-10.06251141856775	0	-10.06251141856775	Brain Transduction (LY6A)	sat_mut	-10.06251141856775	-10.06251141856775
EHHRPFI	-12.120130851897722	0	-12.120130851897722	Brain Transduction (LY6A)	sat_mut	-12.120130851897722	-12.120130851897722
EHIKPFI	-1.812844087753291	0	-1.812844087753291	Brain Transduction (LY6A)	sat_mut	-1.812844087753291	-1.812844087753291
EHKKPFI	-8.3671345210487	0	-8.3671345210487	Brain Transduction (LY6A)	sat_mut	-8.3671345210487	-8.3671345210487
EHLKPFI	-4.595947319775011	0	-4.595947319775011	Brain Transduction (LY6A)	sat_mut	-4.595947319775011	-4.595947319775011
EHMKPFI	-8.681528240381274	0	-8.681528240381274	Brain Transduction (LY6A)	sat_mut	-8.681528240381274	-8.681528240381274
EHNKPFI	-4.770203998128473	0	-4.770203998128473	Brain Transduction (LY6A)	sat_mut	-4.770203998128473	-4.770203998128473
EHNKPFL	-8.509576992620774	0	-8.509576992620774	Brain Transduction (LY6A)	sat_mut	-8.509576992620774	-8.509576992620774
EHNRPFI	-1.647583121612581	0	-1.647583121612581	Brain Transduction (LY6A)	sat_mut	-1.647583121612581	-1.647583121612581
EHNRPFL	-9.098609821233982	0	-9.098609821233982	Brain Transduction (LY6A)	sat_mut	-9.098609821233982	-9.098609821233982
EHPKPFI	-9.656975035393677	0	-9.656975035393677	Brain Transduction (LY6A)	sat_mut	-9.656975035393677	-9.656975035393677
EHQKPFI	-5.043072459558164	0	-5.043072459558164	Brain Transduction (LY6A)	sat_mut	-5.043072459558164	-5.043072459558164
EHQKPFL	0.6897346811298999	0	0.6897346811298999	Brain Transduction (LY6A)	sat_mut	0.6897346811298999	0.6897346811298999
EHQRPFI	-2.3672878419463315	0	-2.3672878419463315	Brain Transduction (LY6A)	sat_mut	-2.3672878419463315	-2.3672878419463315
EHSKPFI	-3.3734497610754444	0	-3.3734497610754444	Brain Transduction (LY6A)	sat_mut	-3.3734497610754444	-3.3734497610754444
EHSKPFL	-2.911276330653489	0	-2.911276330653489	Brain Transduction (LY6A)	sat_mut	-2.911276330653489	-2.911276330653489
EHSRPFI	-10.491533603503326	0	-10.491533603503326	Brain Transduction (LY6A)	sat_mut	-10.491533603503326	-10.491533603503326
EHSRPFL	-1.1312558922509424	0	-1.1312558922509424	Brain Transduction (LY6A)	sat_mut	-1.1312558922509424	-1.1312558922509424
EHTKPFI	-4.372423848341321	0	-4.372423848341321	Brain Transduction (LY6A)	sat_mut	-4.372423848341321	-4.372423848341321
EHTKPFL	-1.859679411810892	0	-1.859679411810892	Brain Transduction (LY6A)	sat_mut	-1.859679411810892	-1.859679411810892
EHTRPFI	-4.653726786308578	0	-4.653726786308578	Brain Transduction (LY6A)	sat_mut	-4.653726786308578	-4.653726786308578
EHVKPFI	-2.1038759516771	0	-2.1038759516771	Brain Transduction (LY6A)	sat_mut	-2.1038759516771	-2.1038759516771
EHVKPFL	-3.4345100079375213	0	-3.4345100079375213	Brain Transduction (LY6A)	sat_mut	-3.4345100079375213	-3.4345100079375213
EHYKPFI	-8.079151886670658	0	-8.079151886670658	Brain Transduction (LY6A)	sat_mut	-8.079151886670658	-8.079151886670658
EIAKPFI	-4.725586146344583	0	-4.725586146344583	Brain Transduction (LY6A)	sat_mut	-4.725586146344583	-4.725586146344583
EIAKPFL	-0.6099948345708953	0	-0.6099948345708953	Brain Transduction (LY6A)	sat_mut	-0.6099948345708953	-0.6099948345708953
EIDKPFI	-8.79318811451111	0	-8.79318811451111	Brain Transduction (LY6A)	sat_mut	-8.79318811451111	-8.79318811451111
EIDRPFI	-0.7131460237986929	0	-0.7131460237986929	Brain Transduction (LY6A)	sat_mut	-0.7131460237986929	-0.7131460237986929
EIEKPFI	-3.7492989020600542	0	-3.7492989020600542	Brain Transduction (LY6A)	sat_mut	-3.7492989020600542	-3.7492989020600542
EIERPFI	-8.711171511892413	0	-8.711171511892413	Brain Transduction (LY6A)	sat_mut	-8.711171511892413	-8.711171511892413
EIGKPFI	-0.4835059870802785	0	-0.4835059870802785	Brain Transduction (LY6A)	sat_mut	-0.4835059870802785	-0.4835059870802785
EIGKPFL	-11.955518160463722	0	-11.955518160463722	Brain Transduction (LY6A)	sat_mut	-11.955518160463722	-11.955518160463722
EIGRPFI	-9.436027161234287	0	-9.436027161234287	Brain Transduction (LY6A)	sat_mut	-9.436027161234287	-9.436027161234287
EIHKPFI	-2.0812347590451266	0	-2.0812347590451266	Brain Transduction (LY6A)	sat_mut	-2.0812347590451266	-2.0812347590451266
EIHKPFL	2.5365226067467384	0	2.5365226067467384	Brain Transduction (LY6A)	sat_mut	2.5365226067467384	2.5365226067467384
EIIKPFI	-2.1520371891958243	0	-2.1520371891958243	Brain Transduction (LY6A)	sat_mut	-2.1520371891958243	-2.1520371891958243
EIKKPFI	-3.758009889199144	0	-3.758009889199144	Brain Transduction (LY6A)	sat_mut	-3.758009889199144	-3.758009889199144
EIKRPFI	-3.120380312976625	0	-3.120380312976625	Brain Transduction (LY6A)	sat_mut	-3.120380312976625	-3.120380312976625
EILKPFI	-2.4020432005982206	0	-2.4020432005982206	Brain Transduction (LY6A)	sat_mut	-2.4020432005982206	-2.4020432005982206
EIMKPFI	-3.294362518565255	0	-3.294362518565255	Brain Transduction (LY6A)	sat_mut	-3.294362518565255	-3.294362518565255
EINKPFI	-4.899650937370913	0	-4.899650937370913	Brain Transduction (LY6A)	sat_mut	-4.899650937370913	-4.899650937370913
EINRPFI	-0.4310435061369824	0	-0.4310435061369824	Brain Transduction (LY6A)	sat_mut	-0.4310435061369824	-0.4310435061369824
EINRPFL	1.9806119749866	0	1.9806119749866	Brain Transduction (LY6A)	sat_mut	1.9806119749866	1.9806119749866
EIPKPFI	-8.760684342287417	0	-8.760684342287417	Brain Transduction (LY6A)	sat_mut	-8.760684342287417	-8.760684342287417
EIPKPFL	-0.8291142002876339	0	-0.8291142002876339	Brain Transduction (LY6A)	sat_mut	-0.8291142002876339	-0.8291142002876339
EIQKPFI	-3.682684043855222	0	-3.682684043855222	Brain Transduction (LY6A)	sat_mut	-3.682684043855222	-3.682684043855222
EIQKPFL	-1.0797215313889097	0	-1.0797215313889097	Brain Transduction (LY6A)	sat_mut	-1.0797215313889097	-1.0797215313889097
EIQRPFL	4.813401255361782	0	4.813401255361782	Brain Transduction (LY6A)	sat_mut	4.813401255361782	4.813401255361782
EIRKPFI	-9.939569350744456	0	-9.939569350744456	Brain Transduction (LY6A)	sat_mut	-9.939569350744456	-9.939569350744456
EISKPFI	-9.156143258453106	0	-9.156143258453106	Brain Transduction (LY6A)	sat_mut	-9.156143258453106	-9.156143258453106
EISKPFL	0.8324349425639476	0	0.8324349425639476	Brain Transduction (LY6A)	sat_mut	0.8324349425639476	0.8324349425639476
EITKPFI	-1.870235958245072	0	-1.870235958245072	Brain Transduction (LY6A)	sat_mut	-1.870235958245072	-1.870235958245072
EITKPFL	0.992989068231218	0	0.992989068231218	Brain Transduction (LY6A)	sat_mut	0.992989068231218	0.992989068231218
EIVKPFI	-8.757963895108265	0	-8.757963895108265	Brain Transduction (LY6A)	sat_mut	-8.757963895108265	-8.757963895108265
EKAKPFI	-7.756963489199049	0	-7.756963489199049	Brain Transduction (LY6A)	sat_mut	-7.756963489199049	-7.756963489199049
EKAKPFL	-8.038909000445473	0	-8.038909000445473	Brain Transduction (LY6A)	sat_mut	-8.038909000445473	-8.038909000445473
EKARPFI	-9.867954956471555	0	-9.867954956471555	Brain Transduction (LY6A)	sat_mut	-9.867954956471555	-9.867954956471555
EKDKPFI	-9.13339911888075	0	-9.13339911888075	Brain Transduction (LY6A)	sat_mut	-9.13339911888075	-9.13339911888075
EKDRPFI	-9.25210419209547	0	-9.25210419209547	Brain Transduction (LY6A)	sat_mut	-9.25210419209547	-9.25210419209547
EKDRPFL	-2.70366226376465	0	-2.70366226376465	Brain Transduction (LY6A)	sat_mut	-2.70366226376465	-2.70366226376465
EKEKPFI	-5.540172268587937	0	-5.540172268587937	Brain Transduction (LY6A)	sat_mut	-5.540172268587937	-5.540172268587937
EKEKPFL	-0.3326714729196003	0	-0.3326714729196003	Brain Transduction (LY6A)	sat_mut	-0.3326714729196003	-0.3326714729196003
EKERPFI	-8.689569845772667	0	-8.689569845772667	Brain Transduction (LY6A)	sat_mut	-8.689569845772667	-8.689569845772667
EKERPFL	-1.1093236814922156	0	-1.1093236814922156	Brain Transduction (LY6A)	sat_mut	-1.1093236814922156	-1.1093236814922156
EKGKPFI	-9.240903367019236	0	-9.240903367019236	Brain Transduction (LY6A)	sat_mut	-9.240903367019236	-9.240903367019236
EKGKPFL	1.785573341495564	0	1.785573341495564	Brain Transduction (LY6A)	sat_mut	1.785573341495564	1.785573341495564
EKGRPFI	-8.724511759466816	0	-8.724511759466816	Brain Transduction (LY6A)	sat_mut	-8.724511759466816	-8.724511759466816
EKHKPFI	-3.657117364757295	0	-3.657117364757295	Brain Transduction (LY6A)	sat_mut	-3.657117364757295	-3.657117364757295
EKIKPFI	-7.784614313956273	0	-7.784614313956273	Brain Transduction (LY6A)	sat_mut	-7.784614313956273	-7.784614313956273
EKIKPFL	-2.73270220139698	0	-2.73270220139698	Brain Transduction (LY6A)	sat_mut	-2.73270220139698	-2.73270220139698
EKMKPFI	-9.59530457853204	0	-9.59530457853204	Brain Transduction (LY6A)	sat_mut	-9.59530457853204	-9.59530457853204
EKNKPFI	-3.0629460197380385	0	-3.0629460197380385	Brain Transduction (LY6A)	sat_mut	-3.0629460197380385	-3.0629460197380385
EKNKPFL	-8.934805296640564	0	-8.934805296640564	Brain Transduction (LY6A)	sat_mut	-8.934805296640564	-8.934805296640564
EKNRPFI	-2.588019528582997	0	-2.588019528582997	Brain Transduction (LY6A)	sat_mut	-2.588019528582997	-2.588019528582997
EKPRPFI	-11.213335333627482	0	-11.213335333627482	Brain Transduction (LY6A)	sat_mut	-11.213335333627482	-11.213335333627482
EKQKPFI	-7.354903941081408	0	-7.354903941081408	Brain Transduction (LY6A)	sat_mut	-7.354903941081408	-7.354903941081408
EKSKPFI	-3.486511041951916	0	-3.486511041951916	Brain Transduction (LY6A)	sat_mut	-3.486511041951916	-3.486511041951916
EKSKPFL	-0.3825067122217593	0	-0.3825067122217593	Brain Transduction (LY6A)	sat_mut	-0.3825067122217593	-0.3825067122217593
EKSRPFI	-5.158112069249111	0	-5.158112069249111	Brain Transduction (LY6A)	sat_mut	-5.158112069249111	-5.158112069249111
EKTKPFI	-2.250121519267376	0	-2.250121519267376	Brain Transduction (LY6A)	sat_mut	-2.250121519267376	-2.250121519267376
EKTRPFL	-0.3717298722882291	0	-0.3717298722882291	Brain Transduction (LY6A)	sat_mut	-0.3717298722882291	-0.3717298722882291
EKVKPFI	-3.017879948020667	0	-3.017879948020667	Brain Transduction (LY6A)	sat_mut	-3.017879948020667	-3.017879948020667
EKVKPFL	-7.822108456016247	0	-7.822108456016247	Brain Transduction (LY6A)	sat_mut	-7.822108456016247	-7.822108456016247
EKYKPFI	-8.536429590032377	0	-8.536429590032377	Brain Transduction (LY6A)	sat_mut	-8.536429590032377	-8.536429590032377
ELAKPFI	-10.03465670593562	0	-10.03465670593562	Brain Transduction (LY6A)	sat_mut	-10.03465670593562	-10.03465670593562
ELDKPFI	-9.178317433051385	0	-9.178317433051385	Brain Transduction (LY6A)	sat_mut	-9.178317433051385	-9.178317433051385
ELDRPFI	-10.503063753141891	0	-10.503063753141891	Brain Transduction (LY6A)	sat_mut	-10.503063753141891	-10.503063753141891
ELEKPFI	-2.0340259437505503	0	-2.0340259437505503	Brain Transduction (LY6A)	sat_mut	-2.0340259437505503	-2.0340259437505503
ELGKPFI	-5.6515477705756965	0	-5.6515477705756965	Brain Transduction (LY6A)	sat_mut	-5.6515477705756965	-5.6515477705756965
ELGKPFL	-0.9710699406293803	0	-0.9710699406293803	Brain Transduction (LY6A)	sat_mut	-0.9710699406293803	-0.9710699406293803
ELHKPFI	-2.987779760780172	0	-2.987779760780172	Brain Transduction (LY6A)	sat_mut	-2.987779760780172	-2.987779760780172
ELHRPFI	2.419740445010204	0	2.419740445010204	Brain Transduction (LY6A)	sat_mut	2.419740445010204	2.419740445010204
ELIKPFI	-9.40408832672004	0	-9.40408832672004	Brain Transduction (LY6A)	sat_mut	-9.40408832672004	-9.40408832672004
ELKKPFI	-0.8455132268053223	0	-0.8455132268053223	Brain Transduction (LY6A)	sat_mut	-0.8455132268053223	-0.8455132268053223
ELLKPFI	-6.295091111545136	0	-6.295091111545136	Brain Transduction (LY6A)	sat_mut	-6.295091111545136	-6.295091111545136
ELMKPFI	-3.4112140480657165	0	-3.4112140480657165	Brain Transduction (LY6A)	sat_mut	-3.4112140480657165	-3.4112140480657165
ELNKPFI	-11.425195227125265	0	-11.425195227125265	Brain Transduction (LY6A)	sat_mut	-11.425195227125265	-11.425195227125265
ELNRPFI	-0.5867183249283153	0	-0.5867183249283153	Brain Transduction (LY6A)	sat_mut	-0.5867183249283153	-0.5867183249283153
ELNRPFL	4.263015932782087	0	4.263015932782087	Brain Transduction (LY6A)	sat_mut	4.263015932782087	4.263015932782087
ELPKPFI	-1.6384789959554935	0	-1.6384789959554935	Brain Transduction (LY6A)	sat_mut	-1.6384789959554935	-1.6384789959554935
ELQKPFI	-4.508854083275482	0	-4.508854083275482	Brain Transduction (LY6A)	sat_mut	-4.508854083275482	-4.508854083275482
ELRKPFI	-9.062973789632323	0	-9.062973789632323	Brain Transduction (LY6A)	sat_mut	-9.062973789632323	-9.062973789632323
ELSKPFI	-9.053503847324292	0	-9.053503847324292	Brain Transduction (LY6A)	sat_mut	-9.053503847324292	-9.053503847324292
ELTKPFI	-5.586329856964871	0	-5.586329856964871	Brain Transduction (LY6A)	sat_mut	-5.586329856964871	-5.586329856964871
ELTKPFL	1.924701923518856	0	1.924701923518856	Brain Transduction (LY6A)	sat_mut	1.924701923518856	1.924701923518856
EMAKPFI	-9.01833526986631	0	-9.01833526986631	Brain Transduction (LY6A)	sat_mut	-9.01833526986631	-9.01833526986631
EMDKPFI	-10.791217458933415	0	-10.791217458933415	Brain Transduction (LY6A)	sat_mut	-10.791217458933415	-10.791217458933415
EMDRPFI	-10.062457653023875	0	-10.062457653023875	Brain Transduction (LY6A)	sat_mut	-10.062457653023875	-10.062457653023875
EMEKPFI	-8.5147101040321	0	-8.5147101040321	Brain Transduction (LY6A)	sat_mut	-8.5147101040321	-8.5147101040321
EMGKPFI	-4.999908371985744	0	-4.999908371985744	Brain Transduction (LY6A)	sat_mut	-4.999908371985744	-4.999908371985744
EMGKPFL	-1.7579806393780442	0	-1.7579806393780442	Brain Transduction (LY6A)	sat_mut	-1.7579806393780442	-1.7579806393780442
EMGRPFI	-9.047346519085774	0	-9.047346519085774	Brain Transduction (LY6A)	sat_mut	-9.047346519085774	-9.047346519085774
EMHKPFI	-2.162452089576806	0	-2.162452089576806	Brain Transduction (LY6A)	sat_mut	-2.162452089576806	-2.162452089576806
EMHKPFL	0.446003785157588	0	0.446003785157588	Brain Transduction (LY6A)	sat_mut	0.446003785157588	0.446003785157588
EMIKPFI	-0.8391986370058087	0	-0.8391986370058087	Brain Transduction (LY6A)	sat_mut	-0.8391986370058087	-0.8391986370058087
EMKKPFI	-1.5201354883194045	0	-1.5201354883194045	Brain Transduction (LY6A)	sat_mut	-1.5201354883194045	-1.5201354883194045
EMLKPFI	-3.3805601132158327	0	-3.3805601132158327	Brain Transduction (LY6A)	sat_mut	-3.3805601132158327	-3.3805601132158327
EMMKPFI	-2.2258649531148382	0	-2.2258649531148382	Brain Transduction (LY6A)	sat_mut	-2.2258649531148382	-2.2258649531148382
EMNKPFI	-6.126926902847152	0	-6.126926902847152	Brain Transduction (LY6A)	sat_mut	-6.126926902847152	-6.126926902847152
EMNKPFL	-2.3261319261783258	0	-2.3261319261783258	Brain Transduction (LY6A)	sat_mut	-2.3261319261783258	-2.3261319261783258
EMNRPFI	-7.843247871605035	0	-7.843247871605035	Brain Transduction (LY6A)	sat_mut	-7.843247871605035	-7.843247871605035
EMNRPFL	0.5294744410949929	0	0.5294744410949929	Brain Transduction (LY6A)	sat_mut	0.5294744410949929	0.5294744410949929
EMPKPFI	-10.886657421331533	0	-10.886657421331533	Brain Transduction (LY6A)	sat_mut	-10.886657421331533	-10.886657421331533
EMQKPFI	-10.209609519072853	0	-10.209609519072853	Brain Transduction (LY6A)	sat_mut	-10.209609519072853	-10.209609519072853
EMQKPFL	-2.323638453115549	0	-2.323638453115549	Brain Transduction (LY6A)	sat_mut	-2.323638453115549	-2.323638453115549
EMQRPFL	2.4164894775222154	0	2.4164894775222154	Brain Transduction (LY6A)	sat_mut	2.4164894775222154	2.4164894775222154
EMRKPFI	-1.838177144795636	0	-1.838177144795636	Brain Transduction (LY6A)	sat_mut	-1.838177144795636	-1.838177144795636
EMSKPFI	0.3996157252071806	0	0.3996157252071806	Brain Transduction (LY6A)	sat_mut	0.3996157252071806	0.3996157252071806
EMSRPFI	-9.763469836678947	0	-9.763469836678947	Brain Transduction (LY6A)	sat_mut	-9.763469836678947	-9.763469836678947
EMTKPFI	-5.600670319243456	0	-5.600670319243456	Brain Transduction (LY6A)	sat_mut	-5.600670319243456	-5.600670319243456
EMTRPFI	-8.734329077096287	0	-8.734329077096287	Brain Transduction (LY6A)	sat_mut	-8.734329077096287	-8.734329077096287
EMVKPFI	-9.985492046293924	0	-9.985492046293924	Brain Transduction (LY6A)	sat_mut	-9.985492046293924	-9.985492046293924
ENAKPFI	-1.3943318112762122	0	-1.3943318112762122	Brain Transduction (LY6A)	sat_mut	-1.3943318112762122	-1.3943318112762122
ENAKPFL	-0.9406564959591128	0	-0.9406564959591128	Brain Transduction (LY6A)	sat_mut	-0.9406564959591128	-0.9406564959591128
ENARPFI	-3.685084482017817	0	-3.685084482017817	Brain Transduction (LY6A)	sat_mut	-3.685084482017817	-3.685084482017817
ENARPFL	-8.2895527232205	0	-8.2895527232205	Brain Transduction (LY6A)	sat_mut	-8.2895527232205	-8.2895527232205
ENDKPFI	-3.6798400180036297	0	-3.6798400180036297	Brain Transduction (LY6A)	sat_mut	-3.6798400180036297	-3.6798400180036297
ENDKPFL	-3.500394421739208	0	-3.500394421739208	Brain Transduction (LY6A)	sat_mut	-3.500394421739208	-3.500394421739208
ENDRPFI	-5.274641692929044	0	-5.274641692929044	Brain Transduction (LY6A)	sat_mut	-5.274641692929044	-5.274641692929044
ENEKPFI	-8.742803020426763	0	-8.742803020426763	Brain Transduction (LY6A)	sat_mut	-8.742803020426763	-8.742803020426763
ENEKPFL	-4.319201424328381	0	-4.319201424328381	Brain Transduction (LY6A)	sat_mut	-4.319201424328381	-4.319201424328381
ENERPFI	-10.585210215505294	0	-10.585210215505294	Brain Transduction (LY6A)	sat_mut	-10.585210215505294	-10.585210215505294
ENFKPFI	-8.486715323110143	0	-8.486715323110143	Brain Transduction (LY6A)	sat_mut	-8.486715323110143	-8.486715323110143
ENGKPFI	-8.900255566883656	0	-8.900255566883656	Brain Transduction (LY6A)	sat_mut	-8.900255566883656	-8.900255566883656
ENGKPFL	-2.42333830707154	0	-2.42333830707154	Brain Transduction (LY6A)	sat_mut	-2.42333830707154	-2.42333830707154
ENGRPFL	-3.011919196337968	0	-3.011919196337968	Brain Transduction (LY6A)	sat_mut	-3.011919196337968	-3.011919196337968
ENHKPFI	-3.568151733282144	0	-3.568151733282144	Brain Transduction (LY6A)	sat_mut	-3.568151733282144	-3.568151733282144
ENHKPFL	-3.055730810854725	0	-3.055730810854725	Brain Transduction (LY6A)	sat_mut	-3.055730810854725	-3.055730810854725
ENHRPFI	-4.396057187512482	0	-4.396057187512482	Brain Transduction (LY6A)	sat_mut	-4.396057187512482	-4.396057187512482
ENHRPFL	-3.6561430962059487	0	-3.6561430962059487	Brain Transduction (LY6A)	sat_mut	-3.6561430962059487	-3.6561430962059487
ENIKPFI	0.1460568677168971	0	0.1460568677168971	Brain Transduction (LY6A)	sat_mut	0.1460568677168971	0.1460568677168971
ENIKPFL	-9.267883388914006	0	-9.267883388914006	Brain Transduction (LY6A)	sat_mut	-9.267883388914006	-9.267883388914006
ENKKPFI	-7.896452406461447	0	-7.896452406461447	Brain Transduction (LY6A)	sat_mut	-7.896452406461447	-7.896452406461447
ENKRPFI	-11.117830676518142	0	-11.117830676518142	Brain Transduction (LY6A)	sat_mut	-11.117830676518142	-11.117830676518142
ENLKPFI	-5.729089477486526	0	-5.729089477486526	Brain Transduction (LY6A)	sat_mut	-5.729089477486526	-5.729089477486526
ENLKPFL	-0.915988383878344	0	-0.915988383878344	Brain Transduction (LY6A)	sat_mut	-0.915988383878344	-0.915988383878344
ENMKPFI	-5.542695783048296	0	-5.542695783048296	Brain Transduction (LY6A)	sat_mut	-5.542695783048296	-5.542695783048296
ENMKPFL	-3.351906192545968	0	-3.351906192545968	Brain Transduction (LY6A)	sat_mut	-3.351906192545968	-3.351906192545968
ENMRPFI	0.1165380270903114	0	0.1165380270903114	Brain Transduction (LY6A)	sat_mut	0.1165380270903114	0.1165380270903114
ENNKPFI	-3.5148003664532554	0	-3.5148003664532554	Brain Transduction (LY6A)	sat_mut	-3.5148003664532554	-3.5148003664532554
ENNKPFL	-2.150115506359692	0	-2.150115506359692	Brain Transduction (LY6A)	sat_mut	-2.150115506359692	-2.150115506359692
ENNRPFI	-3.916851324635545	0	-3.916851324635545	Brain Transduction (LY6A)	sat_mut	-3.916851324635545	-3.916851324635545
ENNRPFL	0.1930894429693008	0	0.1930894429693008	Brain Transduction (LY6A)	sat_mut	0.1930894429693008	0.1930894429693008
ENPKPFI	-8.816701227145828	0	-8.816701227145828	Brain Transduction (LY6A)	sat_mut	-8.816701227145828	-8.816701227145828
ENPKPFL	-8.224980277770069	0	-8.224980277770069	Brain Transduction (LY6A)	sat_mut	-8.224980277770069	-8.224980277770069
ENPRPFI	-4.054509749479915	0	-4.054509749479915	Brain Transduction (LY6A)	sat_mut	-4.054509749479915	-4.054509749479915
ENQKPFI	-5.678540976585316	0	-5.678540976585316	Brain Transduction (LY6A)	sat_mut	-5.678540976585316	-5.678540976585316
ENQKPFL	-9.504567997184202	0	-9.504567997184202	Brain Transduction (LY6A)	sat_mut	-9.504567997184202	-9.504567997184202
ENQRPFL	-1.6574497356740117	0	-1.6574497356740117	Brain Transduction (LY6A)	sat_mut	-1.6574497356740117	-1.6574497356740117
ENRKPFI	-8.371228822434011	0	-8.371228822434011	Brain Transduction (LY6A)	sat_mut	-8.371228822434011	-8.371228822434011
ENSKPFI	-2.183686362782516	0	-2.183686362782516	Brain Transduction (LY6A)	sat_mut	-2.183686362782516	-2.183686362782516
ENSKPFL	-8.040295261407024	0	-8.040295261407024	Brain Transduction (LY6A)	sat_mut	-8.040295261407024	-8.040295261407024
ENSRPFI	-4.914179830016516	0	-4.914179830016516	Brain Transduction (LY6A)	sat_mut	-4.914179830016516	-4.914179830016516
ENSRPFL	-9.507471211416602	0	-9.507471211416602	Brain Transduction (LY6A)	sat_mut	-9.507471211416602	-9.507471211416602
ENTKPFI	-8.924775983662574	0	-8.924775983662574	Brain Transduction (LY6A)	sat_mut	-8.924775983662574	-8.924775983662574
ENTKPFL	-1.6779365128548662	0	-1.6779365128548662	Brain Transduction (LY6A)	sat_mut	-1.6779365128548662	-1.6779365128548662
ENTRPFI	-4.758630056981601	0	-4.758630056981601	Brain Transduction (LY6A)	sat_mut	-4.758630056981601	-4.758630056981601
ENTRPFL	-1.117794514911403	0	-1.117794514911403	Brain Transduction (LY6A)	sat_mut	-1.117794514911403	-1.117794514911403
ENVKPFI	-3.81713064680616	0	-3.81713064680616	Brain Transduction (LY6A)	sat_mut	-3.81713064680616	-3.81713064680616
ENVKPFL	-1.4744592699697003	0	-1.4744592699697003	Brain Transduction (LY6A)	sat_mut	-1.4744592699697003	-1.4744592699697003
ENVRPFL	-6.321587385330547	0	-6.321587385330547	Brain Transduction (LY6A)	sat_mut	-6.321587385330547	-6.321587385330547
ENYKPFI	-4.845738707385137	0	-4.845738707385137	Brain Transduction (LY6A)	sat_mut	-4.845738707385137	-4.845738707385137
EPAKPFL	0.3328514829325596	0	0.3328514829325596	Brain Transduction (LY6A)	sat_mut	0.3328514829325596	0.3328514829325596
EPARPFI	1.2714113364888868	0	1.2714113364888868	Brain Transduction (LY6A)	sat_mut	1.2714113364888868	1.2714113364888868
EPARPFL	5.8249877474806215	0	5.8249877474806215	Brain Transduction (LY6A)	sat_mut	5.8249877474806215	5.8249877474806215
EPDRPFI	-9.91648216281013	0	-9.91648216281013	Brain Transduction (LY6A)	sat_mut	-9.91648216281013	-9.91648216281013
EPGKPFI	-9.472553699773345	0	-9.472553699773345	Brain Transduction (LY6A)	sat_mut	-9.472553699773345	-9.472553699773345
EPGKPFL	-3.622071909629951	0	-3.622071909629951	Brain Transduction (LY6A)	sat_mut	-3.622071909629951	-3.622071909629951
EPGRPFI	-0.9112023499033528	0	-0.9112023499033528	Brain Transduction (LY6A)	sat_mut	-0.9112023499033528	-0.9112023499033528
EPGRPFL	0.6257493099124833	0	0.6257493099124833	Brain Transduction (LY6A)	sat_mut	0.6257493099124833	0.6257493099124833
EPHKPFI	-3.190650288546785	0	-3.190650288546785	Brain Transduction (LY6A)	sat_mut	-3.190650288546785	-3.190650288546785
EPHKPFL	0.7402875938758474	0	0.7402875938758474	Brain Transduction (LY6A)	sat_mut	0.7402875938758474	0.7402875938758474
EPHRPFI	-2.371959186296237	0	-2.371959186296237	Brain Transduction (LY6A)	sat_mut	-2.371959186296237	-2.371959186296237
EPHRPFL	3.578279339435711	0	3.578279339435711	Brain Transduction (LY6A)	sat_mut	3.578279339435711	3.578279339435711
EPKKPFI	-8.59210919205896	0	-8.59210919205896	Brain Transduction (LY6A)	sat_mut	-8.59210919205896	-8.59210919205896
EPKKPFL	-7.573375947878525	0	-7.573375947878525	Brain Transduction (LY6A)	sat_mut	-7.573375947878525	-7.573375947878525
EPKRPFI	-8.163023615900961	0	-8.163023615900961	Brain Transduction (LY6A)	sat_mut	-8.163023615900961	-8.163023615900961
EPLKPFI	-9.552663766115392	0	-9.552663766115392	Brain Transduction (LY6A)	sat_mut	-9.552663766115392	-9.552663766115392
EPMKPFI	-10.255935966211345	0	-10.255935966211345	Brain Transduction (LY6A)	sat_mut	-10.255935966211345	-10.255935966211345
EPMKPFL	-0.5884395472238961	0	-0.5884395472238961	Brain Transduction (LY6A)	sat_mut	-0.5884395472238961	-0.5884395472238961
EPNKPFI	-4.364349707824181	0	-4.364349707824181	Brain Transduction (LY6A)	sat_mut	-4.364349707824181	-4.364349707824181
EPNKPFL	-2.6593939076878303	0	-2.6593939076878303	Brain Transduction (LY6A)	sat_mut	-2.6593939076878303	-2.6593939076878303
EPNRPFI	-2.116670123097036	0	-2.116670123097036	Brain Transduction (LY6A)	sat_mut	-2.116670123097036	-2.116670123097036
EPNRPFL	0.9267961988281896	0	0.9267961988281896	Brain Transduction (LY6A)	sat_mut	0.9267961988281896	0.9267961988281896
EPPRPFL	-2.577817626584995	0	-2.577817626584995	Brain Transduction (LY6A)	sat_mut	-2.577817626584995	-2.577817626584995
EPQKPFI	-2.471423892970225	0	-2.471423892970225	Brain Transduction (LY6A)	sat_mut	-2.471423892970225	-2.471423892970225
EPQKPFL	-0.3343058760435011	0	-0.3343058760435011	Brain Transduction (LY6A)	sat_mut	-0.3343058760435011	-0.3343058760435011
EPQRPFI	1.6765761802692674	0	1.6765761802692674	Brain Transduction (LY6A)	sat_mut	1.6765761802692674	1.6765761802692674
EPQRPFL	4.273755696029218	0	4.273755696029218	Brain Transduction (LY6A)	sat_mut	4.273755696029218	4.273755696029218
EPRKPFI	-3.176205254530904	0	-3.176205254530904	Brain Transduction (LY6A)	sat_mut	-3.176205254530904	-3.176205254530904
EPRKPFL	0.0172302175636081	0	0.0172302175636081	Brain Transduction (LY6A)	sat_mut	0.0172302175636081	0.0172302175636081
EPSKPFI	-2.836122454528684	0	-2.836122454528684	Brain Transduction (LY6A)	sat_mut	-2.836122454528684	-2.836122454528684
EPSKPFL	-2.2701245268445707	0	-2.2701245268445707	Brain Transduction (LY6A)	sat_mut	-2.2701245268445707	-2.2701245268445707
EPSRPFI	-0.0258100393045552	0	-0.0258100393045552	Brain Transduction (LY6A)	sat_mut	-0.0258100393045552	-0.0258100393045552
EPSRPFL	5.6721216687979785	0	5.6721216687979785	Brain Transduction (LY6A)	sat_mut	5.6721216687979785	5.6721216687979785
EPTKPFI	-7.162243109551109	0	-7.162243109551109	Brain Transduction (LY6A)	sat_mut	-7.162243109551109	-7.162243109551109
EPTKPFL	1.6065936967459755	0	1.6065936967459755	Brain Transduction (LY6A)	sat_mut	1.6065936967459755	1.6065936967459755
EPTRPFI	2.094315879204645	0	2.094315879204645	Brain Transduction (LY6A)	sat_mut	2.094315879204645	2.094315879204645
EPTRPFL	6.076168857333993	0	6.076168857333993	Brain Transduction (LY6A)	sat_mut	6.076168857333993	6.076168857333993
EPVKPFI	-3.159502808150024	0	-3.159502808150024	Brain Transduction (LY6A)	sat_mut	-3.159502808150024	-3.159502808150024
EPVRPFL	5.402944401259374	0	5.402944401259374	Brain Transduction (LY6A)	sat_mut	5.402944401259374	5.402944401259374
EQAKPFI	-3.9646037914265535	0	-3.9646037914265535	Brain Transduction (LY6A)	sat_mut	-3.9646037914265535	-3.9646037914265535
EQAKPFL	-2.4135929264126226	0	-2.4135929264126226	Brain Transduction (LY6A)	sat_mut	-2.4135929264126226	-2.4135929264126226
EQARPFI	-3.591174845205501	0	-3.591174845205501	Brain Transduction (LY6A)	sat_mut	-3.591174845205501	-3.591174845205501
EQDKPFI	-4.055921291373346	0	-4.055921291373346	Brain Transduction (LY6A)	sat_mut	-4.055921291373346	-4.055921291373346
EQDKPFL	-8.345485462566765	0	-8.345485462566765	Brain Transduction (LY6A)	sat_mut	-8.345485462566765	-8.345485462566765
EQEKPFI	-8.18498256071033	0	-8.18498256071033	Brain Transduction (LY6A)	sat_mut	-8.18498256071033	-8.18498256071033
EQERPFI	-9.792908585560422	0	-9.792908585560422	Brain Transduction (LY6A)	sat_mut	-9.792908585560422	-9.792908585560422
EQFKPFI	-9.59446153569263	0	-9.59446153569263	Brain Transduction (LY6A)	sat_mut	-9.59446153569263	-9.59446153569263
EQGKPFI	-8.529340883382977	0	-8.529340883382977	Brain Transduction (LY6A)	sat_mut	-8.529340883382977	-8.529340883382977
EQGRPFI	-1.300631485556495	0	-1.300631485556495	Brain Transduction (LY6A)	sat_mut	-1.300631485556495	-1.300631485556495
EQGRPFL	-9.826343699225756	0	-9.826343699225756	Brain Transduction (LY6A)	sat_mut	-9.826343699225756	-9.826343699225756
EQHKPFI	-3.8222982458362553	0	-3.8222982458362553	Brain Transduction (LY6A)	sat_mut	-3.8222982458362553	-3.8222982458362553
EQHRPFI	-10.20893996318491	0	-10.20893996318491	Brain Transduction (LY6A)	sat_mut	-10.20893996318491	-10.20893996318491
EQHRPFL	0.3854467416328866	0	0.3854467416328866	Brain Transduction (LY6A)	sat_mut	0.3854467416328866	0.3854467416328866
EQIKPFI	-1.6223570929023068	0	-1.6223570929023068	Brain Transduction (LY6A)	sat_mut	-1.6223570929023068	-1.6223570929023068
EQKKPFI	-7.877911218704706	0	-7.877911218704706	Brain Transduction (LY6A)	sat_mut	-7.877911218704706	-7.877911218704706
EQLKPFI	-1.8200102128997409	0	-1.8200102128997409	Brain Transduction (LY6A)	sat_mut	-1.8200102128997409	-1.8200102128997409
EQMKPFI	-2.9446813555714635	0	-2.9446813555714635	Brain Transduction (LY6A)	sat_mut	-2.9446813555714635	-2.9446813555714635
EQNKPFI	-3.974627561127206	0	-3.974627561127206	Brain Transduction (LY6A)	sat_mut	-3.974627561127206	-3.974627561127206
EQNKPFL	-9.410066361940745	0	-9.410066361940745	Brain Transduction (LY6A)	sat_mut	-9.410066361940745	-9.410066361940745
EQNRPFI	-3.817792050254189	0	-3.817792050254189	Brain Transduction (LY6A)	sat_mut	-3.817792050254189	-3.817792050254189
EQNRPFL	-8.898053099514003	0	-8.898053099514003	Brain Transduction (LY6A)	sat_mut	-8.898053099514003	-8.898053099514003
EQPKPFL	-8.869544700957348	0	-8.869544700957348	Brain Transduction (LY6A)	sat_mut	-8.869544700957348	-8.869544700957348
EQPRPFI	-4.185136611477393	0	-4.185136611477393	Brain Transduction (LY6A)	sat_mut	-4.185136611477393	-4.185136611477393
EQQKPFI	-2.4544089293117906	0	-2.4544089293117906	Brain Transduction (LY6A)	sat_mut	-2.4544089293117906	-2.4544089293117906
EQQKPFL	-8.324734345382584	0	-8.324734345382584	Brain Transduction (LY6A)	sat_mut	-8.324734345382584	-8.324734345382584
EQQRPFI	-3.526410202398352	0	-3.526410202398352	Brain Transduction (LY6A)	sat_mut	-3.526410202398352	-3.526410202398352
EQQRPFL	0.5118153947180204	0	0.5118153947180204	Brain Transduction (LY6A)	sat_mut	0.5118153947180204	0.5118153947180204
EQRKPFI	-7.757991096650198	0	-7.757991096650198	Brain Transduction (LY6A)	sat_mut	-7.757991096650198	-7.757991096650198
EQSKPFI	-3.560022386091115	0	-3.560022386091115	Brain Transduction (LY6A)	sat_mut	-3.560022386091115	-3.560022386091115
EQSKPFL	-8.802833606256618	0	-8.802833606256618	Brain Transduction (LY6A)	sat_mut	-8.802833606256618	-8.802833606256618
EQSRPFI	-3.2203228297485325	0	-3.2203228297485325	Brain Transduction (LY6A)	sat_mut	-3.2203228297485325	-3.2203228297485325
EQTKPFI	-3.316323378028529	0	-3.316323378028529	Brain Transduction (LY6A)	sat_mut	-3.316323378028529	-3.316323378028529
EQTKPFL	-0.0129339934569265	0	-0.0129339934569265	Brain Transduction (LY6A)	sat_mut	-0.0129339934569265	-0.0129339934569265
EQTRPFI	-1.6131924509550253	0	-1.6131924509550253	Brain Transduction (LY6A)	sat_mut	-1.6131924509550253	-1.6131924509550253
EQTRPFL	1.7173914978428555	0	1.7173914978428555	Brain Transduction (LY6A)	sat_mut	1.7173914978428555	1.7173914978428555
EQVKPFI	-4.70304329194556	0	-4.70304329194556	Brain Transduction (LY6A)	sat_mut	-4.70304329194556	-4.70304329194556
EQVRPFI	2.532641193081701	0	2.532641193081701	Brain Transduction (LY6A)	sat_mut	2.532641193081701	2.532641193081701
EQYKPFI	-5.720921821665874	0	-5.720921821665874	Brain Transduction (LY6A)	sat_mut	-5.720921821665874	-5.720921821665874
ERAKPFI	-0.959667744478653	0	-0.959667744478653	Brain Transduction (LY6A)	sat_mut	-0.959667744478653	-0.959667744478653
ERDKPFI	-1.5900231195019476	0	-1.5900231195019476	Brain Transduction (LY6A)	sat_mut	-1.5900231195019476	-1.5900231195019476
ERDKPFL	-8.940338669600516	0	-8.940338669600516	Brain Transduction (LY6A)	sat_mut	-8.940338669600516	-8.940338669600516
ERDRPFI	-3.304613440743365	0	-3.304613440743365	Brain Transduction (LY6A)	sat_mut	-3.304613440743365	-3.304613440743365
ERDRPFL	0.1146490719883198	0	0.1146490719883198	Brain Transduction (LY6A)	sat_mut	0.1146490719883198	0.1146490719883198
EREKPFI	-11.04162414769253	0	-11.04162414769253	Brain Transduction (LY6A)	sat_mut	-11.04162414769253	-11.04162414769253
EREKPFL	-1.0045079148272036	0	-1.0045079148272036	Brain Transduction (LY6A)	sat_mut	-1.0045079148272036	-1.0045079148272036
ERERPFI	-8.83289847472834	0	-8.83289847472834	Brain Transduction (LY6A)	sat_mut	-8.83289847472834	-8.83289847472834
ERERPFL	-0.4163526718996218	0	-0.4163526718996218	Brain Transduction (LY6A)	sat_mut	-0.4163526718996218	-0.4163526718996218
ERGKPFI	-9.328894785880344	0	-9.328894785880344	Brain Transduction (LY6A)	sat_mut	-9.328894785880344	-9.328894785880344
ERIKPFI	-7.662263715657849	0	-7.662263715657849	Brain Transduction (LY6A)	sat_mut	-7.662263715657849	-7.662263715657849
ERLKPFI	-6.486800419429028	0	-6.486800419429028	Brain Transduction (LY6A)	sat_mut	-6.486800419429028	-6.486800419429028
ERMKPFI	-10.57935439794726	0	-10.57935439794726	Brain Transduction (LY6A)	sat_mut	-10.57935439794726	-10.57935439794726
ERNKPFI	-3.15544021236359	0	-3.15544021236359	Brain Transduction (LY6A)	sat_mut	-3.15544021236359	-3.15544021236359
ERNRPFI	-8.184632277562773	0	-8.184632277562773	Brain Transduction (LY6A)	sat_mut	-8.184632277562773	-8.184632277562773
ERPKPFI	-8.028267884436568	0	-8.028267884436568	Brain Transduction (LY6A)	sat_mut	-8.028267884436568	-8.028267884436568
ERPKPFL	-8.480165508098786	0	-8.480165508098786	Brain Transduction (LY6A)	sat_mut	-8.480165508098786	-8.480165508098786
ERPRPFI	-4.360453998171027	0	-4.360453998171027	Brain Transduction (LY6A)	sat_mut	-4.360453998171027	-4.360453998171027
ERPRPFL	1.608700026957482	0	1.608700026957482	Brain Transduction (LY6A)	sat_mut	1.608700026957482	1.608700026957482
ERQKPFI	-8.169719255744187	0	-8.169719255744187	Brain Transduction (LY6A)	sat_mut	-8.169719255744187	-8.169719255744187
ERSKPFI	-8.590100280284227	0	-8.590100280284227	Brain Transduction (LY6A)	sat_mut	-8.590100280284227	-8.590100280284227
ERTKPFI	-2.347292818450399	0	-2.347292818450399	Brain Transduction (LY6A)	sat_mut	-2.347292818450399	-2.347292818450399
ERTKPFL	-0.4247966458027965	0	-0.4247966458027965	Brain Transduction (LY6A)	sat_mut	-0.4247966458027965	-0.4247966458027965
ERVKPFI	0.5596883678395664	0	0.5596883678395664	Brain Transduction (LY6A)	sat_mut	0.5596883678395664	0.5596883678395664
ERVKPFL	-7.587854121453998	0	-7.587854121453998	Brain Transduction (LY6A)	sat_mut	-7.587854121453998	-7.587854121453998
ESAKPFI	-2.814581076934316	0	-2.814581076934316	Brain Transduction (LY6A)	sat_mut	-2.814581076934316	-2.814581076934316
ESAKPFL	-6.972568199813026	0	-6.972568199813026	Brain Transduction (LY6A)	sat_mut	-6.972568199813026	-6.972568199813026
ESARPFI	-8.4023902437401	0	-8.4023902437401	Brain Transduction (LY6A)	sat_mut	-8.4023902437401	-8.4023902437401
ESARPFL	0.0677168235939607	0	0.0677168235939607	Brain Transduction (LY6A)	sat_mut	0.0677168235939607	0.0677168235939607
ESDKPFI	-9.09874967192695	0	-9.09874967192695	Brain Transduction (LY6A)	sat_mut	-9.09874967192695	-9.09874967192695
ESDKPFL	-2.832319117172399	0	-2.832319117172399	Brain Transduction (LY6A)	sat_mut	-2.832319117172399	-2.832319117172399
ESDRPFI	-6.251456669782943	0	-6.251456669782943	Brain Transduction (LY6A)	sat_mut	-6.251456669782943	-6.251456669782943
ESDRPFL	-9.07393467768564	0	-9.07393467768564	Brain Transduction (LY6A)	sat_mut	-9.07393467768564	-9.07393467768564
ESEKPFI	0.7453900156226838	0	0.7453900156226838	Brain Transduction (LY6A)	sat_mut	0.7453900156226838	0.7453900156226838
ESEKPFL	-8.104809974686697	0	-8.104809974686697	Brain Transduction (LY6A)	sat_mut	-8.104809974686697	-8.104809974686697
ESERPFI	-5.992102332650899	0	-5.992102332650899	Brain Transduction (LY6A)	sat_mut	-5.992102332650899	-5.992102332650899
ESFKPFL	-9.27143439796808	0	-9.27143439796808	Brain Transduction (LY6A)	sat_mut	-9.27143439796808	-9.27143439796808
ESGKPFI	-4.642097523511647	0	-4.642097523511647	Brain Transduction (LY6A)	sat_mut	-4.642097523511647	-4.642097523511647
ESGKPFL	-9.109742635804174	0	-9.109742635804174	Brain Transduction (LY6A)	sat_mut	-9.109742635804174	-9.109742635804174
ESGRPFI	-2.63330597310308	0	-2.63330597310308	Brain Transduction (LY6A)	sat_mut	-2.63330597310308	-2.63330597310308
ESGRPFL	-8.883013602913847	0	-8.883013602913847	Brain Transduction (LY6A)	sat_mut	-8.883013602913847	-8.883013602913847
ESHKPFI	-8.110321811790879	0	-8.110321811790879	Brain Transduction (LY6A)	sat_mut	-8.110321811790879	-8.110321811790879
ESHKPFL	-8.53253668631477	0	-8.53253668631477	Brain Transduction (LY6A)	sat_mut	-8.53253668631477	-8.53253668631477
ESHRPFI	-4.06142044065386	0	-4.06142044065386	Brain Transduction (LY6A)	sat_mut	-4.06142044065386	-4.06142044065386
ESHRPFL	2.1409239901099766	0	2.1409239901099766	Brain Transduction (LY6A)	sat_mut	2.1409239901099766	2.1409239901099766
ESIKPFI	-1.7452659038559724	0	-1.7452659038559724	Brain Transduction (LY6A)	sat_mut	-1.7452659038559724	-1.7452659038559724
ESKKPFI	-3.0382613276628416	0	-3.0382613276628416	Brain Transduction (LY6A)	sat_mut	-3.0382613276628416	-3.0382613276628416
ESLKPFI	-6.589962214429832	0	-6.589962214429832	Brain Transduction (LY6A)	sat_mut	-6.589962214429832	-6.589962214429832
ESLRPFI	-8.790092100603403	0	-8.790092100603403	Brain Transduction (LY6A)	sat_mut	-8.790092100603403	-8.790092100603403
ESMKPFI	-4.071519995766009	0	-4.071519995766009	Brain Transduction (LY6A)	sat_mut	-4.071519995766009	-4.071519995766009
ESMKPFL	-6.756092773473586	0	-6.756092773473586	Brain Transduction (LY6A)	sat_mut	-6.756092773473586	-6.756092773473586
ESMRPFI	-10.591607273788732	0	-10.591607273788732	Brain Transduction (LY6A)	sat_mut	-10.591607273788732	-10.591607273788732
ESNKPFI	-5.243732525148395	0	-5.243732525148395	Brain Transduction (LY6A)	sat_mut	-5.243732525148395	-5.243732525148395
ESNKPFL	-0.6917047218004176	0	-0.6917047218004176	Brain Transduction (LY6A)	sat_mut	-0.6917047218004176	-0.6917047218004176
ESNRPFI	-2.410190574185784	0	-2.410190574185784	Brain Transduction (LY6A)	sat_mut	-2.410190574185784	-2.410190574185784
ESNRPFL	-3.704419802420239	0	-3.704419802420239	Brain Transduction (LY6A)	sat_mut	-3.704419802420239	-3.704419802420239
ESPKPFI	-6.290343866356728	0	-6.290343866356728	Brain Transduction (LY6A)	sat_mut	-6.290343866356728	-6.290343866356728
ESPKPFL	-1.1843620591824409	0	-1.1843620591824409	Brain Transduction (LY6A)	sat_mut	-1.1843620591824409	-1.1843620591824409
ESPRPFI	-1.7708565626417	0	-1.7708565626417	Brain Transduction (LY6A)	sat_mut	-1.7708565626417	-1.7708565626417
ESQKPFI	-2.940029447483717	0	-2.940029447483717	Brain Transduction (LY6A)	sat_mut	-2.940029447483717	-2.940029447483717
ESQKPFL	-8.271497981804439	0	-8.271497981804439	Brain Transduction (LY6A)	sat_mut	-8.271497981804439	-8.271497981804439
ESQRPFI	-2.547440294286788	0	-2.547440294286788	Brain Transduction (LY6A)	sat_mut	-2.547440294286788	-2.547440294286788
ESQRPFL	0.3023513002026944	0	0.3023513002026944	Brain Transduction (LY6A)	sat_mut	0.3023513002026944	0.3023513002026944
ESRKPFI	-1.0793053905908974	0	-1.0793053905908974	Brain Transduction (LY6A)	sat_mut	-1.0793053905908974	-1.0793053905908974
ESSKPFI	-2.7026758849327064	0	-2.7026758849327064	Brain Transduction (LY6A)	sat_mut	-2.7026758849327064	-2.7026758849327064
ESSKPFL	-3.268165971544192	0	-3.268165971544192	Brain Transduction (LY6A)	sat_mut	-3.268165971544192	-3.268165971544192
ESSRPFI	-10.952145767247194	0	-10.952145767247194	Brain Transduction (LY6A)	sat_mut	-10.952145767247194	-10.952145767247194
ESSRPFL	0.2019007193634434	0	0.2019007193634434	Brain Transduction (LY6A)	sat_mut	0.2019007193634434	0.2019007193634434
ESTKPFI	-4.475780859801098	0	-4.475780859801098	Brain Transduction (LY6A)	sat_mut	-4.475780859801098	-4.475780859801098
ESTKPFL	-8.182890516027939	0	-8.182890516027939	Brain Transduction (LY6A)	sat_mut	-8.182890516027939	-8.182890516027939
ESTRPFI	-2.0391144288540994	0	-2.0391144288540994	Brain Transduction (LY6A)	sat_mut	-2.0391144288540994	-2.0391144288540994
ESTRPFL	1.4094104492596586	0	1.4094104492596586	Brain Transduction (LY6A)	sat_mut	1.4094104492596586	1.4094104492596586
ESVKPFI	-2.3482689706294133	0	-2.3482689706294133	Brain Transduction (LY6A)	sat_mut	-2.3482689706294133	-2.3482689706294133
ESVRPFI	-9.626514172532753	0	-9.626514172532753	Brain Transduction (LY6A)	sat_mut	-9.626514172532753	-9.626514172532753
ESYKPFI	-2.9666934719830182	0	-2.9666934719830182	Brain Transduction (LY6A)	sat_mut	-2.9666934719830182	-2.9666934719830182
ESYKPFL	-2.756351017673183	0	-2.756351017673183	Brain Transduction (LY6A)	sat_mut	-2.756351017673183	-2.756351017673183
ETAKPFI	-7.04008989084585	0	-7.04008989084585	Brain Transduction (LY6A)	sat_mut	-7.04008989084585	-7.04008989084585
ETAKPFL	1.0852061235743424	0	1.0852061235743424	Brain Transduction (LY6A)	sat_mut	1.0852061235743424	1.0852061235743424
ETARPFI	-10.08198015455868	0	-10.08198015455868	Brain Transduction (LY6A)	sat_mut	-10.08198015455868	-10.08198015455868
ETARPFL	1.192446355222335	0	1.192446355222335	Brain Transduction (LY6A)	sat_mut	1.192446355222335	1.192446355222335
ETDKPFI	-10.715624258516776	0	-10.715624258516776	Brain Transduction (LY6A)	sat_mut	-10.715624258516776	-10.715624258516776
ETDKPFL	-6.633355952517339	0	-6.633355952517339	Brain Transduction (LY6A)	sat_mut	-6.633355952517339	-6.633355952517339
ETDRPFI	-6.700178875230709	0	-6.700178875230709	Brain Transduction (LY6A)	sat_mut	-6.700178875230709	-6.700178875230709
ETEKPFI	-8.21358677525324	0	-8.21358677525324	Brain Transduction (LY6A)	sat_mut	-8.21358677525324	-8.21358677525324
ETERPFI	-4.444449805713516	0	-4.444449805713516	Brain Transduction (LY6A)	sat_mut	-4.444449805713516	-4.444449805713516
ETFKPFI	-9.01377081750896	0	-9.01377081750896	Brain Transduction (LY6A)	sat_mut	-9.01377081750896	-9.01377081750896
ETGKPFI	-2.938802094162312	0	-2.938802094162312	Brain Transduction (LY6A)	sat_mut	-2.938802094162312	-2.938802094162312
ETGKPFL	-1.385858287626737	0	-1.385858287626737	Brain Transduction (LY6A)	sat_mut	-1.385858287626737	-1.385858287626737
ETGRPFI	-9.056717505502084	0	-9.056717505502084	Brain Transduction (LY6A)	sat_mut	-9.056717505502084	-9.056717505502084
ETGRPFL	-9.692570046507662	0	-9.692570046507662	Brain Transduction (LY6A)	sat_mut	-9.692570046507662	-9.692570046507662
ETHKPFI	-2.0261698282235288	0	-2.0261698282235288	Brain Transduction (LY6A)	sat_mut	-2.0261698282235288	-2.0261698282235288
ETHKPFL	-0.990885956441176	0	-0.990885956441176	Brain Transduction (LY6A)	sat_mut	-0.990885956441176	-0.990885956441176
ETHRPFI	-9.53693821690468	0	-9.53693821690468	Brain Transduction (LY6A)	sat_mut	-9.53693821690468	-9.53693821690468
ETHRPFL	4.019015056086496	0	4.019015056086496	Brain Transduction (LY6A)	sat_mut	4.019015056086496	4.019015056086496
ETIKPFI	-1.7079568916401489	0	-1.7079568916401489	Brain Transduction (LY6A)	sat_mut	-1.7079568916401489	-1.7079568916401489
ETKKPFI	-3.58772836536632	0	-3.58772836536632	Brain Transduction (LY6A)	sat_mut	-3.58772836536632	-3.58772836536632
ETLKPFI	-8.746337182709473	0	-8.746337182709473	Brain Transduction (LY6A)	sat_mut	-8.746337182709473	-8.746337182709473
ETMKPFI	-4.155129281412561	0	-4.155129281412561	Brain Transduction (LY6A)	sat_mut	-4.155129281412561	-4.155129281412561
ETMKPFL	-2.412778770244004	0	-2.412778770244004	Brain Transduction (LY6A)	sat_mut	-2.412778770244004	-2.412778770244004
ETNKPFI	-4.159918614125668	0	-4.159918614125668	Brain Transduction (LY6A)	sat_mut	-4.159918614125668	-4.159918614125668
ETNKPFL	-2.966695303888107	0	-2.966695303888107	Brain Transduction (LY6A)	sat_mut	-2.966695303888107	-2.966695303888107
ETNRPFI	-7.420217898237644	0	-7.420217898237644	Brain Transduction (LY6A)	sat_mut	-7.420217898237644	-7.420217898237644
ETNRPFL	0.0166055425667108	0	0.0166055425667108	Brain Transduction (LY6A)	sat_mut	0.0166055425667108	0.0166055425667108
ETPKPFI	-10.82369149715463	0	-10.82369149715463	Brain Transduction (LY6A)	sat_mut	-10.82369149715463	-10.82369149715463
ETPRPFI	-8.798339648402083	0	-8.798339648402083	Brain Transduction (LY6A)	sat_mut	-8.798339648402083	-8.798339648402083
ETQKPFI	-3.872030363839304	0	-3.872030363839304	Brain Transduction (LY6A)	sat_mut	-3.872030363839304	-3.872030363839304
ETQKPFL	-2.393967049410024	0	-2.393967049410024	Brain Transduction (LY6A)	sat_mut	-2.393967049410024	-2.393967049410024
ETQRPFI	-6.992957420779852	0	-6.992957420779852	Brain Transduction (LY6A)	sat_mut	-6.992957420779852	-6.992957420779852
ETQRPFL	0.3216996190266488	0	0.3216996190266488	Brain Transduction (LY6A)	sat_mut	0.3216996190266488	0.3216996190266488
ETRKPFI	-10.440179468820473	0	-10.440179468820473	Brain Transduction (LY6A)	sat_mut	-10.440179468820473	-10.440179468820473
ETSKPFI	-7.780684987332765	0	-7.780684987332765	Brain Transduction (LY6A)	sat_mut	-7.780684987332765	-7.780684987332765
ETSKPFL	-3.761837069583085	0	-3.761837069583085	Brain Transduction (LY6A)	sat_mut	-3.761837069583085	-3.761837069583085
ETSRPFI	-4.644118768555878	0	-4.644118768555878	Brain Transduction (LY6A)	sat_mut	-4.644118768555878	-4.644118768555878
ETTKPFI	-7.856320331494353	0	-7.856320331494353	Brain Transduction (LY6A)	sat_mut	-7.856320331494353	-7.856320331494353
ETTKPFL	-1.0563027453907925	0	-1.0563027453907925	Brain Transduction (LY6A)	sat_mut	-1.0563027453907925	-1.0563027453907925
ETTRPFI	-9.556710755733222	0	-9.556710755733222	Brain Transduction (LY6A)	sat_mut	-9.556710755733222	-9.556710755733222
ETVKPFI	-4.2812335499615175	0	-4.2812335499615175	Brain Transduction (LY6A)	sat_mut	-4.2812335499615175	-4.2812335499615175
ETVKPFL	0.6469362656354363	0	0.6469362656354363	Brain Transduction (LY6A)	sat_mut	0.6469362656354363	0.6469362656354363
ETYKPFI	-2.027314646713842	0	-2.027314646713842	Brain Transduction (LY6A)	sat_mut	-2.027314646713842	-2.027314646713842
EVAKPFI	-8.065968237391681	0	-8.065968237391681	Brain Transduction (LY6A)	sat_mut	-8.065968237391681	-8.065968237391681
EVAKPFL	0.4635190479916142	0	0.4635190479916142	Brain Transduction (LY6A)	sat_mut	0.4635190479916142	0.4635190479916142
EVARPFL	4.173101150006881	0	4.173101150006881	Brain Transduction (LY6A)	sat_mut	4.173101150006881	4.173101150006881
EVDKPFI	-9.354851916995898	0	-9.354851916995898	Brain Transduction (LY6A)	sat_mut	-9.354851916995898	-9.354851916995898
EVEKPFI	-9.98135579333892	0	-9.98135579333892	Brain Transduction (LY6A)	sat_mut	-9.98135579333892	-9.98135579333892
EVGKPFI	-7.646843138236009	0	-7.646843138236009	Brain Transduction (LY6A)	sat_mut	-7.646843138236009	-7.646843138236009
EVGKPFL	-9.49840165982812	0	-9.49840165982812	Brain Transduction (LY6A)	sat_mut	-9.49840165982812	-9.49840165982812
EVGRPFI	-8.047237539669547	0	-8.047237539669547	Brain Transduction (LY6A)	sat_mut	-8.047237539669547	-8.047237539669547
EVHKPFI	-5.062453041923536	0	-5.062453041923536	Brain Transduction (LY6A)	sat_mut	-5.062453041923536	-5.062453041923536
EVHKPFL	2.154187809155224	0	2.154187809155224	Brain Transduction (LY6A)	sat_mut	2.154187809155224	2.154187809155224
EVHRPFI	-0.1807332243251638	0	-0.1807332243251638	Brain Transduction (LY6A)	sat_mut	-0.1807332243251638	-0.1807332243251638
EVHRPFL	5.867090245250044	0	5.867090245250044	Brain Transduction (LY6A)	sat_mut	5.867090245250044	5.867090245250044
EVIKPFI	-7.560671448331185	0	-7.560671448331185	Brain Transduction (LY6A)	sat_mut	-7.560671448331185	-7.560671448331185
EVKKPFI	-3.886158834696875	0	-3.886158834696875	Brain Transduction (LY6A)	sat_mut	-3.886158834696875	-3.886158834696875
EVKKPFL	-7.727669933141664	0	-7.727669933141664	Brain Transduction (LY6A)	sat_mut	-7.727669933141664	-7.727669933141664
EVLKPFI	-3.7775967110116606	0	-3.7775967110116606	Brain Transduction (LY6A)	sat_mut	-3.7775967110116606	-3.7775967110116606
EVMKPFI	-6.77048519149441	0	-6.77048519149441	Brain Transduction (LY6A)	sat_mut	-6.77048519149441	-6.77048519149441
EVNKPFI	-3.893806886169374	0	-3.893806886169374	Brain Transduction (LY6A)	sat_mut	-3.893806886169374	-3.893806886169374
EVNRPFI	-0.4164175268383581	0	-0.4164175268383581	Brain Transduction (LY6A)	sat_mut	-0.4164175268383581	-0.4164175268383581
EVNRPFL	2.8267036439290973	0	2.8267036439290973	Brain Transduction (LY6A)	sat_mut	2.8267036439290973	2.8267036439290973
EVPKPFL	-7.586159886493461	0	-7.586159886493461	Brain Transduction (LY6A)	sat_mut	-7.586159886493461	-7.586159886493461
EVQKPFI	-3.831194759101896	0	-3.831194759101896	Brain Transduction (LY6A)	sat_mut	-3.831194759101896	-3.831194759101896
EVQRPFI	-3.670769532880214	0	-3.670769532880214	Brain Transduction (LY6A)	sat_mut	-3.670769532880214	-3.670769532880214
EVRKPFI	-9.041577421992312	0	-9.041577421992312	Brain Transduction (LY6A)	sat_mut	-9.041577421992312	-9.041577421992312
EVSKPFI	-0.7083560074008661	0	-0.7083560074008661	Brain Transduction (LY6A)	sat_mut	-0.7083560074008661	-0.7083560074008661
EVSKPFL	0.4519949571282481	0	0.4519949571282481	Brain Transduction (LY6A)	sat_mut	0.4519949571282481	0.4519949571282481
EVSRPFI	-0.2668954943633047	0	-0.2668954943633047	Brain Transduction (LY6A)	sat_mut	-0.2668954943633047	-0.2668954943633047
EVTKPFI	-3.4777012652062256	0	-3.4777012652062256	Brain Transduction (LY6A)	sat_mut	-3.4777012652062256	-3.4777012652062256
EVTRPFI	1.6922153129674753	0	1.6922153129674753	Brain Transduction (LY6A)	sat_mut	1.6922153129674753	1.6922153129674753
EVTRPFL	4.932605733192879	0	4.932605733192879	Brain Transduction (LY6A)	sat_mut	4.932605733192879	4.932605733192879
EVVKPFI	-8.848468483307936	0	-8.848468483307936	Brain Transduction (LY6A)	sat_mut	-8.848468483307936	-8.848468483307936
EWDKPFI	-2.6070458925434	0	-2.6070458925434	Brain Transduction (LY6A)	sat_mut	-2.6070458925434	-2.6070458925434
EWEKPFI	-8.980514140163686	0	-8.980514140163686	Brain Transduction (LY6A)	sat_mut	-8.980514140163686	-8.980514140163686
EYAKPFI	-1.242553200769181	0	-1.242553200769181	Brain Transduction (LY6A)	sat_mut	-1.242553200769181	-1.242553200769181
EYGKPFI	-1.7922849606687832	0	-1.7922849606687832	Brain Transduction (LY6A)	sat_mut	-1.7922849606687832	-1.7922849606687832
EYHKPFI	-10.06229393522508	0	-10.06229393522508	Brain Transduction (LY6A)	sat_mut	-10.06229393522508	-10.06229393522508
EYMKPFI	-10.517915909311249	0	-10.517915909311249	Brain Transduction (LY6A)	sat_mut	-10.517915909311249	-10.517915909311249
EYNKPFI	-5.611002807154526	0	-5.611002807154526	Brain Transduction (LY6A)	sat_mut	-5.611002807154526	-5.611002807154526
EYNKPFL	-7.50811273905473	0	-7.50811273905473	Brain Transduction (LY6A)	sat_mut	-7.50811273905473	-7.50811273905473
EYQKPFI	0.0264908699721979	0	0.0264908699721979	Brain Transduction (LY6A)	sat_mut	0.0264908699721979	0.0264908699721979
EYQKPFL	-9.01556428527686	0	-9.01556428527686	Brain Transduction (LY6A)	sat_mut	-9.01556428527686	-9.01556428527686
EYSKPFI	-4.680205318793583	0	-4.680205318793583	Brain Transduction (LY6A)	sat_mut	-4.680205318793583	-4.680205318793583
EYSKPFL	-1.7810209617046482	0	-1.7810209617046482	Brain Transduction (LY6A)	sat_mut	-1.7810209617046482	-1.7810209617046482
EYTKPFI	-1.8574013294973448	0	-1.8574013294973448	Brain Transduction (LY6A)	sat_mut	-1.8574013294973448	-1.8574013294973448
EYTKPFL	4.297445599716734	0	4.297445599716734	Brain Transduction (LY6A)	sat_mut	4.297445599716734	4.297445599716734
EYVKPFI	-6.415199440701072	0	-6.415199440701072	Brain Transduction (LY6A)	sat_mut	-6.415199440701072	-6.415199440701072
FAAKPFI	-5.566710347570576	0	-5.566710347570576	Brain Transduction (LY6A)	sat_mut	-5.566710347570576	-5.566710347570576
FADKPFI	-2.9208284376550244	0	-2.9208284376550244	Brain Transduction (LY6A)	sat_mut	-2.9208284376550244	-2.9208284376550244
FADKPFL	-0.2280730843170903	0	-0.2280730843170903	Brain Transduction (LY6A)	sat_mut	-0.2280730843170903	-0.2280730843170903
FADRPFI	-2.2868473697902933	0	-2.2868473697902933	Brain Transduction (LY6A)	sat_mut	-2.2868473697902933	-2.2868473697902933
FAEKPFI	-3.2162071256523648	0	-3.2162071256523648	Brain Transduction (LY6A)	sat_mut	-3.2162071256523648	-3.2162071256523648
FAEKPFL	-1.6235216334821507	0	-1.6235216334821507	Brain Transduction (LY6A)	sat_mut	-1.6235216334821507	-1.6235216334821507
FAERPFI	0.5599878069114935	0	0.5599878069114935	Brain Transduction (LY6A)	sat_mut	0.5599878069114935	0.5599878069114935
FAGKPFI	-4.1759428074872655	0	-4.1759428074872655	Brain Transduction (LY6A)	sat_mut	-4.1759428074872655	-4.1759428074872655
FAGKPFL	1.3159931569042065	0	1.3159931569042065	Brain Transduction (LY6A)	sat_mut	1.3159931569042065	1.3159931569042065
FAMKPFI	-8.356008242362192	0	-8.356008242362192	Brain Transduction (LY6A)	sat_mut	-8.356008242362192	-8.356008242362192
FANKPFI	-5.788234938753468	0	-5.788234938753468	Brain Transduction (LY6A)	sat_mut	-5.788234938753468	-5.788234938753468
FANKPFL	-10.479541478938382	0	-10.479541478938382	Brain Transduction (LY6A)	sat_mut	-10.479541478938382	-10.479541478938382
FAPKPFI	-8.860069000431885	0	-8.860069000431885	Brain Transduction (LY6A)	sat_mut	-8.860069000431885	-8.860069000431885
FAQKPFI	-1.4111813894197074	0	-1.4111813894197074	Brain Transduction (LY6A)	sat_mut	-1.4111813894197074	-1.4111813894197074
FASKPFI	-2.359999156389592	0	-2.359999156389592	Brain Transduction (LY6A)	sat_mut	-2.359999156389592	-2.359999156389592
FATKPFI	-0.6244968887180293	0	-0.6244968887180293	Brain Transduction (LY6A)	sat_mut	-0.6244968887180293	-0.6244968887180293
FDAKPFI	-3.711062915966269	0	-3.711062915966269	Brain Transduction (LY6A)	sat_mut	-3.711062915966269	-3.711062915966269
FDAKPFL	-1.566371305195976	0	-1.566371305195976	Brain Transduction (LY6A)	sat_mut	-1.566371305195976	-1.566371305195976
FDARPFI	-7.923912255634175	0	-7.923912255634175	Brain Transduction (LY6A)	sat_mut	-7.923912255634175	-7.923912255634175
FDDKPFI	-9.670751975314753	0	-9.670751975314753	Brain Transduction (LY6A)	sat_mut	-9.670751975314753	-9.670751975314753
FDDKPFL	-2.000792297551659	0	-2.000792297551659	Brain Transduction (LY6A)	sat_mut	-2.000792297551659	-2.000792297551659
FDEKPFI	-10.01765965976737	0	-10.01765965976737	Brain Transduction (LY6A)	sat_mut	-10.01765965976737	-10.01765965976737
FDEKPFL	-3.30555747467025	0	-3.30555747467025	Brain Transduction (LY6A)	sat_mut	-3.30555747467025	-3.30555747467025
FDERPFI	-9.044297574934369	0	-9.044297574934369	Brain Transduction (LY6A)	sat_mut	-9.044297574934369	-9.044297574934369
FDERPFL	-1.2684014492878974	0	-1.2684014492878974	Brain Transduction (LY6A)	sat_mut	-1.2684014492878974	-1.2684014492878974
FDGKPFI	-2.50539697585526	0	-2.50539697585526	Brain Transduction (LY6A)	sat_mut	-2.50539697585526	-2.50539697585526
FDGKPFL	-1.9955676591921367	0	-1.9955676591921367	Brain Transduction (LY6A)	sat_mut	-1.9955676591921367	-1.9955676591921367
FDGRPFI	-2.7163810201794294	0	-2.7163810201794294	Brain Transduction (LY6A)	sat_mut	-2.7163810201794294	-2.7163810201794294
FDHKPFI	-5.573118770595189	0	-5.573118770595189	Brain Transduction (LY6A)	sat_mut	-5.573118770595189	-5.573118770595189
FDIKPFI	-3.224479320568089	0	-3.224479320568089	Brain Transduction (LY6A)	sat_mut	-3.224479320568089	-3.224479320568089
FDKKPFI	-0.4399906288159189	0	-0.4399906288159189	Brain Transduction (LY6A)	sat_mut	-0.4399906288159189	-0.4399906288159189
FDKRPFI	-8.640250679782397	0	-8.640250679782397	Brain Transduction (LY6A)	sat_mut	-8.640250679782397	-8.640250679782397
FDLKPFI	-3.828995404553352	0	-3.828995404553352	Brain Transduction (LY6A)	sat_mut	-3.828995404553352	-3.828995404553352
FDMKPFI	-4.832071571127125	0	-4.832071571127125	Brain Transduction (LY6A)	sat_mut	-4.832071571127125	-4.832071571127125
FDNKPFI	-9.308594394227622	0	-9.308594394227622	Brain Transduction (LY6A)	sat_mut	-9.308594394227622	-9.308594394227622
FDNKPFL	-1.8008678595662315	0	-1.8008678595662315	Brain Transduction (LY6A)	sat_mut	-1.8008678595662315	-1.8008678595662315
FDNRPFI	-2.028855836807421	0	-2.028855836807421	Brain Transduction (LY6A)	sat_mut	-2.028855836807421	-2.028855836807421
FDPKPFI	-9.126509607897468	0	-9.126509607897468	Brain Transduction (LY6A)	sat_mut	-9.126509607897468	-9.126509607897468
FDPKPFL	-3.437135550594716	0	-3.437135550594716	Brain Transduction (LY6A)	sat_mut	-3.437135550594716	-3.437135550594716
FDQKPFI	-4.289874255575031	0	-4.289874255575031	Brain Transduction (LY6A)	sat_mut	-4.289874255575031	-4.289874255575031
FDQKPFL	-2.3619930078367646	0	-2.3619930078367646	Brain Transduction (LY6A)	sat_mut	-2.3619930078367646	-2.3619930078367646
FDQRPFI	-1.5283058371751708	0	-1.5283058371751708	Brain Transduction (LY6A)	sat_mut	-1.5283058371751708	-1.5283058371751708
FDQRPFL	-9.135873455418842	0	-9.135873455418842	Brain Transduction (LY6A)	sat_mut	-9.135873455418842	-9.135873455418842
FDRKPFI	-3.977960002370663	0	-3.977960002370663	Brain Transduction (LY6A)	sat_mut	-3.977960002370663	-3.977960002370663
FDSKPFI	-3.527194131097912	0	-3.527194131097912	Brain Transduction (LY6A)	sat_mut	-3.527194131097912	-3.527194131097912
FDSKPFL	-3.177566820857016	0	-3.177566820857016	Brain Transduction (LY6A)	sat_mut	-3.177566820857016	-3.177566820857016
FDSRPFI	-10.964965447705	0	-10.964965447705	Brain Transduction (LY6A)	sat_mut	-10.964965447705	-10.964965447705
FDTKPFI	-9.364242344139887	0	-9.364242344139887	Brain Transduction (LY6A)	sat_mut	-9.364242344139887	-9.364242344139887
FDTKPFL	-0.7669129755263502	0	-0.7669129755263502	Brain Transduction (LY6A)	sat_mut	-0.7669129755263502	-0.7669129755263502
FDTRPFI	-9.35759527902847	0	-9.35759527902847	Brain Transduction (LY6A)	sat_mut	-9.35759527902847	-9.35759527902847
FDVKPFI	-9.0326173144152	0	-9.0326173144152	Brain Transduction (LY6A)	sat_mut	-9.0326173144152	-9.0326173144152
FEAKPFI	-1.899226125230068	0	-1.899226125230068	Brain Transduction (LY6A)	sat_mut	-1.899226125230068	-1.899226125230068
FEAKPFL	-4.500458243439668	0	-4.500458243439668	Brain Transduction (LY6A)	sat_mut	-4.500458243439668	-4.500458243439668
FEARPFI	-0.6621377840225204	0	-0.6621377840225204	Brain Transduction (LY6A)	sat_mut	-0.6621377840225204	-0.6621377840225204
FEDKPFI	-1.8761867182684275	0	-1.8761867182684275	Brain Transduction (LY6A)	sat_mut	-1.8761867182684275	-1.8761867182684275
FEDKPFL	0.0526531941078517	0	0.0526531941078517	Brain Transduction (LY6A)	sat_mut	0.0526531941078517	0.0526531941078517
FEDRPFI	-9.487653952487156	0	-9.487653952487156	Brain Transduction (LY6A)	sat_mut	-9.487653952487156	-9.487653952487156
FEEKPFI	-2.51635000221041	0	-2.51635000221041	Brain Transduction (LY6A)	sat_mut	-2.51635000221041	-2.51635000221041
FEEKPFL	-7.949166949110937	0	-7.949166949110937	Brain Transduction (LY6A)	sat_mut	-7.949166949110937	-7.949166949110937
FEERPFI	-8.797804751133658	0	-8.797804751133658	Brain Transduction (LY6A)	sat_mut	-8.797804751133658	-8.797804751133658
FEGKPFI	-9.005966026487329	0	-9.005966026487329	Brain Transduction (LY6A)	sat_mut	-9.005966026487329	-9.005966026487329
FEGRPFI	-0.7788138034329658	0	-0.7788138034329658	Brain Transduction (LY6A)	sat_mut	-0.7788138034329658	-0.7788138034329658
FEGRPFL	1.4084165941449271	0	1.4084165941449271	Brain Transduction (LY6A)	sat_mut	1.4084165941449271	1.4084165941449271
FEHKPFI	-6.48688108180458	0	-6.48688108180458	Brain Transduction (LY6A)	sat_mut	-6.48688108180458	-6.48688108180458
FEIKPFI	-9.928306374321776	0	-9.928306374321776	Brain Transduction (LY6A)	sat_mut	-9.928306374321776	-9.928306374321776
FEKKPFI	-1.7583681744001542	0	-1.7583681744001542	Brain Transduction (LY6A)	sat_mut	-1.7583681744001542	-1.7583681744001542
FELKPFI	-5.442956579938055	0	-5.442956579938055	Brain Transduction (LY6A)	sat_mut	-5.442956579938055	-5.442956579938055
FEMKPFI	-9.451466675945966	0	-9.451466675945966	Brain Transduction (LY6A)	sat_mut	-9.451466675945966	-9.451466675945966
FENKPFI	-4.889154128358084	0	-4.889154128358084	Brain Transduction (LY6A)	sat_mut	-4.889154128358084	-4.889154128358084
FENRPFI	-1.6457087875595464	0	-1.6457087875595464	Brain Transduction (LY6A)	sat_mut	-1.6457087875595464	-1.6457087875595464
FEPKPFI	-9.148371894736629	0	-9.148371894736629	Brain Transduction (LY6A)	sat_mut	-9.148371894736629	-9.148371894736629
FEQKPFI	-3.589585384238565	0	-3.589585384238565	Brain Transduction (LY6A)	sat_mut	-3.589585384238565	-3.589585384238565
FEQKPFL	-8.228419793160464	0	-8.228419793160464	Brain Transduction (LY6A)	sat_mut	-8.228419793160464	-8.228419793160464
FEQRPFI	0.1754017086473894	0	0.1754017086473894	Brain Transduction (LY6A)	sat_mut	0.1754017086473894	0.1754017086473894
FERKPFI	-8.156855685324159	0	-8.156855685324159	Brain Transduction (LY6A)	sat_mut	-8.156855685324159	-8.156855685324159
FESKPFI	-4.802180874089911	0	-4.802180874089911	Brain Transduction (LY6A)	sat_mut	-4.802180874089911	-4.802180874089911
FESKPFL	-2.1138259279382554	0	-2.1138259279382554	Brain Transduction (LY6A)	sat_mut	-2.1138259279382554	-2.1138259279382554
FETKPFI	-0.8029890057565995	0	-0.8029890057565995	Brain Transduction (LY6A)	sat_mut	-0.8029890057565995	-0.8029890057565995
FETKPFL	-0.1206930247349424	0	-0.1206930247349424	Brain Transduction (LY6A)	sat_mut	-0.1206930247349424	-0.1206930247349424
FETRPFI	1.2208899127684896	0	1.2208899127684896	Brain Transduction (LY6A)	sat_mut	1.2208899127684896	1.2208899127684896
FEVKPFI	-5.212679876971852	0	-5.212679876971852	Brain Transduction (LY6A)	sat_mut	-5.212679876971852	-5.212679876971852
FFDKPFI	-2.963226097968769	0	-2.963226097968769	Brain Transduction (LY6A)	sat_mut	-2.963226097968769	-2.963226097968769
FGAKPFI	-4.34552128108041	0	-4.34552128108041	Brain Transduction (LY6A)	sat_mut	-4.34552128108041	-4.34552128108041
FGDKPFI	-6.496559278651687	0	-6.496559278651687	Brain Transduction (LY6A)	sat_mut	-6.496559278651687	-6.496559278651687
FGDKPFL	-1.5892144343311718	0	-1.5892144343311718	Brain Transduction (LY6A)	sat_mut	-1.5892144343311718	-1.5892144343311718
FGDRPFI	-6.450864245144647	0	-6.450864245144647	Brain Transduction (LY6A)	sat_mut	-6.450864245144647	-6.450864245144647
FGEKPFI	-4.274143322290009	0	-4.274143322290009	Brain Transduction (LY6A)	sat_mut	-4.274143322290009	-4.274143322290009
FGEKPFL	-8.900935440742627	0	-8.900935440742627	Brain Transduction (LY6A)	sat_mut	-8.900935440742627	-8.900935440742627
FGERPFI	-5.0063975141975385	0	-5.0063975141975385	Brain Transduction (LY6A)	sat_mut	-5.0063975141975385	-5.0063975141975385
FGERPFL	-8.963144529265291	0	-8.963144529265291	Brain Transduction (LY6A)	sat_mut	-8.963144529265291	-8.963144529265291
FGGKPFI	-3.992065215819868	0	-3.992065215819868	Brain Transduction (LY6A)	sat_mut	-3.992065215819868	-3.992065215819868
FGIKPFI	-8.120410862086887	0	-8.120410862086887	Brain Transduction (LY6A)	sat_mut	-8.120410862086887	-8.120410862086887
FGNKPFI	-3.606090491888546	0	-3.606090491888546	Brain Transduction (LY6A)	sat_mut	-3.606090491888546	-3.606090491888546
FGNRPFI	-8.428381309957627	0	-8.428381309957627	Brain Transduction (LY6A)	sat_mut	-8.428381309957627	-8.428381309957627
FGPKPFI	-9.548735648669984	0	-9.548735648669984	Brain Transduction (LY6A)	sat_mut	-9.548735648669984	-9.548735648669984
FGQKPFI	-8.6538814154192	0	-8.6538814154192	Brain Transduction (LY6A)	sat_mut	-8.6538814154192	-8.6538814154192
FGSKPFI	-4.739374777097341	0	-4.739374777097341	Brain Transduction (LY6A)	sat_mut	-4.739374777097341	-4.739374777097341
FGTKPFI	-8.602589421649183	0	-8.602589421649183	Brain Transduction (LY6A)	sat_mut	-8.602589421649183	-8.602589421649183
FGTKPFL	-9.052338761842044	0	-9.052338761842044	Brain Transduction (LY6A)	sat_mut	-9.052338761842044	-9.052338761842044
FGTRPFI	-8.560606320837136	0	-8.560606320837136	Brain Transduction (LY6A)	sat_mut	-8.560606320837136	-8.560606320837136
FGVKPFI	-6.797070984462768	0	-6.797070984462768	Brain Transduction (LY6A)	sat_mut	-6.797070984462768	-6.797070984462768
FHDKPFI	-9.177606611069034	0	-9.177606611069034	Brain Transduction (LY6A)	sat_mut	-9.177606611069034	-9.177606611069034
FHDKPFL	-2.965822208504463	0	-2.965822208504463	Brain Transduction (LY6A)	sat_mut	-2.965822208504463	-2.965822208504463
FHDRPFI	-1.0944452792264665	0	-1.0944452792264665	Brain Transduction (LY6A)	sat_mut	-1.0944452792264665	-1.0944452792264665
FHEKPFI	-3.616196109436041	0	-3.616196109436041	Brain Transduction (LY6A)	sat_mut	-3.616196109436041	-3.616196109436041
FHEKPFL	0.4196739402544569	0	0.4196739402544569	Brain Transduction (LY6A)	sat_mut	0.4196739402544569	0.4196739402544569
FIDKPFI	0.2133455517238535	0	0.2133455517238535	Brain Transduction (LY6A)	sat_mut	0.2133455517238535	0.2133455517238535
FIDKPFL	2.228977650123089	0	2.228977650123089	Brain Transduction (LY6A)	sat_mut	2.228977650123089	2.228977650123089
FIEKPFI	-2.9283675546188697	0	-2.9283675546188697	Brain Transduction (LY6A)	sat_mut	-2.9283675546188697	-2.9283675546188697
FIGKPFI	-3.9085109741522106	0	-3.9085109741522106	Brain Transduction (LY6A)	sat_mut	-3.9085109741522106	-3.9085109741522106
FKDKPFI	-5.070499844359551	0	-5.070499844359551	Brain Transduction (LY6A)	sat_mut	-5.070499844359551	-5.070499844359551
FKDKPFL	-0.1576600280573814	0	-0.1576600280573814	Brain Transduction (LY6A)	sat_mut	-0.1576600280573814	-0.1576600280573814
FKDRPFI	0.342230486861096	0	0.342230486861096	Brain Transduction (LY6A)	sat_mut	0.342230486861096	0.342230486861096
FKDRPFL	2.988829571359872	0	2.988829571359872	Brain Transduction (LY6A)	sat_mut	2.988829571359872	2.988829571359872
FKEKPFI	-3.1265408281893627	0	-3.1265408281893627	Brain Transduction (LY6A)	sat_mut	-3.1265408281893627	-3.1265408281893627
FKEKPFL	1.3460694612077515	0	1.3460694612077515	Brain Transduction (LY6A)	sat_mut	1.3460694612077515	1.3460694612077515
FKERPFI	-0.4683980702996688	0	-0.4683980702996688	Brain Transduction (LY6A)	sat_mut	-0.4683980702996688	-0.4683980702996688
FLDKPFI	-2.851163377015096	0	-2.851163377015096	Brain Transduction (LY6A)	sat_mut	-2.851163377015096	-2.851163377015096
FLEKPFI	-4.235215175029328	0	-4.235215175029328	Brain Transduction (LY6A)	sat_mut	-4.235215175029328	-4.235215175029328
FLNKPFI	1.6491106502028352	0	1.6491106502028352	Brain Transduction (LY6A)	sat_mut	1.6491106502028352	1.6491106502028352
FMDKPFI	-9.051071091092318	0	-9.051071091092318	Brain Transduction (LY6A)	sat_mut	-9.051071091092318	-9.051071091092318
FMDKPFL	-10.255781825978938	0	-10.255781825978938	Brain Transduction (LY6A)	sat_mut	-10.255781825978938	-10.255781825978938
FMDRPFI	-8.14197685681382	0	-8.14197685681382	Brain Transduction (LY6A)	sat_mut	-8.14197685681382	-8.14197685681382
FMEKPFI	-10.243265251119524	0	-10.243265251119524	Brain Transduction (LY6A)	sat_mut	-10.243265251119524	-10.243265251119524
FMERPFI	-9.418732668886422	0	-9.418732668886422	Brain Transduction (LY6A)	sat_mut	-9.418732668886422	-9.418732668886422
FMGKPFI	-8.766035080420872	0	-8.766035080420872	Brain Transduction (LY6A)	sat_mut	-8.766035080420872	-8.766035080420872
FNAKPFI	-9.998583872985977	0	-9.998583872985977	Brain Transduction (LY6A)	sat_mut	-9.998583872985977	-9.998583872985977
FNDKPFI	-7.767409381788642	0	-7.767409381788642	Brain Transduction (LY6A)	sat_mut	-7.767409381788642	-7.767409381788642
FNDKPFL	-1.1332366548954664	0	-1.1332366548954664	Brain Transduction (LY6A)	sat_mut	-1.1332366548954664	-1.1332366548954664
FNDRPFI	-4.666616883154755	0	-4.666616883154755	Brain Transduction (LY6A)	sat_mut	-4.666616883154755	-4.666616883154755
FNDRPFL	-8.593270484371345	0	-8.593270484371345	Brain Transduction (LY6A)	sat_mut	-8.593270484371345	-8.593270484371345
FNEKPFI	-5.788063811892553	0	-5.788063811892553	Brain Transduction (LY6A)	sat_mut	-5.788063811892553	-5.788063811892553
FNEKPFL	-7.486809238065857	0	-7.486809238065857	Brain Transduction (LY6A)	sat_mut	-7.486809238065857	-7.486809238065857
FNERPFI	-9.071952786346442	0	-9.071952786346442	Brain Transduction (LY6A)	sat_mut	-9.071952786346442	-9.071952786346442
FNGKPFI	-2.3830104948880795	0	-2.3830104948880795	Brain Transduction (LY6A)	sat_mut	-2.3830104948880795	-2.3830104948880795
FNGKPFL	-10.287977632193074	0	-10.287977632193074	Brain Transduction (LY6A)	sat_mut	-10.287977632193074	-10.287977632193074
FNMKPFI	-2.2004338745144083	0	-2.2004338745144083	Brain Transduction (LY6A)	sat_mut	-2.2004338745144083	-2.2004338745144083
FNNKPFI	-4.651363454945071	0	-4.651363454945071	Brain Transduction (LY6A)	sat_mut	-4.651363454945071	-4.651363454945071
FNPKPFI	-9.745969021697537	0	-9.745969021697537	Brain Transduction (LY6A)	sat_mut	-9.745969021697537	-9.745969021697537
FNQKPFI	-2.3597752319521965	0	-2.3597752319521965	Brain Transduction (LY6A)	sat_mut	-2.3597752319521965	-2.3597752319521965
FNSKPFI	-2.387748516985749	0	-2.387748516985749	Brain Transduction (LY6A)	sat_mut	-2.387748516985749	-2.387748516985749
FNSKPFL	-0.4905403126315369	0	-0.4905403126315369	Brain Transduction (LY6A)	sat_mut	-0.4905403126315369	-0.4905403126315369
FPDKPFI	-0.9483099327788376	0	-0.9483099327788376	Brain Transduction (LY6A)	sat_mut	-0.9483099327788376	-0.9483099327788376
FPDKPFL	0.2552873911245281	0	0.2552873911245281	Brain Transduction (LY6A)	sat_mut	0.2552873911245281	0.2552873911245281
FPDRPFI	-1.6335520862512325	0	-1.6335520862512325	Brain Transduction (LY6A)	sat_mut	-1.6335520862512325	-1.6335520862512325
FPEKPFI	-1.5827995710374267	0	-1.5827995710374267	Brain Transduction (LY6A)	sat_mut	-1.5827995710374267	-1.5827995710374267
FPGKPFI	-9.4610565868227	0	-9.4610565868227	Brain Transduction (LY6A)	sat_mut	-9.4610565868227	-9.4610565868227
FPSKPFI	-1.7554060965965077	0	-1.7554060965965077	Brain Transduction (LY6A)	sat_mut	-1.7554060965965077	-1.7554060965965077
FPTKPFI	1.0550312635871877	0	1.0550312635871877	Brain Transduction (LY6A)	sat_mut	1.0550312635871877	1.0550312635871877
FQAKPFI	-9.403575039745515	0	-9.403575039745515	Brain Transduction (LY6A)	sat_mut	-9.403575039745515	-9.403575039745515
FQDKPFI	-3.5476232703341206	0	-3.5476232703341206	Brain Transduction (LY6A)	sat_mut	-3.5476232703341206	-3.5476232703341206
FQDKPFL	-7.1466418079448975	0	-7.1466418079448975	Brain Transduction (LY6A)	sat_mut	-7.1466418079448975	-7.1466418079448975
FQDRPFI	-8.145528932112565	0	-8.145528932112565	Brain Transduction (LY6A)	sat_mut	-8.145528932112565	-8.145528932112565
FQDRPFL	-3.268491766886712	0	-3.268491766886712	Brain Transduction (LY6A)	sat_mut	-3.268491766886712	-3.268491766886712
FQEKPFI	-2.23764635099356	0	-2.23764635099356	Brain Transduction (LY6A)	sat_mut	-2.23764635099356	-2.23764635099356
FQGKPFI	-7.885029808298757	0	-7.885029808298757	Brain Transduction (LY6A)	sat_mut	-7.885029808298757	-7.885029808298757
FQNKPFI	-2.3186885307201357	0	-2.3186885307201357	Brain Transduction (LY6A)	sat_mut	-2.3186885307201357	-2.3186885307201357
FQNKPFL	-8.352899656987454	0	-8.352899656987454	Brain Transduction (LY6A)	sat_mut	-8.352899656987454	-8.352899656987454
FQPKPFI	-8.57331628077036	0	-8.57331628077036	Brain Transduction (LY6A)	sat_mut	-8.57331628077036	-8.57331628077036
FQQKPFI	-7.873828133450183	0	-7.873828133450183	Brain Transduction (LY6A)	sat_mut	-7.873828133450183	-7.873828133450183
FQSKPFI	-0.4968899020493874	0	-0.4968899020493874	Brain Transduction (LY6A)	sat_mut	-0.4968899020493874	-0.4968899020493874
FQTKPFI	-8.975486919420783	0	-8.975486919420783	Brain Transduction (LY6A)	sat_mut	-8.975486919420783	-8.975486919420783
FRDKPFI	-3.026455391927003	0	-3.026455391927003	Brain Transduction (LY6A)	sat_mut	-3.026455391927003	-3.026455391927003
FRDRPFI	-1.837333246953181	0	-1.837333246953181	Brain Transduction (LY6A)	sat_mut	-1.837333246953181	-1.837333246953181
FREKPFI	-4.410619098070468	0	-4.410619098070468	Brain Transduction (LY6A)	sat_mut	-4.410619098070468	-4.410619098070468
FSAKPFI	-10.02043060982296	0	-10.02043060982296	Brain Transduction (LY6A)	sat_mut	-10.02043060982296	-10.02043060982296
FSDKPFI	-8.976723803067014	0	-8.976723803067014	Brain Transduction (LY6A)	sat_mut	-8.976723803067014	-8.976723803067014
FSDKPFL	-5.626871063672554	0	-5.626871063672554	Brain Transduction (LY6A)	sat_mut	-5.626871063672554	-5.626871063672554
FSDRPFI	-5.955663997082316	0	-5.955663997082316	Brain Transduction (LY6A)	sat_mut	-5.955663997082316	-5.955663997082316
FSEKPFI	-4.585960076474869	0	-4.585960076474869	Brain Transduction (LY6A)	sat_mut	-4.585960076474869	-4.585960076474869
FSEKPFL	-3.063216819704014	0	-3.063216819704014	Brain Transduction (LY6A)	sat_mut	-3.063216819704014	-3.063216819704014
FSERPFI	-1.0706205805561555	0	-1.0706205805561555	Brain Transduction (LY6A)	sat_mut	-1.0706205805561555	-1.0706205805561555
FSGKPFI	-3.80369613663696	0	-3.80369613663696	Brain Transduction (LY6A)	sat_mut	-3.80369613663696	-3.80369613663696
FSNKPFI	-4.799981560310799	0	-4.799981560310799	Brain Transduction (LY6A)	sat_mut	-4.799981560310799	-4.799981560310799
FSQKPFL	-9.1616071726125	0	-9.1616071726125	Brain Transduction (LY6A)	sat_mut	-9.1616071726125	-9.1616071726125
FSSKPFI	-0.1975205295521292	0	-0.1975205295521292	Brain Transduction (LY6A)	sat_mut	-0.1975205295521292	-0.1975205295521292
FTAKPFI	-8.18894997634361	0	-8.18894997634361	Brain Transduction (LY6A)	sat_mut	-8.18894997634361	-8.18894997634361
FTDKPFI	-8.977000730613568	0	-8.977000730613568	Brain Transduction (LY6A)	sat_mut	-8.977000730613568	-8.977000730613568
FTDKPFL	-0.9168646403400956	0	-0.9168646403400956	Brain Transduction (LY6A)	sat_mut	-0.9168646403400956	-0.9168646403400956
FTDRPFI	-2.2926677521905225	0	-2.2926677521905225	Brain Transduction (LY6A)	sat_mut	-2.2926677521905225	-2.2926677521905225
FTEKPFI	-9.754132435245912	0	-9.754132435245912	Brain Transduction (LY6A)	sat_mut	-9.754132435245912	-9.754132435245912
FTEKPFL	-4.509763499585728	0	-4.509763499585728	Brain Transduction (LY6A)	sat_mut	-4.509763499585728	-4.509763499585728
FTERPFI	-1.386332539530892	0	-1.386332539530892	Brain Transduction (LY6A)	sat_mut	-1.386332539530892	-1.386332539530892
FTGKPFI	-2.6933902077921363	0	-2.6933902077921363	Brain Transduction (LY6A)	sat_mut	-2.6933902077921363	-2.6933902077921363
FTNKPFL	-0.2007866585777979	0	-0.2007866585777979	Brain Transduction (LY6A)	sat_mut	-0.2007866585777979	-0.2007866585777979
FTQKPFI	-3.0063940444485118	0	-3.0063940444485118	Brain Transduction (LY6A)	sat_mut	-3.0063940444485118	-3.0063940444485118
[truncated: 5,462 more rows]
