# Supplementary material for: Targeting AAV vectors to the central nervous system by engineering capsid–receptor interactions that enable crossing of the blood–brain barrier
Source: PLoS Biol. 2023 Jul 19;21(7):e3002112. doi: 10.1371/journal.pbio.3002112 (PMC10355383; doi:10.1371/journal.pbio.3002112)
Supplement: S21 Data — (CSV) [file pbio.3002112.s036.csv]

AA	mLy6C-pH74_log2enr_x	umap_cluster	mLy6C-pH74_log2enr_x_calibrated	plot	series_in_plot	value	value_calibrated
AAFKLPT	2.7015802207338884	0	4.697128960444535	LY6C1	R1_top_hits	2.7015802207338884	4.697128960444535
AAFMGSA	2.7578224392556994	0	4.753371178966345	LY6C1	R1_top_hits	2.7578224392556994	4.753371178966345
AAGREWV	-1.2678269741462187	0	0.7277217655644277	LY6C1	R1_top_hits	-1.2678269741462187	0.7277217655644277
AAHEGRW	2.7702357829457296	0	4.765784522656376	LY6C1	R1_top_hits	2.7702357829457296	4.765784522656376
AAKTTWT	-2.5686814959676516	0	-0.5731327562570052	LY6C1	R1_top_hits	-2.5686814959676516	-0.5731327562570052
AALRLTN	1.1745362316491879	0	3.1700849713598345	LY6C1	R1_top_hits	1.1745362316491879	3.1700849713598345
AANESRW	0.7048603253861581	0	2.7004090650968045	LY6C1	R1_top_hits	0.7048603253861581	2.7004090650968045
AAPFGSS	-3.2604259411634935	0	-1.264877201452847	LY6C1	R1_top_hits	-3.2604259411634935	-1.264877201452847
AAVNFSS	-3.307953318338611	0	-1.3124045786279646	LY6C1	R1_top_hits	-3.307953318338611	-1.3124045786279646
AAVTHGW	1.0351675040830948	0	3.030716243793741	LY6C1	R1_top_hits	1.0351675040830948	3.030716243793741
AAWAGSA	0.6660671089174566	0	2.661615848628103	LY6C1	R1_top_hits	0.6660671089174566	2.661615848628103
AAWGGSA	-4.009248261005872	0	-2.013699521295226	LY6C1	R1_top_hits	-4.009248261005872	-2.013699521295226
AAWGGSS	2.2959206263138334	0	4.291469366024479	LY6C1	R1_top_hits	2.2959206263138334	4.291469366024479
AAYHGST	1.3896557552546949	0	3.3852044949653415	LY6C1	R1_top_hits	1.3896557552546949	3.3852044949653415
ADVRHGW	-2.7186305110737385	0	-0.7230817713630922	LY6C1	R1_top_hits	-2.7186305110737385	-0.7230817713630922
ADYGFSS	-0.6272285966421758	0	1.3683201430684706	LY6C1	R1_top_hits	-0.6272285966421758	1.3683201430684706
AEFRGSA	-3.1435735515081893	0	-1.148024811797543	LY6C1	R1_top_hits	-3.1435735515081893	-1.148024811797543
AELSGRW	1.3552929670794507	0	3.350841706790097	LY6C1	R1_top_hits	1.3552929670794507	3.350841706790097
AERNRFP	-2.7625782720258574	0	-0.767029532315211	LY6C1	R1_top_hits	-2.7625782720258574	-0.767029532315211
AESPGRW	-0.8396434160821001	0	1.1559053236285464	LY6C1	R1_top_hits	-0.8396434160821001	1.1559053236285464
AESYGSS	-6.692518084970323	0	-4.696969345259676	LY6C1	R1_top_hits	-6.692518084970323	-4.696969345259676
AEVGRVY	2.6310824567414146	0	4.6266311964520614	LY6C1	R1_top_hits	2.6310824567414146	4.6266311964520614
AEWKGSS	2.229266438823987	0	4.224815178534634	LY6C1	R1_top_hits	2.229266438823987	4.224815178534634
AEWRGAA	2.8966969762809365	0	4.892245715991583	LY6C1	R1_top_hits	2.8966969762809365	4.892245715991583
AEYRGSS	2.4484432872035624	0	4.443992026914209	LY6C1	R1_top_hits	2.4484432872035624	4.443992026914209
AEYRVDR	-2.6432610394417866	0	-0.6477122997311402	LY6C1	R1_top_hits	-2.6432610394417866	-0.6477122997311402
AFDRGSS	-4.6947957231797695	0	-2.699246983469123	LY6C1	R1_top_hits	-4.6947957231797695	-2.699246983469123
AFFNGSA	2.261156436510337	0	4.256705176220983	LY6C1	R1_top_hits	2.261156436510337	4.256705176220983
AFFSGSA	2.174763610269472	0	4.170312349980119	LY6C1	R1_top_hits	2.174763610269472	4.170312349980119
AFHGGSM	1.2977479157075371	0	3.2932966554181835	LY6C1	R1_top_hits	1.2977479157075371	3.2932966554181835
AFLGHSS	2.2228471195607793	0	4.218395859271426	LY6C1	R1_top_hits	2.2228471195607793	4.218395859271426
AFLHGAA	1.4812870374109803	0	3.476835777121627	LY6C1	R1_top_hits	1.4812870374109803	3.476835777121627
AFMRGAA	1.4243729302872583	0	3.4199216699979047	LY6C1	R1_top_hits	1.4243729302872583	3.4199216699979047
AFPGAAQ	0.23666704724535825	0	2.2322157869560044	LY6C1	R1_top_hits	0.23666704724535825	2.2322157869560044
AFPGGSA	-0.2630192877167934	0	1.732529451993853	LY6C1	R1_top_hits	-0.2630192877167934	1.732529451993853
AFPGMSS	2.913704893040462	0	4.909253632751108	LY6C1	R1_top_hits	2.913704893040462	4.909253632751108
AFPGSAA	-3.817176290939015	0	-1.8216275512283686	LY6C1	R1_top_hits	-3.817176290939015	-1.8216275512283686
AFPRGSA	-2.8166834581560694	0	-0.821134718445423	LY6C1	R1_top_hits	-2.8166834581560694	-0.821134718445423
AFQGAAS	-4.843399683873454	0	-2.8478509441628073	LY6C1	R1_top_hits	-4.843399683873454	-2.8478509441628073
AFRGDAA	-2.788973061813649	0	-0.7934243221030024	LY6C1	R1_top_hits	-2.788973061813649	-0.7934243221030024
AFSRGSA	-2.639424469918968	0	-0.6438757302083218	LY6C1	R1_top_hits	-2.639424469918968	-0.6438757302083218
AFVPQSS	-1.0640993805915557	0	0.9314493591190907	LY6C1	R1_top_hits	-1.0640993805915557	0.9314493591190907
AFYAGSA	2.996748565656832	0	4.992297305367478	LY6C1	R1_top_hits	2.996748565656832	4.992297305367478
AFYGAAA	-0.22363608138144095	0	1.7719126583292055	LY6C1	R1_top_hits	-0.22363608138144095	1.7719126583292055
AFYGGAA	2.9190746560217846	0	4.914623395732431	LY6C1	R1_top_hits	2.9190746560217846	4.914623395732431
AFYGGSA	2.9680407008886065	0	4.963589440599253	LY6C1	R1_top_hits	2.9680407008886065	4.963589440599253
AFYNGSA	3.2648211775012284	0	5.260369917211875	LY6C1	R1_top_hits	3.2648211775012284	5.260369917211875
AFYSGST	2.925651334117424	0	4.921200073828071	LY6C1	R1_top_hits	2.925651334117424	4.921200073828071
AGAFMAS	-2.419885258005188	0	-0.4243365182945418	LY6C1	R1_top_hits	-2.419885258005188	-0.4243365182945418
AGANWSH	0.4718980918828033	0	2.46744683159345	LY6C1	R1_top_hits	0.4718980918828033	2.46744683159345
AGAPGAW	-0.9380023016147506	0	1.0575464380958959	LY6C1	R1_top_hits	-0.9380023016147506	1.0575464380958959
AGDAGRW	-3.4117780280301595	0	-1.4162292883195131	LY6C1	R1_top_hits	-3.4117780280301595	-1.4162292883195131
AGDPGRW	2.359223826132853	0	4.354772565843499	LY6C1	R1_top_hits	2.359223826132853	4.354772565843499
AGDSKNE	-9.485263719647289	0	-7.489714979936643	LY6C1	R1_top_hits	-9.485263719647289	-7.489714979936643
AGDVGRW	2.1783693512037745	0	4.173918090914421	LY6C1	R1_top_hits	2.1783693512037745	4.173918090914421
AGESGRW	-2.307922667395438	0	-0.31237392768479166	LY6C1	R1_top_hits	-2.307922667395438	-0.31237392768479166
AGFDLRG	1.0092124248632832	0	3.00476116457393	LY6C1	R1_top_hits	1.0092124248632832	3.00476116457393
AGFGQAQ	2.9603836575564935	0	4.95593239726714	LY6C1	R1_top_hits	2.9603836575564935	4.95593239726714
AGMNSSW	-4.2164774539742815	0	-2.220928714263635	LY6C1	R1_top_hits	-4.2164774539742815	-2.220928714263635
AGNPGAW	0.4438543715235534	0	2.4394031112341996	LY6C1	R1_top_hits	0.4438543715235534	2.4394031112341996
AGPFLAS	1.6893784472181923	0	3.6849271869288387	LY6C1	R1_top_hits	1.6893784472181923	3.6849271869288387
AGPGFSM	-4.316749868874575	0	-2.3212011291639283	LY6C1	R1_top_hits	-4.316749868874575	-2.3212011291639283
AGPGRAQ	-0.11923739325986125	0	1.8763113464507852	LY6C1	R1_top_hits	-0.11923739325986125	1.8763113464507852
AGPGSHW	2.3611990537631655	0	4.3567477934738115	LY6C1	R1_top_hits	2.3611990537631655	4.3567477934738115
AGPVRFS	2.4372992135757476	0	4.4328479532863945	LY6C1	R1_top_hits	2.4372992135757476	4.4328479532863945
AGPVRYA	1.801717668874344	0	3.7972664085849903	LY6C1	R1_top_hits	1.801717668874344	3.7972664085849903
AGQVRWD	3.0092465054474795	0	5.004795245158126	LY6C1	R1_top_hits	3.0092465054474795	5.004795245158126
AGRGFSS	2.227721754239577	0	4.223270493950223	LY6C1	R1_top_hits	2.227721754239577	4.223270493950223
AGRGLSQ	-1.3696253001732903	0	0.6259234395373561	LY6C1	R1_top_hits	-1.3696253001732903	0.6259234395373561
AGSPGPW	2.0576738200222824	0	4.053222559732928	LY6C1	R1_top_hits	2.0576738200222824	4.053222559732928
AGSPGVW	-2.1938736838998047	0	-0.19832494418915836	LY6C1	R1_top_hits	-2.1938736838998047	-0.19832494418915836
AGSRMVF	-3.4599596642995945	0	-1.464410924588948	LY6C1	R1_top_hits	-3.4599596642995945	-1.464410924588948
AGSSRWD	1.0680347218517832	0	3.0635834615624296	LY6C1	R1_top_hits	1.0680347218517832	3.0635834615624296
AGTPGPW	-2.1126824068910692	0	-0.11713366718042284	LY6C1	R1_top_hits	-2.1126824068910692	-0.11713366718042284
AGVGFSS	0.36734767200531093	0	2.3628964117159574	LY6C1	R1_top_hits	0.36734767200531093	2.3628964117159574
AGVGGHW	3.0772584693504133	0	5.072807209061059	LY6C1	R1_top_hits	3.0772584693504133	5.072807209061059
AGVGSVY	1.0113941726842275	0	3.006942912394874	LY6C1	R1_top_hits	1.0113941726842275	3.006942912394874
AGVSRWD	2.4900835527888647	0	4.485632292499512	LY6C1	R1_top_hits	2.4900835527888647	4.485632292499512
AGYGLST	-2.3261505297909286	0	-0.33060179008028223	LY6C1	R1_top_hits	-2.3261505297909286	-0.33060179008028223
AGYGYSS	2.8026861941919274	0	4.798234933902574	LY6C1	R1_top_hits	2.8026861941919274	4.798234933902574
AGYHMST	-3.837709516134667	0	-1.8421607764240204	LY6C1	R1_top_hits	-3.837709516134667	-1.8421607764240204
AGYKIGG	1.4828559585480279	0	3.4784046982586743	LY6C1	R1_top_hits	1.4828559585480279	3.4784046982586743
AGYNLSS	1.5719262585120308	0	3.567474998222677	LY6C1	R1_top_hits	1.5719262585120308	3.567474998222677
AGYNSSF	2.8427987124068252	0	4.838347452117471	LY6C1	R1_top_hits	2.8427987124068252	4.838347452117471
AHFGGST	1.9435111320664815	0	3.939059871777128	LY6C1	R1_top_hits	1.9435111320664815	3.939059871777128
AHLGDFR	2.864139560176618	0	4.859688299887265	LY6C1	R1_top_hits	2.864139560176618	4.859688299887265
AHPNDYR	-3.621592057930588	0	-1.6260433182199416	LY6C1	R1_top_hits	-3.621592057930588	-1.6260433182199416
AHPNWST	2.9214051235103167	0	4.916953863220963	LY6C1	R1_top_hits	2.9214051235103167	4.916953863220963
AHVGYSQ	2.370602533080065	0	4.366151272790711	LY6C1	R1_top_hits	2.370602533080065	4.366151272790711
AIDTGRW	-1.1302401949137335	0	0.8653085447969129	LY6C1	R1_top_hits	-1.1302401949137335	0.8653085447969129
AIEHGYS	-3.7879540941593266	0	-1.7924053544486802	LY6C1	R1_top_hits	-3.7879540941593266	-1.7924053544486802
AIGRGFS	-0.1825759527186232	0	1.8129727869920231	LY6C1	R1_top_hits	-0.1825759527186232	1.8129727869920231
AIPGWSS	2.9715938345880604	0	4.967142574298707	LY6C1	R1_top_hits	2.9715938345880604	4.967142574298707
AIPHGYA	-0.1396092017787059	0	1.8559395379319406	LY6C1	R1_top_hits	-0.1396092017787059	1.8559395379319406
AIPIYGA	1.764434401551751	0	3.7599831412623974	LY6C1	R1_top_hits	1.764434401551751	3.7599831412623974
AIPLYGA	1.5566381669406915	0	3.552186906651338	LY6C1	R1_top_hits	1.5566381669406915	3.552186906651338
AIRSGYG	-3.6549233730633106	0	-1.6593746333526642	LY6C1	R1_top_hits	-3.6549233730633106	-1.6593746333526642
AIRTYGA	1.5669691970928243	0	3.562517936803471	LY6C1	R1_top_hits	1.5669691970928243	3.562517936803471
AIRTYGT	-3.3056056947190964	0	-1.31005695500845	LY6C1	R1_top_hits	-3.3056056947190964	-1.31005695500845
AISHGSS	-2.4053341475247767	0	-0.4097854078141303	LY6C1	R1_top_hits	-2.4053341475247767	-0.4097854078141303
AITHGSA	0.39022484276949926	0	2.385773582480146	LY6C1	R1_top_hits	0.39022484276949926	2.385773582480146
AITRGYN	-0.1706021050891683	0	1.8249466346214782	LY6C1	R1_top_hits	-0.1706021050891683	1.8249466346214782
AKAGWSS	3.016044023204436	0	5.0115927629150825	LY6C1	R1_top_hits	3.016044023204436	5.0115927629150825
AKAPGPW	2.5535293987595673	0	4.549078138470214	LY6C1	R1_top_hits	2.5535293987595673	4.549078138470214
AKEHWSS	-2.2116472942503154	0	-0.21609855453966897	LY6C1	R1_top_hits	-2.2116472942503154	-0.21609855453966897
AKEYTGW	-0.4206210755201317	0	1.5749276641905148	LY6C1	R1_top_hits	-0.4206210755201317	1.5749276641905148
AKFDLRG	1.4361169348071936	0	3.43166567451784	LY6C1	R1_top_hits	1.4361169348071936	3.43166567451784
AKFGLSQ	2.9248105982574666	0	4.920359337968113	LY6C1	R1_top_hits	2.9248105982574666	4.920359337968113
AKGGYSY	-2.4537235541355704	0	-0.458174814424924	LY6C1	R1_top_hits	-2.4537235541355704	-0.458174814424924
AKIGYSA	2.2688395701959667	0	4.264388309906613	LY6C1	R1_top_hits	2.2688395701959667	4.264388309906613
AKLGMAQ	-2.233880431582125	0	-0.2383316918714784	LY6C1	R1_top_hits	-2.233880431582125	-0.2383316918714784
AKQGWST	1.3010837997749711	0	3.2966325394856177	LY6C1	R1_top_hits	1.3010837997749711	3.2966325394856177
AKVHYAA	-3.346308524757281	0	-1.3507597850466344	LY6C1	R1_top_hits	-3.346308524757281	-1.3507597850466344
AKVVLHN	2.2864763384539897	0	4.2820250781646365	LY6C1	R1_top_hits	2.2864763384539897	4.2820250781646365
AKWHLEE	-2.175026502184385	0	-0.1794777624737387	LY6C1	R1_top_hits	-2.175026502184385	-0.1794777624737387
AKYGSAQ	2.382905458641644	0	4.378454198352291	LY6C1	R1_top_hits	2.382905458641644	4.378454198352291
AKYMGSV	-0.1801569572111058	0	1.8153917824995407	LY6C1	R1_top_hits	-0.1801569572111058	1.8153917824995407
ALARYGT	1.750238978118142	0	3.7457877178287884	LY6C1	R1_top_hits	1.750238978118142	3.7457877178287884
ALAYGSA	-0.15674538650307507	0	1.8388033532075714	LY6C1	R1_top_hits	-0.15674538650307507	1.8388033532075714
ALDSGRW	0.9602958620946862	0	2.9558446018053326	LY6C1	R1_top_hits	0.9602958620946862	2.9558446018053326
ALGDSRW	0.5225661948483176	0	2.518114934558964	LY6C1	R1_top_hits	0.5225661948483176	2.518114934558964
ALGLKYG	-3.0086103604115535	0	-1.013061620700907	LY6C1	R1_top_hits	-3.0086103604115535	-1.013061620700907
ALGSGHW	-0.9843499015103508	0	1.0111988382002957	LY6C1	R1_top_hits	-0.9843499015103508	1.0111988382002957
ALGSGSW	-1.958837224557695	0	0.036711515152951346	LY6C1	R1_top_hits	-1.958837224557695	0.036711515152951346
ALGYRAD	-2.598218730490112	0	-0.6026699907794657	LY6C1	R1_top_hits	-2.598218730490112	-0.6026699907794657
ALGYRAG	-1.0186475093978677	0	0.9769012303127786	LY6C1	R1_top_hits	-1.0186475093978677	0.9769012303127786
ALHGYSI	0.502411407644374	0	2.4979601473550206	LY6C1	R1_top_hits	0.502411407644374	2.4979601473550206
ALIGRAG	-0.6078727690388241	0	1.3876759706718222	LY6C1	R1_top_hits	-0.6078727690388241	1.3876759706718222
ALPAYRP	-0.909077069490311	0	1.0864716702203354	LY6C1	R1_top_hits	-0.909077069490311	1.0864716702203354
ALSRYDI	1.6247957459327451	0	3.6203444856433915	LY6C1	R1_top_hits	1.6247957459327451	3.6203444856433915
ALTYRAD	-2.5254437083901515	0	-0.5298949686795051	LY6C1	R1_top_hits	-2.5254437083901515	-0.5298949686795051
ALYLGSS	-0.6311388430272072	0	1.3644098966834393	LY6C1	R1_top_hits	-0.6311388430272072	1.3644098966834393
ALYRGSS	0.5865690979153021	0	2.5821178376259484	LY6C1	R1_top_hits	0.5865690979153021	2.5821178376259484
AMAGWSA	2.829090327275214	0	4.82463906698586	LY6C1	R1_top_hits	2.829090327275214	4.82463906698586
AMGESRW	1.155900831877394	0	3.1514495715880404	LY6C1	R1_top_hits	1.155900831877394	3.1514495715880404
AMHMGSS	-2.05802819129	0	-0.06247945157935364	LY6C1	R1_top_hits	-2.05802819129	-0.06247945157935364
AMRGFST	2.2806737734148843	0	4.27622251312553	LY6C1	R1_top_hits	2.2806737734148843	4.27622251312553
AMRGYSS	2.9391331207208933	0	4.93468186043154	LY6C1	R1_top_hits	2.9391331207208933	4.93468186043154
AMYLGSA	2.898893358153347	0	4.894442097863994	LY6C1	R1_top_hits	2.898893358153347	4.894442097863994
ANFGQAQ	-1.8823532927419537	0	0.11319544696869266	LY6C1	R1_top_hits	-1.8823532927419537	0.11319544696869266
ANHGYSM	-1.6549861824757837	0	0.34056255723486273	LY6C1	R1_top_hits	-1.6549861824757837	0.34056255723486273
ANKFYSA	-2.5251014889150767	0	-0.5295527492044303	LY6C1	R1_top_hits	-2.5251014889150767	-0.5295527492044303
ANKYSIS	2.646249788776161	0	4.641798528486808	LY6C1	R1_top_hits	2.646249788776161	4.641798528486808
ANKYSLQ	2.0127749055402835	0	4.00832364525093	LY6C1	R1_top_hits	2.0127749055402835	4.00832364525093
ANPGWST	1.6431287700699428	0	3.6386775097805892	LY6C1	R1_top_hits	1.6431287700699428	3.6386775097805892
ANVGHGW	-0.7406914964993185	0	1.2548572432113279	LY6C1	R1_top_hits	-0.7406914964993185	1.2548572432113279
ANVNGRW	1.0774477659634245	0	3.072996505674071	LY6C1	R1_top_hits	1.0774477659634245	3.072996505674071
APDSARW	2.8761380272847648	0	4.871686766995412	LY6C1	R1_top_hits	2.8761380272847648	4.871686766995412
APERTRF	-2.015199557366132	0	-0.019650817655485486	LY6C1	R1_top_hits	-2.015199557366132	-0.019650817655485486
APEWRSD	-0.5123380929914242	0	1.4832106467192223	LY6C1	R1_top_hits	-0.5123380929914242	1.4832106467192223
APGSGSW	-2.7007354449557033	0	-0.7051867052450569	LY6C1	R1_top_hits	-2.7007354449557033	-0.7051867052450569
APGTSNW	-0.7837060643990692	0	1.2118426753115772	LY6C1	R1_top_hits	-0.7837060643990692	1.2118426753115772
APGWGSA	-0.5858345647113306	0	1.4097141749993158	LY6C1	R1_top_hits	-0.5858345647113306	1.4097141749993158
APHTGFH	-0.1204074461499641	0	1.8751412935606824	LY6C1	R1_top_hits	-0.1204074461499641	1.8751412935606824
APLRPNI	-2.213668753756762	0	-0.2181200140461157	LY6C1	R1_top_hits	-2.213668753756762	-0.2181200140461157
APNEVRW	2.6996398677084468	0	4.695188607419093	LY6C1	R1_top_hits	2.6996398677084468	4.695188607419093
APNSGVW	0.22097075155710794	0	2.2165194912677544	LY6C1	R1_top_hits	0.22097075155710794	2.2165194912677544
APQSAVW	0.14835470934783015	0	2.1439034490584765	LY6C1	R1_top_hits	0.14835470934783015	2.1439034490584765
APSSARF	-2.0970050571083534	0	-0.101456317397707	LY6C1	R1_top_hits	-2.0970050571083534	-0.101456317397707
APTPGIW	0.1483982107539497	0	2.143946950464596	LY6C1	R1_top_hits	0.1483982107539497	2.143946950464596
APVHNGW	1.9972813368523257	0	3.992830076562972	LY6C1	R1_top_hits	1.9972813368523257	3.992830076562972
APVRLTN	2.24714911568216	0	4.242697855392807	LY6C1	R1_top_hits	2.24714911568216	4.242697855392807
AQHPHGW	-0.4344205039898853	0	1.5611282357207612	LY6C1	R1_top_hits	-0.4344205039898853	1.5611282357207612
AQPGWSS	2.9990421782873646	0	4.994590917998011	LY6C1	R1_top_hits	2.9990421782873646	4.994590917998011
AQPWESS	-1.2995175443330789	0	0.6960311953775675	LY6C1	R1_top_hits	-1.2995175443330789	0.6960311953775675
AQRPGGW	1.240460572865966	0	3.2360093125766123	LY6C1	R1_top_hits	1.240460572865966	3.2360093125766123
AQVGWSA	2.933012909105507	0	4.928561648816153	LY6C1	R1_top_hits	2.933012909105507	4.928561648816153
AQVHNQW	-1.2747136608585845	0	0.7208350788520619	LY6C1	R1_top_hits	-1.2747136608585845	0.7208350788520619
AQYMGSS	2.9552916262044495	0	4.950840365915096	LY6C1	R1_top_hits	2.9552916262044495	4.950840365915096
AQYTLPT	-0.024453047290607557	0	1.971095692420039	LY6C1	R1_top_hits	-0.024453047290607557	1.971095692420039
ARAGFSA	-1.5097244410802924	0	0.48582429863035403	LY6C1	R1_top_hits	-1.5097244410802924	0.48582429863035403
ARAGLSQ	-0.9089050704423072	0	1.0866436692683392	LY6C1	R1_top_hits	-0.9089050704423072	1.0866436692683392
ARAGYGF	2.8010018168871555	0	4.796550556597802	LY6C1	R1_top_hits	2.8010018168871555	4.796550556597802
ARALGSA	0.1571484966566484	0	2.152697236367295	LY6C1	R1_top_hits	0.1571484966566484	2.152697236367295
ARALGSS	-0.4438923632710655	0	1.5516563764395808	LY6C1	R1_top_hits	-0.4438923632710655	1.5516563764395808
ARAMGSS	2.0325896580505347	0	4.028138397761181	LY6C1	R1_top_hits	2.0325896580505347	4.028138397761181
AREYGST	2.4644217681863827	0	4.4599705078970295	LY6C1	R1_top_hits	2.4644217681863827	4.4599705078970295
AREYSYS	2.7161709024506457	0	4.711719642161292	LY6C1	R1_top_hits	2.7161709024506457	4.711719642161292
ARFGGST	1.2258432881223489	0	3.2213920278329953	LY6C1	R1_top_hits	1.2258432881223489	3.2213920278329953
ARHGFSS	2.1796885300671835	0	4.1752372697778295	LY6C1	R1_top_hits	2.1796885300671835	4.1752372697778295
ARHMGST	2.8574241176768247	0	4.852972857387471	LY6C1	R1_top_hits	2.8574241176768247	4.852972857387471
ARIADRA	1.2752009505447237	0	3.27074969025537	LY6C1	R1_top_hits	1.2752009505447237	3.27074969025537
ARILGAA	0.8203789401873598	0	2.815927679898006	LY6C1	R1_top_hits	0.8203789401873598	2.815927679898006
ARILGSA	2.188351137354835	0	4.183899877065482	LY6C1	R1_top_hits	2.188351137354835	4.183899877065482
ARLGLAQ	1.7767355141156602	0	3.7722842538263066	LY6C1	R1_top_hits	1.7767355141156602	3.7722842538263066
ARLGYST	2.444551261400515	0	4.440100001111162	LY6C1	R1_top_hits	2.444551261400515	4.440100001111162
ARLLGSS	2.055593987801942	0	4.051142727512588	LY6C1	R1_top_hits	2.055593987801942	4.051142727512588
ARLMGSA	2.8030591065053	0	4.798607846215946	LY6C1	R1_top_hits	2.8030591065053	4.798607846215946
ARLQGYA	-2.0110594535835165	0	-0.015510713872870063	LY6C1	R1_top_hits	-2.0110594535835165	-0.015510713872870063
ARLRPDS	-4.396968045409469	0	-2.401419305698823	LY6C1	R1_top_hits	-4.396968045409469	-2.401419305698823
ARNGSVY	1.6315122186728388	0	3.627060958383485	LY6C1	R1_top_hits	1.6315122186728388	3.627060958383485
ARPGFSS	2.7986870368062693	0	4.794235776516915	LY6C1	R1_top_hits	2.7986870368062693	4.794235776516915
ARPGMAQ	2.104283406386137	0	4.099832146096784	LY6C1	R1_top_hits	2.104283406386137	4.099832146096784
ARPGYGY	-0.5019835202176778	0	1.4935652194929685	LY6C1	R1_top_hits	-0.5019835202176778	1.4935652194929685
ARPNFSS	-0.0657649256324461	0	1.9297838140782002	LY6C1	R1_top_hits	-0.0657649256324461	1.9297838140782002
ARPSFSA	-4.3428816764711735	0	-2.347332936760527	LY6C1	R1_top_hits	-4.3428816764711735	-2.347332936760527
ARPSIGY	-0.5940152627474347	0	1.4015334769632117	LY6C1	R1_top_hits	-0.5940152627474347	1.4015334769632117
ARPTGSW	2.678438589890664	0	4.67398732960131	LY6C1	R1_top_hits	2.678438589890664	4.67398732960131
ARPYAHE	2.961351269907231	0	4.956900009617877	LY6C1	R1_top_hits	2.961351269907231	4.956900009617877
ARPYDHA	-1.2808885350401324	0	0.7146602046705139	LY6C1	R1_top_hits	-1.2808885350401324	0.7146602046705139
ARQTPGW	-1.3561381724601849	0	0.6394105672504615	LY6C1	R1_top_hits	-1.3561381724601849	0.6394105672504615
ARSGFSS	1.2935523600794325	0	3.289101099790079	LY6C1	R1_top_hits	1.2935523600794325	3.289101099790079
ARSGMAQ	2.6049073891658807	0	4.600456128876527	LY6C1	R1_top_hits	2.6049073891658807	4.600456128876527
ARSGYAA	-1.2394672904705928	0	0.7560814492400536	LY6C1	R1_top_hits	-1.2394672904705928	0.7560814492400536
ARSLGSA	-2.3345985793386967	0	-0.33904983962805035	LY6C1	R1_top_hits	-2.3345985793386967	-0.33904983962805035
ARSPGPW	2.9072524955221555	0	4.902801235232802	LY6C1	R1_top_hits	2.9072524955221555	4.902801235232802
ARSYGAA	-0.5576914578168852	0	1.4378572818937612	LY6C1	R1_top_hits	-0.5576914578168852	1.4378572818937612
ARTMGSA	2.589948819334784	0	4.5854975590454305	LY6C1	R1_top_hits	2.589948819334784	4.5854975590454305
ARTSPGW	-3.0612062629902193	0	-1.0656575232795729	LY6C1	R1_top_hits	-3.0612062629902193	-1.0656575232795729
ARTYGAA	1.3926748790899999	0	3.3882236188006463	LY6C1	R1_top_hits	1.3926748790899999	3.3882236188006463
ARVALVN	0.6731041514979025	0	2.668652891208549	LY6C1	R1_top_hits	0.6731041514979025	2.668652891208549
ARVGAAQ	-1.8963676638306202	0	0.09918107588002623	LY6C1	R1_top_hits	-1.8963676638306202	0.09918107588002623
ARVGHSQ	2.7698974613621736	0	4.76544620107282	LY6C1	R1_top_hits	2.7698974613621736	4.76544620107282
ARVGSLY	3.0152642535093492	0	5.010812993219996	LY6C1	R1_top_hits	3.0152642535093492	5.010812993219996
ARVGSSY	-2.5919737962975042	0	-0.5964250565868578	LY6C1	R1_top_hits	-2.5919737962975042	-0.5964250565868578
ARVGYAQ	2.9997682374777224	0	4.995316977188368	LY6C1	R1_top_hits	2.9997682374777224	4.995316977188368
ARVLGSA	-1.0352638058177632	0	0.9602849338928832	LY6C1	R1_top_hits	-1.0352638058177632	0.9602849338928832
ARVLGSQ	-3.2963000495078916	0	-1.3007513097972452	LY6C1	R1_top_hits	-3.2963000495078916	-1.3007513097972452
ARVQLVA	1.7012123441831775	0	3.696761083893824	LY6C1	R1_top_hits	1.7012123441831775	3.696761083893824
ARVVLSA	-2.7960522207398246	0	-0.8005034810291782	LY6C1	R1_top_hits	-2.7960522207398246	-0.8005034810291782
ARWEGSA	2.9049894986625566	0	4.900538238373203	LY6C1	R1_top_hits	2.9049894986625566	4.900538238373203
ARYAGSS	1.2729650102534973	0	3.2685137499641437	LY6C1	R1_top_hits	1.2729650102534973	3.2685137499641437
ARYSGST	-1.0202252839282804	0	0.975323455782366	LY6C1	R1_top_hits	-1.0202252839282804	0.975323455782366
ASAARWD	2.5742079801738083	0	4.569756719884454	LY6C1	R1_top_hits	2.5742079801738083	4.569756719884454
ASAAVDV	-5.37017994460027	0	-3.374631204889624	LY6C1	R1_top_hits	-5.37017994460027	-3.374631204889624
ASESGRW	-2.7846730518297287	0	-0.7891243121190823	LY6C1	R1_top_hits	-2.7846730518297287	-0.7891243121190823
ASFRVDV	-3.5218624034764883	0	-1.5263136637658419	LY6C1	R1_top_hits	-3.5218624034764883	-1.5263136637658419
ASHRMGY	-2.952074780909718	0	-0.9565260411990715	LY6C1	R1_top_hits	-2.952074780909718	-0.9565260411990715
ASKGSIY	2.853823574669219	0	4.849372314379865	LY6C1	R1_top_hits	2.853823574669219	4.849372314379865
ASMGSVY	2.846936981336009	0	4.842485721046655	LY6C1	R1_top_hits	2.846936981336009	4.842485721046655
ASQSRWD	2.9101590657612704	0	4.905707805471916	LY6C1	R1_top_hits	2.9101590657612704	4.905707805471916
ASRGSIY	2.9861160335233423	0	4.981664773233989	LY6C1	R1_top_hits	2.9861160335233423	4.981664773233989
ASWGSSS	0.9617316904680212	0	2.9572804301786677	LY6C1	R1_top_hits	0.9617316904680212	2.9572804301786677
ASWQGSS	3.0147450035345047	0	5.0102937432451515	LY6C1	R1_top_hits	3.0147450035345047	5.0102937432451515
ASYGSSY	-3.0656050370563204	0	-1.070056297345674	LY6C1	R1_top_hits	-3.0656050370563204	-1.070056297345674
ASYGTAQ	-7.297008979816702	0	-5.301460240106056	LY6C1	R1_top_hits	-7.297008979816702	-5.301460240106056
ASYGYSA	0.015537838277754151	0	2.0110865779884004	LY6C1	R1_top_hits	0.015537838277754151	2.0110865779884004
ASYGYSS	2.5289058791060643	0	4.52445461881671	LY6C1	R1_top_hits	2.5289058791060643	4.52445461881671
ASYLGSS	1.941621714123806	0	3.9371704538344523	LY6C1	R1_top_hits	1.941621714123806	3.9371704538344523
ATDSARW	0.41962415474708836	0	2.4151728944577346	LY6C1	R1_top_hits	0.41962415474708836	2.4151728944577346
ATGYGSS	-1.4839647192824992	0	0.5115840204281472	LY6C1	R1_top_hits	-1.4839647192824992	0.5115840204281472
ATHIRQV	-1.4591477603612235	0	0.5364009793494229	LY6C1	R1_top_hits	-1.4591477603612235	0.5364009793494229
ATHSHGW	-1.9012084566270668	0	0.09434028308357956	LY6C1	R1_top_hits	-1.9012084566270668	0.09434028308357956
ATQWDRV	1.5449737252788727	0	3.540522464989519	LY6C1	R1_top_hits	1.5449737252788727	3.540522464989519
ATVAHGW	0.4725437570555575	0	2.4680924967662037	LY6C1	R1_top_hits	0.4725437570555575	2.4680924967662037
ATVGRVY	3.000976881464991	0	4.996525621175637	LY6C1	R1_top_hits	3.000976881464991	4.996525621175637
ATYHGSA	1.0390897319243864	0	3.0346384716350325	LY6C1	R1_top_hits	1.0390897319243864	3.0346384716350325
AVAHGSS	-3.895340244403651	0	-1.8997915046930047	LY6C1	R1_top_hits	-3.895340244403651	-1.8997915046930047
AVARNGW	1.7045893983456535	0	3.7001381380562997	LY6C1	R1_top_hits	1.7045893983456535	3.7001381380562997
AVDSNRW	-2.6504462064501846	0	-0.6548974667395382	LY6C1	R1_top_hits	-2.6504462064501846	-0.6548974667395382
AVGARVT	-5.959600173187791	0	-3.964051433477145	LY6C1	R1_top_hits	-5.959600173187791	-3.964051433477145
AVGVGTW	-3.7189776099360974	0	-1.723428870225451	LY6C1	R1_top_hits	-3.7189776099360974	-1.723428870225451
AVQSHGW	0.03845527176612425	0	2.0340040114767706	LY6C1	R1_top_hits	0.03845527176612425	2.0340040114767706
AVQTQHW	3.1377167376660307	0	5.133265477376677	LY6C1	R1_top_hits	3.1377167376660307	5.133265477376677
AVRAIPM	-1.8451701556246207	0	0.15037858408602567	LY6C1	R1_top_hits	-1.8451701556246207	0.15037858408602567
AVRGFSS	0.8446623747697204	0	2.8402111144803666	LY6C1	R1_top_hits	0.8446623747697204	2.8402111144803666
AVRLGSA	-1.1236218948021837	0	0.8719268449084627	LY6C1	R1_top_hits	-1.1236218948021837	0.8719268449084627
AVRPNGW	2.859185633709365	0	4.854734373420012	LY6C1	R1_top_hits	2.859185633709365	4.854734373420012
AVSYGSA	2.994036328037141	0	4.989585067747788	LY6C1	R1_top_hits	2.994036328037141	4.989585067747788
AVTHGSA	-1.6125835352226652	0	0.3829652044879812	LY6C1	R1_top_hits	-1.6125835352226652	0.3829652044879812
AVTQGYR	-1.8405424796843768	0	0.1550062600262696	LY6C1	R1_top_hits	-1.8405424796843768	0.1550062600262696
AVWGGAS	0.5241971683907855	0	2.5197459081014317	LY6C1	R1_top_hits	0.5241971683907855	2.5197459081014317
AVYMGSV	2.0443210401529797	0	4.039869779863626	LY6C1	R1_top_hits	2.0443210401529797	4.039869779863626
AVYRLDG	-0.995335825483294	0	1.0002129142273524	LY6C1	R1_top_hits	-0.995335825483294	1.0002129142273524
AWAGSAS	1.005036376376715	0	3.000585116087361	LY6C1	R1_top_hits	1.005036376376715	3.000585116087361
AWDKGYG	0.08726040121531445	0	2.082809140925961	LY6C1	R1_top_hits	0.08726040121531445	2.082809140925961
AWDRGSS	2.4919051119839972	0	4.487453851694644	LY6C1	R1_top_hits	2.4919051119839972	4.487453851694644
AWGSLGA	1.7789941387157695	0	3.774542878426416	LY6C1	R1_top_hits	1.7789941387157695	3.774542878426416
AWGTTGA	-0.8331797717212035	0	1.162368967989443	LY6C1	R1_top_hits	-0.8331797717212035	1.162368967989443
AWGTVGA	-1.3868869468646867	0	0.6086617928459597	LY6C1	R1_top_hits	-1.3868869468646867	0.6086617928459597
AWHQGSA	2.9095360911794317	0	4.905084830890078	LY6C1	R1_top_hits	2.9095360911794317	4.905084830890078
AWIGGSS	2.8994266519829788	0	4.894975391693626	LY6C1	R1_top_hits	2.8994266519829788	4.894975391693626
AWKGGST	2.518070461429976	0	4.513619201140623	LY6C1	R1_top_hits	2.518070461429976	4.513619201140623
AWPAGSS	-3.184620788497167	0	-1.1890720487865205	LY6C1	R1_top_hits	-3.184620788497167	-1.1890720487865205
AWPGGAA	2.6706271650116333	0	4.66617590472228	LY6C1	R1_top_hits	2.6706271650116333	4.66617590472228
AWPGGSS	2.987540583064426	0	4.983089322775072	LY6C1	R1_top_hits	2.987540583064426	4.983089322775072
AWPGGSV	1.0342392111589773	0	3.0297879508696237	LY6C1	R1_top_hits	1.0342392111589773	3.0297879508696237
AWPGMSA	0.5449373437586211	0	2.5404860834692675	LY6C1	R1_top_hits	0.5449373437586211	2.5404860834692675
AWPGSAT	2.6733718190811366	0	4.668920558791783	LY6C1	R1_top_hits	2.6733718190811366	4.668920558791783
AWPSGST	-3.726837788598788	0	-1.7312890488881414	LY6C1	R1_top_hits	-3.726837788598788	-1.7312890488881414
AWQGDRA	-0.75453652417637	0	1.2410122155342764	LY6C1	R1_top_hits	-0.75453652417637	1.2410122155342764
AWQGGSS	2.547438318545069	0	4.542987058255715	LY6C1	R1_top_hits	2.547438318545069	4.542987058255715
AWSGGSS	0.854608093007964	0	2.8501568327186106	LY6C1	R1_top_hits	0.854608093007964	2.8501568327186106
AWSGGST	2.223843090019125	0	4.219391829729771	LY6C1	R1_top_hits	2.223843090019125	4.219391829729771
AWSHGAS	2.7704228746676023	0	4.765971614378248	LY6C1	R1_top_hits	2.7704228746676023	4.765971614378248
AWSKGAA	-4.180272258427182	0	-2.184723518716536	LY6C1	R1_top_hits	-4.180272258427182	-2.184723518716536
AWTRPEG	-7.039187166048045	0	-5.043638426337399	LY6C1	R1_top_hits	-7.039187166048045	-5.043638426337399
AWVGNAA	-4.146056899422096	0	-2.1505081597114493	LY6C1	R1_top_hits	-4.146056899422096	-2.1505081597114493
AYAGYTH	0.370438121536866	0	2.3659868612475123	LY6C1	R1_top_hits	0.370438121536866	2.3659868612475123
AYERFPK	-4.815305957055775	0	-2.819757217345128	LY6C1	R1_top_hits	-4.815305957055775	-2.819757217345128
AYERGSS	-2.890585227722987	0	-0.8950364880123405	LY6C1	R1_top_hits	-2.890585227722987	-0.8950364880123405
AYFGSSA	0.0013250592074226034	0	1.996873798918069	LY6C1	R1_top_hits	0.0013250592074226034	1.996873798918069
AYFNGSA	-1.1066676572740297	0	0.8888810824366167	LY6C1	R1_top_hits	-1.1066676572740297	0.8888810824366167
AYGGFSS	-1.1069317829125804	0	0.888616956798066	LY6C1	R1_top_hits	-1.1069317829125804	0.888616956798066
AYGHGSS	0.602124001116892	0	2.597672740827538	LY6C1	R1_top_hits	0.602124001116892	2.597672740827538
AYHGAAA	2.589066626263024	0	4.58461536597367	LY6C1	R1_top_hits	2.589066626263024	4.58461536597367
AYHGGST	2.1203895404350024	0	4.115938280145649	LY6C1	R1_top_hits	2.1203895404350024	4.115938280145649
AYHGHAS	3.014049858690684	0	5.009598598401331	LY6C1	R1_top_hits	3.014049858690684	5.009598598401331
AYHGSAA	-0.9934665992546358	0	1.0020821404560105	LY6C1	R1_top_hits	-0.9934665992546358	1.0020821404560105
AYHLGSS	2.6340901130407106	0	4.6296388527513574	LY6C1	R1_top_hits	2.6340901130407106	4.6296388527513574
AYHMGAA	-0.9087816806441523	0	1.086767059066494	LY6C1	R1_top_hits	-0.9087816806441523	1.086767059066494
AYHPNLG	-4.18149018967448	0	-2.1859414499638334	LY6C1	R1_top_hits	-4.18149018967448	-2.1859414499638334
AYKVSLA	-0.01648176758958375	0	1.9790669721210628	LY6C1	R1_top_hits	-0.01648176758958375	1.9790669721210628
AYLGGST	1.9504072763156137	0	3.94595601602626	LY6C1	R1_top_hits	1.9504072763156137	3.94595601602626
AYLHGSS	2.3558704094213825	0	4.351419149132029	LY6C1	R1_top_hits	2.3558704094213825	4.351419149132029
AYPAQSQ	-3.9695038154946696	0	-1.9739550757840232	LY6C1	R1_top_hits	-3.9695038154946696	-1.9739550757840232
AYPGAAA	-0.04868949311193611	0	1.9468592465987102	LY6C1	R1_top_hits	-0.04868949311193611	1.9468592465987102
AYPGHAS	3.0177314845369265	0	5.013280224247573	LY6C1	R1_top_hits	3.0177314845369265	5.013280224247573
AYPGMSS	2.9307211055248015	0	4.926269845235447	LY6C1	R1_top_hits	2.9307211055248015	4.926269845235447
AYPGQAS	2.902377920514658	0	4.897926660225304	LY6C1	R1_top_hits	2.902377920514658	4.897926660225304
AYPGRSQ	1.8233597189303765	0	3.818908458641023	LY6C1	R1_top_hits	1.8233597189303765	3.818908458641023
AYPGTSS	1.5099555812679348	0	3.5055043209785812	LY6C1	R1_top_hits	1.5099555812679348	3.5055043209785812
AYPGYSS	2.9656161725977306	0	4.9611649123083765	LY6C1	R1_top_hits	2.9656161725977306	4.9611649123083765
AYPNFST	0.0827424587178735	0	2.07829119842852	LY6C1	R1_top_hits	0.0827424587178735	2.07829119842852
AYQYGAA	-2.3346225953208366	0	-0.3390738556101902	LY6C1	R1_top_hits	-2.3346225953208366	-0.3390738556101902
AYRLGSA	2.98253417772397	0	4.978082917434616	LY6C1	R1_top_hits	2.98253417772397	4.978082917434616
AYRPAGS	2.7948022620655864	0	4.790351001776233	LY6C1	R1_top_hits	2.7948022620655864	4.790351001776233
AYSGHAS	-2.2097479260281547	0	-0.21419918631750834	LY6C1	R1_top_hits	-2.2097479260281547	-0.21419918631750834
AYSGQSS	-3.1501706525065667	0	-1.1546219127959203	LY6C1	R1_top_hits	-3.1501706525065667	-1.1546219127959203
AYSYGSS	3.09105150010824	0	5.086600239818886	LY6C1	R1_top_hits	3.09105150010824	5.086600239818886
AYTHGSA	2.4152371299337165	0	4.4107858696443625	LY6C1	R1_top_hits	2.4152371299337165	4.4107858696443625
AYVAHSS	1.0257369728933017	0	3.021285712603948	LY6C1	R1_top_hits	1.0257369728933017	3.021285712603948
AYVAMSS	-1.9628900130776086	0	0.032658726633037816	LY6C1	R1_top_hits	-1.9628900130776086	0.032658726633037816
AYVGLSS	-0.2119282404656242	0	1.7836204992450222	LY6C1	R1_top_hits	-0.2119282404656242	1.7836204992450222
AYVGYQA	-6.802578622926132	0	-4.807029883215485	LY6C1	R1_top_hits	-6.802578622926132	-4.807029883215485
AYVGYSA	2.953757894238533	0	4.949306633949179	LY6C1	R1_top_hits	2.953757894238533	4.949306633949179
AYVPAGA	-3.4000265259063314	0	-1.404477786195685	LY6C1	R1_top_hits	-3.4000265259063314	-1.404477786195685
AYVRGAA	-3.2551362446523493	0	-1.259587504941703	LY6C1	R1_top_hits	-3.2551362446523493	-1.259587504941703
AYVTGSA	-4.518054846593223	0	-2.522506106882577	LY6C1	R1_top_hits	-4.518054846593223	-2.522506106882577
AYYEGSA	-3.385940327718113	0	-1.3903915880074664	LY6C1	R1_top_hits	-3.385940327718113	-1.3903915880074664
AYYSGST	2.729904285689015	0	4.725453025399661	LY6C1	R1_top_hits	2.729904285689015	4.725453025399661
CFGSSCG	0.2785151955721345	0	2.274063935282781	LY6C1	R1_top_hits	0.2785151955721345	2.274063935282781
CKLMGSA	-1.4724977413385338	0	0.5230509983721126	LY6C1	R1_top_hits	-1.4724977413385338	0.5230509983721126
CLGRVCG	-0.6406577634423378	0	1.3548909762683086	LY6C1	R1_top_hits	-0.6406577634423378	1.3548909762683086
CMKGLCV	-3.9584099152902628	0	-1.9628611755796164	LY6C1	R1_top_hits	-3.9584099152902628	-1.9628611755796164
CNGRSCS	-4.218352515843172	0	-2.2228037761325257	LY6C1	R1_top_hits	-4.218352515843172	-2.2228037761325257
CPGYTSA	-3.6441094819714666	0	-1.6485607422608202	LY6C1	R1_top_hits	-3.6441094819714666	-1.6485607422608202
CRGQVCG	-0.7276676948428937	0	1.2678810448677527	LY6C1	R1_top_hits	-0.7276676948428937	1.2678810448677527
DAASGRW	-0.264010457496315	0	1.7315382822143315	LY6C1	R1_top_hits	-0.264010457496315	1.7315382822143315
DAATSRW	-1.149300323700862	0	0.8462484160097843	LY6C1	R1_top_hits	-1.149300323700862	0.8462484160097843
DAGAVRW	-0.39272895790425755	0	1.6028197818063887	LY6C1	R1_top_hits	-0.39272895790425755	1.6028197818063887
DAGGSRW	0.9163406218958409	0	2.9118893616064874	LY6C1	R1_top_hits	0.9163406218958409	2.9118893616064874
DAGQSRW	1.3797609438887948	0	3.375309683599441	LY6C1	R1_top_hits	1.3797609438887948	3.375309683599441
DAGTVRW	0.02547787071637439	0	2.021026610427021	LY6C1	R1_top_hits	0.02547787071637439	2.021026610427021
DAGVARW	1.2954955561035826	0	3.291044295814229	LY6C1	R1_top_hits	1.2954955561035826	3.291044295814229
DAHDGRW	-0.49786620665879433	0	1.4976825330518522	LY6C1	R1_top_hits	-0.49786620665879433	1.4976825330518522
DAIGNRW	0.7541477388633009	0	2.7496964785739473	LY6C1	R1_top_hits	0.7541477388633009	2.7496964785739473
DAKYMAS	2.1157139354195134	0	4.11126267513016	LY6C1	R1_top_hits	2.1157139354195134	4.11126267513016
DAMPGRW	2.9303020035681575	0	4.925850743278804	LY6C1	R1_top_hits	2.9303020035681575	4.925850743278804
DANAARW	2.0143636910399736	0	4.00991243075062	LY6C1	R1_top_hits	2.0143636910399736	4.00991243075062
DANSGRW	2.795128381324634	0	4.79067712103528	LY6C1	R1_top_hits	2.795128381324634	4.79067712103528
DAPAARY	1.9645471369044865	0	3.960095876615133	LY6C1	R1_top_hits	1.9645471369044865	3.960095876615133
DAPGARY	2.363357796399592	0	4.358906536110238	LY6C1	R1_top_hits	2.363357796399592	4.358906536110238
DAQSSRW	1.8244554798513497	0	3.820004219561996	LY6C1	R1_top_hits	1.8244554798513497	3.820004219561996
DAREHRW	-0.1300225476452094	0	1.865526192065437	LY6C1	R1_top_hits	-0.1300225476452094	1.865526192065437
DARFLSQ	-2.744532383028773	0	-0.7489836433181267	LY6C1	R1_top_hits	-2.744532383028773	-0.7489836433181267
DARWDNG	-3.2296887187138874	0	-1.234139979003241	LY6C1	R1_top_hits	-3.2296887187138874	-1.234139979003241
DARWSAA	2.9841339616226588	0	4.979682701333305	LY6C1	R1_top_hits	2.9841339616226588	4.979682701333305
DARWTAS	2.6986355412254444	0	4.69418428093609	LY6C1	R1_top_hits	2.6986355412254444	4.69418428093609
DASNARW	-2.0850835825972878	0	-0.08953484288664137	LY6C1	R1_top_hits	-2.0850835825972878	-0.08953484288664137
DASSARW	2.7874238820398114	0	4.782972621750458	LY6C1	R1_top_hits	2.7874238820398114	4.782972621750458
DASSNRW	2.354008753187868	0	4.349557492898514	LY6C1	R1_top_hits	2.354008753187868	4.349557492898514
DASTSRW	0.02754410584514265	0	2.023092845555789	LY6C1	R1_top_hits	0.02754410584514265	2.023092845555789
DASWSAA	-6.280963007607227	0	-4.285414267896581	LY6C1	R1_top_hits	-6.280963007607227	-4.285414267896581
DATVRWS	-0.616611141872013	0	1.3789375978386333	LY6C1	R1_top_hits	-0.616611141872013	1.3789375978386333
DATVSRW	-0.2905158679340635	0	1.705032871776583	LY6C1	R1_top_hits	-0.2905158679340635	1.705032871776583
DAVAGRW	-2.7287164110388247	0	-0.7331676713281783	LY6C1	R1_top_hits	-2.7287164110388247	-0.7331676713281783
DAVGNRW	1.9324157669675084	0	3.9279645066781548	LY6C1	R1_top_hits	1.9324157669675084	3.9279645066781548
DAVTNRW	2.9548487552419314	0	4.950397494952577	LY6C1	R1_top_hits	2.9548487552419314	4.950397494952577
DAWKGAS	-3.53157868400001	0	-1.5360299442893637	LY6C1	R1_top_hits	-3.53157868400001	-1.5360299442893637
DAWRGSA	2.8150903649674404	0	4.810639104678087	LY6C1	R1_top_hits	2.8150903649674404	4.810639104678087
DAYRLPH	0.550641587971472	0	2.5461903276821185	LY6C1	R1_top_hits	0.550641587971472	2.5461903276821185
DDARRFT	3.007905458005933	0	5.003454197716579	LY6C1	R1_top_hits	3.007905458005933	5.003454197716579
DDKVRWS	0.2912405558219997	0	2.286789295532646	LY6C1	R1_top_hits	0.2912405558219997	2.286789295532646
DDRPGRW	0.5649090141595416	0	2.560457753870188	LY6C1	R1_top_hits	0.5649090141595416	2.560457753870188
DDRTGRW	0.5021792116773663	0	2.4977279513880126	LY6C1	R1_top_hits	0.5021792116773663	2.4977279513880126
DDRVTRW	2.6228965969607496	0	4.618445336671396	LY6C1	R1_top_hits	2.6228965969607496	4.618445336671396
DDSTRRY	-1.1182377862413264	0	0.87731095346932	LY6C1	R1_top_hits	-1.1182377862413264	0.87731095346932
DEASARY	-1.7029871168860997	0	0.2925616228245467	LY6C1	R1_top_hits	-1.7029871168860997	0.2925616228245467
DEHSSRW	0.6252621753504921	0	2.6208109150611385	LY6C1	R1_top_hits	0.6252621753504921	2.6208109150611385
DEHTNRW	1.7158879753843475	0	3.711436715094994	LY6C1	R1_top_hits	1.7158879753843475	3.711436715094994
DENPGRW	2.516624638200235	0	4.512173377910882	LY6C1	R1_top_hits	2.516624638200235	4.512173377910882
DENRARW	2.7135535717732173	0	4.709102311483864	LY6C1	R1_top_hits	2.7135535717732173	4.709102311483864
DEPWRAS	-1.6758665429085702	0	0.3196821968020762	LY6C1	R1_top_hits	-1.6758665429085702	0.3196821968020762
DERIGRW	2.961015617921282	0	4.956564357631928	LY6C1	R1_top_hits	2.961015617921282	4.956564357631928
DERINRW	2.7157616016253763	0	4.711310341336023	LY6C1	R1_top_hits	2.7157616016253763	4.711310341336023
DERSARW	2.4374818901079336	0	4.43303062981858	LY6C1	R1_top_hits	2.4374818901079336	4.43303062981858
DERSGRW	2.2385767699961816	0	4.234125509706828	LY6C1	R1_top_hits	2.2385767699961816	4.234125509706828
DERWDSS	-0.4241268415652482	0	1.5714218981453982	LY6C1	R1_top_hits	-0.4241268415652482	1.5714218981453982
DETPGRW	0.03420172541839871	0	2.029750465129045	LY6C1	R1_top_hits	0.03420172541839871	2.029750465129045
DEWRGSS	3.000971183437104	0	4.99651992314775	LY6C1	R1_top_hits	3.000971183437104	4.99651992314775
DFARGAS	-1.0599398282704722	0	0.9356089114401742	LY6C1	R1_top_hits	-1.0599398282704722	0.9356089114401742
DFARGSS	-0.6569884707792184	0	1.338560268931428	LY6C1	R1_top_hits	-0.6569884707792184	1.338560268931428
DFKMGFS	0.9706525252384403	0	2.9662012649490865	LY6C1	R1_top_hits	0.9706525252384403	2.9662012649490865
DFRGGAV	-1.6540036079536309	0	0.3415451317570155	LY6C1	R1_top_hits	-1.6540036079536309	0.3415451317570155
DFRGGSS	-3.483884707192588	0	-1.4883359674819414	LY6C1	R1_top_hits	-3.483884707192588	-1.4883359674819414
DFRHGAS	2.839898107081096	0	4.835446846791742	LY6C1	R1_top_hits	2.839898107081096	4.835446846791742
DFRLGST	2.9895664107223006	0	4.9851151504329465	LY6C1	R1_top_hits	2.9895664107223006	4.9851151504329465
DFRMGAS	0.7809156994204429	0	2.7764644391310895	LY6C1	R1_top_hits	0.7809156994204429	2.7764644391310895
DFRMGST	2.8662367930521455	0	4.8617855327627915	LY6C1	R1_top_hits	2.8662367930521455	4.8617855327627915
DFSRGAS	-1.9542217811679263	0	0.04132695854272006	LY6C1	R1_top_hits	-1.9542217811679263	0.04132695854272006
DFTRGST	1.9269389137993165	0	3.922487653509963	LY6C1	R1_top_hits	1.9269389137993165	3.922487653509963
DGAASRF	-1.6333705233002709	0	0.3621782164103755	LY6C1	R1_top_hits	-1.6333705233002709	0.3621782164103755
DGARERF	-4.470322842157362	0	-2.4747741024467156	LY6C1	R1_top_hits	-4.470322842157362	-2.4747741024467156
DGASGRW	2.3264778163619972	0	4.322026556072643	LY6C1	R1_top_hits	2.3264778163619972	4.322026556072643
DGASMRF	-3.2576401036808877	0	-1.2620913639702414	LY6C1	R1_top_hits	-3.2576401036808877	-1.2620913639702414
DGASSRW	0.6837771853208364	0	2.679325925031483	LY6C1	R1_top_hits	0.6837771853208364	2.679325925031483
DGATSRW	-1.0087700860610171	0	0.9867786536496292	LY6C1	R1_top_hits	-1.0087700860610171	0.9867786536496292
DGEPGRW	0.8599277004838881	0	2.8554764401945345	LY6C1	R1_top_hits	0.8599277004838881	2.8554764401945345
DGGRLTW	-1.638553421128617	0	0.3569953185820294	LY6C1	R1_top_hits	-1.638553421128617	0.3569953185820294
DGHDGRW	1.3167339139973095	0	3.312282653707956	LY6C1	R1_top_hits	1.3167339139973095	3.312282653707956
DGNARWN	2.6145592204191286	0	4.610107960129775	LY6C1	R1_top_hits	2.6145592204191286	4.610107960129775
DGNSARW	2.5840254767054507	0	4.579574216416097	LY6C1	R1_top_hits	2.5840254767054507	4.579574216416097
DGPGLRY	-2.4261930997108667	0	-0.4306443600002203	LY6C1	R1_top_hits	-2.4261930997108667	-0.4306443600002203
DGQPGKW	1.5020273158417814	0	3.497576055552428	LY6C1	R1_top_hits	1.5020273158417814	3.497576055552428
DGQSRWD	-3.7883154221802116	0	-1.7927666824695652	LY6C1	R1_top_hits	-3.7883154221802116	-1.7927666824695652
DGREGRW	2.8203881853811312	0	4.815936925091778	LY6C1	R1_top_hits	2.8203881853811312	4.815936925091778
DGRFLAQ	-2.232331017688148	0	-0.23678227797750173	LY6C1	R1_top_hits	-2.232331017688148	-0.23678227797750173
DGRFMAS	-0.1473452790203414	0	1.848203460690305	LY6C1	R1_top_hits	-0.1473452790203414	1.848203460690305
DGRGWSA	-1.3514294876948512	0	0.6441192520157952	LY6C1	R1_top_hits	-1.3514294876948512	0.6441192520157952
DGRPGLW	1.5237632700558248	0	3.5193120097664714	LY6C1	R1_top_hits	1.5237632700558248	3.5193120097664714
DGRPGVW	1.822701120527141	0	3.8182498602377875	LY6C1	R1_top_hits	1.822701120527141	3.8182498602377875
DGSITRW	0.08306346992495195	0	2.0786122096355983	LY6C1	R1_top_hits	0.08306346992495195	2.0786122096355983
DGSSARW	2.280876308093329	0	4.276425047803976	LY6C1	R1_top_hits	2.280876308093329	4.276425047803976
DGSSGRW	2.546993541011375	0	4.542542280722021	LY6C1	R1_top_hits	2.546993541011375	4.542542280722021
DGSSRWN	2.792077927848224	0	4.78762666755887	LY6C1	R1_top_hits	2.792077927848224	4.78762666755887
DGSTSRW	-0.3600279696877045	0	1.635520770022942	LY6C1	R1_top_hits	-0.3600279696877045	1.635520770022942
DGTTGRW	-0.033148025028344595	0	1.9624007146823017	LY6C1	R1_top_hits	-0.033148025028344595	1.9624007146823017
DGTVGRW	2.4460701446816477	0	4.441618884392295	LY6C1	R1_top_hits	2.4460701446816477	4.441618884392295
DGVGGRW	0.7910090722972241	0	2.7865578120078704	LY6C1	R1_top_hits	0.7910090722972241	2.7865578120078704
DGVLYRS	-0.007975961668649452	0	1.987572778041997	LY6C1	R1_top_hits	-0.007975961668649452	1.987572778041997
DGWAGSS	2.6628490746364712	0	4.658397814347118	LY6C1	R1_top_hits	2.6628490746364712	4.658397814347118
DHFGNRF	-4.694104399798233	0	-2.6985556600875866	LY6C1	R1_top_hits	-4.694104399798233	-2.6985556600875866
DHFHGSS	-0.6564390635082428	0	1.3391096762024035	LY6C1	R1_top_hits	-0.6564390635082428	1.3391096762024035
DHFLRSS	-0.8036570873452158	0	1.1918916523654306	LY6C1	R1_top_hits	-0.8036570873452158	1.1918916523654306
DHFRGSS	2.953862386546345	0	4.949411126256992	LY6C1	R1_top_hits	2.953862386546345	4.949411126256992
DHKWESS	1.533997239310966	0	3.5295459790216124	LY6C1	R1_top_hits	1.533997239310966	3.5295459790216124
DHRLGSS	-4.0252290014337895	0	-2.029680261723143	LY6C1	R1_top_hits	-4.0252290014337895	-2.029680261723143
DHRMYAV	0.27298062952725166	0	2.268529369237898	LY6C1	R1_top_hits	0.27298062952725166	2.268529369237898
DHRVLNY	-1.1661536662625318	0	0.8293950734481146	LY6C1	R1_top_hits	-1.1661536662625318	0.8293950734481146
DHRYGSA	1.4933913092088034	0	3.4889400489194498	LY6C1	R1_top_hits	1.4933913092088034	3.4889400489194498
DHWKGAS	2.8401320265509744	0	4.835680766261621	LY6C1	R1_top_hits	2.8401320265509744	4.835680766261621
DIEWLAS	-0.24478157872682121	0	1.7507671609838251	LY6C1	R1_top_hits	-0.24478157872682121	1.7507671609838251
DIFRGAS	0.9857153290893313	0	2.9812640687999776	LY6C1	R1_top_hits	0.9857153290893313	2.9812640687999776
DIGSGRW	2.6766578694574186	0	4.6722066091680645	LY6C1	R1_top_hits	2.6766578694574186	4.6722066091680645
DIGSSRW	2.950029173779346	0	4.945577913489992	LY6C1	R1_top_hits	2.950029173779346	4.945577913489992
DIGTSRW	2.1381062505465582	0	4.133654990257204	LY6C1	R1_top_hits	2.1381062505465582	4.133654990257204
DIKWHAS	2.2538362504797798	0	4.249384990190427	LY6C1	R1_top_hits	2.2538362504797798	4.249384990190427
DIKWSHG	-2.1728026528089286	0	-0.1772539130982822	LY6C1	R1_top_hits	-2.1728026528089286	-0.1772539130982822
DIPGWSH	2.7910154819884774	0	4.786564221699123	LY6C1	R1_top_hits	2.7910154819884774	4.786564221699123
DIRSGYR	0.46847087011972377	0	2.46401960983037	LY6C1	R1_top_hits	0.46847087011972377	2.46401960983037
DISRHYS	0.9359322204093632	0	2.93148096012001	LY6C1	R1_top_hits	0.9359322204093632	2.93148096012001
DISRRFS	2.5360212585004187	0	4.531569998211065	LY6C1	R1_top_hits	2.5360212585004187	4.531569998211065
DKAWSAS	0.24494342878899342	0	2.2404921684996397	LY6C1	R1_top_hits	0.24494342878899342	2.2404921684996397
DKAWSSS	0.008786645907821699	0	2.004335385618468	LY6C1	R1_top_hits	0.008786645907821699	2.004335385618468
DKHLYSA	-0.5595091452022114	0	1.436039594508435	LY6C1	R1_top_hits	-0.5595091452022114	1.436039594508435
DKLFGSA	-0.6977089572504402	0	1.2978397824602061	LY6C1	R1_top_hits	-0.6977089572504402	1.2978397824602061
DKPGWAA	1.1916343669463068	0	3.187183106656953	LY6C1	R1_top_hits	1.1916343669463068	3.187183106656953
DKPGWAM	-3.688296037258902	0	-1.6927472975482556	LY6C1	R1_top_hits	-3.688296037258902	-1.6927472975482556
DKQYGYS	0.8797644593669649	0	2.8753131990776115	LY6C1	R1_top_hits	0.8797644593669649	2.8753131990776115
DKRFGAS	0.9974514116404622	0	2.993000151351109	LY6C1	R1_top_hits	0.9974514116404622	2.993000151351109
DKRWESS	2.7575364688951787	0	4.753085208605825	LY6C1	R1_top_hits	2.7575364688951787	4.753085208605825
DKTGWSS	2.4630796795252037	0	4.4586284192358505	LY6C1	R1_top_hits	2.4630796795252037	4.4586284192358505
DKVGRIY	-2.5611274017671306	0	-0.5655786620564842	LY6C1	R1_top_hits	-2.5611274017671306	-0.5655786620564842
DKVSGRW	1.751290953704993	0	3.746839693415639	LY6C1	R1_top_hits	1.751290953704993	3.746839693415639
DKWAGSM	-2.146654026271557	0	-0.15110528656091082	LY6C1	R1_top_hits	-2.146654026271557	-0.15110528656091082
DKWNLNI	2.534580793847025	0	4.5301295335576715	LY6C1	R1_top_hits	2.534580793847025	4.5301295335576715
DKWQGAT	2.8144753362214514	0	4.810024075932098	LY6C1	R1_top_hits	2.8144753362214514	4.810024075932098
DKWRVDS	-0.4253502732879706	0	1.5701984664226758	LY6C1	R1_top_hits	-0.4253502732879706	1.5701984664226758
DKYHVDV	-4.671606292171784	0	-2.676057552461138	LY6C1	R1_top_hits	-4.671606292171784	-2.676057552461138
DKYMGSV	2.5432923815181216	0	4.538841121228768	LY6C1	R1_top_hits	2.5432923815181216	4.538841121228768
DKYTNHW	3.00498177865403	0	5.000530518364677	LY6C1	R1_top_hits	3.00498177865403	5.000530518364677
DLGANRW	-2.5625754130833065	0	-0.5670266733726601	LY6C1	R1_top_hits	-2.5625754130833065	-0.5670266733726601
DLGGSRW	2.0703372393542008	0	4.065885979064847	LY6C1	R1_top_hits	2.0703372393542008	4.065885979064847
DLGTSRW	1.961910805739885	0	3.9574595454505315	LY6C1	R1_top_hits	1.961910805739885	3.9574595454505315
DLHGHVF	-10.054476842931294	0	-8.058928103220648	LY6C1	R1_top_hits	-10.054476842931294	-8.058928103220648
DLHNPGW	-2.0872931027731583	0	-0.09174436306251188	LY6C1	R1_top_hits	-2.0872931027731583	-0.09174436306251188
DLHTGRW	1.9858378518987272	0	3.9813865916093736	LY6C1	R1_top_hits	1.9858378518987272	3.9813865916093736
DLKHGYY	-2.929846127019542	0	-0.9342973873088956	LY6C1	R1_top_hits	-2.929846127019542	-0.9342973873088956
DLNSSRW	2.089880882924162	0	4.085429622634809	LY6C1	R1_top_hits	2.089880882924162	4.085429622634809
DLNTSRW	1.4191854809527824	0	3.414734220663429	LY6C1	R1_top_hits	1.4191854809527824	3.414734220663429
DLPGWSS	3.079382149530634	0	5.07493088924128	LY6C1	R1_top_hits	3.079382149530634	5.07493088924128
DLRFSAS	-2.0822433156705324	0	-0.08669457595988606	LY6C1	R1_top_hits	-2.0822433156705324	-0.08669457595988606
DLRWGSA	0.7900602377172692	0	2.7856089774279154	LY6C1	R1_top_hits	0.7900602377172692	2.7856089774279154
DLRWSAG	-1.9954148580680044	0	0.00013388164264194202	LY6C1	R1_top_hits	-1.9954148580680044	0.00013388164264194202
DLSSARW	2.519484911964587	0	4.515033651675234	LY6C1	R1_top_hits	2.519484911964587	4.515033651675234
DLSSSRW	2.0960626658174806	0	4.091611405528127	LY6C1	R1_top_hits	2.0960626658174806	4.091611405528127
DMASVRW	0.35233339837664457	0	2.347882138087291	LY6C1	R1_top_hits	0.35233339837664457	2.347882138087291
DMHRYSA	-2.6345819293231525	0	-0.6390331896125061	LY6C1	R1_top_hits	-2.6345819293231525	-0.6390331896125061
DMLQGYR	-1.3825498858154248	0	0.6129988538952216	LY6C1	R1_top_hits	-1.3825498858154248	0.6129988538952216
DMSSGRW	1.595843443376745	0	3.5913921830873914	LY6C1	R1_top_hits	1.595843443376745	3.5913921830873914
DMTANRW	-2.951356576796243	0	-0.9558078370855965	LY6C1	R1_top_hits	-2.951356576796243	-0.9558078370855965
DNAPGRW	2.7769351880460067	0	4.772483927756653	LY6C1	R1_top_hits	2.7769351880460067	4.772483927756653
DNGGSRW	-0.23357890481327934	0	1.7619698348973671	LY6C1	R1_top_hits	-0.23357890481327934	1.7619698348973671
DNGHVRW	-2.483158540972064	0	-0.4876098012614176	LY6C1	R1_top_hits	-2.483158540972064	-0.4876098012614176
DNGIARW	-0.6284481874209691	0	1.3671005522896773	LY6C1	R1_top_hits	-0.6284481874209691	1.3671005522896773
DNHAGRW	2.926285176112514	0	4.921833915823161	LY6C1	R1_top_hits	2.926285176112514	4.921833915823161
DNLAGRW	-0.6532221817583821	0	1.3423265579522643	LY6C1	R1_top_hits	-0.6532221817583821	1.3423265579522643
DNLSARW	2.2191787544077206	0	4.2147274941183674	LY6C1	R1_top_hits	2.2191787544077206	4.2147274941183674
DNPLSRY	-0.8604786023635448	0	1.1350701373471015	LY6C1	R1_top_hits	-0.8604786023635448	1.1350701373471015
DNPTMRY	1.294269067371545	0	3.2898178070821915	LY6C1	R1_top_hits	1.294269067371545	3.2898178070821915
DNQGSRW	-1.5611378045950628	0	0.4344109351155836	LY6C1	R1_top_hits	-1.5611378045950628	0.4344109351155836
DNRAWGA	-0.8877605390059549	0	1.1077882007046915	LY6C1	R1_top_hits	-0.8877605390059549	1.1077882007046915
DNRTRFP	-4.989523667430422	0	-2.993974927719776	LY6C1	R1_top_hits	-4.989523667430422	-2.993974927719776
DNTSGRW	0.6750399407083525	0	2.670588680418999	LY6C1	R1_top_hits	0.6750399407083525	2.670588680418999
DNTSHRW	2.7525967370051223	0	4.748145476715768	LY6C1	R1_top_hits	2.7525967370051223	4.748145476715768
DNTSNRW	2.4119035541503453	0	4.407452293860992	LY6C1	R1_top_hits	2.4119035541503453	4.407452293860992
DNVVNRW	0.24410886565577847	0	2.2396576053664248	LY6C1	R1_top_hits	0.24410886565577847	2.2396576053664248
DNYKLPI	0.10243226584118639	0	2.0979810055518326	LY6C1	R1_top_hits	0.10243226584118639	2.0979810055518326
DNYLGKF	2.709692000083968	0	4.705240739794615	LY6C1	R1_top_hits	2.709692000083968	4.705240739794615
DNYQGSA	-0.864033660381395	0	1.1315150793292514	LY6C1	R1_top_hits	-0.864033660381395	1.1315150793292514
DPASNRW	2.8605118205007054	0	4.856060560211352	LY6C1	R1_top_hits	2.8605118205007054	4.856060560211352
DPGTVRW	2.5369233026690194	0	4.532472042379666	LY6C1	R1_top_hits	2.5369233026690194	4.532472042379666
DPHTARW	2.943740896415716	0	4.939289636126363	LY6C1	R1_top_hits	2.943740896415716	4.939289636126363
DPHWSSA	2.711718016416176	0	4.707266756126822	LY6C1	R1_top_hits	2.711718016416176	4.707266756126822
DPKWGSS	2.8568812116448075	0	4.852429951355454	LY6C1	R1_top_hits	2.8568812116448075	4.852429951355454
DPLKGWS	-4.615885440775061	0	-2.620336701064415	LY6C1	R1_top_hits	-4.615885440775061	-2.620336701064415
DPNPGRW	2.23470793578364	0	4.230256675494287	LY6C1	R1_top_hits	2.23470793578364	4.230256675494287
DPNVARW	2.746270398974393	0	4.74181913868504	LY6C1	R1_top_hits	2.746270398974393	4.74181913868504
DPQSVRW	2.5094101459162363	0	4.504958885626882	LY6C1	R1_top_hits	2.5094101459162363	4.504958885626882
DPRWHAG	-1.848053707365011	0	0.14749503234563544	LY6C1	R1_top_hits	-1.848053707365011	0.14749503234563544
DPRWSSA	2.739610455394751	0	4.735159195105398	LY6C1	R1_top_hits	2.739610455394751	4.735159195105398
DPSRSWT	2.3957734617971376	0	4.3913222015077835	LY6C1	R1_top_hits	2.3957734617971376	4.3913222015077835
DPSSARW	3.0529149290157616	0	5.0484636687264075	LY6C1	R1_top_hits	3.0529149290157616	5.0484636687264075
DPSSSRW	2.5514882171056597	0	4.5470369568163065	LY6C1	R1_top_hits	2.5514882171056597	4.5470369568163065
DPSTARW	2.9269661631386716	0	4.9225149028493185	LY6C1	R1_top_hits	2.9269661631386716	4.9225149028493185
DPSWSSA	-0.8707911160751347	0	1.1247576236355117	LY6C1	R1_top_hits	-0.8707911160751347	1.1247576236355117
DPTHARW	2.281387529507933	0	4.276936269218579	LY6C1	R1_top_hits	2.281387529507933	4.276936269218579
DPTSSRW	1.9548367481739513	0	3.9503854878845974	LY6C1	R1_top_hits	1.9548367481739513	3.9503854878845974
DQAGARW	-1.2672304630819033	0	0.728318276628743	LY6C1	R1_top_hits	-1.2672304630819033	0.728318276628743
DQFPGKW	2.8996708612369675	0	4.895219600947614	LY6C1	R1_top_hits	2.8996708612369675	4.895219600947614
DQFRGST	2.804832332825577	0	4.800381072536224	LY6C1	R1_top_hits	2.804832332825577	4.800381072536224
DQGSSRW	2.2763631804966447	0	4.271911920207291	LY6C1	R1_top_hits	2.2763631804966447	4.271911920207291
DQGTGRW	-0.9384016195802257	0	1.0571471201304208	LY6C1	R1_top_hits	-0.9384016195802257	1.0571471201304208
DQGTSRW	-1.9659966704828875	0	0.02955206922775888	LY6C1	R1_top_hits	-1.9659966704828875	0.02955206922775888
DQRAWGA	2.399020843039101	0	4.394569582749748	LY6C1	R1_top_hits	2.399020843039101	4.394569582749748
DQRSRFP	-1.2347563895384508	0	0.7607923501721956	LY6C1	R1_top_hits	-1.2347563895384508	0.7607923501721956
DQRYGSV	-3.534223142606482	0	-1.5386744028958357	LY6C1	R1_top_hits	-3.534223142606482	-1.5386744028958357
DQRYMAG	-0.5402904647800122	0	1.4552582749306342	LY6C1	R1_top_hits	-0.5402904647800122	1.4552582749306342
DQSWRVD	-0.08779649020495756	0	1.907752249505689	LY6C1	R1_top_hits	-0.08779649020495756	1.907752249505689
DQTPGRW	2.7823428588980503	0	4.777891598608697	LY6C1	R1_top_hits	2.7823428588980503	4.777891598608697
DRAYDRA	-1.4808028203215424	0	0.514745919389104	LY6C1	R1_top_hits	-1.4808028203215424	0.514745919389104
DRDAARW	1.7773388099342649	0	3.7728875496449112	LY6C1	R1_top_hits	1.7773388099342649	3.7728875496449112
DRDPGRW	2.772580603442126	0	4.768129343152772	LY6C1	R1_top_hits	2.772580603442126	4.768129343152772
DREAWAS	0.569324938194662	0	2.5648736779053083	LY6C1	R1_top_hits	0.569324938194662	2.5648736779053083
DREPGRW	2.757107960452383	0	4.75265670016303	LY6C1	R1_top_hits	2.757107960452383	4.75265670016303
DRFLGSS	3.051005280377776	0	5.046554020088422	LY6C1	R1_top_hits	3.051005280377776	5.046554020088422
DRFRGSV	1.7771325867061012	0	3.7726813264167474	LY6C1	R1_top_hits	1.7771325867061012	3.7726813264167474
DRFRIDT	-1.2089818052202648	0	0.7865669344903816	LY6C1	R1_top_hits	-1.2089818052202648	0.7865669344903816
DRGGFAY	0.9304530501495428	0	2.926001789860189	LY6C1	R1_top_hits	0.9304530501495428	2.926001789860189
DRGVWAA	1.7669103131834027	0	3.762459052894049	LY6C1	R1_top_hits	1.7669103131834027	3.762459052894049
DRHGNWV	-3.629683703880496	0	-1.6341349641698497	LY6C1	R1_top_hits	-3.629683703880496	-1.6341349641698497
DRHGYSS	2.3132398650998445	0	4.308788604810491	LY6C1	R1_top_hits	2.3132398650998445	4.308788604810491
DRHLGST	2.9194232166453906	0	4.9149719563560375	LY6C1	R1_top_hits	2.9194232166453906	4.9149719563560375
DRHQGSS	2.411235975826139	0	4.406784715536785	LY6C1	R1_top_hits	2.411235975826139	4.406784715536785
DRHQPGW	2.915629584721317	0	4.911178324431964	LY6C1	R1_top_hits	2.915629584721317	4.911178324431964
DRHSGSW	-1.6650160324396623	0	0.33053270727098405	LY6C1	R1_top_hits	-1.6650160324396623	0.33053270727098405
DRHVGSW	1.8082423235791834	0	3.8037910632898297	LY6C1	R1_top_hits	1.8082423235791834	3.8037910632898297
DRHYGAS	2.3819713021632376	0	4.377520041873884	LY6C1	R1_top_hits	2.3819713021632376	4.377520041873884
DRIGVGW	-2.1644581516422727	0	-0.16890941193162634	LY6C1	R1_top_hits	-2.1644581516422727	-0.16890941193162634
DRIHGSS	2.8899502004978466	0	4.8854989402084925	LY6C1	R1_top_hits	2.8899502004978466	4.8854989402084925
DRIHYAA	-3.091682070832669	0	-1.0961333311220227	LY6C1	R1_top_hits	-3.091682070832669	-1.0961333311220227
DRIVLRN	2.8480495723682493	0	4.843598312078896	LY6C1	R1_top_hits	2.8480495723682493	4.843598312078896
DRIYGSA	3.0098413813431013	0	5.005390121053748	LY6C1	R1_top_hits	3.0098413813431013	5.005390121053748
DRKMGAS	-1.4368093610927257	0	0.5587393786179207	LY6C1	R1_top_hits	-1.4368093610927257	0.5587393786179207
DRLGPKN	-6.0998132235633395	0	-4.104264483852694	LY6C1	R1_top_hits	-6.0998132235633395	-4.104264483852694
DRLHGSV	-1.4904601256299128	0	0.5050886140807336	LY6C1	R1_top_hits	-1.4904601256299128	0.5050886140807336
DRLLGSA	-0.8198864334640266	0	1.1756623062466198	LY6C1	R1_top_hits	-0.8198864334640266	1.1756623062466198
DRMGFSQ	1.8735845270490001	0	3.8691332667596465	LY6C1	R1_top_hits	1.8735845270490001	3.8691332667596465
DRMHGAH	-4.273188510315181	0	-2.277639770604535	LY6C1	R1_top_hits	-4.273188510315181	-2.277639770604535
DRMLGAS	0.6985696764553326	0	2.694118416165979	LY6C1	R1_top_hits	0.6985696764553326	2.694118416165979
DRNSGIW	-0.4413543937723747	0	1.5541943459382717	LY6C1	R1_top_hits	-0.4413543937723747	1.5541943459382717
DRPFDRA	-1.288376057019884	0	0.7071726826907625	LY6C1	R1_top_hits	-1.288376057019884	0.7071726826907625
DRPGFSY	3.0689685579746055	0	5.064517297685252	LY6C1	R1_top_hits	3.0689685579746055	5.064517297685252
DRPGYSS	2.5764613874590374	0	4.572010127169683	LY6C1	R1_top_hits	2.5764613874590374	4.572010127169683
DRPHGSA	-3.9117739063706063	0	-1.91622516665996	LY6C1	R1_top_hits	-3.9117739063706063	-1.91622516665996
DRPVGVW	-0.2199353519470024	0	1.775613387763644	LY6C1	R1_top_hits	-0.2199353519470024	1.775613387763644
DRPYGSA	2.780962238614747	0	4.776510978325393	LY6C1	R1_top_hits	2.780962238614747	4.776510978325393
DRRGAAV	-3.5790926366794364	0	-1.58354389696879	LY6C1	R1_top_hits	-3.5790926366794364	-1.58354389696879
DRRGFAT	-1.3902742305534506	0	0.6052745091571958	LY6C1	R1_top_hits	-1.3902742305534506	0.6052745091571958
DRRYEAQ	1.1058754089526457	0	3.101424148663292	LY6C1	R1_top_hits	1.1058754089526457	3.101424148663292
DRSLGSS	1.7293795605526272	0	3.7249283002632736	LY6C1	R1_top_hits	1.7293795605526272	3.7249283002632736
DRSPGMW	1.215493573044836	0	3.2110423127554824	LY6C1	R1_top_hits	1.215493573044836	3.2110423127554824
DRSPSHW	-4.02175050997733	0	-2.0262017702666832	LY6C1	R1_top_hits	-4.02175050997733	-2.0262017702666832
DRSRGAS	-2.922533895261461	0	-0.9269851555508146	LY6C1	R1_top_hits	-2.922533895261461	-0.9269851555508146
DRSVGSW	0.07667397815023676	0	2.072222717860883	LY6C1	R1_top_hits	0.07667397815023676	2.072222717860883
DRSWGAA	3.0421470646437307	0	5.037695804354377	LY6C1	R1_top_hits	3.0421470646437307	5.037695804354377
DRTASRA	-5.4480818322303985	0	-3.452533092519752	LY6C1	R1_top_hits	-5.4480818322303985	-3.452533092519752
DRTAWAA	1.6068193219635467	0	3.602368061674193	LY6C1	R1_top_hits	1.6068193219635467	3.602368061674193
DRTFGSA	2.831124637663084	0	4.82667337737373	LY6C1	R1_top_hits	2.831124637663084	4.82667337737373
DRTGYSS	1.4086542030922162	0	3.4042029428028626	LY6C1	R1_top_hits	1.4086542030922162	3.4042029428028626
DRTGYST	2.1499015253333784	0	4.145450265044024	LY6C1	R1_top_hits	2.1499015253333784	4.145450265044024
DRTHGSA	2.531071046176317	0	4.526619785886963	LY6C1	R1_top_hits	2.531071046176317	4.526619785886963
DRTVGSW	-0.5318358253035674	0	1.463712914407079	LY6C1	R1_top_hits	-0.5318358253035674	1.463712914407079
DRVFGSA	3.0390396220678397	0	5.034588361778486	LY6C1	R1_top_hits	3.0390396220678397	5.034588361778486
DRVGQAQ	-2.463202408291149	0	-0.4676536685805024	LY6C1	R1_top_hits	-2.463202408291149	-0.4676536685805024
DRVGYGY	2.837170550186314	0	4.832719289896961	LY6C1	R1_top_hits	2.837170550186314	4.832719289896961
DRVHGSA	-2.1133477181138374	0	-0.11779897840319098	LY6C1	R1_top_hits	-2.1133477181138374	-0.11779897840319098
DRVRGST	2.573921749063807	0	4.569470488774453	LY6C1	R1_top_hits	2.573921749063807	4.569470488774453
DRWEGSS	2.527363125874598	0	4.522911865585245	LY6C1	R1_top_hits	2.527363125874598	4.522911865585245
DRWHLDS	-0.5018861969381578	0	1.4936625427724886	LY6C1	R1_top_hits	-0.5018861969381578	1.4936625427724886
DRWNSST	-0.768886551162329	0	1.2266621885483175	LY6C1	R1_top_hits	-0.768886551162329	1.2266621885483175
DRWQGAV	1.6820117022881975	0	3.677560441998844	LY6C1	R1_top_hits	1.6820117022881975	3.677560441998844
DRYAGAS	-2.89468440669218	0	-0.8991356669815338	LY6C1	R1_top_hits	-2.89468440669218	-0.8991356669815338
DRYIGSS	1.8312027856382684	0	3.826751525348915	LY6C1	R1_top_hits	1.8312027856382684	3.826751525348915
DRYLGAS	3.0026473021672384	0	4.998196041877884	LY6C1	R1_top_hits	3.0026473021672384	4.998196041877884
DRYLGAT	2.57937836917396	0	4.574927108884607	LY6C1	R1_top_hits	2.57937836917396	4.574927108884607
DSAGARW	-1.3888447023719561	0	0.6067040373386903	LY6C1	R1_top_hits	-1.3888447023719561	0.6067040373386903
DSASARF	-1.8155921073757244	0	0.17995663233492198	LY6C1	R1_top_hits	-1.8155921073757244	0.17995663233492198
DSGSVRW	-1.9231969738682984	0	0.07235176584234804	LY6C1	R1_top_hits	-1.9231969738682984	0.07235176584234804
DSGVSRW	0.1285922184439109	0	2.124140958154557	LY6C1	R1_top_hits	0.1285922184439109	2.124140958154557
DSHPGRW	3.086299114537596	0	5.081847854248243	LY6C1	R1_top_hits	3.086299114537596	5.081847854248243
DSIGGRW	1.352228020350517	0	3.3477767600611634	LY6C1	R1_top_hits	1.352228020350517	3.3477767600611634
DSPRAIY	-1.3176863187884313	0	0.677862420922215	LY6C1	R1_top_hits	-1.3176863187884313	0.677862420922215
DSPSARY	2.1555124624701043	0	4.151061202180751	LY6C1	R1_top_hits	2.1555124624701043	4.151061202180751
DSPTARF	0.10533862092862609	0	2.1008873606392724	LY6C1	R1_top_hits	0.10533862092862609	2.1008873606392724
DSQVGRW	1.287934573611195	0	3.2834833133218413	LY6C1	R1_top_hits	1.287934573611195	3.2834833133218413
DSRFGSS	2.481535961031084	0	4.477084700741731	LY6C1	R1_top_hits	2.481535961031084	4.477084700741731
DSRWSSA	-1.2425368035572966	0	0.7530119361533498	LY6C1	R1_top_hits	-1.2425368035572966	0.7530119361533498
DSTPGRW	2.062690277243893	0	4.0582390169545395	LY6C1	R1_top_hits	2.062690277243893	4.0582390169545395
DSVPGRW	0.6693630281085442	0	2.6649117678191905	LY6C1	R1_top_hits	0.6693630281085442	2.6649117678191905
DSWRGSV	2.739822451417722	0	4.735371191128369	LY6C1	R1_top_hits	2.739822451417722	4.735371191128369
DTAHGRW	-0.920613723443898	0	1.0749350162667484	LY6C1	R1_top_hits	-0.920613723443898	1.0749350162667484
DTASGRW	0.307817276024009	0	2.3033660157346554	LY6C1	R1_top_hits	0.307817276024009	2.3033660157346554
DTFRGST	2.172093241683841	0	4.167641981394487	LY6C1	R1_top_hits	2.172093241683841	4.167641981394487
DTKWHAS	-2.5725978908480016	0	-0.5770491511373552	LY6C1	R1_top_hits	-2.5725978908480016	-0.5770491511373552
DTNTGRW	1.760180653498995	0	3.7557293932096414	LY6C1	R1_top_hits	1.760180653498995	3.7557293932096414
DTPVGRW	2.790086426182994	0	4.78563516589364	LY6C1	R1_top_hits	2.790086426182994	4.78563516589364
DTSPGRW	2.7307845305266634	0	4.72633327023731	LY6C1	R1_top_hits	2.7307845305266634	4.72633327023731
DTSTNRW	2.8660158758541705	0	4.8615646155648164	LY6C1	R1_top_hits	2.8660158758541705	4.8615646155648164
DTTTNRW	2.943963225719976	0	4.939511965430622	LY6C1	R1_top_hits	2.943963225719976	4.939511965430622
DTVSNRW	2.9529603514387874	0	4.948509091149434	LY6C1	R1_top_hits	2.9529603514387874	4.948509091149434
DTWAGSR	-1.083343114784574	0	0.9122056249260724	LY6C1	R1_top_hits	-1.083343114784574	0.9122056249260724
DTWRGAV	-2.5374848087632325	0	-0.5419360690525861	LY6C1	R1_top_hits	-2.5374848087632325	-0.5419360690525861
DVAHGSS	-1.9755799798948344	0	0.01996875981581203	LY6C1	R1_top_hits	-1.9755799798948344	0.01996875981581203
DVAPGRW	0.853896823082424	0	2.84944556279307	LY6C1	R1_top_hits	0.853896823082424	2.84944556279307
DVASGRW	0.9350268266856467	0	2.930575566396293	LY6C1	R1_top_hits	0.9350268266856467	2.930575566396293
DVATNRW	2.587984749294398	0	4.5835334890050445	LY6C1	R1_top_hits	2.587984749294398	4.5835334890050445
DVDRGRW	-1.3998971586903766	0	0.5956515810202698	LY6C1	R1_top_hits	-1.3998971586903766	0.5956515810202698
DVFFGSA	1.0108651031440674	0	3.006413842854714	LY6C1	R1_top_hits	1.0108651031440674	3.006413842854714
DVFRGST	3.0372729989463902	0	5.032821738657036	LY6C1	R1_top_hits	3.0372729989463902	5.032821738657036
DVGSARW	2.994831651753363	0	4.99038039146401	LY6C1	R1_top_hits	2.994831651753363	4.99038039146401
DVGSSRW	2.8300783762284274	0	4.825627115939074	LY6C1	R1_top_hits	2.8300783762284274	4.825627115939074
DVGVTRW	0.9094224157284032	0	2.90497115543905	LY6C1	R1_top_hits	0.9094224157284032	2.90497115543905
DVHGARW	1.5747350258407664	0	3.570283765551413	LY6C1	R1_top_hits	1.5747350258407664	3.570283765551413
DVHLRYS	1.9204816405327145	0	3.916030380243361	LY6C1	R1_top_hits	1.9204816405327145	3.916030380243361
DVKFGST	2.0884490627605676	0	4.083997802471214	LY6C1	R1_top_hits	2.0884490627605676	4.083997802471214
DVKHGSS	-2.8340915443888495	0	-0.8385428046782031	LY6C1	R1_top_hits	-2.8340915443888495	-0.8385428046782031
DVKWSSS	0.4327618520658001	0	2.4283105917764463	LY6C1	R1_top_hits	0.4327618520658001	2.4283105917764463
DVLGARW	-0.0340606615942654	0	1.961488078116381	LY6C1	R1_top_hits	-0.0340606615942654	1.961488078116381
DVMAGFR	-3.524756176519951	0	-1.5292074368093047	LY6C1	R1_top_hits	-3.524756176519951	-1.5292074368093047
DVNTARW	2.4991867889289097	0	4.494735528639556	LY6C1	R1_top_hits	2.4991867889289097	4.494735528639556
DVPHRFH	-4.100339225781818	0	-2.1047904860711717	LY6C1	R1_top_hits	-4.100339225781818	-2.1047904860711717
DVPSGRW	2.2265971553879904	0	4.222145895098636	LY6C1	R1_top_hits	2.2265971553879904	4.222145895098636
DVRFGAS	-1.9089997683867077	0	0.08654897132393868	LY6C1	R1_top_hits	-1.9089997683867077	0.08654897132393868
DVRRGSS	-1.0865619017653145	0	0.9089868379453319	LY6C1	R1_top_hits	-1.0865619017653145	0.9089868379453319
DVRSTWT	2.265577397445769	0	4.261126137156415	LY6C1	R1_top_hits	2.265577397445769	4.261126137156415
DVRTPFR	-5.371157078595058	0	-3.3756083388844114	LY6C1	R1_top_hits	-5.371157078595058	-3.3756083388844114
DVRWGAA	-2.9756605622106047	0	-0.9801118224999583	LY6C1	R1_top_hits	-2.9756605622106047	-0.9801118224999583
DVRWGAS	2.8453643945293923	0	4.840913134240038	LY6C1	R1_top_hits	2.8453643945293923	4.840913134240038
DVRWQAS	3.0101416356185657	0	5.005690375329213	LY6C1	R1_top_hits	3.0101416356185657	5.005690375329213
DVSGSRW	-3.1426060380653196	0	-1.1470572983546732	LY6C1	R1_top_hits	-3.1426060380653196	-1.1470572983546732
DVSNNRW	-1.2431923709782284	0	0.752356368732418	LY6C1	R1_top_hits	-1.2431923709782284	0.752356368732418
DVSSSRW	2.0797628670350483	0	4.075311606745695	LY6C1	R1_top_hits	2.0797628670350483	4.075311606745695
DVTHGWS	-2.9224116550195918	0	-0.9268629153089454	LY6C1	R1_top_hits	-2.9224116550195918	-0.9268629153089454
DVTSARW	2.869313016529424	0	4.864861756240071	LY6C1	R1_top_hits	2.869313016529424	4.864861756240071
DVVARGW	0.5928132814603421	0	2.5883620211709886	LY6C1	R1_top_hits	0.5928132814603421	2.5883620211709886
DVWAGSV	-2.192925761703246	0	-0.19737702199259965	LY6C1	R1_top_hits	-2.192925761703246	-0.19737702199259965
DVYRGSS	2.8011309497834347	0	4.796679689494081	LY6C1	R1_top_hits	2.8011309497834347	4.796679689494081
DWARGAS	3.001586117844518	0	4.997134857555164	LY6C1	R1_top_hits	3.001586117844518	4.997134857555164
DWARGST	3.0168171995661477	0	5.012365939276794	LY6C1	R1_top_hits	3.0168171995661477	5.012365939276794
DWGRGSS	2.6517726770973526	0	4.6473214168079995	LY6C1	R1_top_hits	2.6517726770973526	4.6473214168079995
DWHGGAS	2.484955144579874	0	4.4805038842905205	LY6C1	R1_top_hits	2.484955144579874	4.4805038842905205
DWRGGAA	1.2278741826936925	0	3.223422922404339	LY6C1	R1_top_hits	1.2278741826936925	3.223422922404339
DWRGGAS	2.685623898730638	0	4.681172638441284	LY6C1	R1_top_hits	2.685623898730638	4.681172638441284
DWRGGAT	2.946022022621948	0	4.941570762332594	LY6C1	R1_top_hits	2.946022022621948	4.941570762332594
DWRGGST	2.835682439889588	0	4.831231179600234	LY6C1	R1_top_hits	2.835682439889588	4.831231179600234
DWRGGSV	1.8422375154476116	0	3.837786255158258	LY6C1	R1_top_hits	1.8422375154476116	3.837786255158258
DWRGQAT	2.9214111838151244	0	4.916959923525771	LY6C1	R1_top_hits	2.9214111838151244	4.916959923525771
DWRGSAS	1.8916242731155664	0	3.8871730128262127	LY6C1	R1_top_hits	1.8916242731155664	3.8871730128262127
DWRSREG	-1.3937131354067318	0	0.6018356043039146	LY6C1	R1_top_hits	-1.3937131354067318	0.6018356043039146
DWSQGSS	-1.3137796502757473	0	0.6817690894348991	LY6C1	R1_top_hits	-1.3137796502757473	0.6817690894348991
DWSRGAA	1.91333232111279	0	3.908881060823436	LY6C1	R1_top_hits	1.91333232111279	3.908881060823436
DWSRGAS	2.9547806136613755	0	4.950329353372021	LY6C1	R1_top_hits	2.9547806136613755	4.950329353372021
DWSRGSA	2.928689397486666	0	4.924238137197312	LY6C1	R1_top_hits	2.928689397486666	4.924238137197312
DWVRGST	2.3511670630124564	0	4.346715802723103	LY6C1	R1_top_hits	2.3511670630124564	4.346715802723103
DYHGAAS	0.09422677981614885	0	2.0897755195267953	LY6C1	R1_top_hits	0.09422677981614885	2.0897755195267953
DYHGTRF	-2.6674819612701395	0	-0.6719332215594931	LY6C1	R1_top_hits	-2.6674819612701395	-0.6719332215594931
DYIPAGH	2.882966861985868	0	4.878515601696515	LY6C1	R1_top_hits	2.882966861985868	4.878515601696515
DYIPAGS	-0.6638287541663197	0	1.3317199855443267	LY6C1	R1_top_hits	-0.6638287541663197	1.3317199855443267
DYKGFST	1.5932358231708408	0	3.588784562881487	LY6C1	R1_top_hits	1.5932358231708408	3.588784562881487
DYPAQSS	-2.4295045643169577	0	-0.4339558246063113	LY6C1	R1_top_hits	-2.4295045643169577	-0.4339558246063113
DYPGFSA	2.9889318393370736	0	4.98448057904772	LY6C1	R1_top_hits	2.9889318393370736	4.98448057904772
DYPGRAQ	-0.869447581328189	0	1.1261011583824574	LY6C1	R1_top_hits	-0.869447581328189	1.1261011583824574
DYPGSSV	-4.770183841860996	0	-2.77463510215035	LY6C1	R1_top_hits	-4.770183841860996	-2.77463510215035
DYPGWQA	-1.8274282876688357	0	0.1681204520418107	LY6C1	R1_top_hits	-1.8274282876688357	0.1681204520418107
DYPGYAS	2.9101197469203535	0	4.905668486631	LY6C1	R1_top_hits	2.9101197469203535	4.905668486631
DYRGGAT	-5.123273930182076	0	-3.12772519047143	LY6C1	R1_top_hits	-5.123273930182076	-3.12772519047143
DYRHGAS	2.257886717470355	0	4.253435457181002	LY6C1	R1_top_hits	2.257886717470355	4.253435457181002
DYRLGST	1.8051245078118217	0	3.800673247522468	LY6C1	R1_top_hits	1.8051245078118217	3.800673247522468
DYRPAAS	2.8244973130201054	0	4.820046052730752	LY6C1	R1_top_hits	2.8244973130201054	4.820046052730752
DYRPASH	2.8970508161461943	0	4.89259955585684	LY6C1	R1_top_hits	2.8970508161461943	4.89259955585684
DYRPASS	-0.32295349450354516	0	1.6725952452071011	LY6C1	R1_top_hits	-0.32295349450354516	1.6725952452071011
DYRPQAS	-0.2825170753226951	0	1.7130316643879513	LY6C1	R1_top_hits	-0.2825170753226951	1.7130316643879513
DYYGAAS	2.4650789184398167	0	4.460627658150463	LY6C1	R1_top_hits	2.4650789184398167	4.460627658150463
DYYGGSS	1.0063208428558095	0	3.0018695825664556	LY6C1	R1_top_hits	1.0063208428558095	3.0018695825664556
EAAGARY	-2.2775244161213113	0	-0.2819756764106649	LY6C1	R1_top_hits	-2.2775244161213113	-0.2819756764106649
EAAGYSS	-3.0951610388295787	0	-1.0996122991189323	LY6C1	R1_top_hits	-3.0951610388295787	-1.0996122991189323
EAFMGSA	2.857144133789239	0	4.852692873499885	LY6C1	R1_top_hits	2.857144133789239	4.852692873499885
EAFRVDS	-4.171773056306301	0	-2.1762243165956545	LY6C1	R1_top_hits	-4.171773056306301	-2.1762243165956545
EAGFALE	-6.139092698579586	0	-4.143543958868939	LY6C1	R1_top_hits	-6.139092698579586	-4.143543958868939
EAGNSRW	2.6938726238689705	0	4.689421363579617	LY6C1	R1_top_hits	2.6938726238689705	4.689421363579617
EAGTHRW	2.681357943293272	0	4.676906683003919	LY6C1	R1_top_hits	2.681357943293272	4.676906683003919
EAGVTRW	2.7669578951534692	0	4.762506634864115	LY6C1	R1_top_hits	2.7669578951534692	4.762506634864115
EAHGFSS	0.8737161123359405	0	2.869264852046587	LY6C1	R1_top_hits	0.8737161123359405	2.869264852046587
EAKGWSA	-0.5111709556544216	0	1.4843777840562247	LY6C1	R1_top_hits	-0.5111709556544216	1.4843777840562247
EAKWGST	0.9387225499366332	0	2.9342712896472793	LY6C1	R1_top_hits	0.9387225499366332	2.9342712896472793
EAKWPGN	-0.35828318556358113	0	1.6372655541470653	LY6C1	R1_top_hits	-0.35828318556358113	1.6372655541470653
EAPFLSS	-1.1774081192312482	0	0.8181406204793982	LY6C1	R1_top_hits	-1.1774081192312482	0.8181406204793982
EAPGFSS	2.8476015032763256	0	4.843150242986972	LY6C1	R1_top_hits	2.8476015032763256	4.843150242986972
EAPGRWS	-1.0138411776278418	0	0.9817075620828046	LY6C1	R1_top_hits	-1.0138411776278418	0.9817075620828046
EAPGYSS	0.9328599508957267	0	2.928408690606373	LY6C1	R1_top_hits	0.9328599508957267	2.928408690606373
EAPNARY	0.43106922030666905	0	2.4266179600173157	LY6C1	R1_top_hits	0.43106922030666905	2.4266179600173157
EAPWQSS	2.9229363619314186	0	4.918485101642065	LY6C1	R1_top_hits	2.9229363619314186	4.918485101642065
EARGFSQ	1.9079974576740866	0	3.903546197384733	LY6C1	R1_top_hits	1.9079974576740866	3.903546197384733
EARLYSS	-0.6447444471938342	0	1.3508042925168122	LY6C1	R1_top_hits	-0.6447444471938342	1.3508042925168122
EARNWAS	1.1804056940146237	0	3.17595443372527	LY6C1	R1_top_hits	1.1804056940146237	3.17595443372527
EARWESS	-1.9589912041230981	0	0.03655753558754826	LY6C1	R1_top_hits	-1.9589912041230981	0.03655753558754826
EARYGAA	-1.1654192674005384	0	0.830129472310108	LY6C1	R1_top_hits	-1.1654192674005384	0.830129472310108
EARYGSS	2.983795810920033	0	4.97934455063068	LY6C1	R1_top_hits	2.983795810920033	4.97934455063068
EARYGST	2.8096358798890244	0	4.805184619599671	LY6C1	R1_top_hits	2.8096358798890244	4.805184619599671
EASFGSS	0.13864295358696604	0	2.1341916932976126	LY6C1	R1_top_hits	0.13864295358696604	2.1341916932976126
EASGARW	1.406085114013335	0	3.4016338537239816	LY6C1	R1_top_hits	1.406085114013335	3.4016338537239816
EAWKGAA	1.756137128650641	0	3.7516858683612875	LY6C1	R1_top_hits	1.756137128650641	3.7516858683612875
EAYRGAA	2.3376036898149968	0	4.333152429525644	LY6C1	R1_top_hits	2.3376036898149968	4.333152429525644
EDARRFT	2.6811996481093687	0	4.676748387820015	LY6C1	R1_top_hits	2.6811996481093687	4.676748387820015
EDGSGRW	1.047482997296104	0	3.0430317370067503	LY6C1	R1_top_hits	1.047482997296104	3.0430317370067503
EDGSSRW	1.3691784086452392	0	3.3647271483558856	LY6C1	R1_top_hits	1.3691784086452392	3.3647271483558856
EDRRLYV	2.314297198060363	0	4.309845937771009	LY6C1	R1_top_hits	2.314297198060363	4.309845937771009
EDSSRRY	-3.375351962092671	0	-1.3798032223820247	LY6C1	R1_top_hits	-3.375351962092671	-1.3798032223820247
EDSTRRY	-3.191215870574232	0	-1.1956671308635856	LY6C1	R1_top_hits	-3.191215870574232	-1.1956671308635856
EDVRSRY	-3.008133633546321	0	-1.0125848938356747	LY6C1	R1_top_hits	-3.008133633546321	-1.0125848938356747
EEFRLPT	0.03932253546851375	0	2.03487127517916	LY6C1	R1_top_hits	0.03932253546851375	2.03487127517916
EEHRFPR	1.0021174605611425	0	2.997666200271789	LY6C1	R1_top_hits	1.0021174605611425	2.997666200271789
EEWKGAA	-3.778925202008139	0	-1.7833764622974928	LY6C1	R1_top_hits	-3.778925202008139	-1.7833764622974928
EEYRGSA	2.473606756676149	0	4.469155496386795	LY6C1	R1_top_hits	2.473606756676149	4.469155496386795
EFFNGSA	2.230999991613011	0	4.226548731323657	LY6C1	R1_top_hits	2.230999991613011	4.226548731323657
EFHGGSM	-1.0874832443543383	0	0.9080654953563081	LY6C1	R1_top_hits	-1.0874832443543383	0.9080654953563081
EFHGRSM	-2.6801511663535047	0	-0.6846024266428583	LY6C1	R1_top_hits	-2.6801511663535047	-0.6846024266428583
EFHHGSS	1.6092167431737305	0	3.604765482884377	LY6C1	R1_top_hits	1.6092167431737305	3.604765482884377
EFHQGSA	-3.0403032614000396	0	-1.0447545216893932	LY6C1	R1_top_hits	-3.0403032614000396	-1.0447545216893932
EFHRGST	2.7401862766580978	0	4.735735016368745	LY6C1	R1_top_hits	2.7401862766580978	4.735735016368745
EFIGGSS	-1.7520461975582013	0	0.24350254215244505	LY6C1	R1_top_hits	-1.7520461975582013	0.24350254215244505
EFKGQSQ	1.6480262578982638	0	3.6435749976089102	LY6C1	R1_top_hits	1.6480262578982638	3.6435749976089102
EFKMGSS	-3.5162105272637048	0	-1.5206617875530584	LY6C1	R1_top_hits	-3.5162105272637048	-1.5206617875530584
EFKVRLP	-1.2597454241873751	0	0.7358033155232713	LY6C1	R1_top_hits	-1.2597454241873751	0.7358033155232713
EFKYDRA	2.900285353444181	0	4.895834093154827	LY6C1	R1_top_hits	2.900285353444181	4.895834093154827
EFLRGAA	2.4129587892437065	0	4.4085075289543525	LY6C1	R1_top_hits	2.4129587892437065	4.4085075289543525
EFMRGSS	0.9305185441826266	0	2.926067283893273	LY6C1	R1_top_hits	0.9305185441826266	2.926067283893273
EFRGGSS	0.5368790786628205	0	2.532427818373467	LY6C1	R1_top_hits	0.5368790786628205	2.532427818373467
EFRLGST	-1.6656714880817276	0	0.3298772516289188	LY6C1	R1_top_hits	-1.6656714880817276	0.3298772516289188
EFTRGAA	-2.0859636796032612	0	-0.09041493989261484	LY6C1	R1_top_hits	-2.0859636796032612	-0.09041493989261484
EFYGGSR	2.914828851298083	0	4.9103775910087295	LY6C1	R1_top_hits	2.914828851298083	4.9103775910087295
EFYGGSV	2.7986951498971946	0	4.794243889607841	LY6C1	R1_top_hits	2.7986951498971946	4.794243889607841
EGASSRW	-0.5749633064968642	0	1.4205854332137822	LY6C1	R1_top_hits	-0.5749633064968642	1.4205854332137822
EGFGRSQ	2.6404470661339516	0	4.635995805844598	LY6C1	R1_top_hits	2.6404470661339516	4.635995805844598
EGGGGRW	2.0355293327371635	0	4.03107807244781	LY6C1	R1_top_hits	2.0355293327371635	4.03107807244781
EGGSGRW	2.7144745355141913	0	4.710023275224838	LY6C1	R1_top_hits	2.7144745355141913	4.710023275224838
EGHPGAW	1.4478600927648668	0	3.443408832475513	LY6C1	R1_top_hits	1.4478600927648668	3.443408832475513
EGNVGRW	2.8827930448325496	0	4.878341784543196	LY6C1	R1_top_hits	2.8827930448325496	4.878341784543196
EGPFQSS	2.272927622872661	0	4.268476362583307	LY6C1	R1_top_hits	2.272927622872661	4.268476362583307
EGPSRWD	2.7969667641284524	0	4.792515503839098	LY6C1	R1_top_hits	2.7969667641284524	4.792515503839098
EGRPGVW	1.4717454174206657	0	3.4672941571313123	LY6C1	R1_top_hits	1.4717454174206657	3.4672941571313123
EGTSHRW	-0.6230632381660646	0	1.3724855015445818	LY6C1	R1_top_hits	-0.6230632381660646	1.3724855015445818
EGTVGRW	1.7478476713224864	0	3.7433964110331326	LY6C1	R1_top_hits	1.7478476713224864	3.7433964110331326
EGWSGSS	-2.525912937190394	0	-0.5303641974797477	LY6C1	R1_top_hits	-2.525912937190394	-0.5303641974797477
EGYGNLK	-2.815722363968027	0	-0.8201736242573805	LY6C1	R1_top_hits	-2.815722363968027	-0.8201736242573805
EGYGRLN	2.5421435662378977	0	4.537692305948545	LY6C1	R1_top_hits	2.5421435662378977	4.537692305948545
EGYRGAS	-0.5145680647301428	0	1.4809806749805037	LY6C1	R1_top_hits	-0.5145680647301428	1.4809806749805037
EGYRGSA	0.8907663015800783	0	2.886315041290725	LY6C1	R1_top_hits	0.8907663015800783	2.886315041290725
EGYRGSS	2.716404982583301	0	4.711953722293948	LY6C1	R1_top_hits	2.716404982583301	4.711953722293948
EHAWEAS	-3.2762427217440213	0	-1.280693982033375	LY6C1	R1_top_hits	-3.2762427217440213	-1.280693982033375
EHFHGAS	-3.0978442698506763	0	-1.10229553014003	LY6C1	R1_top_hits	-3.0978442698506763	-1.10229553014003
EHFHGSA	2.883753132935678	0	4.879301872646325	LY6C1	R1_top_hits	2.883753132935678	4.879301872646325
EHFRGAT	0.6026574293609497	0	2.598206169071596	LY6C1	R1_top_hits	0.6026574293609497	2.598206169071596
EHGSNRW	2.8790859827921897	0	4.874634722502837	LY6C1	R1_top_hits	2.8790859827921897	4.874634722502837
EHHGFSM	-1.6489135939215942	0	0.3466351457890522	LY6C1	R1_top_hits	-1.6489135939215942	0.3466351457890522
EHKLFSA	-0.1721964350749819	0	1.8233523046356646	LY6C1	R1_top_hits	-0.1721964350749819	1.8233523046356646
EHNSARW	3.0730316456785083	0	5.068580385389154	LY6C1	R1_top_hits	3.0730316456785083	5.068580385389154
EHPSARY	0.9802199455989102	0	2.9757686853095566	LY6C1	R1_top_hits	0.9802199455989102	2.9757686853095566
EHRFGAS	1.6291206887972085	0	3.624669428507855	LY6C1	R1_top_hits	1.6291206887972085	3.624669428507855
EHSGGRW	0.27145083028523154	0	2.266999569995878	LY6C1	R1_top_hits	0.27145083028523154	2.266999569995878
EHYLGAA	2.6503962418291813	0	4.645944981539827	LY6C1	R1_top_hits	2.6503962418291813	4.645944981539827
EIERGSS	-7.221452700079925	0	-5.225903960369278	LY6C1	R1_top_hits	-7.221452700079925	-5.225903960369278
EIGQGRW	2.18232126849987	0	4.177870008210516	LY6C1	R1_top_hits	2.18232126849987	4.177870008210516
EIGQSRW	2.9013186466899636	0	4.89686738640061	LY6C1	R1_top_hits	2.9013186466899636	4.89686738640061
EIKNFHT	2.9065310570209544	0	4.9020797967316	LY6C1	R1_top_hits	2.9065310570209544	4.9020797967316
EIKWQSS	2.1295147048550156	0	4.1250634445656615	LY6C1	R1_top_hits	2.1295147048550156	4.1250634445656615
EIPGYSS	2.037818285786119	0	4.033367025496766	LY6C1	R1_top_hits	2.037818285786119	4.033367025496766
EIRFGAQ	-2.290868067870837	0	-0.2953193281601907	LY6C1	R1_top_hits	-2.290868067870837	-0.2953193281601907
EIRFGAS	-0.7607776041664995	0	1.2347711355441469	LY6C1	R1_top_hits	-0.7607776041664995	1.2347711355441469
EITGGRW	-1.138782737137836	0	0.8567660025728103	LY6C1	R1_top_hits	-1.138782737137836	0.8567660025728103
EITHGAA	-2.535229264167853	0	-0.5396805244572067	LY6C1	R1_top_hits	-2.535229264167853	-0.5396805244572067
EKAGWSV	0.8246338628748207	0	2.820182602585467	LY6C1	R1_top_hits	0.8246338628748207	2.820182602585467
EKAQWST	1.7372938853444044	0	3.732842625055051	LY6C1	R1_top_hits	1.7372938853444044	3.732842625055051
EKDSARW	2.2637782755707367	0	4.259327015281383	LY6C1	R1_top_hits	2.2637782755707367	4.259327015281383
EKERSWT	-2.6771275767782208	0	-0.6815788370675744	LY6C1	R1_top_hits	-2.6771275767782208	-0.6815788370675744
EKERYSA	-4.3574936838760046	0	-2.361944944165358	LY6C1	R1_top_hits	-4.3574936838760046	-2.361944944165358
EKFRVDV	3.020318221767422	0	5.015866961478068	LY6C1	R1_top_hits	3.020318221767422	5.015866961478068
EKGHFAY	-2.8796639575635834	0	-0.884115217852937	LY6C1	R1_top_hits	-2.8796639575635834	-0.884115217852937
EKHIYGI	-3.100417793138135	0	-1.1048690534274885	LY6C1	R1_top_hits	-3.100417793138135	-1.1048690534274885
EKHSGSW	-2.889310648952721	0	-0.8937619092420745	LY6C1	R1_top_hits	-2.889310648952721	-0.8937619092420745
EKLFGAA	0.6528010599128701	0	2.6483497996235164	LY6C1	R1_top_hits	0.6528010599128701	2.6483497996235164
EKLYGST	2.6157201065415245	0	4.611268846252171	LY6C1	R1_top_hits	2.6157201065415245	4.611268846252171
EKPFFSA	2.5093393568326077	0	4.5048880965432545	LY6C1	R1_top_hits	2.5093393568326077	4.5048880965432545
EKQYFSA	2.888802754048434	0	4.88435149375908	LY6C1	R1_top_hits	2.888802754048434	4.88435149375908
EKSGYSS	0.6297467665733606	0	2.625295506284007	LY6C1	R1_top_hits	0.6297467665733606	2.625295506284007
EKSWSAA	2.332145515732961	0	4.327694255443607	LY6C1	R1_top_hits	2.332145515732961	4.327694255443607
EKTHFSA	2.9126427380991196	0	4.9081914778097655	LY6C1	R1_top_hits	2.9126427380991196	4.9081914778097655
EKTPGRW	2.9970124241451286	0	4.992561163855775	LY6C1	R1_top_hits	2.9970124241451286	4.992561163855775
EKVGFSS	2.0261805650110043	0	4.021729304721651	LY6C1	R1_top_hits	2.0261805650110043	4.021729304721651
EKVGHMW	-2.4362897961246968	0	-0.44074105641405037	LY6C1	R1_top_hits	-2.4362897961246968	-0.44074105641405037
EKVGHSW	-3.588265549666926	0	-1.5927168099562796	LY6C1	R1_top_hits	-3.588265549666926	-1.5927168099562796
EKVGRAQ	0.5678961157734556	0	2.563444855484102	LY6C1	R1_top_hits	0.5678961157734556	2.563444855484102
EKVGYGY	-1.2926476842295465	0	0.7029010554810999	LY6C1	R1_top_hits	-1.2926476842295465	0.7029010554810999
EKVNWSS	2.988817726564612	0	4.984366466275258	LY6C1	R1_top_hits	2.988817726564612	4.984366466275258
EKVNWSV	1.8213684165442818	0	3.8169171562549282	LY6C1	R1_top_hits	1.8213684165442818	3.8169171562549282
EKVRVFN	-2.7479602866470225	0	-0.7524115469363761	LY6C1	R1_top_hits	-2.7479602866470225	-0.7524115469363761
EKWGGSS	2.963982478450643	0	4.95953121816129	LY6C1	R1_top_hits	2.963982478450643	4.95953121816129
EKWGMAA	0.6158951944669171	0	2.6114439341775633	LY6C1	R1_top_hits	0.6158951944669171	2.6114439341775633
EKWGQSQ	2.9445728707615895	0	4.940121610472236	LY6C1	R1_top_hits	2.9445728707615895	4.940121610472236
EKWGSSQ	2.9196361469776253	0	4.915184886688271	LY6C1	R1_top_hits	2.9196361469776253	4.915184886688271
EKWGSST	1.684921953557263	0	3.6804706932679094	LY6C1	R1_top_hits	1.684921953557263	3.6804706932679094
EKWNLSS	1.7396803936488614	0	3.735229133359508	LY6C1	R1_top_hits	1.7396803936488614	3.735229133359508
EKWSGSS	2.4678410544299294	0	4.463389794140576	LY6C1	R1_top_hits	2.4678410544299294	4.463389794140576
EKYGGST	1.7344616869623704	0	3.730010426673017	LY6C1	R1_top_hits	1.7344616869623704	3.730010426673017
EKYNHAQ	1.583103251436921	0	3.5786519911475674	LY6C1	R1_top_hits	1.583103251436921	3.5786519911475674
EKYQGST	2.2783477889694748	0	4.273896528680121	LY6C1	R1_top_hits	2.2783477889694748	4.273896528680121
EKYTDYR	1.7928921931256574	0	3.788440932836304	LY6C1	R1_top_hits	1.7928921931256574	3.788440932836304
ELGSGFR	-5.34490611566374	0	-3.3493573759530935	LY6C1	R1_top_hits	-5.34490611566374	-3.3493573759530935
ELHRLPL	-3.673293085844856	0	-1.6777443461342094	LY6C1	R1_top_hits	-3.673293085844856	-1.6777443461342094
ELKRSMG	-2.831660768143343	0	-0.8361120284326966	LY6C1	R1_top_hits	-2.831660768143343	-0.8361120284326966
ELNSSRW	2.363338324226767	0	4.358887063937413	LY6C1	R1_top_hits	2.363338324226767	4.358887063937413
ELPTARY	-0.9714493147332891	0	1.0240994249773574	LY6C1	R1_top_hits	-0.9714493147332891	1.0240994249773574
ELYRGAA	-1.2530920147224653	0	0.742456724988181	LY6C1	R1_top_hits	-1.2530920147224653	0.742456724988181
ELYRGSM	-0.24514658676039125	0	1.7504021529502551	LY6C1	R1_top_hits	-0.24514658676039125	1.7504021529502551
EMFRGST	2.9157301069176187	0	4.9112788466282655	LY6C1	R1_top_hits	2.9157301069176187	4.9112788466282655
EMGSSRW	3.0404885166267954	0	5.036037256337442	LY6C1	R1_top_hits	3.0404885166267954	5.036037256337442
EMHRGSA	-2.8103479225404344	0	-0.814799182829788	LY6C1	R1_top_hits	-2.8103479225404344	-0.814799182829788
EMHRYSA	2.607374175042593	0	4.60292291475324	LY6C1	R1_top_hits	2.607374175042593	4.60292291475324
EMIRGAA	-4.041740838124371	0	-2.0461920984137243	LY6C1	R1_top_hits	-4.041740838124371	-2.0461920984137243
EMKFGAA	1.0103673027983868	0	3.005916042509033	LY6C1	R1_top_hits	1.0103673027983868	3.005916042509033
EMPAARY	-1.780364067550453	0	0.21518467216019332	LY6C1	R1_top_hits	-1.780364067550453	0.21518467216019332
EMPFGSA	-2.0501718362214185	0	-0.05462309651077213	LY6C1	R1_top_hits	-2.0501718362214185	-0.05462309651077213
EMPGFSA	-1.036215646836137	0	0.9593330928745094	LY6C1	R1_top_hits	-1.036215646836137	0.9593330928745094
EMRFGAA	2.894020106048986	0	4.889568845759632	LY6C1	R1_top_hits	2.894020106048986	4.889568845759632
EMRPGAW	1.5425630408640068	0	3.538111780574653	LY6C1	R1_top_hits	1.5425630408640068	3.538111780574653
EMRYGST	2.959037592401269	0	4.954586332111916	LY6C1	R1_top_hits	2.959037592401269	4.954586332111916
EMTHGSA	1.0320747443838054	0	3.027623484094452	LY6C1	R1_top_hits	1.0320747443838054	3.027623484094452
EMYRGSS	3.0247891080626013	0	5.020337847773248	LY6C1	R1_top_hits	3.0247891080626013	5.020337847773248
EMYRGST	2.9675845722131493	0	4.963133311923796	LY6C1	R1_top_hits	2.9675845722131493	4.963133311923796
ENDRRLW	-0.7922307591360032	0	1.2033179805746432	LY6C1	R1_top_hits	-0.7922307591360032	1.2033179805746432
ENFRGST	2.386610580806793	0	4.38215932051744	LY6C1	R1_top_hits	2.386610580806793	4.38215932051744
ENGSSRW	2.5625497602746874	0	4.558098499985334	LY6C1	R1_top_hits	2.5625497602746874	4.558098499985334
ENKGWSS	2.999444447808725	0	4.994993187519372	LY6C1	R1_top_hits	2.999444447808725	4.994993187519372
ENNHARY	-0.12164004161182565	0	1.8739086980988207	LY6C1	R1_top_hits	-0.12164004161182565	1.8739086980988207
ENNIARW	1.3132107148534717	0	3.308759454564118	LY6C1	R1_top_hits	1.3132107148534717	3.308759454564118
ENNSGRW	2.975663273682689	0	4.971212013393336	LY6C1	R1_top_hits	2.975663273682689	4.971212013393336
ENPSLRY	2.0397885047971784	0	4.035337244507825	LY6C1	R1_top_hits	2.0397885047971784	4.035337244507825
ENRGFST	-2.0350423751666447	0	-0.039493635455998266	LY6C1	R1_top_hits	-2.0350423751666447	-0.039493635455998266
ENRGYST	2.2602213470165253	0	4.255770086727171	LY6C1	R1_top_hits	2.2602213470165253	4.255770086727171
ENRTWSV	2.64596247274681	0	4.6415112124574565	LY6C1	R1_top_hits	2.64596247274681	4.6415112124574565
ENRYGSA	-0.209723674843142	0	1.7858250648675045	LY6C1	R1_top_hits	-0.209723674843142	1.7858250648675045
EPAWSSS	2.479155492902163	0	4.47470423261281	LY6C1	R1_top_hits	2.479155492902163	4.47470423261281
EPDKVRW	2.0829793187681425	0	4.078528058478788	LY6C1	R1_top_hits	2.0829793187681425	4.078528058478788
EPGSGRW	3.094613933403725	0	5.090162673114371	LY6C1	R1_top_hits	3.094613933403725	5.090162673114371
EPGSNRW	2.6739412358096954	0	4.669489975520342	LY6C1	R1_top_hits	2.6739412358096954	4.669489975520342
EPHQARW	3.024623027197819	0	5.020171766908465	LY6C1	R1_top_hits	3.024623027197819	5.020171766908465
EPHSHKW	-0.8062164665708738	0	1.1893322731397726	LY6C1	R1_top_hits	-0.8062164665708738	1.1893322731397726
EPIILKP	0.6198665079914583	0	2.6154152477021047	LY6C1	R1_top_hits	0.6198665079914583	2.6154152477021047
EPIRLKL	-1.0485586579719528	0	0.9469900817386936	LY6C1	R1_top_hits	-1.0485586579719528	0.9469900817386936
EPNSTRW	-1.4274093667997203	0	0.5681393729109261	LY6C1	R1_top_hits	-1.4274093667997203	0.5681393729109261
EPNWSSA	-2.3820827933726245	0	-0.3865340536619781	LY6C1	R1_top_hits	-2.3820827933726245	-0.3865340536619781
EPPGWSH	-2.2633970624877886	0	-0.2678483227771422	LY6C1	R1_top_hits	-2.2633970624877886	-0.2678483227771422
EPRWQSS	2.4240230285815842	0	4.419571768292231	LY6C1	R1_top_hits	2.4240230285815842	4.419571768292231
EPRWSGA	-1.845657622362059	0	0.1498911173485873	LY6C1	R1_top_hits	-1.845657622362059	0.1498911173485873
EPSGGRW	0.6617105733843444	0	2.6572593130949906	LY6C1	R1_top_hits	0.6617105733843444	2.6572593130949906
EPTGVRW	2.332453604704625	0	4.328002344415271	LY6C1	R1_top_hits	2.332453604704625	4.328002344415271
EPVGGRW	-1.2845920470642511	0	0.7109566926463953	LY6C1	R1_top_hits	-1.2845920470642511	0.7109566926463953
EPVSSRW	1.910249097848282	0	3.9057978375589286	LY6C1	R1_top_hits	1.910249097848282	3.9057978375589286
EPYRVGV	-4.2058011464371905	0	-2.210252406726544	LY6C1	R1_top_hits	-4.2058011464371905	-2.210252406726544
EPYRVSV	-3.62613031453483	0	-1.6305815748241836	LY6C1	R1_top_hits	-3.62613031453483	-1.6305815748241836
EQFRGSS	2.803360020392081	0	4.798908760102727	LY6C1	R1_top_hits	2.803360020392081	4.798908760102727
EQFRGST	2.8539796799931807	0	4.849528419703827	LY6C1	R1_top_hits	2.8539796799931807	4.849528419703827
EQKWASS	2.168767700171389	0	4.164316439882036	LY6C1	R1_top_hits	2.168767700171389	4.164316439882036
EQNSGKW	-1.0056583023593837	0	0.9898904373512627	LY6C1	R1_top_hits	-1.0056583023593837	0.9898904373512627
EQRGWSA	2.920696010484474	0	4.916244750195121	LY6C1	R1_top_hits	2.920696010484474	4.916244750195121
EQRYGAS	-3.066582148652661	0	-1.0710334089420148	LY6C1	R1_top_hits	-3.066582148652661	-1.0710334089420148
EQTHFSA	-2.415521119194386	0	-0.41997237948373956	LY6C1	R1_top_hits	-2.415521119194386	-0.41997237948373956
EQVFGSA	-0.5599781434394919	0	1.4355705962711545	LY6C1	R1_top_hits	-0.5599781434394919	1.4355705962711545
EQWGRAS	-1.995107221660335	0	0.0004415180503114513	LY6C1	R1_top_hits	-1.995107221660335	0.0004415180503114513
EQYKGST	-1.6543754800802895	0	0.34117325963035694	LY6C1	R1_top_hits	-1.6543754800802895	0.34117325963035694
EQYRGST	3.094766824927322	0	5.090315564637969	LY6C1	R1_top_hits	3.094766824927322	5.090315564637969
ERAGFSA	1.0219354297877945	0	3.0174841694984407	LY6C1	R1_top_hits	1.0219354297877945	3.0174841694984407
ERAGRSQ	-1.9629976459461402	0	0.032551093764506156	LY6C1	R1_top_hits	-1.9629976459461402	0.032551093764506156
ERAGWAS	2.9481911546803716	0	4.943739894391018	LY6C1	R1_top_hits	2.9481911546803716	4.943739894391018
ERAGWSA	3.096931051927233	0	5.09247979163788	LY6C1	R1_top_hits	3.096931051927233	5.09247979163788
ERAGYAS	-2.265661360849103	0	-0.2701126211384568	LY6C1	R1_top_hits	-2.265661360849103	-0.2701126211384568
ERAGYSA	2.3960142965429534	0	4.3915630362536	LY6C1	R1_top_hits	2.3960142965429534	4.3915630362536
ERAGYSS	2.98199625907598	0	4.977544998786627	LY6C1	R1_top_hits	2.98199625907598	4.977544998786627
ERAHFSA	2.8818481376722493	0	4.877396877382896	LY6C1	R1_top_hits	2.8818481376722493	4.877396877382896
ERAHGSS	2.936836016657434	0	4.93238475636808	LY6C1	R1_top_hits	2.936836016657434	4.93238475636808
ERAHYAS	2.2601391604421686	0	4.2556879001528145	LY6C1	R1_top_hits	2.2601391604421686	4.2556879001528145
ERALGSA	0.4770009906665002	0	2.4725497303771466	LY6C1	R1_top_hits	0.4770009906665002	2.4725497303771466
ERALGSS	1.0877309299357094	0	3.083279669646356	LY6C1	R1_top_hits	1.0877309299357094	3.083279669646356
ERANFSA	2.92445915208561	0	4.920007891796256	LY6C1	R1_top_hits	2.92445915208561	4.920007891796256
ERAYDRA	2.3832028486638874	0	4.378751588374534	LY6C1	R1_top_hits	2.3832028486638874	4.378751588374534
ERDGARW	2.443142472707666	0	4.438691212418313	LY6C1	R1_top_hits	2.443142472707666	4.438691212418313
ERDRYSS	-3.2700378145859483	0	-1.274489074875302	LY6C1	R1_top_hits	-3.2700378145859483	-1.274489074875302
ERDSGRW	2.899666351830139	0	4.895215091540786	LY6C1	R1_top_hits	2.899666351830139	4.895215091540786
ERDVARW	1.5023610522554498	0	3.497909791966096	LY6C1	R1_top_hits	1.5023610522554498	3.497909791966096
ERERYSS	0.8738004357802889	0	2.8693491754909353	LY6C1	R1_top_hits	0.8738004357802889	2.8693491754909353
ERFHGAA	2.9120055787849157	0	4.907554318495562	LY6C1	R1_top_hits	2.9120055787849157	4.907554318495562
ERFHVAG	1.432467192272446	0	3.4280159319830923	LY6C1	R1_top_hits	1.432467192272446	3.4280159319830923
ERFKLDV	1.2132793693037727	0	3.2088281090144193	LY6C1	R1_top_hits	1.2132793693037727	3.2088281090144193
ERFMGHA	-3.561868150850172	0	-1.5663194111395256	LY6C1	R1_top_hits	-3.561868150850172	-1.5663194111395256
ERFNLSS	2.7125470639053257	0	4.708095803615972	LY6C1	R1_top_hits	2.7125470639053257	4.708095803615972
ERFQGSS	2.9930198288833854	0	4.988568568594031	LY6C1	R1_top_hits	2.9930198288833854	4.988568568594031
ERFRLGD	2.3790393504813863	0	4.374588090192033	LY6C1	R1_top_hits	2.3790393504813863	4.374588090192033
ERGGWSA	0.9837382059001021	0	2.9792869456107485	LY6C1	R1_top_hits	0.9837382059001021	2.9792869456107485
ERGGYSS	0.6841436836062857	0	2.679692423316932	LY6C1	R1_top_hits	0.6841436836062857	2.679692423316932
ERGQAHW	-2.8457232309233502	0	-0.8501744912127038	LY6C1	R1_top_hits	-2.8457232309233502	-0.8501744912127038
ERGSGSW	-0.8125974647302329	0	1.1829512749804136	LY6C1	R1_top_hits	-0.8125974647302329	1.1829512749804136
ERGSMFS	-4.768326679823148	0	-2.7727779401125017	LY6C1	R1_top_hits	-4.768326679823148	-2.7727779401125017
ERGYGYS	-0.7074806392765359	0	1.2880681004341104	LY6C1	R1_top_hits	-0.7074806392765359	1.2880681004341104
ERHAYSS	2.9444082127630513	0	4.939956952473698	LY6C1	R1_top_hits	2.9444082127630513	4.939956952473698
ERHHGSS	2.995349341611975	0	4.990898081322621	LY6C1	R1_top_hits	2.995349341611975	4.990898081322621
ERHNGSM	2.7439894161800726	0	4.739538155890719	LY6C1	R1_top_hits	2.7439894161800726	4.739538155890719
ERHNYAA	1.084148851518497	0	3.0796975912291433	LY6C1	R1_top_hits	1.084148851518497	3.0796975912291433
ERHRLDI	-2.3579353509514425	0	-0.3623866112407961	LY6C1	R1_top_hits	-2.3579353509514425	-0.3623866112407961
ERHSGAW	2.2174947019263618	0	4.213043441637009	LY6C1	R1_top_hits	2.2174947019263618	4.213043441637009
ERIGMSS	1.3598413925288817	0	3.355390132239528	LY6C1	R1_top_hits	1.3598413925288817	3.355390132239528
ERILGAA	0.14170316650785492	0	2.137251906218501	LY6C1	R1_top_hits	0.14170316650785492	2.137251906218501
ERILGAS	-3.0423663724911973	0	-1.046817632780551	LY6C1	R1_top_hits	-3.0423663724911973	-1.046817632780551
ERKYEAS	0.793663131324327	0	2.7892118710349734	LY6C1	R1_top_hits	0.793663131324327	2.7892118710349734
ERLGYSS	3.0489108565807026	0	5.0444595962913485	LY6C1	R1_top_hits	3.0489108565807026	5.0444595962913485
ERLHGAS	1.15729101731133	0	3.1528397570219764	LY6C1	R1_top_hits	1.15729101731133	3.1528397570219764
ERLMGAA	1.9218510320866704	0	3.917399771797317	LY6C1	R1_top_hits	1.9218510320866704	3.917399771797317
ERLMGAS	-2.2295118474621947	0	-0.23396310775154827	LY6C1	R1_top_hits	-2.2295118474621947	-0.23396310775154827
ERLMGSS	2.5330104331665035	0	4.52855917287715	LY6C1	R1_top_hits	2.5330104331665035	4.52855917287715
ERLNFSS	2.3151928699363102	0	4.310741609646957	LY6C1	R1_top_hits	2.3151928699363102	4.310741609646957
ERMGPNW	-2.1445078166389706	0	-0.14895907692832422	LY6C1	R1_top_hits	-2.1445078166389706	-0.14895907692832422
ERMGVGW	-1.8950970710158677	0	0.10045166869477873	LY6C1	R1_top_hits	-1.8950970710158677	0.10045166869477873
ERMGYSV	0.24030185896399905	0	2.2358505986746455	LY6C1	R1_top_hits	0.24030185896399905	2.2358505986746455
ERMLGAA	0.7300637871147535	0	2.7256125268254	LY6C1	R1_top_hits	0.7300637871147535	2.7256125268254
ERMLGSS	1.8674117738199056	0	3.862960513530552	LY6C1	R1_top_hits	1.8674117738199056	3.862960513530552
ERNGWSS	2.804243911603117	0	4.799792651313764	LY6C1	R1_top_hits	2.804243911603117	4.799792651313764
ERNNWAS	1.7311804975432799	0	3.7267292372539265	LY6C1	R1_top_hits	1.7311804975432799	3.7267292372539265
ERNPGAW	2.2042298971979806	0	4.199778636908627	LY6C1	R1_top_hits	2.2042298971979806	4.199778636908627
ERNYGSA	2.806867945675207	0	4.802416685385854	LY6C1	R1_top_hits	2.806867945675207	4.802416685385854
ERPEWSA	-4.761665956843615	0	-2.7661172171329684	LY6C1	R1_top_hits	-4.761665956843615	-2.7661172171329684
ERPFGSS	2.9578040187822507	0	4.953352758492898	LY6C1	R1_top_hits	2.9578040187822507	4.953352758492898
ERPFQAS	2.2496101783436595	0	4.245158918054306	LY6C1	R1_top_hits	2.2496101783436595	4.245158918054306
ERPGESQ	-1.4288446409588644	0	0.566704098751782	LY6C1	R1_top_hits	-1.4288446409588644	0.566704098751782
ERPGGSQ	-1.4323078066429837	0	0.5632409330676627	LY6C1	R1_top_hits	-1.4323078066429837	0.5632409330676627
ERPGMSS	0.40228539475256064	0	2.3978341344632073	LY6C1	R1_top_hits	0.40228539475256064	2.3978341344632073
ERPGMYS	-4.292521154658359	0	-2.2969724149477124	LY6C1	R1_top_hits	-4.292521154658359	-2.2969724149477124
ERPGWAS	3.057611993614659	0	5.0531607333253055	LY6C1	R1_top_hits	3.057611993614659	5.0531607333253055
ERPGWAT	2.8468410258786	0	4.842389765589246	LY6C1	R1_top_hits	2.8468410258786	4.842389765589246
ERPGYSQ	2.959509336494336	0	4.955058076204983	LY6C1	R1_top_hits	2.959509336494336	4.955058076204983
ERPLFSA	-0.3687160013759293	0	1.6268327383347172	LY6C1	R1_top_hits	-0.3687160013759293	1.6268327383347172
ERPYAVS	0.009102641244742596	0	2.004651380955389	LY6C1	R1_top_hits	0.009102641244742596	2.004651380955389
ERPYMSA	-2.761762028764645	0	-0.7662132890539985	LY6C1	R1_top_hits	-2.761762028764645	-0.7662132890539985
ERQFGAA	2.9648246312942033	0	4.96037337100485	LY6C1	R1_top_hits	2.9648246312942033	4.96037337100485
ERQMGSA	2.132284055672114	0	4.12783279538276	LY6C1	R1_top_hits	2.132284055672114	4.12783279538276
ERRGWSE	-1.1659517524657432	0	0.8295969872449032	LY6C1	R1_top_hits	-1.1659517524657432	0.8295969872449032
ERSGFSS	2.147690753476329	0	4.143239493186975	LY6C1	R1_top_hits	2.147690753476329	4.143239493186975
ERSGMSQ	0.8898998848382729	0	2.8854486245489195	LY6C1	R1_top_hits	0.8898998848382729	2.8854486245489195
ERSHFSS	3.104914300600266	0	5.100463040310912	LY6C1	R1_top_hits	3.104914300600266	5.100463040310912
ERSHGSS	3.00286682591807	0	4.998415565628717	LY6C1	R1_top_hits	3.00286682591807	4.998415565628717
ERSNWAQ	-1.48042957507274	0	0.5151191646379063	LY6C1	R1_top_hits	-1.48042957507274	0.5151191646379063
ERSYGSA	3.1471421512197537	0	5.1426908909304	LY6C1	R1_top_hits	3.1471421512197537	5.1426908909304
ERSYGST	2.990430599135074	0	4.98597933884572	LY6C1	R1_top_hits	2.990430599135074	4.98597933884572
ERTGFSA	0.10139063253541755	0	2.096939372246064	LY6C1	R1_top_hits	0.10139063253541755	2.096939372246064
ERTGWAA	3.095125684775355	0	5.090674424486002	LY6C1	R1_top_hits	3.095125684775355	5.090674424486002
ERTGWSA	2.975913973005667	0	4.971462712716313	LY6C1	R1_top_hits	2.975913973005667	4.971462712716313
ERTGWSS	3.0230958642340124	0	5.018644603944659	LY6C1	R1_top_hits	3.0230958642340124	5.018644603944659
ERTGYSM	2.640731229903234	0	4.636279969613881	LY6C1	R1_top_hits	2.640731229903234	4.636279969613881
ERTHGAA	2.8263472734715682	0	4.821896013182215	LY6C1	R1_top_hits	2.8263472734715682	4.821896013182215
ERTHGSS	2.820975010037695	0	4.816523749748342	LY6C1	R1_top_hits	2.820975010037695	4.816523749748342
ERTHGST	2.3155744770123574	0	4.311123216723004	LY6C1	R1_top_hits	2.3155744770123574	4.311123216723004
ERTLGSA	0.709026371987141	0	2.704575111697787	LY6C1	R1_top_hits	0.709026371987141	2.704575111697787
ERTNWAA	2.4745860905607873	0	4.470134830271434	LY6C1	R1_top_hits	2.4745860905607873	4.470134830271434
ERTYGSQ	2.681274534941318	0	4.676823274651964	LY6C1	R1_top_hits	2.681274534941318	4.676823274651964
ERTYGSS	3.107525049678161	0	5.103073789388807	LY6C1	R1_top_hits	3.107525049678161	5.103073789388807
ERVFQSS	1.6916089910066217	0	3.687157730717268	LY6C1	R1_top_hits	1.6916089910066217	3.687157730717268
ERVGSVY	2.2437534080898294	0	4.239302147800476	LY6C1	R1_top_hits	2.2437534080898294	4.239302147800476
ERVGYSV	-1.8666328493709328	0	0.12891589033971362	LY6C1	R1_top_hits	-1.8666328493709328	0.12891589033971362
ERVHGSS	2.4896072476068913	0	4.485155987317538	LY6C1	R1_top_hits	2.4896072476068913	4.485155987317538
ERVHYSA	3.071446635827706	0	5.066995375538353	LY6C1	R1_top_hits	3.071446635827706	5.066995375538353
ERVIMKP	1.926940174925029	0	3.922488914635675	LY6C1	R1_top_hits	1.926940174925029	3.922488914635675
ERVNWAA	3.0275061886892303	0	5.023054928399876	LY6C1	R1_top_hits	3.0275061886892303	5.023054928399876
ERVNYSS	2.417406034338609	0	4.412954774049256	LY6C1	R1_top_hits	2.417406034338609	4.412954774049256
ERVQMVR	-1.100166071524789	0	0.8953826681858574	LY6C1	R1_top_hits	-1.100166071524789	0.8953826681858574
ERVYGSH	1.7922847560814392	0	3.7878334957920856	LY6C1	R1_top_hits	1.7922847560814392	3.7878334957920856
ERWAGAA	2.808790398857047	0	4.804339138567693	LY6C1	R1_top_hits	2.808790398857047	4.804339138567693
ERYAGSS	2.948567217949752	0	4.944115957660399	LY6C1	R1_top_hits	2.948567217949752	4.944115957660399
ERYGSST	-0.18229555767749472	0	1.8132531820331517	LY6C1	R1_top_hits	-0.18229555767749472	1.8132531820331517
ERYGTAQ	3.0732269485697	0	5.068775688280347	LY6C1	R1_top_hits	3.0732269485697	5.068775688280347
ERYHGSQ	2.7906227596853403	0	4.786171499395987	LY6C1	R1_top_hits	2.7906227596853403	4.786171499395987
ERYMGAA	3.011825557979683	0	5.00737429769033	LY6C1	R1_top_hits	3.011825557979683	5.00737429769033
ERYNGAA	2.7634024221620006	0	4.7589511618726466	LY6C1	R1_top_hits	2.7634024221620006	4.7589511618726466
ERYNGSM	2.9659282808453433	0	4.961477020555989	LY6C1	R1_top_hits	2.9659282808453433	4.961477020555989
ERYNQSM	2.2597997211024374	0	4.255348460813083	LY6C1	R1_top_hits	2.2597997211024374	4.255348460813083
ERYNSSM	2.187105768003587	0	4.182654507714233	LY6C1	R1_top_hits	2.187105768003587	4.182654507714233
ERYNTAM	-3.8478606184682373	0	-1.852311878757591	LY6C1	R1_top_hits	-3.8478606184682373	-1.852311878757591
ERYQGSH	3.0989397415826243	0	5.09448848129327	LY6C1	R1_top_hits	3.0989397415826243	5.09448848129327
ERYSGSQ	2.4715354247845385	0	4.467084164495185	LY6C1	R1_top_hits	2.4715354247845385	4.467084164495185
ERYSGSS	1.5954201960786905	0	3.590968935789337	LY6C1	R1_top_hits	1.5954201960786905	3.590968935789337
ESFRLNI	2.9724000256078105	0	4.967948765318457	LY6C1	R1_top_hits	2.9724000256078105	4.967948765318457
ESGGARW	2.3695603548194657	0	4.365109094530112	LY6C1	R1_top_hits	2.3695603548194657	4.365109094530112
ESGSARW	2.92026709219198	0	4.915815831902627	LY6C1	R1_top_hits	2.92026709219198	4.915815831902627
ESGSVRW	1.8490471321739015	0	3.8445958718845477	LY6C1	R1_top_hits	1.8490471321739015	3.8445958718845477
ESGTARW	0.7920936775253828	0	2.7876424172360292	LY6C1	R1_top_hits	0.7920936775253828	2.7876424172360292
ESGVSRW	0.666375481677508	0	2.6619242213881544	LY6C1	R1_top_hits	0.666375481677508	2.6619242213881544
ESHAGRW	2.567198039097255	0	4.5627467788079015	LY6C1	R1_top_hits	2.567198039097255	4.5627467788079015
ESKGYSS	-1.5578624192561314	0	0.43768632045451494	LY6C1	R1_top_hits	-1.5578624192561314	0.43768632045451494
ESKRWDI	2.6783018071315765	0	4.673850546842223	LY6C1	R1_top_hits	2.6783018071315765	4.673850546842223
ESKYGSQ	-6.88822707580756	0	-4.892678336096914	LY6C1	R1_top_hits	-6.88822707580756	-4.892678336096914
ESPAGRW	-1.7890015023482324	0	0.20654723736241398	LY6C1	R1_top_hits	-1.7890015023482324	0.20654723736241398
ESPSARY	1.5475170833820378	0	3.543065823092684	LY6C1	R1_top_hits	1.5475170833820378	3.543065823092684
ESPVTYR	-3.483904947738803	0	-1.4883562080281565	LY6C1	R1_top_hits	-3.483904947738803	-1.4883562080281565
ESRHFSS	-4.868494653638171	0	-2.872945913927525	LY6C1	R1_top_hits	-4.868494653638171	-2.872945913927525
ESRWGSA	1.6196911585206193	0	3.6152398982312657	LY6C1	R1_top_hits	1.6196911585206193	3.6152398982312657
ESRYGSA	2.79402059478198	0	4.789569334492626	LY6C1	R1_top_hits	2.79402059478198	4.789569334492626
ESSPGRW	1.435412271900306	0	3.430961011610952	LY6C1	R1_top_hits	1.435412271900306	3.430961011610952
ESWGGSA	-0.6694208080581104	0	1.326127931652536	LY6C1	R1_top_hits	-0.6694208080581104	1.326127931652536
ESWGGSS	2.633577832665581	0	4.629126572376228	LY6C1	R1_top_hits	2.633577832665581	4.629126572376228
ESYGARF	-0.421351782294295	0	1.5741969574163515	LY6C1	R1_top_hits	-0.421351782294295	1.5741969574163515
ESYKMAF	-1.2762486184487414	0	0.719300121261905	LY6C1	R1_top_hits	-1.2762486184487414	0.719300121261905
ESYRLPS	-2.356561547325348	0	-0.36101280761470145	LY6C1	R1_top_hits	-2.356561547325348	-0.36101280761470145
ETFRIDV	-3.346305664280486	0	-1.3507569245698394	LY6C1	R1_top_hits	-3.346305664280486	-1.3507569245698394
ETNSARW	2.7747625141156043	0	4.77031125382625	LY6C1	R1_top_hits	2.7747625141156043	4.77031125382625
ETNVGRW	1.8337404163380073	0	3.8292891560486537	LY6C1	R1_top_hits	1.8337404163380073	3.8292891560486537
ETPVGRW	1.8112732532391715	0	3.8068219929498177	LY6C1	R1_top_hits	1.8112732532391715	3.8068219929498177
ETRFGSA	2.57842219746977	0	4.573970937180416	LY6C1	R1_top_hits	2.57842219746977	4.573970937180416
ETRGHSW	-2.892851303440491	0	-0.8973025637298444	LY6C1	R1_top_hits	-2.892851303440491	-0.8973025637298444
ETRYGSA	2.291314375737379	0	4.286863115448025	LY6C1	R1_top_hits	2.291314375737379	4.286863115448025
ETRYLAS	-0.3255135456083246	0	1.6700351941023217	LY6C1	R1_top_hits	-0.3255135456083246	1.6700351941023217
ETWGGSS	2.6754719519000694	0	4.671020691610716	LY6C1	R1_top_hits	2.6754719519000694	4.671020691610716
ETWRGSV	2.8114302528504505	0	4.806978992561097	LY6C1	R1_top_hits	2.8114302528504505	4.806978992561097
EVASARY	1.4702746565255596	0	3.465823396236206	LY6C1	R1_top_hits	1.4702746565255596	3.465823396236206
EVFRGAA	3.0144633584698877	0	5.010012098180534	LY6C1	R1_top_hits	3.0144633584698877	5.010012098180534
EVGHGYR	-3.7191791097052116	0	-1.7236303699945652	LY6C1	R1_top_hits	-3.7191791097052116	-1.7236303699945652
EVGRHNW	-0.4038429135053567	0	1.5917058262052897	LY6C1	R1_top_hits	-0.4038429135053567	1.5917058262052897
EVGSSRW	3.023373202261488	0	5.018921941972135	LY6C1	R1_top_hits	3.023373202261488	5.018921941972135
EVGTRWV	-3.490800120816665	0	-1.4952513811060184	LY6C1	R1_top_hits	-3.490800120816665	-1.4952513811060184
EVGYGSA	2.125384774005036	0	4.120933513715682	LY6C1	R1_top_hits	2.125384774005036	4.120933513715682
EVHRMPF	2.8921525363472433	0	4.887701276057889	LY6C1	R1_top_hits	2.8921525363472433	4.887701276057889
EVIRGSA	-3.383912245441543	0	-1.3883635057308967	LY6C1	R1_top_hits	-3.383912245441543	-1.3883635057308967
EVIVRHN	-4.936742683457923	0	-2.9411939437472765	LY6C1	R1_top_hits	-4.936742683457923	-2.9411939437472765
EVKWGSA	3.0226211209792857	0	5.018169860689932	LY6C1	R1_top_hits	3.0226211209792857	5.018169860689932
EVLRVDR	-4.589048167894546	0	-2.5934994281839	LY6C1	R1_top_hits	-4.589048167894546	-2.5934994281839
EVNQSRW	1.3976001431874137	0	3.39314888289806	LY6C1	R1_top_hits	1.3976001431874137	3.39314888289806
EVPHQYH	2.237150138500164	0	4.23269887821081	LY6C1	R1_top_hits	2.237150138500164	4.23269887821081
EVPSRWN	2.8173322911207537	0	4.8128810308314005	LY6C1	R1_top_hits	2.8173322911207537	4.8128810308314005
EVQGGRW	-2.305889719530004	0	-0.3103409798193577	LY6C1	R1_top_hits	-2.305889719530004	-0.3103409798193577
EVRFHSS	-1.7797656972091878	0	0.21578304250145863	LY6C1	R1_top_hits	-1.7797656972091878	0.21578304250145863
EVRLGSA	-1.0954643313097274	0	0.900084408400919	LY6C1	R1_top_hits	-1.0954643313097274	0.900084408400919
EVRTGSW	-3.456373816759737	0	-1.4608250770490905	LY6C1	R1_top_hits	-3.456373816759737	-1.4608250770490905
EVRYGSH	0.43642670214000256	0	2.431975441850649	LY6C1	R1_top_hits	0.43642670214000256	2.431975441850649
EVSFGSA	2.213058425015355	0	4.2086071647260015	LY6C1	R1_top_hits	2.213058425015355	4.2086071647260015
EVSHGSA	0.576932529206948	0	2.5724812689175947	LY6C1	R1_top_hits	0.576932529206948	2.5724812689175947
EVSNNRW	-0.6477644559335398	0	1.3477842837771066	LY6C1	R1_top_hits	-0.6477644559335398	1.3477842837771066
EVVGGRW	-1.4290045278913523	0	0.566544211819294	LY6C1	R1_top_hits	-1.4290045278913523	0.566544211819294
EVVGRGW	-0.44926574334831715	0	1.5462829963623292	LY6C1	R1_top_hits	-0.44926574334831715	1.5462829963623292
EVVRLKN	-1.0330552682470282	0	0.9624934714636182	LY6C1	R1_top_hits	-1.0330552682470282	0.9624934714636182
EWDHGSS	1.076302285682787	0	3.0718510253934337	LY6C1	R1_top_hits	1.076302285682787	3.0718510253934337
EWHGGAS	2.913252055818891	0	4.908800795529537	LY6C1	R1_top_hits	2.913252055818891	4.908800795529537
EWHGGSA	2.7680659794488562	0	4.763614719159502	LY6C1	R1_top_hits	2.7680659794488562	4.763614719159502
EWIGGAA	2.7039091739262693	0	4.699457913636916	LY6C1	R1_top_hits	2.7039091739262693	4.699457913636916
EWKGHSQ	3.151506502700857	0	5.147055242411503	LY6C1	R1_top_hits	3.151506502700857	5.147055242411503
EWKHGAS	2.5138537295781633	0	4.50940246928881	LY6C1	R1_top_hits	2.5138537295781633	4.50940246928881
EWKHGSS	3.00147435402316	0	4.997023093733807	LY6C1	R1_top_hits	3.00147435402316	4.997023093733807
EWNKGFN	-3.6496661186411563	0	-1.65411737893051	LY6C1	R1_top_hits	-3.6496661186411563	-1.65411737893051
EWPADRS	0.20990070656709228	0	2.2054494462777385	LY6C1	R1_top_hits	0.20990070656709228	2.2054494462777385
EWPGDAS	-0.5851337181646935	0	1.410415021545953	LY6C1	R1_top_hits	-0.5851337181646935	1.410415021545953
EWPGGAR	0.19247949159871489	0	2.188028231309361	LY6C1	R1_top_hits	0.19247949159871489	2.188028231309361
EWPGGAS	2.5207182525977876	0	4.516266992308434	LY6C1	R1_top_hits	2.5207182525977876	4.516266992308434
EWPGGSA	2.612500189679991	0	4.6080489293906375	LY6C1	R1_top_hits	2.612500189679991	4.6080489293906375
EWPGSAS	2.3206724590757544	0	4.316221198786401	LY6C1	R1_top_hits	2.3206724590757544	4.316221198786401
EWRAGAA	-1.7079924622008686	0	0.28755627750977775	LY6C1	R1_top_hits	-1.7079924622008686	0.28755627750977775
EWRGLSS	2.232283781024784	0	4.227832520735431	LY6C1	R1_top_hits	2.232283781024784	4.227832520735431
EWRGSAT	-0.36894933715905787	0	1.6265994025515886	LY6C1	R1_top_hits	-0.36894933715905787	1.6265994025515886
EWRSGSA	-2.0680468407466934	0	-0.07249810103604704	LY6C1	R1_top_hits	-2.0680468407466934	-0.07249810103604704
EWSGGSS	-0.22527545203825994	0	1.7702732876723863	LY6C1	R1_top_hits	-0.22527545203825994	1.7702732876723863
EWSRGSS	3.015015409357011	0	5.010564149067657	LY6C1	R1_top_hits	3.015015409357011	5.010564149067657
EWTHGAS	2.5049427036643674	0	4.500491443375013	LY6C1	R1_top_hits	2.5049427036643674	4.500491443375013
EWTRGAS	2.924544036134006	0	4.920092775844653	LY6C1	R1_top_hits	2.924544036134006	4.920092775844653
EWTRGSA	2.9877925443587863	0	4.983341284069432	LY6C1	R1_top_hits	2.9877925443587863	4.983341284069432
EYEGWSS	2.8564008606029248	0	4.851949600313571	LY6C1	R1_top_hits	2.8564008606029248	4.851949600313571
EYFKGAS	0.27507456576668354	0	2.27062330547733	LY6C1	R1_top_hits	0.27507456576668354	2.27062330547733
EYGGGKF	1.8375625662422754	0	3.833111305952922	LY6C1	R1_top_hits	1.8375625662422754	3.833111305952922
EYGRGFS	-2.2186285026517876	0	-0.22307976294114118	LY6C1	R1_top_hits	-2.2186285026517876	-0.22307976294114118
EYHGGAS	1.312054216140615	0	3.3076029558512614	LY6C1	R1_top_hits	1.312054216140615	3.3076029558512614
EYIRGAA	2.024384674268624	0	4.01993341397927	LY6C1	R1_top_hits	2.024384674268624	4.01993341397927
EYIRGSA	2.0996200816609183	0	4.095168821371565	LY6C1	R1_top_hits	2.0996200816609183	4.095168821371565
EYKVSPG	-3.3446637261553773	0	-1.349114986444731	LY6C1	R1_top_hits	-3.3446637261553773	-1.349114986444731
EYLGGSS	0.7437861852496598	0	2.739334924960306	LY6C1	R1_top_hits	0.7437861852496598	2.739334924960306
EYMRGSA	0.0045972270285859	0	2.0001459667392325	LY6C1	R1_top_hits	0.0045972270285859	2.0001459667392325
EYMRGSS	0.8308734299363961	0	2.8264221696470426	LY6C1	R1_top_hits	0.8308734299363961	2.8264221696470426
EYPFSSS	0.3997977432209719	0	2.3953464829316182	LY6C1	R1_top_hits	0.3997977432209719	2.3953464829316182
EYPGGSV	-4.592330864155004	0	-2.5967821244443576	LY6C1	R1_top_hits	-4.592330864155004	-2.5967821244443576
EYRGAAS	1.1195485830295662	0	3.115097322740213	LY6C1	R1_top_hits	1.1195485830295662	3.115097322740213
EYRGGAQ	1.9591136764089179	0	3.9546624161195645	LY6C1	R1_top_hits	1.9591136764089179	3.9546624161195645
EYRGGST	1.5304936015592523	0	3.526042341269899	LY6C1	R1_top_hits	1.5304936015592523	3.526042341269899
EYRGHAS	2.907141848804612	0	4.9026905885152585	LY6C1	R1_top_hits	2.907141848804612	4.9026905885152585
EYRGHST	2.596705298082857	0	4.592254037793504	LY6C1	R1_top_hits	2.596705298082857	4.592254037793504
EYRGQAQ	2.895552114446847	0	4.891100854157493	LY6C1	R1_top_hits	2.895552114446847	4.891100854157493
EYRGSAQ	-2.7460720767546487	0	-0.7505233370440023	LY6C1	R1_top_hits	-2.7460720767546487	-0.7505233370440023
EYRGSST	-3.4620033279073406	0	-1.4664545881966942	LY6C1	R1_top_hits	-3.4620033279073406	-1.4664545881966942
EYSRGSS	-3.202214315766412	0	-1.2066655760557654	LY6C1	R1_top_hits	-3.202214315766412	-1.2066655760557654
EYTHGSS	2.4540369024851536	0	4.4495856421957996	LY6C1	R1_top_hits	2.4540369024851536	4.4495856421957996
EYVRQAS	3.178422667485088	0	5.173971407195735	LY6C1	R1_top_hits	3.178422667485088	5.173971407195735
EYYKGSA	3.0007747890070524	0	4.996323528717699	LY6C1	R1_top_hits	3.0007747890070524	4.996323528717699
EYYNGSA	2.5799331158798484	0	4.575481855590494	LY6C1	R1_top_hits	2.5799331158798484	4.575481855590494
EYYRGSV	2.712316166657802	0	4.707864906368449	LY6C1	R1_top_hits	2.712316166657802	4.707864906368449
FAAYGSA	2.7490354874201106	0	4.744584227130757	LY6C1	R1_top_hits	2.7490354874201106	4.744584227130757
FADSSRW	-1.2607640720255135	0	0.7347846676851328	LY6C1	R1_top_hits	-1.2607640720255135	0.7347846676851328
FAFGGSS	-1.2737369314543174	0	0.721811808256329	LY6C1	R1_top_hits	-1.2737369314543174	0.721811808256329
FAHGYSS	2.7474374186062493	0	4.742986158316896	LY6C1	R1_top_hits	2.7474374186062493	4.742986158316896
FAIHGSA	-0.47407161135912446	0	1.5214771283515218	LY6C1	R1_top_hits	-0.47407161135912446	1.5214771283515218
FALHGSS	-0.7192088840610309	0	1.2763398556496155	LY6C1	R1_top_hits	-0.7192088840610309	1.2763398556496155
FAQGFSS	1.7226871515432602	0	3.7182358912539066	LY6C1	R1_top_hits	1.7226871515432602	3.7182358912539066
FAQNLRP	-2.358146633196667	0	-0.3625978934860208	LY6C1	R1_top_hits	-2.358146633196667	-0.3625978934860208
FARLGAA	-0.7317440520301536	0	1.263804687680493	LY6C1	R1_top_hits	-0.7317440520301536	1.263804687680493
FASRGSS	-1.9178790013538745	0	0.07766973835677193	LY6C1	R1_top_hits	-1.9178790013538745	0.07766973835677193
FASRGST	-3.976588167878295	0	-1.9810394281676484	LY6C1	R1_top_hits	-3.976588167878295	-1.9810394281676484
FASYGSQ	2.79712689527676	0	4.792675634987406	LY6C1	R1_top_hits	2.79712689527676	4.792675634987406
FATGFSS	-1.6361346731227564	0	0.35941406658789	LY6C1	R1_top_hits	-1.6361346731227564	0.35941406658789
FAVEGSR	2.2993051818952095	0	4.294853921605856	LY6C1	R1_top_hits	2.2993051818952095	4.294853921605856
FAYGSAQ	2.0150425425326772	0	4.010591282243324	LY6C1	R1_top_hits	2.0150425425326772	4.010591282243324
FAYRLSE	-2.88365675669029	0	-0.8881080169796438	LY6C1	R1_top_hits	-2.88365675669029	-0.8881080169796438
FDIGPNA	-3.0569957647046104	0	-1.061447024993964	LY6C1	R1_top_hits	-3.0569957647046104	-1.061447024993964
FDIGPRP	1.550946488744541	0	3.5464952284551874	LY6C1	R1_top_hits	1.550946488744541	3.5464952284551874
FDSRFSS	2.9651834398513754	0	4.960732179562022	LY6C1	R1_top_hits	2.9651834398513754	4.960732179562022
FDVAPRG	-2.997396756417319	0	-1.0018480167066728	LY6C1	R1_top_hits	-2.997396756417319	-1.0018480167066728
FDVGHRY	-1.4074468378331768	0	0.5881019018774696	LY6C1	R1_top_hits	-1.4074468378331768	0.5881019018774696
FEDRARY	-0.0727997449280115	0	1.9227489947826348	LY6C1	R1_top_hits	-0.0727997449280115	1.9227489947826348
FEFRGSS	2.6367583659681317	0	4.632307105678779	LY6C1	R1_top_hits	2.6367583659681317	4.632307105678779
FEFRGST	3.070225659688872	0	5.065774399399519	LY6C1	R1_top_hits	3.070225659688872	5.065774399399519
FENAGRW	2.623955995025806	0	4.619504734736452	LY6C1	R1_top_hits	2.623955995025806	4.619504734736452
FERSKWD	1.8652438584208584	0	3.8607925981315048	LY6C1	R1_top_hits	1.8652438584208584	3.8607925981315048
FESTNRW	-2.0057233135737373	0	-0.010174573863090952	LY6C1	R1_top_hits	-2.0057233135737373	-0.010174573863090952
FEYGGSQ	-2.11949774006895	0	-0.1239490003583037	LY6C1	R1_top_hits	-2.11949774006895	-0.1239490003583037
FFDTTRP	-1.7353380122031086	0	0.2602107275075378	LY6C1	R1_top_hits	-1.7353380122031086	0.2602107275075378
FFHAGSS	0.2196897115846127	0	2.215238451295259	LY6C1	R1_top_hits	0.2196897115846127	2.215238451295259
FFKLGSA	2.8584966358638866	0	4.8540453755745325	LY6C1	R1_top_hits	2.8584966358638866	4.8540453755745325
FFTDARP	1.1722898972719755	0	3.167838636982622	LY6C1	R1_top_hits	1.1722898972719755	3.167838636982622
FGFRPLE	-5.781708811070361	0	-3.7861600713597148	LY6C1	R1_top_hits	-5.781708811070361	-3.7861600713597148
FGPVRYS	1.6762822605663692	0	3.671831000277016	LY6C1	R1_top_hits	1.6762822605663692	3.671831000277016
FGRAITD	-3.682958511717652	0	-1.6874097720070056	LY6C1	R1_top_hits	-3.682958511717652	-1.6874097720070056
FGRSIVD	-4.182711247940662	0	-2.1871625082300157	LY6C1	R1_top_hits	-4.182711247940662	-2.1871625082300157
FGSDGRW	1.3704843441807153	0	3.3660330838913617	LY6C1	R1_top_hits	1.3704843441807153	3.3660330838913617
FGSLALI	2.4805492342476008	0	4.476097973958247	LY6C1	R1_top_hits	2.4805492342476008	4.476097973958247
FGSLAPH	-0.44835990161371164	0	1.5471888380969347	LY6C1	R1_top_hits	-0.44835990161371164	1.5471888380969347
FGSLHAQ	-4.287694158742498	0	-2.292145419031852	LY6C1	R1_top_hits	-4.287694158742498	-2.292145419031852
FGSLHEH	-2.829924946821398	0	-0.8343762071107514	LY6C1	R1_top_hits	-2.829924946821398	-0.8343762071107514
FGSLHTM	-1.6999055983275606	0	0.2956431413830858	LY6C1	R1_top_hits	-1.6999055983275606	0.2956431413830858
FGSLNAI	3.1148884104441867	0	5.110437150154834	LY6C1	R1_top_hits	3.1148884104441867	5.110437150154834
FGSLNKL	2.708223165231974	0	4.70377190494262	LY6C1	R1_top_hits	2.708223165231974	4.70377190494262
FGSLNQL	2.1918460922342824	0	4.187394831944928	LY6C1	R1_top_hits	2.1918460922342824	4.187394831944928
FGSLNVH	0.6004190605040198	0	2.595967800214666	LY6C1	R1_top_hits	0.6004190605040198	2.595967800214666
FGSLSAV	1.6863097744034046	0	3.681858514114051	LY6C1	R1_top_hits	1.6863097744034046	3.681858514114051
FGSLSMH	0.352426271003606	0	2.3479750107142525	LY6C1	R1_top_hits	0.352426271003606	2.3479750107142525
FGSLSRV	2.9634752413133114	0	4.959023981023957	LY6C1	R1_top_hits	2.9634752413133114	4.959023981023957
FGSYDRI	-3.88098319901484	0	-1.8854344593041934	LY6C1	R1_top_hits	-3.88098319901484	-1.8854344593041934
FGTWSSS	0.6534930173456415	0	2.649041757056288	LY6C1	R1_top_hits	0.6534930173456415	2.649041757056288
FGVGFSS	1.0948190647851386	0	3.090367804495785	LY6C1	R1_top_hits	1.0948190647851386	3.090367804495785
FGVLHAH	2.4984124574776203	0	4.493961197188266	LY6C1	R1_top_hits	2.4984124574776203	4.493961197188266
FGVLREV	-5.727579153193915	0	-3.7320304134832685	LY6C1	R1_top_hits	-5.727579153193915	-3.7320304134832685
FGVLSSV	-0.772545207369444	0	1.2230035323412025	LY6C1	R1_top_hits	-0.772545207369444	1.2230035323412025
FHFEGSS	-0.4671916737798813	0	1.528357065930765	LY6C1	R1_top_hits	-0.4671916737798813	1.528357065930765
FHGSVSL	-1.0915536345791366	0	0.9039951051315098	LY6C1	R1_top_hits	-1.0915536345791366	0.9039951051315098
FHHDKPK	-7.557787386779174	0	-5.562238647068527	LY6C1	R1_top_hits	-7.557787386779174	-5.562238647068527
FIAKAGT	-1.6394279856900225	0	0.35612075402062393	LY6C1	R1_top_hits	-1.6394279856900225	0.35612075402062393
FIEHGVT	-3.9636005478114393	0	-1.968051808100793	LY6C1	R1_top_hits	-3.9636005478114393	-1.968051808100793
FIIRGSS	1.2195332600580777	0	3.2150819997687243	LY6C1	R1_top_hits	1.2195332600580777	3.2150819997687243
FILHGAA	0.31767468108599783	0	2.3132234207966444	LY6C1	R1_top_hits	0.31767468108599783	2.3132234207966444
FIPKAGV	-1.7722416797947624	0	0.22330705991588395	LY6C1	R1_top_hits	-1.7722416797947624	0.22330705991588395
FIRGAVT	-3.8208977362863292	0	-1.8253489965756828	LY6C1	R1_top_hits	-3.8208977362863292	-1.8253489965756828
FISDARP	-0.5966142488770362	0	1.3989344908336103	LY6C1	R1_top_hits	-0.5966142488770362	1.3989344908336103
FISHGSA	-0.12861386338826575	0	1.8669348763223805	LY6C1	R1_top_hits	-0.12861386338826575	1.8669348763223805
FKAGYAT	0.2623055004763219	0	2.257854240186968	LY6C1	R1_top_hits	0.2623055004763219	2.257854240186968
FKALPEV	-4.379895337353393	0	-2.3843465976427463	LY6C1	R1_top_hits	-4.379895337353393	-2.3843465976427463
FKDTARY	1.2759490961140914	0	3.2714978358247375	LY6C1	R1_top_hits	1.2759490961140914	3.2714978358247375
FKFEGSA	-1.5286277504650494	0	0.466920989245597	LY6C1	R1_top_hits	-1.5286277504650494	0.466920989245597
FKFGGSQ	2.9261941408846157	0	4.9217428805952625	LY6C1	R1_top_hits	2.9261941408846157	4.9217428805952625
FKMMGAA	0.40398419929426327	0	2.3995329390049096	LY6C1	R1_top_hits	0.40398419929426327	2.3995329390049096
FKNLPEI	-3.706725263502862	0	-1.7111765237922154	LY6C1	R1_top_hits	-3.706725263502862	-1.7111765237922154
FKPWVNE	0.28686287434352203	0	2.2824116140541686	LY6C1	R1_top_hits	0.28686287434352203	2.2824116140541686
FKSLDAY	-3.4940372892572205	0	-1.498488549546574	LY6C1	R1_top_hits	-3.4940372892572205	-1.498488549546574
FKTLGSS	2.3934805883769776	0	4.389029328087624	LY6C1	R1_top_hits	2.3934805883769776	4.389029328087624
FKVLGSS	0.718426007336721	0	2.7139747470473674	LY6C1	R1_top_hits	0.718426007336721	2.7139747470473674
FKYDLRG	2.685706142984266	0	4.681254882694912	LY6C1	R1_top_hits	2.685706142984266	4.681254882694912
FLHGYSE	1.8189652766536242	0	3.814514016364271	LY6C1	R1_top_hits	1.8189652766536242	3.814514016364271
FLLDARP	2.900022524933557	0	4.895571264644204	LY6C1	R1_top_hits	2.900022524933557	4.895571264644204
FLPNWSS	-4.245693506312458	0	-2.2501447666018115	LY6C1	R1_top_hits	-4.245693506312458	-2.2501447666018115
FLRGMSS	0.0168083798672244	0	2.012357119577871	LY6C1	R1_top_hits	0.0168083798672244	2.012357119577871
FLSGWKD	3.0105881847511764	0	5.006136924461822	LY6C1	R1_top_hits	3.0105881847511764	5.006136924461822
FLVDAHP	-0.02020719357615195	0	1.9753415461344945	LY6C1	R1_top_hits	-0.02020719357615195	1.9753415461344945
FLVGFRE	0.825180179810231	0	2.820728919520877	LY6C1	R1_top_hits	0.825180179810231	2.820728919520877
FLVGRAG	2.924070948526486	0	4.919619688237132	LY6C1	R1_top_hits	2.924070948526486	4.919619688237132
FLYQGSS	-0.8660165813269495	0	1.129532158383697	LY6C1	R1_top_hits	-0.8660165813269495	1.129532158383697
FMAGYSN	1.9498058604881021	0	3.9453546001987485	LY6C1	R1_top_hits	1.9498058604881021	3.9453546001987485
FMHGGSS	-1.5605307571138387	0	0.4350179825968077	LY6C1	R1_top_hits	-1.5605307571138387	0.4350179825968077
FMHGYSS	2.802070437584751	0	4.797619177295397	LY6C1	R1_top_hits	2.802070437584751	4.797619177295397
FMIGGAQ	2.7315037664874042	0	4.727052506198051	LY6C1	R1_top_hits	2.7315037664874042	4.727052506198051
FMIHGSS	2.8920896026779057	0	4.887638342388552	LY6C1	R1_top_hits	2.8920896026779057	4.887638342388552
FMKLGST	2.0339456585471263	0	4.029494398257773	LY6C1	R1_top_hits	2.0339456585471263	4.029494398257773
FMMRGSA	2.6678758271494525	0	4.663424566860099	LY6C1	R1_top_hits	2.6678758271494525	4.663424566860099
FMPGYSA	-1.5815900611652078	0	0.41395867854543855	LY6C1	R1_top_hits	-1.5815900611652078	0.41395867854543855
FMPGYST	-0.19968686037024755	0	1.7958618793403989	LY6C1	R1_top_hits	-0.19968686037024755	1.7958618793403989
FMPLGSS	-1.0084609304318266	0	0.9870878092788198	LY6C1	R1_top_hits	-1.0084609304318266	0.9870878092788198
FMQDAVP	0.011702892841745301	0	2.0072516325523915	LY6C1	R1_top_hits	0.011702892841745301	2.0072516325523915
FMRNGSS	-3.746376126678901	0	-1.7508273869682545	LY6C1	R1_top_hits	-3.746376126678901	-1.7508273869682545
FMRQGAA	-1.747246499074247	0	0.2483022406363995	LY6C1	R1_top_hits	-1.747246499074247	0.2483022406363995
FMSGYNP	2.87025424479485	0	4.865802984505496	LY6C1	R1_top_hits	2.87025424479485	4.865802984505496
FMTLGSA	2.591108313819751	0	4.586657053530397	LY6C1	R1_top_hits	2.591108313819751	4.586657053530397
FMVNTRP	-2.953283656004348	0	-0.9577349162937017	LY6C1	R1_top_hits	-2.953283656004348	-0.9577349162937017
FNPLFSS	-1.1999061907835762	0	0.7956425489270702	LY6C1	R1_top_hits	-1.1999061907835762	0.7956425489270702
FNSKFSM	-1.1158537571979663	0	0.8796949825126801	LY6C1	R1_top_hits	-1.1158537571979663	0.8796949825126801
FNVVRPD	-8.544025932030719	0	-6.548477192320073	LY6C1	R1_top_hits	-8.544025932030719	-6.548477192320073
FNYGSAQ	-0.7435066023733675	0	1.2520421373372788	LY6C1	R1_top_hits	-0.7435066023733675	1.2520421373372788
FNYHGSA	-0.7527466288811331	0	1.2428021108295133	LY6C1	R1_top_hits	-0.7527466288811331	1.2428021108295133
FPGYGST	-2.635414899164118	0	-0.6398661594534718	LY6C1	R1_top_hits	-2.635414899164118	-0.6398661594534718
FPKYGLG	-3.5089968788465615	0	-1.5134481391359151	LY6C1	R1_top_hits	-3.5089968788465615	-1.5134481391359151
FQETGRW	1.4374493805854494	0	3.4329981202960957	LY6C1	R1_top_hits	1.4374493805854494	3.4329981202960957
FQHLGSS	1.167891576279609	0	3.1634403159902553	LY6C1	R1_top_hits	1.167891576279609	3.1634403159902553
FQRLGSS	2.931290162943424	0	4.926838902654071	LY6C1	R1_top_hits	2.931290162943424	4.926838902654071
FQSWKAD	2.6021026179375637	0	4.5976513576482105	LY6C1	R1_top_hits	2.6021026179375637	4.5976513576482105
FRAGGST	-4.557915906333584	0	-2.5623671666229373	LY6C1	R1_top_hits	-4.557915906333584	-2.5623671666229373
FRANGAM	1.0013096611469408	0	2.996858400857587	LY6C1	R1_top_hits	1.0013096611469408	2.996858400857587
FRDELNL	-6.792192819656568	0	-4.7966440799459225	LY6C1	R1_top_hits	-6.792192819656568	-4.7966440799459225
FREHGSS	2.935093977735833	0	4.93064271744648	LY6C1	R1_top_hits	2.935093977735833	4.93064271744648
FRIAQRE	-0.2514124310684329	0	1.7441363086422135	LY6C1	R1_top_hits	-0.2514124310684329	1.7441363086422135
FRIGGAA	-2.369678285442357	0	-0.3741295457317104	LY6C1	R1_top_hits	-2.369678285442357	-0.3741295457317104
FRLGGSQ	2.917151173930043	0	4.912699913640689	LY6C1	R1_top_hits	2.917151173930043	4.912699913640689
FRLNGSQ	1.1937148919645473	0	3.1892636316751934	LY6C1	R1_top_hits	1.1937148919645473	3.1892636316751934
FRLQGAQ	1.7175191613946088	0	3.713067901105255	LY6C1	R1_top_hits	1.7175191613946088	3.713067901105255
FRLQGSA	1.775257198830158	0	3.7708059385408044	LY6C1	R1_top_hits	1.775257198830158	3.7708059385408044
FRMGGSA	-3.885404631497634	0	-1.8898558917869877	LY6C1	R1_top_hits	-3.885404631497634	-1.8898558917869877
FRSGGAQ	2.132269575043513	0	4.12781831475416	LY6C1	R1_top_hits	2.132269575043513	4.12781831475416
FRSGLSQ	-2.375724288870969	0	-0.3801755491603225	LY6C1	R1_top_hits	-2.375724288870969	-0.3801755491603225
FRVGSAQ	-2.0619648966728743	0	-0.06641615696222791	LY6C1	R1_top_hits	-2.0619648966728743	-0.06641615696222791
FSAGFSS	-0.4460826591995196	0	1.5494660805111269	LY6C1	R1_top_hits	-0.4460826591995196	1.5494660805111269
FSDSARY	-2.1624209509222214	0	-0.16687221121157503	LY6C1	R1_top_hits	-2.1624209509222214	-0.16687221121157503
FSDSGRW	1.0528460731735436	0	3.0483948128841902	LY6C1	R1_top_hits	1.0528460731735436	3.0483948128841902
FSFPNGG	-0.9462508053394584	0	1.0492979343711881	LY6C1	R1_top_hits	-0.9462508053394584	1.0492979343711881
FSHGYST	3.1211138344901324	0	5.116662574200779	LY6C1	R1_top_hits	3.1211138344901324	5.116662574200779
FSHTGRP	-2.5742033511824265	0	-0.5786546114717801	LY6C1	R1_top_hits	-2.5742033511824265	-0.5786546114717801
FSKFYDS	0.07409073524329744	0	2.0696394749539437	LY6C1	R1_top_hits	0.07409073524329744	2.0696394749539437
FSKGYST	2.917915294586952	0	4.913464034297599	LY6C1	R1_top_hits	2.917915294586952	4.913464034297599
FSLDARP	2.9882540486806293	0	4.983802788391276	LY6C1	R1_top_hits	2.9882540486806293	4.983802788391276
FSLEGRP	-6.501606409199446	0	-4.506057669488799	LY6C1	R1_top_hits	-6.501606409199446	-4.506057669488799
FSLRGSA	0.11696520221242615	0	2.1125139419230727	LY6C1	R1_top_hits	0.11696520221242615	2.1125139419230727
FSLRGSS	-1.8838841712642753	0	0.11166456844637107	LY6C1	R1_top_hits	-1.8838841712642753	0.11166456844637107
FSSDARP	-1.588217552766102	0	0.4073311869445444	LY6C1	R1_top_hits	-1.588217552766102	0.4073311869445444
FSTFSGN	-4.665930119946848	0	-2.670381380236202	LY6C1	R1_top_hits	-4.665930119946848	-2.670381380236202
FSTLRGV	-2.430312944568876	0	-0.4347642048582294	LY6C1	R1_top_hits	-2.430312944568876	-0.4347642048582294
FSTSGRP	-1.7358489653535711	0	0.25969977435707525	LY6C1	R1_top_hits	-1.7358489653535711	0.25969977435707525
FSTTGRP	-3.4899999504008155	0	-1.494451210690169	LY6C1	R1_top_hits	-3.4899999504008155	-1.494451210690169
FSVDARP	1.3614299739207096	0	3.356978713631356	LY6C1	R1_top_hits	1.3614299739207096	3.356978713631356
FSVGARP	-2.0533939666183443	0	-0.05784522690769789	LY6C1	R1_top_hits	-2.0533939666183443	-0.05784522690769789
FSYAGSS	-1.4746190275858222	0	0.5209297121248242	LY6C1	R1_top_hits	-1.4746190275858222	0.5209297121248242
FSYGSSS	-3.337875659091301	0	-1.3423269193806546	LY6C1	R1_top_hits	-3.337875659091301	-1.3423269193806546
FTADSRP	2.9904315230222642	0	4.985980262732911	LY6C1	R1_top_hits	2.9904315230222642	4.985980262732911
FTHDTRP	-0.8817204331857604	0	1.113828306524886	LY6C1	R1_top_hits	-0.8817204331857604	1.113828306524886
FTHIKAV	2.7267333079360507	0	4.722282047646697	LY6C1	R1_top_hits	2.7267333079360507	4.722282047646697
FTKGSIY	2.883719599042236	0	4.879268338752882	LY6C1	R1_top_hits	2.883719599042236	4.879268338752882
FTLQGRP	1.7099896542992812	0	3.7055383940099276	LY6C1	R1_top_hits	1.7099896542992812	3.7055383940099276
FTLSDRP	1.9944546163173538	0	3.990003356028	LY6C1	R1_top_hits	1.9944546163173538	3.990003356028
FTMVDRP	1.9118442047105182	0	3.9073929444211646	LY6C1	R1_top_hits	1.9118442047105182	3.9073929444211646
FTRDAVP	2.356710902829556	0	4.3522596425402025	LY6C1	R1_top_hits	2.356710902829556	4.3522596425402025
FTRLGSS	-1.573045985850591	0	0.4225027538600554	LY6C1	R1_top_hits	-1.573045985850591	0.4225027538600554
FTRSGGP	-3.433263352672979	0	-1.4377146129623326	LY6C1	R1_top_hits	-3.433263352672979	-1.4377146129623326
FTTTSRP	-0.5524896957978458	0	1.4430590439128006	LY6C1	R1_top_hits	-0.5524896957978458	1.4430590439128006
FTVKSGY	0.40246322012515545	0	2.398011959835802	LY6C1	R1_top_hits	0.40246322012515545	2.398011959835802
FTVNSRP	-1.892490829414403	0	0.10305791029624345	LY6C1	R1_top_hits	-1.892490829414403	0.10305791029624345
FTVSPRT	-1.3235902608317536	0	0.6719584788788928	LY6C1	R1_top_hits	-1.3235902608317536	0.6719584788788928
FVKGFSS	-2.3888301828439795	0	-0.39328144313333313	LY6C1	R1_top_hits	-2.3888301828439795	-0.39328144313333313
FVPGFSQ	-1.7219024110935095	0	0.2736463286171369	LY6C1	R1_top_hits	-1.7219024110935095	0.2736463286171369
FVPGFSS	-0.5446269549200823	0	1.4509217847905642	LY6C1	R1_top_hits	-0.5446269549200823	1.4509217847905642
FVRGHET	-2.1186522063528446	0	-0.12310346664219818	LY6C1	R1_top_hits	-2.1186522063528446	-0.12310346664219818
FVSLPEV	2.3516853673940252	0	4.347234107104672	LY6C1	R1_top_hits	2.3516853673940252	4.347234107104672
FVSLPHS	0.44788312043624345	0	2.44343186014689	LY6C1	R1_top_hits	0.44788312043624345	2.44343186014689
FVTHGST	-1.5235855456697478	0	0.4719631940408986	LY6C1	R1_top_hits	-1.5235855456697478	0.4719631940408986
FVTYGSA	2.4736333153168237	0	4.469182055027471	LY6C1	R1_top_hits	2.4736333153168237	4.469182055027471
FYEHTRP	0.5576654919174571	0	2.5532142316281035	LY6C1	R1_top_hits	0.5576654919174571	2.5532142316281035
FYKLGSA	1.7183684227042082	0	3.7139171624148544	LY6C1	R1_top_hits	1.7183684227042082	3.7139171624148544
FYPGESS	-3.848742654487199	0	-1.8531939147765528	LY6C1	R1_top_hits	-3.848742654487199	-1.8531939147765528
FYRGDSS	2.8444545622451636	0	4.84000330195581	LY6C1	R1_top_hits	2.8444545622451636	4.84000330195581
FYSLGAE	2.9526482351906074	0	4.948196974901254	LY6C1	R1_top_hits	2.9526482351906074	4.948196974901254
FYSLGDA	2.9778309822670703	0	4.973379721977716	LY6C1	R1_top_hits	2.9778309822670703	4.973379721977716
FYSLGGE	-2.646221740290674	0	-0.6506730005800274	LY6C1	R1_top_hits	-2.646221740290674	-0.6506730005800274
GAATGKW	-1.5862965318484517	0	0.40925220786219474	LY6C1	R1_top_hits	-1.5862965318484517	0.40925220786219474
GADAARY	-1.7024320750218345	0	0.2931166646888119	LY6C1	R1_top_hits	-1.7024320750218345	0.2931166646888119
GADAVRW	-3.5472709067244477	0	-1.5517221670138013	LY6C1	R1_top_hits	-3.5472709067244477	-1.5517221670138013
GADISRW	2.987624290084675	0	4.983173029795321	LY6C1	R1_top_hits	2.987624290084675	4.983173029795321
GADRGPW	2.062484887845701	0	4.058033627556347	LY6C1	R1_top_hits	2.062484887845701	4.058033627556347
GADSARY	-0.12008040117230079	0	1.8754683385383455	LY6C1	R1_top_hits	-0.12008040117230079	1.8754683385383455
GADTARW	2.528664609474606	0	4.524213349185253	LY6C1	R1_top_hits	2.528664609474606	4.524213349185253
GADTARY	0.42618338336390726	0	2.4217321230745537	LY6C1	R1_top_hits	0.42618338336390726	2.4217321230745537
GADTGRW	2.8297192653805716	0	4.825268005091218	LY6C1	R1_top_hits	2.8297192653805716	4.825268005091218
GADVGPW	-1.9200294373481517	0	0.07551930236249471	LY6C1	R1_top_hits	-1.9200294373481517	0.07551930236249471
GADVSRW	2.1962985787443765	0	4.191847318455023	LY6C1	R1_top_hits	2.1962985787443765	4.191847318455023
GAELGRW	2.769077948280236	0	4.764626687990882	LY6C1	R1_top_hits	2.769077948280236	4.764626687990882
GAERGHW	-2.2177995571705713	0	-0.22225081745992492	LY6C1	R1_top_hits	-2.2177995571705713	-0.22225081745992492
GAETSRW	0.14181855411532882	0	2.1373672938259753	LY6C1	R1_top_hits	0.14181855411532882	2.1373672938259753
GAEVGRW	2.9475086254483607	0	4.943057365159007	LY6C1	R1_top_hits	2.9475086254483607	4.943057365159007
GAFKDLR	0.109099207094548	0	2.104647946805194	LY6C1	R1_top_hits	0.109099207094548	2.104647946805194
GAGFWAE	2.54086446031761	0	4.536413200028257	LY6C1	R1_top_hits	2.54086446031761	4.536413200028257
GAHTGSW	0.20661448555129175	0	2.202163225261938	LY6C1	R1_top_hits	0.20661448555129175	2.202163225261938
GAHTGVW	0.3046495390173052	0	2.300198278727952	LY6C1	R1_top_hits	0.3046495390173052	2.300198278727952
GAIRNFT	-1.805614850756091	0	0.18993388895455543	LY6C1	R1_top_hits	-1.805614850756091	0.18993388895455543
GAKMNAW	-0.8950944578902317	0	1.1004542818204146	LY6C1	R1_top_hits	-0.8950944578902317	1.1004542818204146
GALRLQN	-2.721761723621386	0	-0.7262129839107394	LY6C1	R1_top_hits	-2.721761723621386	-0.7262129839107394
GANSGMW	-0.9176324539454954	0	1.077916285765151	LY6C1	R1_top_hits	-0.9176324539454954	1.077916285765151
GANTGAW	-2.9263837313117267	0	-0.9308349916010803	LY6C1	R1_top_hits	-2.9263837313117267	-0.9308349916010803
GANVGVW	2.4827929697829356	0	4.4783417094935825	LY6C1	R1_top_hits	2.4827929697829356	4.4783417094935825
GAPGSRF	1.414394760989607	0	3.4099435007002534	LY6C1	R1_top_hits	1.414394760989607	3.4099435007002534
GAPGWAS	-2.5336779875352122	0	-0.5381292478245658	LY6C1	R1_top_hits	-2.5336779875352122	-0.5381292478245658
GAPGWST	2.9406982458418245	0	4.93624698555247	LY6C1	R1_top_hits	2.9406982458418245	4.93624698555247
GARPSYT	-1.5314118160017163	0	0.4641369237089301	LY6C1	R1_top_hits	-1.5314118160017163	0.4641369237089301
GARPSYV	0.010538993935168162	0	2.0060877336458147	LY6C1	R1_top_hits	0.010538993935168162	2.0060877336458147
GARVGQW	1.617721278182602	0	3.6132700178932486	LY6C1	R1_top_hits	1.617721278182602	3.6132700178932486
GASKGPW	0.9535004006829435	0	2.9490491403935897	LY6C1	R1_top_hits	0.9535004006829435	2.9490491403935897
GASLWAE	-4.2258126746367495	0	-2.230263934926103	LY6C1	R1_top_hits	-4.2258126746367495	-2.230263934926103
GASPGKW	2.6958383779450563	0	4.691387117655703	LY6C1	R1_top_hits	2.6958383779450563	4.691387117655703
GASPGLW	-0.4164035401983382	0	1.5791451995123083	LY6C1	R1_top_hits	-0.4164035401983382	1.5791451995123083
GASSRWD	-1.8469803982990545	0	0.14856834141159192	LY6C1	R1_top_hits	-1.8469803982990545	0.14856834141159192
GASVGAW	-0.11530576363129769	0	1.8802429760793486	LY6C1	R1_top_hits	-0.11530576363129769	1.8802429760793486
GASWDRA	2.041799474961617	0	4.037348214672264	LY6C1	R1_top_hits	2.041799474961617	4.037348214672264
GASWTAS	0.24787055935182964	0	2.243419299062476	LY6C1	R1_top_hits	0.24787055935182964	2.243419299062476
GATAGHW	-1.7919112206532177	0	0.20363751905742866	LY6C1	R1_top_hits	-1.7919112206532177	0.20363751905742866
GATMAHY	-1.7130868334162037	0	0.2824619062944427	LY6C1	R1_top_hits	-1.7130868334162037	0.2824619062944427
GATSSMW	0.09120694129639786	0	2.0867556810070442	LY6C1	R1_top_hits	0.09120694129639786	2.0867556810070442
GAVGWSA	-2.3114572083668588	0	-0.31590846865621236	LY6C1	R1_top_hits	-2.3114572083668588	-0.31590846865621236
GAVPGAW	-1.9945916955794862	0	0.0009570441311601563	LY6C1	R1_top_hits	-1.9945916955794862	0.0009570441311601563
GAVRLSN	-3.2973204311132767	0	-1.3017716914026303	LY6C1	R1_top_hits	-3.2973204311132767	-1.3017716914026303
GAWAGSS	-2.5738910423146564	0	-0.57834230260401	LY6C1	R1_top_hits	-2.5738910423146564	-0.57834230260401
GAWHGSS	2.7537048663458683	0	4.749253606056515	LY6C1	R1_top_hits	2.7537048663458683	4.749253606056515
GAWQGPG	-1.9387686426263946	0	0.0567800970842518	LY6C1	R1_top_hits	-1.9387686426263946	0.0567800970842518
GAYHGSS	-4.075853344689617	0	-2.0803046049789704	LY6C1	R1_top_hits	-4.075853344689617	-2.0803046049789704
GDAPGAW	-2.1249004750088747	0	-0.1293517352982283	LY6C1	R1_top_hits	-2.1249004750088747	-0.1293517352982283
GDAPGRW	2.9452499430406047	0	4.940798682751251	LY6C1	R1_top_hits	2.9452499430406047	4.940798682751251
GDARFGL	-4.416842272377465	0	-2.421293532666819	LY6C1	R1_top_hits	-4.416842272377465	-2.421293532666819
GDDKARF	-0.1353676800645541	0	1.8601810596460924	LY6C1	R1_top_hits	-0.1353676800645541	1.8601810596460924
GDDKSRW	-0.43692253544514914	0	1.5586262042654973	LY6C1	R1_top_hits	-0.43692253544514914	1.5586262042654973
GDEPRWA	-2.7551713211913214	0	-0.759622581480675	LY6C1	R1_top_hits	-2.7551713211913214	-0.759622581480675
GDFQHIR	-3.244074262885963	0	-1.2485255231753167	LY6C1	R1_top_hits	-3.244074262885963	-1.2485255231753167
GDFRRIA	-2.7256962786050996	0	-0.7301475388944532	LY6C1	R1_top_hits	-2.7256962786050996	-0.7301475388944532
GDGARWN	2.7016496587763332	0	4.69719839848698	LY6C1	R1_top_hits	2.7016496587763332	4.69719839848698
GDGRFSY	-2.453260516318867	0	-0.4577117766082206	LY6C1	R1_top_hits	-2.453260516318867	-0.4577117766082206
GDHGARW	-0.8041856069428162	0	1.1913631327678302	LY6C1	R1_top_hits	-0.8041856069428162	1.1913631327678302
GDHNWSS	-2.840633398931492	0	-0.8450846592208454	LY6C1	R1_top_hits	-2.840633398931492	-0.8450846592208454
GDIRLRN	-5.537525932971691	0	-3.541977193261044	LY6C1	R1_top_hits	-5.537525932971691	-3.541977193261044
GDLAGRW	2.5286207110065533	0	4.524169450717199	LY6C1	R1_top_hits	2.5286207110065533	4.524169450717199
GDLPGRW	2.595030889483339	0	4.590579629193986	LY6C1	R1_top_hits	2.595030889483339	4.590579629193986
GDNVGRW	2.9673435048419297	0	4.962892244552576	LY6C1	R1_top_hits	2.9673435048419297	4.962892244552576
GDPAARY	-1.411891292484281	0	0.5836574472263654	LY6C1	R1_top_hits	-1.411891292484281	0.5836574472263654
GDPAGRW	1.5475862767430502	0	3.5431350164536966	LY6C1	R1_top_hits	1.5475862767430502	3.5431350164536966
GDPNWSS	-4.284040598405561	0	-2.2884918586949143	LY6C1	R1_top_hits	-4.284040598405561	-2.2884918586949143
GDPPGRW	2.626187515130474	0	4.621736254841121	LY6C1	R1_top_hits	2.626187515130474	4.621736254841121
GDQPGRW	2.714670385270957	0	4.710219124981603	LY6C1	R1_top_hits	2.714670385270957	4.710219124981603
GDRLGAW	-2.6329035803888514	0	-0.637354840678205	LY6C1	R1_top_hits	-2.6329035803888514	-0.637354840678205
GDRSWSH	-3.4659210084424332	0	-1.4703722687317868	LY6C1	R1_top_hits	-3.4659210084424332	-1.4703722687317868
GDRSWSV	1.5543377346153235	0	3.54988647432597	LY6C1	R1_top_hits	1.5543377346153235	3.54988647432597
GDRVGVW	0.5103631229350855	0	2.505911862645732	LY6C1	R1_top_hits	0.5103631229350855	2.505911862645732
GDSVGRW	3.0331815976616667	0	5.028730337372313	LY6C1	R1_top_hits	3.0331815976616667	5.028730337372313
GDSVSRW	-1.9384523029248955	0	0.05709643678575094	LY6C1	R1_top_hits	-1.9384523029248955	0.05709643678575094
GDTAGRW	2.458556782638478	0	4.454105522349124	LY6C1	R1_top_hits	2.458556782638478	4.454105522349124
GDTQGRW	0.5184934079954275	0	2.514042147706074	LY6C1	R1_top_hits	0.5184934079954275	2.514042147706074
GDVSGRW	0.9440679520237318	0	2.9396166917343782	LY6C1	R1_top_hits	0.9440679520237318	2.9396166917343782
GDWRGPG	3.0310326778009884	1	5.026581417511634	LY6C1	R1_top_hits	3.0310326778009884	5.026581417511634
GDWSRIA	1.7297783396703577	0	3.725327079381004	LY6C1	R1_top_hits	1.7297783396703577	3.725327079381004
GDYKQIV	-5.503720788889387	0	-3.5081720491787407	LY6C1	R1_top_hits	-5.503720788889387	-3.5081720491787407
GDYSMVR	-0.43953499029145604	0	1.5560137494191904	LY6C1	R1_top_hits	-0.43953499029145604	1.5560137494191904
GEAAGRW	2.6420972197690245	0	4.637645959479671	LY6C1	R1_top_hits	2.6420972197690245	4.637645959479671
GEDRARW	2.781973961309475	0	4.777522701020121	LY6C1	R1_top_hits	2.781973961309475	4.777522701020121
GEDRARY	1.007402811257307	0	3.0029515509679534	LY6C1	R1_top_hits	1.007402811257307	3.0029515509679534
GEGGVRW	-2.062211146660985	0	-0.06666240695033876	LY6C1	R1_top_hits	-2.062211146660985	-0.06666240695033876
GEGSRWN	2.7319686498148164	0	4.727517389525463	LY6C1	R1_top_hits	2.7319686498148164	4.727517389525463
GEHNGRW	2.8527242297799074	0	4.848272969490553	LY6C1	R1_top_hits	2.8527242297799074	4.848272969490553
GELNWSS	0.5151558060079038	0	2.51070454571855	LY6C1	R1_top_hits	0.5151558060079038	2.51070454571855
GELTGRW	2.3446509054179554	0	4.340199645128601	LY6C1	R1_top_hits	2.3446509054179554	4.340199645128601
GEMQSRW	-1.5688767681624898	0	0.4266719715481566	LY6C1	R1_top_hits	-1.5688767681624898	0.4266719715481566
GENLGHW	1.1995631304486256	0	3.195111870159272	LY6C1	R1_top_hits	1.1995631304486256	3.195111870159272
GENLSRW	2.873305964431062	0	4.868854704141708	LY6C1	R1_top_hits	2.873305964431062	4.868854704141708
GENMARW	2.5791345624254713	0	4.574683302136117	LY6C1	R1_top_hits	2.5791345624254713	4.574683302136117
GENQGKW	0.16869976315398688	0	2.164248502864633	LY6C1	R1_top_hits	0.16869976315398688	2.164248502864633
GENSNRW	2.4456298784229267	0	4.4411786181335735	LY6C1	R1_top_hits	2.4456298784229267	4.4411786181335735
GENSSRW	1.7484178066207807	0	3.743966546331427	LY6C1	R1_top_hits	1.7484178066207807	3.743966546331427
GEPHGRW	2.880526586819399	0	4.876075326530046	LY6C1	R1_top_hits	2.880526586819399	4.876075326530046
GEPNGRW	1.4439908170596376	0	3.439539556770284	LY6C1	R1_top_hits	1.4439908170596376	3.439539556770284
GEPSGRW	2.6311837509270273	0	4.626732490637673	LY6C1	R1_top_hits	2.6311837509270273	4.626732490637673
GERISLM	-8.017176165553348	0	-6.021627425842702	LY6C1	R1_top_hits	-8.017176165553348	-6.021627425842702
GERPGLW	-2.331668957021849	0	-0.33612021731120256	LY6C1	R1_top_hits	-2.331668957021849	-0.33612021731120256
GERPGVW	-3.3694991105026344	0	-1.373950370791988	LY6C1	R1_top_hits	-3.3694991105026344	-1.373950370791988
GERWRGE	1.1453376740964207	0	3.140886413807067	LY6C1	R1_top_hits	1.1453376740964207	3.140886413807067
GESAGRW	2.9645216675276154	0	4.960070407238262	LY6C1	R1_top_hits	2.9645216675276154	4.960070407238262
GESSGRW	2.644866649486099	0	4.640415389196745	LY6C1	R1_top_hits	2.644866649486099	4.640415389196745
GESVGKW	-1.2769949117608763	0	0.7185538279497701	LY6C1	R1_top_hits	-1.2769949117608763	0.7185538279497701
GESVGRW	2.960674901064511	0	4.956223640775157	LY6C1	R1_top_hits	2.960674901064511	4.956223640775157
GETNGRW	0.5243675477132603	0	2.5199162874239067	LY6C1	R1_top_hits	0.5243675477132603	2.5199162874239067
GETRHVW	2.618267497776492	0	4.613816237487138	LY6C1	R1_top_hits	2.618267497776492	4.613816237487138
GETRSLW	2.0267196806505607	0	4.022268420361208	LY6C1	R1_top_hits	2.0267196806505607	4.022268420361208
GETVGRW	3.1386257090048284	0	5.134174448715475	LY6C1	R1_top_hits	3.1386257090048284	5.134174448715475
GEVAGRW	2.9541298575977075	0	4.949678597308354	LY6C1	R1_top_hits	2.9541298575977075	4.949678597308354
GEVTGRW	2.473046572618471	0	4.468595312329118	LY6C1	R1_top_hits	2.473046572618471	4.468595312329118
GEWRGST	2.9662860152830537	0	4.9618347549937	LY6C1	R1_top_hits	2.9662860152830537	4.9618347549937
GEWRGSV	2.779124390333625	0	4.774673130044271	LY6C1	R1_top_hits	2.779124390333625	4.774673130044271
GEYGSRF	-3.062525592308109	0	-1.0669768525974628	LY6C1	R1_top_hits	-3.062525592308109	-1.0669768525974628
GEYRNIL	2.9229329231561305	0	4.9184816628667765	LY6C1	R1_top_hits	2.9229329231561305	4.9184816628667765
GFAGGST	-2.3521470669019573	0	-0.3565983271913109	LY6C1	R1_top_hits	-2.3521470669019573	-0.3565983271913109
GFGSYGG	-1.0658377126807428	0	0.9297110270299036	LY6C1	R1_top_hits	-1.0658377126807428	0.9297110270299036
GFHLGST	0.26037907403527105	0	2.2559278137459176	LY6C1	R1_top_hits	0.26037907403527105	2.2559278137459176
GFKGSIY	2.5554115861609423	0	4.550960325871589	LY6C1	R1_top_hits	2.5554115861609423	4.550960325871589
GFPGFSA	1.338004566823026	0	3.3335533065336724	LY6C1	R1_top_hits	1.338004566823026	3.3335533065336724
GFPGYSS	2.8967145082336168	0	4.892263247944263	LY6C1	R1_top_hits	2.8967145082336168	4.892263247944263
GFRGGSS	-4.18406389383159	0	-2.1885151541209438	LY6C1	R1_top_hits	-4.18406389383159	-2.1885151541209438
GFRGSST	-3.2529848213321344	0	-1.257436081621488	LY6C1	R1_top_hits	-3.2529848213321344	-1.257436081621488
GFTYGSS	-2.6048070252531605	0	-0.6092582855425142	LY6C1	R1_top_hits	-2.6048070252531605	-0.6092582855425142
GFVGGSS	-3.6191830687075113	0	-1.6236343289968649	LY6C1	R1_top_hits	-3.6191830687075113	-1.6236343289968649
GFVPSRA	-1.0947915538138389	0	0.9007571858968075	LY6C1	R1_top_hits	-1.0947915538138389	0.9007571858968075
GGATMRF	2.5739645622931375	0	4.569513302003784	LY6C1	R1_top_hits	2.5739645622931375	4.569513302003784
GGDAGRW	2.5412500927264845	0	4.536798832437131	LY6C1	R1_top_hits	2.5412500927264845	4.536798832437131
GGDARWN	3.056122603490982	0	5.051671343201628	LY6C1	R1_top_hits	3.056122603490982	5.051671343201628
GGDARWS	-3.838429478894885	0	-1.8428807391842388	LY6C1	R1_top_hits	-3.838429478894885	-1.8428807391842388
GGDLRWV	-4.125812869818535	0	-2.130264130107889	LY6C1	R1_top_hits	-4.125812869818535	-2.130264130107889
GGDPGRW	2.6161124682628687	0	4.6116612079735155	LY6C1	R1_top_hits	2.6161124682628687	4.6116612079735155
GGDSGRW	2.0490317327227716	0	4.0445804724334184	LY6C1	R1_top_hits	2.0490317327227716	4.0445804724334184
GGDTGRW	2.7093360168491234	0	4.704884756559769	LY6C1	R1_top_hits	2.7093360168491234	4.704884756559769
GGDVARW	1.8708368465258687	0	3.866385586236515	LY6C1	R1_top_hits	1.8708368465258687	3.866385586236515
GGDVGRW	3.020870897546523	0	5.016419637257169	LY6C1	R1_top_hits	3.020870897546523	5.016419637257169
GGDVSRW	2.1119459189125296	0	4.107494658623176	LY6C1	R1_top_hits	2.1119459189125296	4.107494658623176
GGEPGRW	2.536259938444308	0	4.531808678154954	LY6C1	R1_top_hits	2.536259938444308	4.531808678154954
GGEPRWS	-1.553691973043086	0	0.44185676666756035	LY6C1	R1_top_hits	-1.553691973043086	0.44185676666756035
GGETGRW	1.9492016174650417	0	3.944750357175688	LY6C1	R1_top_hits	1.9492016174650417	3.944750357175688
GGHNWST	-3.227001863673687	0	-1.2314531239630404	LY6C1	R1_top_hits	-3.227001863673687	-1.2314531239630404
GGHPGSW	2.69103911852022	0	4.686587858230866	LY6C1	R1_top_hits	2.69103911852022	4.686587858230866
GGHVGAW	2.390338924149467	0	4.385887663860114	LY6C1	R1_top_hits	2.390338924149467	4.385887663860114
GGLSRWE	-1.3309361639341102	0	0.6646125757765362	LY6C1	R1_top_hits	-1.3309361639341102	0.6646125757765362
GGMAPRY	-0.9619129338010127	0	1.0336358059096336	LY6C1	R1_top_hits	-0.9619129338010127	1.0336358059096336
GGNPGVW	2.2050140392686552	0	4.200562778979302	LY6C1	R1_top_hits	2.2050140392686552	4.200562778979302
GGNSRWD	2.939091178835629	0	4.934639918546275	LY6C1	R1_top_hits	2.939091178835629	4.934639918546275
GGPSRFN	2.697010675013554	0	4.692559414724201	LY6C1	R1_top_hits	2.697010675013554	4.692559414724201
GGPVRWD	3.037783736465827	0	5.033332476176474	LY6C1	R1_top_hits	3.037783736465827	5.033332476176474
GGPYLAS	1.1190259355529708	0	3.114574675263617	LY6C1	R1_top_hits	1.1190259355529708	3.114574675263617
GGQVRWD	2.5980416403984856	0	4.5935903801091325	LY6C1	R1_top_hits	2.5980416403984856	4.5935903801091325
GGSEGRW	0.6165452015455728	0	2.6120939412562194	LY6C1	R1_top_hits	0.6165452015455728	2.6120939412562194
GGSFWKE	2.4537226804303884	0	4.449271420141034	LY6C1	R1_top_hits	2.4537226804303884	4.449271420141034
GGSPGKW	2.748866504565633	0	4.744415244276279	LY6C1	R1_top_hits	2.748866504565633	4.744415244276279
GGSPGMW	1.9171227744403827	0	3.912671514151029	LY6C1	R1_top_hits	1.9171227744403827	3.912671514151029
GGSPGQW	-0.7451821399117647	0	1.2503665997988818	LY6C1	R1_top_hits	-0.7451821399117647	1.2503665997988818
GGVAPRY	-0.5457053817594946	0	1.4498433579511518	LY6C1	R1_top_hits	-0.5457053817594946	1.4498433579511518
GGVEGRW	1.1586825595513754	0	3.1542312992620216	LY6C1	R1_top_hits	1.1586825595513754	3.1542312992620216
GGVTGRY	-1.8996293661432126	0	0.09591937356743374	LY6C1	R1_top_hits	-1.8996293661432126	0.09591937356743374
GGWGGSS	-2.901694265634939	0	-0.9061455259242925	LY6C1	R1_top_hits	-2.901694265634939	-0.9061455259242925
GGWGGST	1.548985128933852	0	3.5445338686444985	LY6C1	R1_top_hits	1.548985128933852	3.5445338686444985
GGWQGPG	2.7503669724656126	0	4.745915712176259	LY6C1	R1_top_hits	2.7503669724656126	4.745915712176259
GGYNLAQ	-2.852794993240299	0	-0.8572462535296528	LY6C1	R1_top_hits	-2.852794993240299	-0.8572462535296528
GGYSERF	2.946148022271569	0	4.941696761982215	LY6C1	R1_top_hits	2.946148022271569	4.941696761982215
GHAAGAW	-2.075122243729844	0	-0.07957350401919783	LY6C1	R1_top_hits	-2.075122243729844	-0.07957350401919783
GHAGWSS	2.44249445485619	0	4.438043194566836	LY6C1	R1_top_hits	2.44249445485619	4.438043194566836
GHANWSA	0.0546439754177325	0	2.0501927151283788	LY6C1	R1_top_hits	0.0546439754177325	2.0501927151283788
GHDMARF	1.7426068469695375	0	3.738155586680184	LY6C1	R1_top_hits	1.7426068469695375	3.738155586680184
GHDRGPW	2.7293666272919097	0	4.724915367002556	LY6C1	R1_top_hits	2.7293666272919097	4.724915367002556
GHDSARY	0.6990777745324128	0	2.694626514243059	LY6C1	R1_top_hits	0.6990777745324128	2.694626514243059
GHDTARY	1.0616717724965457	0	3.0572205122071923	LY6C1	R1_top_hits	1.0616717724965457	3.0572205122071923
GHDTSRW	2.9361363672681944	0	4.931685106978841	LY6C1	R1_top_hits	2.9361363672681944	4.931685106978841
GHDVSRW	3.000679054707879	0	4.996227794418525	LY6C1	R1_top_hits	3.000679054707879	4.996227794418525
GHHVGQW	2.852790933792633	0	4.848339673503279	LY6C1	R1_top_hits	2.852790933792633	4.848339673503279
GHPLSTY	2.765905000550282	0	4.7614537402609285	LY6C1	R1_top_hits	2.765905000550282	4.7614537402609285
GHPNWAA	2.832954210669924	0	4.828502950380571	LY6C1	R1_top_hits	2.832954210669924	4.828502950380571
GHPTWSS	1.075703325423001	0	3.0712520651336472	LY6C1	R1_top_hits	1.075703325423001	3.0712520651336472
GHQHDLR	2.036375312206747	0	4.031924051917393	LY6C1	R1_top_hits	2.036375312206747	4.031924051917393
GHQPGAW	-0.3623645479596296	0	1.6331841917510168	LY6C1	R1_top_hits	-0.3623645479596296	1.6331841917510168
GHRGTWE	-3.014560698350763	0	-1.0190119586401165	LY6C1	R1_top_hits	-3.014560698350763	-1.0190119586401165
GHSPGPW	2.5769317395593405	0	4.572480479269987	LY6C1	R1_top_hits	2.5769317395593405	4.572480479269987
GHVYTSS	-1.8249886922718992	0	0.1705600474387472	LY6C1	R1_top_hits	-1.8249886922718992	0.1705600474387472
GIDAARW	2.664997449780479	0	4.660546189491125	LY6C1	R1_top_hits	2.664997449780479	4.660546189491125
GIDGGRW	2.1558970751963455	0	4.151445814906992	LY6C1	R1_top_hits	2.1558970751963455	4.151445814906992
GIDPGRW	2.8450161469905035	0	4.84056488670115	LY6C1	R1_top_hits	2.8450161469905035	4.84056488670115
GIDRGVW	1.5154928273546178	0	3.511041567065264	LY6C1	R1_top_hits	1.5154928273546178	3.511041567065264
GIDSARW	2.7478618208811625	0	4.743410560591808	LY6C1	R1_top_hits	2.7478618208811625	4.743410560591808
GIDSSRW	-0.06612561569892456	0	1.929423124011722	LY6C1	R1_top_hits	-0.06612561569892456	1.929423124011722
GIESGRW	2.9608342913394594	0	4.956383031050105	LY6C1	R1_top_hits	2.9608342913394594	4.956383031050105
GIGEGRW	2.550870977875512	0	4.546419717586158	LY6C1	R1_top_hits	2.550870977875512	4.546419717586158
GILKGFT	-4.509455491829916	0	-2.51390675211927	LY6C1	R1_top_hits	-4.509455491829916	-2.51390675211927
GILQGYG	1.8947547032780214	0	3.890303442988668	LY6C1	R1_top_hits	1.8947547032780214	3.890303442988668
GILRITN	-1.332580037612071	0	0.6629687020985755	LY6C1	R1_top_hits	-1.332580037612071	0.6629687020985755
GILYSSS	-3.2447598061494847	0	-1.2492110664388383	LY6C1	R1_top_hits	-3.2447598061494847	-1.2492110664388383
GINTGQW	-2.177393081184614	0	-0.18184434147396766	LY6C1	R1_top_hits	-2.177393081184614	-0.18184434147396766
GIRGQFT	-5.448900519184447	0	-3.4533517794738002	LY6C1	R1_top_hits	-5.448900519184447	-3.4533517794738002
GIRTGYG	3.0767635152116997	0	5.0723122549223465	LY6C1	R1_top_hits	3.0767635152116997	5.0723122549223465
GISEARY	-5.954038318998505	0	-3.9584895792878583	LY6C1	R1_top_hits	-5.954038318998505	-3.9584895792878583
GISGGLY	-2.2769601649728344	0	-0.281411425262188	LY6C1	R1_top_hits	-2.2769601649728344	-0.281411425262188
GISNYHV	-1.5966356505476247	0	0.3989130891630217	LY6C1	R1_top_hits	-1.5966356505476247	0.3989130891630217
GISSGRY	2.9474589177622565	0	4.9430076574729025	LY6C1	R1_top_hits	2.9474589177622565	4.9430076574729025
GIVDVRS	-8.376283169487941	0	-6.380734429777295	LY6C1	R1_top_hits	-8.376283169487941	-6.380734429777295
GIVEGRW	0.525234586426536	0	2.5207833261371824	LY6C1	R1_top_hits	0.525234586426536	2.5207833261371824
GKAGYGF	2.554720256695613	0	4.55026899640626	LY6C1	R1_top_hits	2.554720256695613	4.55026899640626
GKDVGRW	3.002046586147949	0	4.997595325858596	LY6C1	R1_top_hits	3.002046586147949	4.997595325858596
GKEGYGY	-4.47624839726498	0	-2.4806996575543336	LY6C1	R1_top_hits	-4.47624839726498	-2.4806996575543336
GKLGHGF	-5.151274761238086	0	-3.1557260215274394	LY6C1	R1_top_hits	-5.151274761238086	-3.1557260215274394
GKLPGPW	1.673476495178172	0	3.669025234888818	LY6C1	R1_top_hits	1.673476495178172	3.669025234888818
GKNLGTW	2.7851189969607417	0	4.780667736671388	LY6C1	R1_top_hits	2.7851189969607417	4.780667736671388
GKNVGAW	2.932148817471377	0	4.927697557182023	LY6C1	R1_top_hits	2.932148817471377	4.927697557182023
GKSTGVW	0.41660138946728836	0	2.4121501291779346	LY6C1	R1_top_hits	0.41660138946728836	2.4121501291779346
GKVGSVY	-0.630238978166439	0	1.3653097615442074	LY6C1	R1_top_hits	-0.630238978166439	1.3653097615442074
GKVPGPW	-1.16203121087183	0	0.8335175288388164	LY6C1	R1_top_hits	-1.16203121087183	0.8335175288388164
GKWESYA	0.5882218153067234	0	2.5837705550173697	LY6C1	R1_top_hits	0.5882218153067234	2.5837705550173697
GKYGYAQ	2.916061089592728	0	4.911609829303375	LY6C1	R1_top_hits	2.916061089592728	4.911609829303375
GLADGRW	-0.9915501406300019	0	1.0039985990806444	LY6C1	R1_top_hits	-0.9915501406300019	1.0039985990806444
GLAGARF	2.039230188253074	0	4.03477892796372	LY6C1	R1_top_hits	2.039230188253074	4.03477892796372
GLAMRER	-6.449721517214897	0	-4.454172777504251	LY6C1	R1_top_hits	-6.449721517214897	-4.454172777504251
GLDAARW	2.223732891836625	0	4.219281631547272	LY6C1	R1_top_hits	2.223732891836625	4.219281631547272
GLDAGRW	3.039062158308652	0	5.034610898019299	LY6C1	R1_top_hits	3.039062158308652	5.034610898019299
GLDIGKW	2.5683851103481885	0	4.5639338500588345	LY6C1	R1_top_hits	2.5683851103481885	4.5639338500588345
GLDKARF	2.1240183366427567	0	4.119567076353404	LY6C1	R1_top_hits	2.1240183366427567	4.119567076353404
GLDNGRW	2.0679443643065083	0	4.063493104017155	LY6C1	R1_top_hits	2.0679443643065083	4.063493104017155
GLDRGHW	1.954801104517644	0	3.9503498442282905	LY6C1	R1_top_hits	1.954801104517644	3.9503498442282905
GLDRGRY	1.5835223403269596	0	3.5790710800376058	LY6C1	R1_top_hits	1.5835223403269596	3.5790710800376058
GLDVGKW	1.7600866276019156	0	3.755635367312562	LY6C1	R1_top_hits	1.7600866276019156	3.755635367312562
GLDVSRW	2.36923147432394	0	4.364780214034587	LY6C1	R1_top_hits	2.36923147432394	4.364780214034587
GLGASPP	-8.421810768871005	0	-6.426262029160359	LY6C1	R1_top_hits	-8.421810768871005	-6.426262029160359
GLGESRW	0.024813484328837898	0	2.0203622240394843	LY6C1	R1_top_hits	0.024813484328837898	2.0203622240394843
GLGKGIW	-2.8371906775698035	0	-0.8416419378591571	LY6C1	R1_top_hits	-2.8371906775698035	-0.8416419378591571
GLGRDHW	-1.986949669393704	0	0.008599070316942292	LY6C1	R1_top_hits	-1.986949669393704	0.008599070316942292
GLGSRWD	1.1069401634250613	0	3.1024889031357077	LY6C1	R1_top_hits	1.1069401634250613	3.1024889031357077
GLGYGSS	-3.268681210850228	0	-1.2731324711395815	LY6C1	R1_top_hits	-3.268681210850228	-1.2731324711395815
GLKNTYT	-1.855696658360468	0	0.13985208135017846	LY6C1	R1_top_hits	-1.855696658360468	0.13985208135017846
GLLHGYA	-2.604207950668439	0	-0.6086592109577924	LY6C1	R1_top_hits	-2.604207950668439	-0.6086592109577924
GLLPSRA	-1.658881408357094	0	0.3366673313535524	LY6C1	R1_top_hits	-1.658881408357094	0.3366673313535524
GLPGARF	2.566286746011061	0	4.561835485721708	LY6C1	R1_top_hits	2.566286746011061	4.561835485721708
GLQRQWD	-2.7585892652318034	0	-0.763040525521157	LY6C1	R1_top_hits	-2.7585892652318034	-0.763040525521157
GLRPGGW	0.0690955078028774	0	2.064644247513524	LY6C1	R1_top_hits	0.0690955078028774	2.064644247513524
GLRYTST	-2.3408544049897193	0	-0.3453056652790729	LY6C1	R1_top_hits	-2.3408544049897193	-0.3453056652790729
GLSDARW	-1.734624038745968	0	0.26092470096467846	LY6C1	R1_top_hits	-1.734624038745968	0.26092470096467846
GLSDGRW	2.664600809022012	0	4.660149548732658	LY6C1	R1_top_hits	2.664600809022012	4.660149548732658
GLSGGRY	2.6440809926191746	0	4.639629732329821	LY6C1	R1_top_hits	2.6440809926191746	4.639629732329821
GLSPGAW	2.365752940721009	0	4.361301680431655	LY6C1	R1_top_hits	2.365752940721009	4.361301680431655
GLSRGDL	-6.563649776997078	0	-4.568101037286432	LY6C1	R1_top_hits	-6.563649776997078	-4.568101037286432
GLSSGRF	-2.930294960127256	0	-0.9347462204166095	LY6C1	R1_top_hits	-2.930294960127256	-0.9347462204166095
GLVKNAW	1.7794358112083635	0	3.77498455091901	LY6C1	R1_top_hits	1.7794358112083635	3.77498455091901
GMDQARY	-0.16692837574027392	0	1.8286203639703724	LY6C1	R1_top_hits	-0.16692837574027392	1.8286203639703724
GMHAGSW	1.703163208046539	0	3.6987119477571855	LY6C1	R1_top_hits	1.703163208046539	3.6987119477571855
GMPKAGP	-1.4757786149784462	0	0.5197701247322002	LY6C1	R1_top_hits	-1.4757786149784462	0.5197701247322002
GMREGFR	-3.0119956427140906	0	-1.0164469030034442	LY6C1	R1_top_hits	-3.0119956427140906	-1.0164469030034442
GMRGLSS	-3.6067981692221345	0	-1.611249429511488	LY6C1	R1_top_hits	-3.6067981692221345	-1.611249429511488
GMSDGRW	1.6762250200667217	0	3.671773759777368	LY6C1	R1_top_hits	1.6762250200667217	3.671773759777368
GMSKAGP	-1.653443410304896	0	0.34210532940575034	LY6C1	R1_top_hits	-1.653443410304896	0.34210532940575034
GMVEGRW	0.5312125550619462	0	2.5267612947725926	LY6C1	R1_top_hits	0.5312125550619462	2.5267612947725926
GMVGNGW	-0.8109277353971185	0	1.184621004313528	LY6C1	R1_top_hits	-0.8109277353971185	1.184621004313528
GMWQGST	2.951669048708552	0	4.947217788419199	LY6C1	R1_top_hits	2.951669048708552	4.947217788419199
GNDMSRW	1.6841703653148614	0	3.679719105025508	LY6C1	R1_top_hits	1.6841703653148614	3.679719105025508
GNDPGRW	2.7894574366026514	0	4.785006176313297	LY6C1	R1_top_hits	2.7894574366026514	4.785006176313297
GNDSARW	1.6399937675975182	0	3.6355425073081644	LY6C1	R1_top_hits	1.6399937675975182	3.6355425073081644
GNDTGRW	2.683564930696023	0	4.67911367040667	LY6C1	R1_top_hits	2.683564930696023	4.67911367040667
GNEIARW	1.7299884447506804	0	3.7255371844613268	LY6C1	R1_top_hits	1.7299884447506804	3.7255371844613268
GNELGRW	3.0243279733571575	0	5.019876713067804	LY6C1	R1_top_hits	3.0243279733571575	5.019876713067804
GNETGRW	1.8359970872072569	0	3.8315458269179032	LY6C1	R1_top_hits	1.8359970872072569	3.8315458269179032
GNEVGRW	2.960285691979448	0	4.955834431690095	LY6C1	R1_top_hits	2.960285691979448	4.955834431690095
GNEVSRW	0.0061832846955247505	0	2.001732024406171	LY6C1	R1_top_hits	0.0061832846955247505	2.001732024406171
GNHPGKW	-0.8943777824374273	0	1.1011709572732191	LY6C1	R1_top_hits	-0.8943777824374273	1.1011709572732191
GNIAGKW	-0.2690134879321532	0	1.7265352517784933	LY6C1	R1_top_hits	-0.2690134879321532	1.7265352517784933
GNKPSYT	-0.4723288898200687	0	1.5232198498905776	LY6C1	R1_top_hits	-0.4723288898200687	1.5232198498905776
GNKVGLW	-0.5739963639901157	0	1.4215523757205308	LY6C1	R1_top_hits	-0.5739963639901157	1.4215523757205308
GNMIRLI	-1.4030627127076085	0	0.5924860270030379	LY6C1	R1_top_hits	-1.4030627127076085	0.5924860270030379
GNNPGLW	2.340308416608886	0	4.335857156319532	LY6C1	R1_top_hits	2.340308416608886	4.335857156319532
GNNTGMW	-0.3408371441058013	0	1.654711595604845	LY6C1	R1_top_hits	-0.3408371441058013	1.654711595604845
GNPGFSY	-1.6927539745658282	0	0.3027947651448182	LY6C1	R1_top_hits	-1.6927539745658282	0.3027947651448182
GNPGWSH	2.502078851811081	0	4.497627591521727	LY6C1	R1_top_hits	2.502078851811081	4.497627591521727
GNPNWST	2.583407168283102	0	4.578955907993748	LY6C1	R1_top_hits	2.583407168283102	4.578955907993748
GNRGQFN	-4.321194962410045	0	-2.325646222699399	LY6C1	R1_top_hits	-4.321194962410045	-2.325646222699399
GNRSGVW	-0.10627754916449594	0	1.8892711905461503	LY6C1	R1_top_hits	-0.10627754916449594	1.8892711905461503
GNSERWN	-3.600266622714539	0	-1.6047178830038926	LY6C1	R1_top_hits	-3.600266622714539	-1.6047178830038926
GNSKGVW	0.3689583115940126	0	2.364507051304659	LY6C1	R1_top_hits	0.3689583115940126	2.364507051304659
GNSNWSH	-3.5279010052541917	0	-1.5323522655435453	LY6C1	R1_top_hits	-3.5279010052541917	-1.5323522655435453
GNSSRWD	-2.3602394125029003	0	-0.36469067279225387	LY6C1	R1_top_hits	-2.3602394125029003	-0.36469067279225387
GNTSRWD	2.116513773453227	0	4.112062513163874	LY6C1	R1_top_hits	2.116513773453227	4.112062513163874
GNVSRWD	-1.7490690930980088	0	0.24647964661263755	LY6C1	R1_top_hits	-1.7490690930980088	0.24647964661263755
GPAHGWN	-4.754905866214655	0	-2.759357126504008	LY6C1	R1_top_hits	-4.754905866214655	-2.759357126504008
GPDIARY	2.4259086903874243	0	4.421457430098071	LY6C1	R1_top_hits	2.4259086903874243	4.421457430098071
GPDMGRW	3.10022191233495	0	5.095770652045596	LY6C1	R1_top_hits	3.10022191233495	5.095770652045596
GPDRGPW	1.509138830609908	0	3.5046875703205544	LY6C1	R1_top_hits	1.509138830609908	3.5046875703205544
GPDVGRW	2.9182282152613475	0	4.913776954971993	LY6C1	R1_top_hits	2.9182282152613475	4.913776954971993
GPEGTFR	-4.635021374589859	0	-2.6394726348792124	LY6C1	R1_top_hits	-4.635021374589859	-2.6394726348792124
GPEWNRP	2.350966439227494	0	4.346515178938141	LY6C1	R1_top_hits	2.350966439227494	4.346515178938141
GPGDNRW	1.3417611431547871	0	3.3373098828654335	LY6C1	R1_top_hits	1.3417611431547871	3.3373098828654335
GPGEGRW	2.624027202024304	0	4.619575941734951	LY6C1	R1_top_hits	2.624027202024304	4.619575941734951
GPGESRW	1.8238590689928804	0	3.819407808703527	LY6C1	R1_top_hits	1.8238590689928804	3.819407808703527
GPGLGMR	-4.175357091094267	0	-2.179808351383621	LY6C1	R1_top_hits	-4.175357091094267	-2.179808351383621
GPGYSST	-4.457298526540296	0	-2.461749786829649	LY6C1	R1_top_hits	-4.457298526540296	-2.461749786829649
GPHDNRW	2.5955698245966268	0	4.591118564307273	LY6C1	R1_top_hits	2.5955698245966268	4.591118564307273
GPHPGQW	2.3766815842596567	0	4.372230323970303	LY6C1	R1_top_hits	2.3766815842596567	4.372230323970303
GPHYGTL	-2.938981761538013	0	-0.9434330218273668	LY6C1	R1_top_hits	-2.938981761538013	-0.9434330218273668
GPIRLVN	2.8262276142793543	0	4.821776353990001	LY6C1	R1_top_hits	2.8262276142793543	4.821776353990001
GPKWALD	2.9828311068036495	0	4.978379846514295	LY6C1	R1_top_hits	2.9828311068036495	4.978379846514295
GPKYAIN	-2.2913601812862687	0	-0.29581144157562234	LY6C1	R1_top_hits	-2.2913601812862687	-0.29581144157562234
GPKYSIQ	1.6135618903737647	0	3.609110630084411	LY6C1	R1_top_hits	1.6135618903737647	3.609110630084411
GPLHGYG	-3.099505752002411	0	-1.1039570122917648	LY6C1	R1_top_hits	-3.099505752002411	-1.1039570122917648
GPNPGKW	2.7530459166402848	0	4.748594656350932	LY6C1	R1_top_hits	2.7530459166402848	4.748594656350932
GPNVTRW	1.661437279361446	0	3.656986019072092	LY6C1	R1_top_hits	1.661437279361446	3.656986019072092
GPPEGRW	0.15950569552359556	0	2.155054435234242	LY6C1	R1_top_hits	0.15950569552359556	2.155054435234242
GPPRSIQ	1.1715755307101323	0	3.1671242704207785	LY6C1	R1_top_hits	1.1715755307101323	3.1671242704207785
GPQWSHS	-2.297733557960705	0	-0.30218481825005883	LY6C1	R1_top_hits	-2.297733557960705	-0.30218481825005883
GPSMARY	2.3364134476365486	0	4.3319621873471945	LY6C1	R1_top_hits	2.3364134476365486	4.3319621873471945
GPTAGHW	-0.037972411262652356	0	1.9575763284479941	LY6C1	R1_top_hits	-0.037972411262652356	1.9575763284479941
GPTWTSS	1.9234807342276188	0	3.919029473938265	LY6C1	R1_top_hits	1.9234807342276188	3.919029473938265
GPVEGRW	2.224667436361287	0	4.220216176071933	LY6C1	R1_top_hits	2.224667436361287	4.220216176071933
GQANWAS	2.7968188115191444	0	4.792367551229791	LY6C1	R1_top_hits	2.7968188115191444	4.792367551229791
GQDLGRW	3.0521208422566675	0	5.047669581967314	LY6C1	R1_top_hits	3.0521208422566675	5.047669581967314
GQDVSRW	2.241055668287639	0	4.236604407998286	LY6C1	R1_top_hits	2.241055668287639	4.236604407998286
GQGSRWD	1.7960815363368807	0	3.791630276047527	LY6C1	R1_top_hits	1.7960815363368807	3.791630276047527
GQNPGTW	1.0051451678688157	0	3.0006939075794623	LY6C1	R1_top_hits	1.0051451678688157	3.0006939075794623
GQPHWSS	1.5644926834344748	0	3.560041423145121	LY6C1	R1_top_hits	1.5644926834344748	3.560041423145121
GQQPGVW	-2.9417063828161103	0	-0.9461576431054639	LY6C1	R1_top_hits	-2.9417063828161103	-0.9461576431054639
GQRYGSL	-0.36822636668387543	0	1.627322373026771	LY6C1	R1_top_hits	-0.36822636668387543	1.627322373026771
GQVNWAA	1.2038086588987178	0	3.199357398609364	LY6C1	R1_top_hits	1.2038086588987178	3.199357398609364
GQVRLLN	-1.2484821158034074	0	0.747066623907239	LY6C1	R1_top_hits	-1.2484821158034074	0.747066623907239
GQWGTVS	-7.966252666115301	0	-5.970703926404655	LY6C1	R1_top_hits	-7.966252666115301	-5.970703926404655
GQWQGSS	1.6917310169820623	0	3.6872797566927087	LY6C1	R1_top_hits	1.6917310169820623	3.6872797566927087
GQWQGST	2.925959520149633	0	4.921508259860279	LY6C1	R1_top_hits	2.925959520149633	4.921508259860279
GQWQRPG	0.2470954439304918	0	2.242644183641138	LY6C1	R1_top_hits	0.2470954439304918	2.242644183641138
GQYLGSS	-5.010442677719105	0	-3.0148939380084587	LY6C1	R1_top_hits	-5.010442677719105	-3.0148939380084587
GRAYAIA	0.04230125143333535	0	2.0378499911439816	LY6C1	R1_top_hits	0.04230125143333535	2.0378499911439816
GRDDGRW	2.5167640747514386	0	4.512312814462085	LY6C1	R1_top_hits	2.5167640747514386	4.512312814462085
GRDLGVW	2.97727851499703	0	4.972827254707676	LY6C1	R1_top_hits	2.97727851499703	4.972827254707676
GRDQGFR	-3.145256900722358	0	-1.1497081610117115	LY6C1	R1_top_hits	-3.145256900722358	-1.1497081610117115
GRDRGIW	-0.2899892725349501	0	1.7055594671756964	LY6C1	R1_top_hits	-0.2899892725349501	1.7055594671756964
GRDRTHV	-2.5278093115428817	0	-0.5322605718322353	LY6C1	R1_top_hits	-2.5278093115428817	-0.5322605718322353
GRDVARF	1.4528784917694606	0	3.4484272314801068	LY6C1	R1_top_hits	1.4528784917694606	3.4484272314801068
GRDVGIW	2.515386181983763	0	4.5109349216944095	LY6C1	R1_top_hits	2.515386181983763	4.5109349216944095
GRDVGVW	2.5781418545873604	0	4.573690594298007	LY6C1	R1_top_hits	2.5781418545873604	4.573690594298007
GREAWGA	1.0635593176066322	0	3.0591080573172786	LY6C1	R1_top_hits	1.0635593176066322	3.0591080573172786
GRELYGL	0.18925660382971823	0	2.1848053435403645	LY6C1	R1_top_hits	0.18925660382971823	2.1848053435403645
GRENTWT	2.941557787324677	0	4.937106527035324	LY6C1	R1_top_hits	2.941557787324677	4.937106527035324
GRENWSH	2.7982729542542035	0	4.7938216939648495	LY6C1	R1_top_hits	2.7982729542542035	4.7938216939648495
GRFDLRP	2.6364894943785053	0	4.632038234089151	LY6C1	R1_top_hits	2.6364894943785053	4.632038234089151
GRFGGSS	-1.2393635135133116	0	0.7561852261973347	LY6C1	R1_top_hits	-1.2393635135133116	0.7561852261973347
GRFSSLA	-2.9373028167278057	0	-0.9417540770171593	LY6C1	R1_top_hits	-2.9373028167278057	-0.9417540770171593
GRGLGLA	2.5549231883702967	0	4.550471928080944	LY6C1	R1_top_hits	2.5549231883702967	4.550471928080944
GRGLVQL	2.29394877151676	0	4.289497511227406	LY6C1	R1_top_hits	2.29394877151676	4.289497511227406
GRGSLDW	-2.646596718756131	1	-0.6510479790454844	LY6C1	R1_top_hits	-2.646596718756131	-0.6510479790454844
GRHPGEW	2.2182217511202316	0	4.213770490830878	LY6C1	R1_top_hits	2.2182217511202316	4.213770490830878
GRIGGST	-0.4345423524183017	0	1.5610063872923448	LY6C1	R1_top_hits	-0.4345423524183017	1.5610063872923448
GRIGLSS	-3.3411003910433603	0	-1.345551651332714	LY6C1	R1_top_hits	-3.3411003910433603	-1.345551651332714
GRIMLNQ	1.4323203673908715	0	3.427869107101518	LY6C1	R1_top_hits	1.4323203673908715	3.427869107101518
GRIMLSA	1.0666321155915706	0	3.062180855302217	LY6C1	R1_top_hits	1.0666321155915706	3.062180855302217
GRLGGST	-0.9052075313496388	0	1.0903412083610076	LY6C1	R1_top_hits	-0.9052075313496388	1.0903412083610076
GRLMGST	2.820996944108152	0	4.8165456838187986	LY6C1	R1_top_hits	2.820996944108152	4.8165456838187986
GRLMLRE	-1.0933342635981824	0	0.902214476112464	LY6C1	R1_top_hits	-1.0933342635981824	0.902214476112464
GRLTGFG	0.6776111130319198	0	2.6731598527425664	LY6C1	R1_top_hits	0.6776111130319198	2.6731598527425664
GRLVLRD	2.3105145649710117	0	4.306063304681658	LY6C1	R1_top_hits	2.3105145649710117	4.306063304681658
GRMGVGF	-3.4105177924660497	0	-1.4149690527554033	LY6C1	R1_top_hits	-3.4105177924660497	-1.4149690527554033
GRMMGST	1.8867131551842955	0	3.882261894894942	LY6C1	R1_top_hits	1.8867131551842955	3.882261894894942
GRMPSEW	-2.829371065333726	0	-0.8338223256230797	LY6C1	R1_top_hits	-2.829371065333726	-0.8338223256230797
GRMYSLD	1.7610650192985475	0	3.756613759009194	LY6C1	R1_top_hits	1.7610650192985475	3.756613759009194
GRNIGFN	-4.740868560960688	0	-2.745319821250042	LY6C1	R1_top_hits	-4.740868560960688	-2.745319821250042
GRNPGQW	2.9817746969998247	0	4.977323436710471	LY6C1	R1_top_hits	2.9817746969998247	4.977323436710471
GRPEWSS	1.8759998642682807	0	3.871548603978927	LY6C1	R1_top_hits	1.8759998642682807	3.871548603978927
GRPGWSS	0.4725938720150896	0	2.468142611725736	LY6C1	R1_top_hits	0.4725938720150896	2.468142611725736
GRPMFSA	0.7199197042418621	0	2.7154684439525085	LY6C1	R1_top_hits	0.7199197042418621	2.7154684439525085
GRSPGSW	2.7312372360214408	0	4.726785975732087	LY6C1	R1_top_hits	2.7312372360214408	4.726785975732087
GRSPSYV	-0.8852244360420667	0	1.1103243036685797	LY6C1	R1_top_hits	-0.8852244360420667	1.1103243036685797
GRTGGSQ	-2.566159767593808	0	-0.5706110278831615	LY6C1	R1_top_hits	-2.566159767593808	-0.5706110278831615
GRTGLAQ	-0.3166867561576283	0	1.678861983553018	LY6C1	R1_top_hits	-0.3166867561576283	1.678861983553018
GRVGFAQ	0.9690399327324016	0	2.964588672443048	LY6C1	R1_top_hits	0.9690399327324016	2.964588672443048
GRVGSLY	0.19813000773318254	0	2.193678747443829	LY6C1	R1_top_hits	0.19813000773318254	2.193678747443829
GRVGWSA	2.528280691201343	0	4.52382943091199	LY6C1	R1_top_hits	2.528280691201343	4.52382943091199
GRVGYAY	1.5064405036801185	0	3.501989243390765	LY6C1	R1_top_hits	1.5064405036801185	3.501989243390765
GRVGYSM	-0.6032429330009186	0	1.3923058067097278	LY6C1	R1_top_hits	-0.6032429330009186	1.3923058067097278
GRVVLHN	2.960475933334836	0	4.956024673045482	LY6C1	R1_top_hits	2.960475933334836	4.956024673045482
GRVVLQN	2.2095052037898637	0	4.20505394350051	LY6C1	R1_top_hits	2.2095052037898637	4.20505394350051
GRVVLSN	2.504447583733004	0	4.49999632344365	LY6C1	R1_top_hits	2.504447583733004	4.49999632344365
GRVVMTN	-2.6782227028900163	0	-0.6826739631793699	LY6C1	R1_top_hits	-2.6782227028900163	-0.6826739631793699
GRVWPPE	0.14478068574284433	0	2.1403294254534906	LY6C1	R1_top_hits	0.14478068574284433	2.1403294254534906
GSATNMW	0.1278457403370729	0	2.123394480047719	LY6C1	R1_top_hits	0.1278457403370729	2.123394480047719
GSDGARF	-1.9400170654459077	0	0.055531674264738706	LY6C1	R1_top_hits	-1.9400170654459077	0.055531674264738706
GSDHARY	1.5860796022608121	0	3.5816283419714585	LY6C1	R1_top_hits	1.5860796022608121	3.5816283419714585
GSDHGRW	3.0951161144353065	0	5.0906648541459525	LY6C1	R1_top_hits	3.0951161144353065	5.0906648541459525
GSDLGRW	3.1260214435369926	0	5.1215701832476395	LY6C1	R1_top_hits	3.1260214435369926	5.1215701832476395
GSDMARF	0.7702582630536128	0	2.765807002764259	LY6C1	R1_top_hits	0.7702582630536128	2.765807002764259
GSDPRWA	-5.542675382714111	0	-3.5471266430034647	LY6C1	R1_top_hits	-5.542675382714111	-3.5471266430034647
GSDSGRW	2.5649846534620284	0	4.560533393172674	LY6C1	R1_top_hits	2.5649846534620284	4.560533393172674
GSDTGRW	2.8383536121157054	0	4.833902351826351	LY6C1	R1_top_hits	2.8383536121157054	4.833902351826351
GSDTSRW	1.1302687471885644	0	3.125817486899211	LY6C1	R1_top_hits	1.1302687471885644	3.125817486899211
GSDVARF	-0.38918968709600943	0	1.606359052614637	LY6C1	R1_top_hits	-0.38918968709600943	1.606359052614637
GSDVARW	2.723757717799588	0	4.719306457510235	LY6C1	R1_top_hits	2.723757717799588	4.719306457510235
GSDVARY	0.21149515265493135	0	2.2070438923655775	LY6C1	R1_top_hits	0.21149515265493135	2.2070438923655775
GSDVGHW	-3.8585422781101113	0	-1.862993538399465	LY6C1	R1_top_hits	-3.8585422781101113	-1.862993538399465
GSDVGRW	3.093677318595552	0	5.089226058306199	LY6C1	R1_top_hits	3.093677318595552	5.089226058306199
GSDVGVW	-1.4691320137255692	0	0.5264167259850772	LY6C1	R1_top_hits	-1.4691320137255692	0.5264167259850772
GSEAGRW	2.5505156739609767	0	4.546064413671623	LY6C1	R1_top_hits	2.5505156739609767	4.546064413671623
GSEIGRW	3.0183222741363513	0	5.013871013846998	LY6C1	R1_top_hits	3.0183222741363513	5.013871013846998
GSELGRW	2.9544565167705947	0	4.950005256481241	LY6C1	R1_top_hits	2.9544565167705947	4.950005256481241
GSETGRW	2.4045013718573554	0	4.400050111568001	LY6C1	R1_top_hits	2.4045013718573554	4.400050111568001
GSGMGLR	-1.7935121945071986	0	0.20203654520344783	LY6C1	R1_top_hits	-1.7935121945071986	0.20203654520344783
GSGTSLW	-0.6095925265183944	0	1.385956213192252	LY6C1	R1_top_hits	-0.6095925265183944	1.385956213192252
GSHDSRW	-0.18143519542275985	0	1.8141135442878866	LY6C1	R1_top_hits	-0.18143519542275985	1.8141135442878866
GSHSGSW	-2.8263334661998747	0	-0.8307847264892283	LY6C1	R1_top_hits	-2.8263334661998747	-0.8307847264892283
GSHVGAW	2.501891382979542	0	4.497440122690188	LY6C1	R1_top_hits	2.501891382979542	4.497440122690188
GSKPGLW	-2.411144541481743	0	-0.4155958017710968	LY6C1	R1_top_hits	-2.411144541481743	-0.4155958017710968
GSKWDMA	1.9629044113452998	0	3.958453151055946	LY6C1	R1_top_hits	1.9629044113452998	3.958453151055946
GSKWHLE	2.346886601388326	0	4.342435341098972	LY6C1	R1_top_hits	2.346886601388326	4.342435341098972
GSKWNLD	-0.5265190509516959	0	1.4690296887589505	LY6C1	R1_top_hits	-0.5265190509516959	1.4690296887589505
GSLKGSW	-5.098723122394535	0	-3.1031743826838887	LY6C1	R1_top_hits	-5.098723122394535	-3.1031743826838887
GSNDGRW	1.8052948213823914	0	3.800843561093038	LY6C1	R1_top_hits	1.8052948213823914	3.800843561093038
GSNKGVW	2.8820037959837554	0	4.877552535694402	LY6C1	R1_top_hits	2.8820037959837554	4.877552535694402
GSNLGRF	-0.787011610602615	0	1.2085371291080313	LY6C1	R1_top_hits	-0.787011610602615	1.2085371291080313
GSNMGQW	-0.14923186138244454	0	1.8463168783282018	LY6C1	R1_top_hits	-0.14923186138244454	1.8463168783282018
GSNPHWA	-4.38373064579412	0	-2.388181906083474	LY6C1	R1_top_hits	-4.38373064579412	-2.388181906083474
GSNTGVW	0.947790284086901	0	2.9433390237975474	LY6C1	R1_top_hits	0.947790284086901	2.9433390237975474
GSPVGRY	0.4799974351011585	0	2.475546174811805	LY6C1	R1_top_hits	0.4799974351011585	2.475546174811805
GSRPGPW	1.3089487736843073	0	3.3044975133949537	LY6C1	R1_top_hits	1.3089487736843073	3.3044975133949537
GSSKGAW	1.097727984708041	0	3.093276724418687	LY6C1	R1_top_hits	1.097727984708041	3.093276724418687
GSSMWKE	2.7178090373648773	0	4.713357777075524	LY6C1	R1_top_hits	2.7178090373648773	4.713357777075524
GSSPGMW	1.650647628417667	0	3.6461963681283134	LY6C1	R1_top_hits	1.650647628417667	3.6461963681283134
GSSPGQW	0.1321429875797496	0	2.127691727290396	LY6C1	R1_top_hits	0.1321429875797496	2.127691727290396
GSSPGRW	2.42986324564055	0	4.425411985351197	LY6C1	R1_top_hits	2.42986324564055	4.425411985351197
GSSPGSW	-2.57655692066967	0	-0.5810081809590235	LY6C1	R1_top_hits	-2.57655692066967	-0.5810081809590235
GSSPGVW	1.814781803433815	0	3.8103305431444614	LY6C1	R1_top_hits	1.814781803433815	3.8103305431444614
GSSSSMW	-0.5026703172714804	0	1.492878422439166	LY6C1	R1_top_hits	-0.5026703172714804	1.492878422439166
GSSTSMW	0.7887822032331573	0	2.7843309429438037	LY6C1	R1_top_hits	0.7887822032331573	2.7843309429438037
GSSVGAW	-0.0846453710498103	0	1.910903368660836	LY6C1	R1_top_hits	-0.0846453710498103	1.910903368660836
GSSVGVW	0.3801044416900986	0	2.375653181400745	LY6C1	R1_top_hits	0.3801044416900986	2.375653181400745
GSSYSTY	-4.968087844905556	0	-2.9725391051949095	LY6C1	R1_top_hits	-4.968087844905556	-2.9725391051949095
GSTRSIF	-0.11885881093377741	0	1.876689928776869	LY6C1	R1_top_hits	-0.11885881093377741	1.876689928776869
GSVKNAW	-1.202856569533484	0	0.7926921701771623	LY6C1	R1_top_hits	-1.202856569533484	0.7926921701771623
GSWQGSS	2.569650571519109	0	4.5651993112297555	LY6C1	R1_top_hits	2.569650571519109	4.5651993112297555
GSWTGPG	1.8931213054828138	0	3.88867004519346	LY6C1	R1_top_hits	1.8931213054828138	3.88867004519346
GSWVGNG	-1.0326886417546803	0	0.962860097955966	LY6C1	R1_top_hits	-1.0326886417546803	0.962860097955966
GSYELRI	-5.100430896888331	0	-3.1048821571776846	LY6C1	R1_top_hits	-5.100430896888331	-3.1048821571776846
GSYSDRF	-4.167298829360744	0	-2.171750089650098	LY6C1	R1_top_hits	-4.167298829360744	-2.171750089650098
GTDISRW	2.9473836328358995	0	4.9429323725465455	LY6C1	R1_top_hits	2.9473836328358995	4.9429323725465455
GTDNGRW	0.7651864671539051	0	2.7607352068645516	LY6C1	R1_top_hits	0.7651864671539051	2.7607352068645516
GTDQARW	1.6087840775038877	0	3.604332817214534	LY6C1	R1_top_hits	1.6087840775038877	3.604332817214534
GTDTGRW	2.882525158768793	0	4.878073898479439	LY6C1	R1_top_hits	2.882525158768793	4.878073898479439
GTEAGRW	2.177107541835266	0	4.172656281545912	LY6C1	R1_top_hits	2.177107541835266	4.172656281545912
GTEFARF	-0.8856159572917146	0	1.1099327824189318	LY6C1	R1_top_hits	-0.8856159572917146	1.1099327824189318
GTFGGSS	-7.39941899721868	0	-5.403870257508034	LY6C1	R1_top_hits	-7.39941899721868	-5.403870257508034
GTGYDLR	1.9894145626837938	0	3.98496330239444	LY6C1	R1_top_hits	1.9894145626837938	3.98496330239444
GTLPSYH	-2.622802657055273	0	-0.6272539173446265	LY6C1	R1_top_hits	-2.622802657055273	-0.6272539173446265
GTLRLTN	-0.3276172784655438	0	1.6679314612451026	LY6C1	R1_top_hits	-0.3276172784655438	1.6679314612451026
GTNLGKW	3.1388318006995686	0	5.1343805404102145	LY6C1	R1_top_hits	3.1388318006995686	5.1343805404102145
GTNSGVW	-2.9622592361362168	0	-0.9667104964255704	LY6C1	R1_top_hits	-2.9622592361362168	-0.9667104964255704
GTNVGVW	2.3846789991777975	0	4.380227738888443	LY6C1	R1_top_hits	2.3846789991777975	4.380227738888443
GTPYLSS	-3.267477844839434	0	-1.2719291051287875	LY6C1	R1_top_hits	-3.267477844839434	-1.2719291051287875
GTQSRWD	0.5306135201030218	0	2.526162259813668	LY6C1	R1_top_hits	0.5306135201030218	2.526162259813668
GTRGSIY	-0.16246198872063883	0	1.8330867509900075	LY6C1	R1_top_hits	-0.16246198872063883	1.8330867509900075
GTRYDLS	-0.013253481098397	0	1.9822952586122493	LY6C1	R1_top_hits	-0.013253481098397	1.9822952586122493
GTSMGAW	-2.3013341799493006	0	-0.30578544023865417	LY6C1	R1_top_hits	-2.3013341799493006	-0.30578544023865417
GTSPGMW	0.9742807780953546	0	2.969829517806001	LY6C1	R1_top_hits	0.9742807780953546	2.969829517806001
GTSPGRW	2.513393170133857	0	4.508941909844504	LY6C1	R1_top_hits	2.513393170133857	4.508941909844504
GTVRLTN	-4.427876363233798	0	-2.4323276235231517	LY6C1	R1_top_hits	-4.427876363233798	-2.4323276235231517
GTYTGFG	1.817299763020031	0	3.8128485027306773	LY6C1	R1_top_hits	1.817299763020031	3.8128485027306773
GTYTGYG	3.160791051658367	0	5.156339791369014	LY6C1	R1_top_hits	3.160791051658367	5.156339791369014
GVAARWE	-4.307015197157062	0	-2.3114664574464157	LY6C1	R1_top_hits	-4.307015197157062	-2.3114664574464157
GVADARW	-1.6832520711393466	0	0.3122966685712998	LY6C1	R1_top_hits	-1.6832520711393466	0.3122966685712998
GVAEGRW	2.025639137789416	0	4.021187877500062	LY6C1	R1_top_hits	2.025639137789416	4.021187877500062
GVAGARF	1.0237234972541092	0	3.0192722369647553	LY6C1	R1_top_hits	1.0237234972541092	3.0192722369647553
GVDAARY	0.5233001642275231	0	2.5188489039381694	LY6C1	R1_top_hits	0.5233001642275231	2.5188489039381694
GVDLGRY	1.7448851318187373	0	3.7404338715293837	LY6C1	R1_top_hits	1.7448851318187373	3.7404338715293837
GVDPARW	-2.255924746959095	0	-0.26037600724844845	LY6C1	R1_top_hits	-2.255924746959095	-0.26037600724844845
GVDQARW	2.753075799447841	0	4.748624539158488	LY6C1	R1_top_hits	2.753075799447841	4.748624539158488
GVDRGAW	-5.300170894016641	0	-3.3046221543059944	LY6C1	R1_top_hits	-5.300170894016641	-3.3046221543059944
GVDRGKW	2.712072424500677	0	4.707621164211323	LY6C1	R1_top_hits	2.712072424500677	4.707621164211323
GVDRGPW	1.7096639153019328	0	3.7052126550125792	LY6C1	R1_top_hits	1.7096639153019328	3.7052126550125792
GVDRGVW	1.285449403450175	0	3.2809981431608213	LY6C1	R1_top_hits	1.285449403450175	3.2809981431608213
GVDRTRW	-0.5698273033992527	0	1.4257214363113937	LY6C1	R1_top_hits	-0.5698273033992527	1.4257214363113937
GVDSARY	1.758696184161169	0	3.7542449238718154	LY6C1	R1_top_hits	1.758696184161169	3.7542449238718154
GVERGPW	-1.8103201195946301	0	0.18522862011601626	LY6C1	R1_top_hits	-1.8103201195946301	0.18522862011601626
GVERRWD	2.5142659046895894	0	4.509814644400236	LY6C1	R1_top_hits	2.5142659046895894	4.509814644400236
GVEVGRW	2.8327386696686183	0	4.828287409379264	LY6C1	R1_top_hits	2.8327386696686183	4.828287409379264
GVGEGRW	1.9454360113679021	0	3.9409847510785485	LY6C1	R1_top_hits	1.9454360113679021	3.9409847510785485
GVGGSFR	-3.149017640151521	0	-1.1534689004408745	LY6C1	R1_top_hits	-3.149017640151521	-1.1534689004408745
GVGYGSS	-3.237626498317273	0	-1.2420777586066265	LY6C1	R1_top_hits	-3.237626498317273	-1.2420777586066265
GVHDGFR	-3.101704319175421	0	-1.1061555794647746	LY6C1	R1_top_hits	-3.101704319175421	-1.1061555794647746
GVHDGRW	2.8784354470025404	0	4.873984186713187	LY6C1	R1_top_hits	2.8784354470025404	4.873984186713187
GVHEGFR	-4.347698632703982	0	-2.3521498929933355	LY6C1	R1_top_hits	-4.347698632703982	-2.3521498929933355
GVHGGWN	-1.2065540100001777	0	0.7889947297104687	LY6C1	R1_top_hits	-1.2065540100001777	0.7889947297104687
GVHTGSW	0.8878303847401636	0	2.8833791244508102	LY6C1	R1_top_hits	0.8878303847401636	2.8833791244508102
GVHWPAA	-3.8219757208814906	0	-1.8264269811708442	LY6C1	R1_top_hits	-3.8219757208814906	-1.8264269811708442
GVIRITN	1.205716637321813	0	3.2012653770324593	LY6C1	R1_top_hits	1.205716637321813	3.2012653770324593
GVKEGFR	-1.9395558023416841	0	0.05599293736896227	LY6C1	R1_top_hits	-1.9395558023416841	0.05599293736896227
GVLDGFR	2.6113338110373228	0	4.606882550747969	LY6C1	R1_top_hits	2.6113338110373228	4.606882550747969
GVLQGFA	-2.6934696296307865	0	-0.6979208899201401	LY6C1	R1_top_hits	-2.6934696296307865	-0.6979208899201401
GVNAGAW	-2.0918553011017558	0	-0.09630656139110938	LY6C1	R1_top_hits	-2.0918553011017558	-0.09630656139110938
GVNEGRW	2.9827812668156124	0	4.978330006526258	LY6C1	R1_top_hits	2.9827812668156124	4.978330006526258
GVNESRW	1.1189849021133624	0	3.114533641824009	LY6C1	R1_top_hits	1.1189849021133624	3.114533641824009
GVNKSLW	1.0328896559600018	0	3.028438395670648	LY6C1	R1_top_hits	1.0328896559600018	3.028438395670648
GVNQAKW	-0.3626178911117697	0	1.6329308485988767	LY6C1	R1_top_hits	-0.3626178911117697	1.6329308485988767
GVNQARF	2.5521784938271175	0	4.547727233537763	LY6C1	R1_top_hits	2.5521784938271175	4.547727233537763
GVNRALY	-0.8290791249285258	0	1.1664696147821205	LY6C1	R1_top_hits	-0.8290791249285258	1.1664696147821205
GVNRGAY	-3.464447037626287	0	-1.4688982979156404	LY6C1	R1_top_hits	-3.464447037626287	-1.4688982979156404
GVNSGRF	-2.395748563215853	0	-0.40019982350520644	LY6C1	R1_top_hits	-2.395748563215853	-0.40019982350520644
GVPGWSS	2.773159867853704	0	4.768708607564351	LY6C1	R1_top_hits	2.773159867853704	4.768708607564351
GVPNWSS	2.8661760614098113	0	4.861724801120458	LY6C1	R1_top_hits	2.8661760614098113	4.861724801120458
GVPYAHN	-4.472760366174509	0	-2.477211626463862	LY6C1	R1_top_hits	-4.472760366174509	-2.477211626463862
GVRSGYG	-0.6814466147683075	0	1.3141021249423388	LY6C1	R1_top_hits	-0.6814466147683075	1.3141021249423388
GVSEGRW	2.9201722174385347	0	4.915720957149182	LY6C1	R1_top_hits	2.9201722174385347	4.915720957149182
GVSESRW	-1.6211315868770106	0	0.37441715283363575	LY6C1	R1_top_hits	-1.6211315868770106	0.37441715283363575
GVSGARF	2.0183634798949357	0	4.013912219605582	LY6C1	R1_top_hits	2.0183634798949357	4.013912219605582
GVSLGKY	-0.5651314675606371	0	1.4304172721500092	LY6C1	R1_top_hits	-0.5651314675606371	1.4304172721500092
GVSPGAW	1.727558887203827	0	3.7231076269144734	LY6C1	R1_top_hits	1.727558887203827	3.7231076269144734
GVSPGPW	0.3250139243632131	0	2.3205626640738597	LY6C1	R1_top_hits	0.3250139243632131	2.3205626640738597
GVSQGRF	2.706812633426526	0	4.7023613731371725	LY6C1	R1_top_hits	2.706812633426526	4.7023613731371725
GVSSARF	1.2842293207803193	0	3.2797780604909654	LY6C1	R1_top_hits	1.2842293207803193	3.2797780604909654
GVTDARW	-2.529349652537973	0	-0.5338009128273264	LY6C1	R1_top_hits	-2.529349652537973	-0.5338009128273264
GVTKNLW	0.9115853383233714	0	2.9071340780340176	LY6C1	R1_top_hits	0.9115853383233714	2.9071340780340176
GVTNFHV	-1.8835157365658377	0	0.11203300314480868	LY6C1	R1_top_hits	-1.8835157365658377	0.11203300314480868
GVTRALY	-0.3516022630867452	0	1.6439464766239011	LY6C1	R1_top_hits	-0.3516022630867452	1.6439464766239011
GVWGAVS	-5.1655556254358	0	-3.170006885725154	LY6C1	R1_top_hits	-5.1655556254358	-3.170006885725154
GVWGSLA	-0.8251557373106495	0	1.1703930023999969	LY6C1	R1_top_hits	-0.8251557373106495	1.1703930023999969
GVWGSVA	-0.8972645652254037	0	1.0982841744852427	LY6C1	R1_top_hits	-0.8972645652254037	1.0982841744852427
GVWGSVP	-1.3116722552431241	0	0.6838764844675222	LY6C1	R1_top_hits	-1.3116722552431241	0.6838764844675222
GVYDARF	2.4647737630394317	0	4.460322502750078	LY6C1	R1_top_hits	2.4647737630394317	4.460322502750078
GVYMGSS	1.837214253776691	0	3.8327629934873375	LY6C1	R1_top_hits	1.837214253776691	3.8327629934873375
GWAGGSS	2.2773137423243233	0	4.27286248203497	LY6C1	R1_top_hits	2.2773137423243233	4.27286248203497
GWAHGSS	2.962600454007299	0	4.958149193717945	LY6C1	R1_top_hits	2.962600454007299	4.958149193717945
GWAKGAS	-2.605072110588565	0	-0.6095233708779184	LY6C1	R1_top_hits	-2.605072110588565	-0.6095233708779184
GWDLRSP	-2.366710603338717	0	-0.3711618636280707	LY6C1	R1_top_hits	-2.366710603338717	-0.3711618636280707
GWDLSRP	-3.053011781881975	0	-1.0574630421713285	LY6C1	R1_top_hits	-3.053011781881975	-1.0574630421713285
GWDRGAS	-4.019179741978901	0	-2.0236310022682544	LY6C1	R1_top_hits	-4.019179741978901	-2.0236310022682544
GWDRGST	1.4423347207799666	0	3.437883460490613	LY6C1	R1_top_hits	1.4423347207799666	3.437883460490613
GWGGGST	-4.356482823069787	0	-2.360934083359141	LY6C1	R1_top_hits	-4.356482823069787	-2.360934083359141
GWHGAAS	1.322623072424517	0	3.318171812135163	LY6C1	R1_top_hits	1.322623072424517	3.318171812135163
GWHGGSM	2.8315153788823872	0	4.827064118593034	LY6C1	R1_top_hits	2.8315153788823872	4.827064118593034
GWHGGSS	2.550953408427077	0	4.546502148137723	LY6C1	R1_top_hits	2.550953408427077	4.546502148137723
GWHGGST	3.063895445715999	0	5.059444185426646	LY6C1	R1_top_hits	3.063895445715999	5.059444185426646
GWHGGSV	2.895452312672965	0	4.891001052383611	LY6C1	R1_top_hits	2.895452312672965	4.891001052383611
GWIGGSV	1.9105561234888686	0	3.906104863199515	LY6C1	R1_top_hits	1.9105561234888686	3.906104863199515
GWKGDSS	-2.702464406639443	0	-0.7069156669287966	LY6C1	R1_top_hits	-2.702464406639443	-0.7069156669287966
GWLGGAS	2.128555023309172	0	4.124103763019818	LY6C1	R1_top_hits	2.128555023309172	4.124103763019818
GWPGGSA	-0.45191188958845896	0	1.5436368501221875	LY6C1	R1_top_hits	-0.45191188958845896	1.5436368501221875
GWPGGSQ	2.8950401255581077	0	4.890588865268754	LY6C1	R1_top_hits	2.8950401255581077	4.890588865268754
GWPGGSS	2.943581198868591	0	4.939129938579237	LY6C1	R1_top_hits	2.943581198868591	4.939129938579237
GWPGGST	2.930929228337825	0	4.926477968048472	LY6C1	R1_top_hits	2.930929228337825	4.926477968048472
GWPGGSV	-3.2174423641348255	0	-1.2218936244241791	LY6C1	R1_top_hits	-3.2174423641348255	-1.2218936244241791
GWPGQAS	2.1623485192506906	0	4.157897258961337	LY6C1	R1_top_hits	2.1623485192506906	4.157897258961337
GWQGGSL	-1.9375944557023632	0	0.057954284008283175	LY6C1	R1_top_hits	-1.9375944557023632	0.057954284008283175
GWQGGSV	2.5539641789449927	0	4.549512918655639	LY6C1	R1_top_hits	2.5539641789449927	4.549512918655639
GWRGDSV	-3.730972383362796	0	-1.7354236436521497	LY6C1	R1_top_hits	-3.730972383362796	-1.7354236436521497
GWRPHGD	-4.366920446913478	0	-2.3713717072028317	LY6C1	R1_top_hits	-4.366920446913478	-2.3713717072028317
GWRTDPA	-3.8643607623638774	0	-1.868812022653231	LY6C1	R1_top_hits	-3.8643607623638774	-1.868812022653231
GWSGGAQ	2.678818363710464	0	4.67436710342111	LY6C1	R1_top_hits	2.678818363710464	4.67436710342111
GWSGGSM	2.1212389500953455	0	4.116787689805992	LY6C1	R1_top_hits	2.1212389500953455	4.116787689805992
GWSGGSS	-0.1612050939370042	0	1.8343436457736422	LY6C1	R1_top_hits	-0.1612050939370042	1.8343436457736422
GWTGGSS	-1.7654627535352212	0	0.2300859861754252	LY6C1	R1_top_hits	-1.7654627535352212	0.2300859861754252
GWVGMSS	0.4992824588509638	0	2.4948311985616103	LY6C1	R1_top_hits	0.4992824588509638	2.4948311985616103
GYAAGFH	-2.7754750041496266	0	-0.7799262644389802	LY6C1	R1_top_hits	-2.7754750041496266	-0.7799262644389802
GYDLRTP	-1.3385428242684478	0	0.6570059154421986	LY6C1	R1_top_hits	-1.3385428242684478	0.6570059154421986
GYDTAKW	-0.8318179767706468	0	1.1637307629399996	LY6C1	R1_top_hits	-0.8318179767706468	1.1637307629399996
GYDTARF	1.1372617828413412	0	3.1328105225519876	LY6C1	R1_top_hits	1.1372617828413412	3.1328105225519876
GYDVSKW	-1.8203418483044551	0	0.17520689140619128	LY6C1	R1_top_hits	-1.8203418483044551	0.17520689140619128
GYIGGSS	-3.6842904539341363	0	-1.68874171422349	LY6C1	R1_top_hits	-3.6842904539341363	-1.68874171422349
GYIGGST	1.006686526978526	0	3.0022352666891723	LY6C1	R1_top_hits	1.006686526978526	3.0022352666891723
GYLPRPG	-0.6627007608747082	0	1.3328479788359382	LY6C1	R1_top_hits	-0.6627007608747082	1.3328479788359382
GYPGAAS	-4.061203741472495	0	-2.0656550017618485	LY6C1	R1_top_hits	-4.061203741472495	-2.0656550017618485
GYPGDRT	-2.982972642067198	0	-0.9874239023565514	LY6C1	R1_top_hits	-2.982972642067198	-0.9874239023565514
GYPGFSS	2.9596372499232744	0	4.955185989633921	LY6C1	R1_top_hits	2.9596372499232744	4.955185989633921
GYPGFST	3.088546290567015	0	5.084095030277661	LY6C1	R1_top_hits	3.088546290567015	5.084095030277661
GYPGHSS	2.2002255268981923	0	4.195774266608838	LY6C1	R1_top_hits	2.2002255268981923	4.195774266608838
GYPGSST	-2.1865763675032364	0	-0.19102762779258997	LY6C1	R1_top_hits	-2.1865763675032364	-0.19102762779258997
GYPLRGQ	-2.6353014496105915	0	-0.6397527098999451	LY6C1	R1_top_hits	-2.6353014496105915	-0.6397527098999451
GYPMYSA	-3.148750272700778	0	-1.1532015329901317	LY6C1	R1_top_hits	-3.148750272700778	-1.1532015329901317
GYSIRPA	-3.809282418973396	0	-1.8137336792627496	LY6C1	R1_top_hits	-3.809282418973396	-1.8137336792627496
GYSYTGS	-5.012009860545035	0	-3.0164611208343888	LY6C1	R1_top_hits	-5.012009860545035	-3.0164611208343888
GYVGGSS	-4.588806866081714	0	-2.5932581263710675	LY6C1	R1_top_hits	-4.588806866081714	-2.5932581263710675
GYVGMSS	-4.193238809101217	0	-2.1976900693905708	LY6C1	R1_top_hits	-4.193238809101217	-2.1976900693905708
GYVGYSS	0.03501636990067761	0	2.030565109611324	LY6C1	R1_top_hits	0.03501636990067761	2.030565109611324
GYVPAAS	0.33386032190040005	0	2.3294090616110465	LY6C1	R1_top_hits	0.33386032190040005	2.3294090616110465
HAEWGSS	2.499022633695726	0	4.494571373406373	LY6C1	R1_top_hits	2.499022633695726	4.494571373406373
HAFQGSS	2.0879629299876212	0	4.083511669698268	LY6C1	R1_top_hits	2.0879629299876212	4.083511669698268
HAHLGSA	-2.0678728300563805	0	-0.07232409034573406	LY6C1	R1_top_hits	-2.0678728300563805	-0.07232409034573406
HAHMGSM	0.40512619176346554	0	2.400674931474112	LY6C1	R1_top_hits	0.40512619176346554	2.400674931474112
HAIGFSS	-0.6272773852102502	0	1.3682713545003962	LY6C1	R1_top_hits	-0.6272773852102502	1.3682713545003962
HAKLGSS	2.4401782133913423	0	4.435726953101989	LY6C1	R1_top_hits	2.4401782133913423	4.435726953101989
HALHGSA	-0.7942680145045744	0	1.201280725206072	LY6C1	R1_top_hits	-0.7942680145045744	1.201280725206072
HALYGSV	1.254461610091397	0	3.2500103498020434	LY6C1	R1_top_hits	1.254461610091397	3.2500103498020434
HAPGWAS	-0.34504536982587364	0	1.6505033698847726	LY6C1	R1_top_hits	-0.34504536982587364	1.6505033698847726
HARLGSS	2.922699088561254	0	4.9182478282719	LY6C1	R1_top_hits	2.922699088561254	4.9182478282719
HATGYST	-4.042723818891548	0	-2.0471750791809016	LY6C1	R1_top_hits	-4.042723818891548	-2.0471750791809016
HAYHGST	2.9808841583772496	0	4.9764328980878965	LY6C1	R1_top_hits	2.9808841583772496	4.9764328980878965
HAYSLER	0.13490497157670514	0	2.1304537112873514	LY6C1	R1_top_hits	0.13490497157670514	2.1304537112873514
HEFLGSA	-4.291117429460071	0	-2.2955686897494245	LY6C1	R1_top_hits	-4.291117429460071	-2.2955686897494245
HERGYSS	-1.45099328784634	0	0.5445554518643063	LY6C1	R1_top_hits	-1.45099328784634	0.5445554518643063
HERLYSS	-1.5972421585884666	0	0.39830658112217976	LY6C1	R1_top_hits	-1.5972421585884666	0.39830658112217976
HEYRGSA	2.632470176251306	0	4.6280189159619525	LY6C1	R1_top_hits	2.632470176251306	4.6280189159619525
HFHGGAS	-0.1262099097543539	0	1.8693388299562925	LY6C1	R1_top_hits	-0.1262099097543539	1.8693388299562925
HFMGGSS	-0.6493496018150821	0	1.3461991378955642	LY6C1	R1_top_hits	-0.6493496018150821	1.3461991378955642
HFSLGSS	3.112840751628882	0	5.108389491339528	LY6C1	R1_top_hits	3.112840751628882	5.108389491339528
HGDSGRW	1.7519229209703406	0	3.7474716606809872	LY6C1	R1_top_hits	1.7519229209703406	3.7474716606809872
HGEVGRW	2.8402866055059866	0	4.835835345216633	LY6C1	R1_top_hits	2.8402866055059866	4.835835345216633
HGHGFAQ	2.841643169266254	0	4.8371919089769	LY6C1	R1_top_hits	2.841643169266254	4.8371919089769
HGLGFSS	1.55066148719414	0	3.5462102269047864	LY6C1	R1_top_hits	1.55066148719414	3.5462102269047864
HGQGRHE	-5.267051675869757	0	-3.2715029361591106	LY6C1	R1_top_hits	-5.267051675869757	-3.2715029361591106
HGQPGVW	1.8009899816856347	0	3.7965387213962813	LY6C1	R1_top_hits	1.8009899816856347	3.7965387213962813
HGRLEPL	-4.172321984382693	0	-2.1767732446720465	LY6C1	R1_top_hits	-4.172321984382693	-2.1767732446720465
HGSLHSY	-0.338435119686134	0	1.6571136200245125	LY6C1	R1_top_hits	-0.338435119686134	1.6571136200245125
HGYRLGE	-1.8049201823643664	0	0.19062855734628004	LY6C1	R1_top_hits	-1.8049201823643664	0.19062855734628004
HGYRLVE	-1.3615275121504091	0	0.6340212275602373	LY6C1	R1_top_hits	-1.3615275121504091	0.6340212275602373
HHPGGGW	-2.7327659021280764	0	-0.73721716241743	LY6C1	R1_top_hits	-2.7327659021280764	-0.73721716241743
HHSLGST	-0.602982462051028	0	1.3925662776596184	LY6C1	R1_top_hits	-0.602982462051028	1.3925662776596184
HHTMGSA	2.372744091791013	0	4.368292831501659	LY6C1	R1_top_hits	2.372744091791013	4.368292831501659
HIGFGSA	0.5384553952394753	0	2.5340041349501217	LY6C1	R1_top_hits	0.5384553952394753	2.5340041349501217
HIGGYGL	-0.21498677213311412	0	1.7805619675775324	LY6C1	R1_top_hits	-0.21498677213311412	1.7805619675775324
HISHGSA	2.74228509401566	0	4.737833833726306	LY6C1	R1_top_hits	2.74228509401566	4.737833833726306
HISMGSA	1.8014653631775541	0	3.7970141028882005	LY6C1	R1_top_hits	1.8014653631775541	3.7970141028882005
HISRGSS	2.827774785564846	0	4.823323525275493	LY6C1	R1_top_hits	2.827774785564846	4.823323525275493
HITHGAS	0.960100588300354	0	2.9556493280110003	LY6C1	R1_top_hits	0.960100588300354	2.9556493280110003
HITLKYS	2.071050894192513	0	4.066599633903159	LY6C1	R1_top_hits	2.071050894192513	4.066599633903159
HIYAGSS	2.547215338307195	0	4.542764078017841	LY6C1	R1_top_hits	2.547215338307195	4.542764078017841
HIYHGSV	1.0958587049747375	0	3.091407444685384	LY6C1	R1_top_hits	1.0958587049747375	3.091407444685384
HKALGST	1.1437899720601306	0	3.139338711770777	LY6C1	R1_top_hits	1.1437899720601306	3.139338711770777
HKFGGSQ	2.803323256421435	0	4.798871996132082	LY6C1	R1_top_hits	2.803323256421435	4.798871996132082
HKFNGSS	1.8546264434809179	0	3.8501751831915643	LY6C1	R1_top_hits	1.8546264434809179	3.8501751831915643
HKLHGSQ	0.6606496571099447	0	2.6561983968205913	LY6C1	R1_top_hits	0.6606496571099447	2.6561983968205913
HKLQGSA	-3.1755854171833793	0	-1.1800366774727329	LY6C1	R1_top_hits	-3.1755854171833793	-1.1800366774727329
HKPYSDF	2.4742774163472188	0	4.469826156057865	LY6C1	R1_top_hits	2.4742774163472188	4.469826156057865
HKTLGSA	2.599167983896632	0	4.594716723607279	LY6C1	R1_top_hits	2.599167983896632	4.594716723607279
HKVADWA	1.037331014182575	0	3.032879753893221	LY6C1	R1_top_hits	1.037331014182575	3.032879753893221
HKVLGSS	1.9840854177013871	0	3.9796341574120335	LY6C1	R1_top_hits	1.9840854177013871	3.9796341574120335
HLETYGR	1.4584623623353332	0	3.4540111020459796	LY6C1	R1_top_hits	1.4584623623353332	3.4540111020459796
HLHGYSD	3.106195739582252	0	5.101744479292899	LY6C1	R1_top_hits	3.106195739582252	5.101744479292899
HLRGYSE	2.557695190473467	0	4.553243930184113	LY6C1	R1_top_hits	2.557695190473467	4.553243930184113
HLSGYNT	3.087866918878637	0	5.083415658589283	LY6C1	R1_top_hits	3.087866918878637	5.083415658589283
HMLHGSA	2.8936258482348	0	4.889174587945446	LY6C1	R1_top_hits	2.8936258482348	4.889174587945446
HMTQGSA	-3.4032829381822802	0	-1.4077341984716338	LY6C1	R1_top_hits	-3.4032829381822802	-1.4077341984716338
HNFNGAM	-2.601506683912148	0	-0.6059579442015015	LY6C1	R1_top_hits	-2.601506683912148	-0.6059579442015015
HNKFGSS	-1.614875372916422	0	0.38067336679422437	LY6C1	R1_top_hits	-1.614875372916422	0.38067336679422437
HNNDGRW	1.5259680028575708	0	3.5215167425682172	LY6C1	R1_top_hits	1.5259680028575708	3.5215167425682172
HPAWGSA	2.492728137236244	0	4.488276876946891	LY6C1	R1_top_hits	2.492728137236244	4.488276876946891
HPEWMAS	2.921173717930396	0	4.916722457641042	LY6C1	R1_top_hits	2.921173717930396	4.916722457641042
HPEWSHQ	-4.319235106744527	0	-2.3236863670338805	LY6C1	R1_top_hits	-4.319235106744527	-2.3236863670338805
HPGDARW	2.2275858851813615	0	4.223134624892008	LY6C1	R1_top_hits	2.2275858851813615	4.223134624892008
HPGLGSS	-3.6825945462601846	0	-1.6870458065495382	LY6C1	R1_top_hits	-3.6825945462601846	-1.6870458065495382
HPHLVNV	-2.182590666142259	0	-0.18704192643161255	LY6C1	R1_top_hits	-2.182590666142259	-0.18704192643161255
HPHYMSS	0.13869121721523905	0	2.1342399569258856	LY6C1	R1_top_hits	0.13869121721523905	2.1342399569258856
HPRLGSS	2.952499526393739	0	4.948048266104385	LY6C1	R1_top_hits	2.952499526393739	4.948048266104385
HPTLRSA	-3.2295480424695358	0	-1.2339993027588894	LY6C1	R1_top_hits	-3.2295480424695358	-1.2339993027588894
HPTLRYA	2.6027159957693584	0	4.598264735480004	LY6C1	R1_top_hits	2.6027159957693584	4.598264735480004
HPTWSSA	2.7952475691914813	0	4.790796308902127	LY6C1	R1_top_hits	2.7952475691914813	4.790796308902127
HPVFHSS	1.8525629848386655	0	3.848111724549312	LY6C1	R1_top_hits	1.8525629848386655	3.848111724549312
HPVFKSS	0.13592422089081174	0	2.131472960601458	LY6C1	R1_top_hits	0.13592422089081174	2.131472960601458
HPVYNSS	-1.5077905961520754	0	0.48775814355857094	LY6C1	R1_top_hits	-1.5077905961520754	0.48775814355857094
HQDPGRW	1.748062540192346	0	3.7436112799029924	LY6C1	R1_top_hits	1.748062540192346	3.7436112799029924
HQRLGSS	2.9880045980115297	0	4.983553337722176	LY6C1	R1_top_hits	2.9880045980115297	4.983553337722176
HRALGST	2.9970772032365263	0	4.992625942947173	LY6C1	R1_top_hits	2.9970772032365263	4.992625942947173
HRFDLRD	0.6564486288925164	0	2.651997368603163	LY6C1	R1_top_hits	0.6564486288925164	2.651997368603163
HRFNGSS	0.6954970106059624	0	2.6910457503166088	LY6C1	R1_top_hits	0.6954970106059624	2.6910457503166088
HRLGGST	2.160187484520126	0	4.155736224230772	LY6C1	R1_top_hits	2.160187484520126	4.155736224230772
HRLLGAA	2.6974773127564458	0	4.693026052467092	LY6C1	R1_top_hits	2.6974773127564458	4.693026052467092
HRSEGSS	-6.070412471140669	0	-4.074863731430023	LY6C1	R1_top_hits	-6.070412471140669	-4.074863731430023
HRVMGSA	2.9093280309589806	0	4.9048767706696275	LY6C1	R1_top_hits	2.9093280309589806	4.9048767706696275
HRYEGSS	3.1103251719013096	0	5.1058739116119565	LY6C1	R1_top_hits	3.1103251719013096	5.1058739116119565
HSHGGLS	-11.056498709162732	0	-9.060949969452086	LY6C1	R1_top_hits	-11.056498709162732	-9.060949969452086
HSHGSLM	-2.1293594490352574	0	-0.13381070932461103	LY6C1	R1_top_hits	-2.1293594490352574	-0.13381070932461103
HSNPGVW	1.9954270061202344	0	3.9909757458308808	LY6C1	R1_top_hits	1.9954270061202344	3.9909757458308808
HSSAGLA	-6.066292531496123	0	-4.0707437917854765	LY6C1	R1_top_hits	-6.066292531496123	-4.0707437917854765
HSSHFSS	-1.8206517655023196	0	0.17489697420832684	LY6C1	R1_top_hits	-1.8206517655023196	0.17489697420832684
HSYSGST	-3.4103009772670587	0	-1.4147522375564123	LY6C1	R1_top_hits	-3.4103009772670587	-1.4147522375564123
HTGYGSS	1.9793824333125374	0	3.974931173023184	LY6C1	R1_top_hits	1.9793824333125374	3.974931173023184
HTRLGSS	2.845163139019251	0	4.8407118787298975	LY6C1	R1_top_hits	2.845163139019251	4.8407118787298975
HVALGSS	1.4551172290152294	0	3.450665968725876	LY6C1	R1_top_hits	1.4551172290152294	3.450665968725876
HVEFGSS	1.9457069760954708	0	3.9412557158061174	LY6C1	R1_top_hits	1.9457069760954708	3.9412557158061174
HVEWGSS	3.002893088887604	0	4.998441828598251	LY6C1	R1_top_hits	3.002893088887604	4.998441828598251
HVGDGRW	0.7118103826611414	0	2.7073591223717877	LY6C1	R1_top_hits	0.7118103826611414	2.7073591223717877
HVGWGSA	2.8143501892018072	0	4.809898928912453	LY6C1	R1_top_hits	2.8143501892018072	4.809898928912453
HVLLGSS	2.406841022982131	0	4.402389762692778	LY6C1	R1_top_hits	2.406841022982131	4.402389762692778
HVPYGST	2.1124883863014725	0	4.108037126012119	LY6C1	R1_top_hits	2.1124883863014725	4.108037126012119
HVRLGSS	2.777026964146784	0	4.772575703857431	LY6C1	R1_top_hits	2.777026964146784	4.772575703857431
HVRLMSA	1.910094721777963	0	3.9056434614886095	LY6C1	R1_top_hits	1.910094721777963	3.9056434614886095
HVSLGSS	1.870852610604621	0	3.866401350315267	LY6C1	R1_top_hits	1.870852610604621	3.866401350315267
HVSYGSQ	2.794606523264834	0	4.79015526297548	LY6C1	R1_top_hits	2.794606523264834	4.79015526297548
HVYGGST	1.1242901932572353	0	3.1198389329678817	LY6C1	R1_top_hits	1.1242901932572353	3.1198389329678817
HWGAGSS	1.2030256737418954	0	3.198574413452542	LY6C1	R1_top_hits	1.2030256737418954	3.198574413452542
HWKTGDS	-2.1202177037525125	0	-0.12466896404186611	LY6C1	R1_top_hits	-2.1202177037525125	-0.12466896404186611
HWSGGSS	2.874042338143017	0	4.869591077853663	LY6C1	R1_top_hits	2.874042338143017	4.869591077853663
HWTNGSS	1.322956099592309	0	3.3185048393029555	LY6C1	R1_top_hits	1.322956099592309	3.3185048393029555
HYAGQSS	-0.1015921162072851	0	1.8939566235033614	LY6C1	R1_top_hits	-0.1015921162072851	1.8939566235033614
HYHGGSQ	1.997394147225064	0	3.9929428869357104	LY6C1	R1_top_hits	1.997394147225064	3.9929428869357104
HYMGGSS	-1.3750737863905467	0	0.6204749533200997	LY6C1	R1_top_hits	-1.3750737863905467	0.6204749533200997
HYPRELT	-0.12721095165057555	0	1.868337788060071	LY6C1	R1_top_hits	-0.12721095165057555	1.868337788060071
HYTGHSS	1.3997559993096005	0	3.395304739020247	LY6C1	R1_top_hits	1.3997559993096005	3.395304739020247
HYVGGST	1.2038741032082199	0	3.1994228429188665	LY6C1	R1_top_hits	1.2038741032082199	3.1994228429188665
HYVGSAS	-0.19686336304154614	0	1.7986853766691002	LY6C1	R1_top_hits	-0.19686336304154614	1.7986853766691002
[truncated: 4,192 more rows]
