# Supplementary material for: Targeting AAV vectors to the central nervous system by engineering capsid–receptor interactions that enable crossing of the blood–brain barrier
Source: PLoS Biol. 2023 Jul 19;21(7):e3002112. doi: 10.1371/journal.pbio.3002112 (PMC10355383; doi:10.1371/journal.pbio.3002112)
Supplement: S22 Data — (CSV) [file pbio.3002112.s037.csv]

AA	Ly6C_log2enr_x	umap_cluster	Ly6C_log2enr_x_calibrated	plot	series_in_plot	value	value_calibrated
AAAGWSA	-5.702324924760654	0	-5.702324924760654	LY6C1	sat_mut	-5.702324924760654	-5.702324924760654
AAAGWSS	2.188073550237651	0	2.188073550237651	LY6C1	sat_mut	2.188073550237651	2.188073550237651
AAAGYSA	-3.3738663546650245	0	-3.3738663546650245	LY6C1	sat_mut	-3.3738663546650245	-3.3738663546650245
AAAGYSS	-3.513014163631715	0	-3.513014163631715	LY6C1	sat_mut	-3.513014163631715	-3.513014163631715
AADGWSA	-4.65452030249621	0	-4.65452030249621	LY6C1	sat_mut	-4.65452030249621	-4.65452030249621
AADGYSA	-3.1244984023439883	0	-3.1244984023439883	LY6C1	sat_mut	-3.1244984023439883	-3.1244984023439883
AADGYSS	-3.947269555970794	0	-3.947269555970794	LY6C1	sat_mut	-3.947269555970794	-3.947269555970794
AAEGWSA	-3.606516422920272	0	-3.606516422920272	LY6C1	sat_mut	-3.606516422920272	-3.606516422920272
AAEGWSS	-4.153227958053757	0	-4.153227958053757	LY6C1	sat_mut	-4.153227958053757	-4.153227958053757
AAEGYSA	-4.603817558633574	0	-4.603817558633574	LY6C1	sat_mut	-4.603817558633574	-4.603817558633574
AAEGYSS	-6.185888558393994	0	-6.185888558393994	LY6C1	sat_mut	-6.185888558393994	-6.185888558393994
AAGGWSA	-5.669747654772126	0	-5.669747654772126	LY6C1	sat_mut	-5.669747654772126	-5.669747654772126
AAGGWSS	-3.311840999639448	0	-3.311840999639448	LY6C1	sat_mut	-3.311840999639448	-3.311840999639448
AAGGYSA	-4.201211243966392	0	-4.201211243966392	LY6C1	sat_mut	-4.201211243966392	-4.201211243966392
AAGGYSS	-3.975329282008985	0	-3.975329282008985	LY6C1	sat_mut	-3.975329282008985	-3.975329282008985
AAHGWSA	0.1886835262718071	0	0.1886835262718071	LY6C1	sat_mut	0.1886835262718071	0.1886835262718071
AAHGYSA	-3.146905539515325	0	-3.146905539515325	LY6C1	sat_mut	-3.146905539515325	-3.146905539515325
AAHGYSS	-0.5044632315447809	0	-0.5044632315447809	LY6C1	sat_mut	-0.5044632315447809	-0.5044632315447809
AAIGYSA	-2.617053800286676	0	-2.617053800286676	LY6C1	sat_mut	-2.617053800286676	-2.617053800286676
AAIGYSS	-1.3128752546334246	0	-1.3128752546334246	LY6C1	sat_mut	-1.3128752546334246	-1.3128752546334246
AAKGWSA	0.4455010578512257	0	0.4455010578512257	LY6C1	sat_mut	0.4455010578512257	0.4455010578512257
AAKGWSS	0.2695052502786036	0	0.2695052502786036	LY6C1	sat_mut	0.2695052502786036	0.2695052502786036
AAKGYSA	-1.182340526253058	0	-1.182340526253058	LY6C1	sat_mut	-1.182340526253058	-1.182340526253058
AAKGYSS	-1.3634941272014067	0	-1.3634941272014067	LY6C1	sat_mut	-1.3634941272014067	-1.3634941272014067
AALGYSS	-2.4238446028184457	0	-2.4238446028184457	LY6C1	sat_mut	-2.4238446028184457	-2.4238446028184457
AAMGYSA	-2.656481584675394	0	-2.656481584675394	LY6C1	sat_mut	-2.656481584675394	-2.656481584675394
AAMGYSS	-2.700995816674171	0	-2.700995816674171	LY6C1	sat_mut	-2.700995816674171	-2.700995816674171
AANGWSA	-2.898107081282186	0	-2.898107081282186	LY6C1	sat_mut	-2.898107081282186	-2.898107081282186
AANGWSS	-2.805692489532771	0	-2.805692489532771	LY6C1	sat_mut	-2.805692489532771	-2.805692489532771
AANGYSA	-3.817205735490367	0	-3.817205735490367	LY6C1	sat_mut	-3.817205735490367	-3.817205735490367
AANGYSS	-2.9075025020207867	0	-2.9075025020207867	LY6C1	sat_mut	-2.9075025020207867	-2.9075025020207867
AAPGWSA	3.6252508041635303	0	3.6252508041635303	LY6C1	sat_mut	3.6252508041635303	3.6252508041635303
AAPGWSS	4.901051695912346	0	4.901051695912346	LY6C1	sat_mut	4.901051695912346	4.901051695912346
AAPGYSA	-2.732934903848669	0	-2.732934903848669	LY6C1	sat_mut	-2.732934903848669	-2.732934903848669
AAPGYSS	-2.235925978537408	0	-2.235925978537408	LY6C1	sat_mut	-2.235925978537408	-2.235925978537408
AAQGWSA	-2.272014850813095	0	-2.272014850813095	LY6C1	sat_mut	-2.272014850813095	-2.272014850813095
AAQGWSS	0.8929414182086717	0	0.8929414182086717	LY6C1	sat_mut	0.8929414182086717	0.8929414182086717
AAQGYSA	-4.213067570947552	0	-4.213067570947552	LY6C1	sat_mut	-4.213067570947552	-4.213067570947552
AAQGYSS	-2.6020199157140924	0	-2.6020199157140924	LY6C1	sat_mut	-2.6020199157140924	-2.6020199157140924
AARGYSA	-0.828106197653389	0	-0.828106197653389	LY6C1	sat_mut	-0.828106197653389	-0.828106197653389
AARGYSS	2.691436649034019	0	2.691436649034019	LY6C1	sat_mut	2.691436649034019	2.691436649034019
AASGWSA	-2.28970926808562	0	-2.28970926808562	LY6C1	sat_mut	-2.28970926808562	-2.28970926808562
AASGWSS	-1.022977755170944	0	-1.022977755170944	LY6C1	sat_mut	-1.022977755170944	-1.022977755170944
AASGYSA	-4.11135623373881	0	-4.11135623373881	LY6C1	sat_mut	-4.11135623373881	-4.11135623373881
AASGYSS	-3.736867891935688	0	-3.736867891935688	LY6C1	sat_mut	-3.736867891935688	-3.736867891935688
AATGWSA	-3.0927725755252227	0	-3.0927725755252227	LY6C1	sat_mut	-3.0927725755252227	-3.0927725755252227
AATGYSA	-2.708670961993558	0	-2.708670961993558	LY6C1	sat_mut	-2.708670961993558	-2.708670961993558
AATGYSS	-2.3914666091974284	0	-2.3914666091974284	LY6C1	sat_mut	-2.3914666091974284	-2.3914666091974284
AAVGYSA	-3.370829543560616	0	-3.370829543560616	LY6C1	sat_mut	-3.370829543560616	-3.370829543560616
AAVGYSS	-3.4568029505575253	0	-3.4568029505575253	LY6C1	sat_mut	-3.4568029505575253	-3.4568029505575253
AAYGYSA	0.6076826241433054	0	0.6076826241433054	LY6C1	sat_mut	0.6076826241433054	0.6076826241433054
ADEGYSA	-3.5171960670154614	0	-3.5171960670154614	LY6C1	sat_mut	-3.5171960670154614	-3.5171960670154614
ADGGWSA	-7.069803994307105	0	-7.069803994307105	LY6C1	sat_mut	-7.069803994307105	-7.069803994307105
ADGGYSA	-2.427552891365277	0	-2.427552891365277	LY6C1	sat_mut	-2.427552891365277	-2.427552891365277
ADGGYSS	-5.4195494398358175	0	-5.4195494398358175	LY6C1	sat_mut	-5.4195494398358175	-5.4195494398358175
ADHGWSA	-5.22085989374075	0	-5.22085989374075	LY6C1	sat_mut	-5.22085989374075	-5.22085989374075
ADHGYSA	-4.409166245669611	0	-4.409166245669611	LY6C1	sat_mut	-4.409166245669611	-4.409166245669611
ADHGYSS	-7.661821577757086	0	-7.661821577757086	LY6C1	sat_mut	-7.661821577757086	-7.661821577757086
ADIGYSA	-3.70792223514452	0	-3.70792223514452	LY6C1	sat_mut	-3.70792223514452	-3.70792223514452
ADKGWSA	-3.359255444692705	0	-3.359255444692705	LY6C1	sat_mut	-3.359255444692705	-3.359255444692705
ADKGWSS	-2.6880728423014637	0	-2.6880728423014637	LY6C1	sat_mut	-2.6880728423014637	-2.6880728423014637
ADKGYSA	-5.643575724246747	0	-5.643575724246747	LY6C1	sat_mut	-5.643575724246747	-5.643575724246747
ADKGYSS	-3.6688710112457854	0	-3.6688710112457854	LY6C1	sat_mut	-3.6688710112457854	-3.6688710112457854
ADNGWSA	-3.0532330933765657	0	-3.0532330933765657	LY6C1	sat_mut	-3.0532330933765657	-3.0532330933765657
ADNGYSA	-3.46506690860193	0	-3.46506690860193	LY6C1	sat_mut	-3.46506690860193	-3.46506690860193
ADPGWSA	-2.704074908375307	0	-2.704074908375307	LY6C1	sat_mut	-2.704074908375307	-2.704074908375307
ADQGWSA	-2.975465352901792	0	-2.975465352901792	LY6C1	sat_mut	-2.975465352901792	-2.975465352901792
ADQGWSS	-5.897173122690796	0	-5.897173122690796	LY6C1	sat_mut	-5.897173122690796	-5.897173122690796
ADQGYSA	-3.853459146675248	0	-3.853459146675248	LY6C1	sat_mut	-3.853459146675248	-3.853459146675248
ADQGYSS	-4.227267200863915	0	-4.227267200863915	LY6C1	sat_mut	-4.227267200863915	-4.227267200863915
ADRGWSA	-4.043965527178572	0	-4.043965527178572	LY6C1	sat_mut	-4.043965527178572	-4.043965527178572
ADRGYSA	-3.94339200896416	0	-3.94339200896416	LY6C1	sat_mut	-3.94339200896416	-3.94339200896416
ADRGYSS	-1.639654855587112	0	-1.639654855587112	LY6C1	sat_mut	-1.639654855587112	-1.639654855587112
ADSGYSA	-7.277782448496481	0	-7.277782448496481	LY6C1	sat_mut	-7.277782448496481	-7.277782448496481
ADTGYSA	-4.562256864282811	0	-4.562256864282811	LY6C1	sat_mut	-4.562256864282811	-4.562256864282811
AEAGWSS	-2.567327741111916	0	-2.567327741111916	LY6C1	sat_mut	-2.567327741111916	-2.567327741111916
AEAGYSA	-5.500229952804504	0	-5.500229952804504	LY6C1	sat_mut	-5.500229952804504	-5.500229952804504
AEAGYSS	-4.36235071501391	0	-4.36235071501391	LY6C1	sat_mut	-4.36235071501391	-4.36235071501391
AEDGWSS	-2.333093252296378	0	-2.333093252296378	LY6C1	sat_mut	-2.333093252296378	-2.333093252296378
AEEGWSS	-3.896855950665396	0	-3.896855950665396	LY6C1	sat_mut	-3.896855950665396	-3.896855950665396
AEFGYSS	-5.381161282961313	0	-5.381161282961313	LY6C1	sat_mut	-5.381161282961313	-5.381161282961313
AEGGWSA	-4.068186202344989	0	-4.068186202344989	LY6C1	sat_mut	-4.068186202344989	-4.068186202344989
AEGGWSS	-3.2759766228228413	0	-3.2759766228228413	LY6C1	sat_mut	-3.2759766228228413	-3.2759766228228413
AEGGYSS	-4.916491005357487	0	-4.916491005357487	LY6C1	sat_mut	-4.916491005357487	-4.916491005357487
AEHGWSA	-2.146498850311356	0	-2.146498850311356	LY6C1	sat_mut	-2.146498850311356	-2.146498850311356
AEHGWSS	-3.2701874268220563	0	-3.2701874268220563	LY6C1	sat_mut	-3.2701874268220563	-3.2701874268220563
AEHGYSA	-4.79140091516252	0	-4.79140091516252	LY6C1	sat_mut	-4.79140091516252	-4.79140091516252
AEHGYSS	-2.468333834630363	0	-2.468333834630363	LY6C1	sat_mut	-2.468333834630363	-2.468333834630363
AEIGWSA	-3.2164555086653057	0	-3.2164555086653057	LY6C1	sat_mut	-3.2164555086653057	-3.2164555086653057
AEIGYSA	-4.12336566664475	0	-4.12336566664475	LY6C1	sat_mut	-4.12336566664475	-4.12336566664475
AEIGYSS	-3.8521832132349303	0	-3.8521832132349303	LY6C1	sat_mut	-3.8521832132349303	-3.8521832132349303
AEKGWSA	-3.3110061869300464	0	-3.3110061869300464	LY6C1	sat_mut	-3.3110061869300464	-3.3110061869300464
AEKGWSS	-2.415872944773823	0	-2.415872944773823	LY6C1	sat_mut	-2.415872944773823	-2.415872944773823
AEKGYSA	-3.8177880917338896	0	-3.8177880917338896	LY6C1	sat_mut	-3.8177880917338896	-3.8177880917338896
AEKGYSS	-4.166522430562103	0	-4.166522430562103	LY6C1	sat_mut	-4.166522430562103	-4.166522430562103
AEMGYSA	-3.9207466605569294	0	-3.9207466605569294	LY6C1	sat_mut	-3.9207466605569294	-3.9207466605569294
AEMGYSS	-6.377030539975676	0	-6.377030539975676	LY6C1	sat_mut	-6.377030539975676	-6.377030539975676
AENGWSA	-3.501855086498688	0	-3.501855086498688	LY6C1	sat_mut	-3.501855086498688	-3.501855086498688
AEPGWSA	-5.060391988244601	0	-5.060391988244601	LY6C1	sat_mut	-5.060391988244601	-5.060391988244601
AEPGWSS	0.3408912214996641	0	0.3408912214996641	LY6C1	sat_mut	0.3408912214996641	0.3408912214996641
AEPGYSA	-4.559689404547744	0	-4.559689404547744	LY6C1	sat_mut	-4.559689404547744	-4.559689404547744
AEQGWSA	-3.5867806100885957	0	-3.5867806100885957	LY6C1	sat_mut	-3.5867806100885957	-3.5867806100885957
AEQGWSS	-0.7578442621622103	0	-0.7578442621622103	LY6C1	sat_mut	-0.7578442621622103	-0.7578442621622103
AEQGYSS	-5.2651761250399565	0	-5.2651761250399565	LY6C1	sat_mut	-5.2651761250399565	-5.2651761250399565
AERGWSA	-2.604724617982678	0	-2.604724617982678	LY6C1	sat_mut	-2.604724617982678	-2.604724617982678
AERGWSS	1.460625426762696	0	1.460625426762696	LY6C1	sat_mut	1.460625426762696	1.460625426762696
AERGYSA	-4.1468323077927245	0	-4.1468323077927245	LY6C1	sat_mut	-4.1468323077927245	-4.1468323077927245
AERGYSS	-2.8579305302946447	0	-2.8579305302946447	LY6C1	sat_mut	-2.8579305302946447	-2.8579305302946447
AESGWSA	-3.566722331812894	0	-3.566722331812894	LY6C1	sat_mut	-3.566722331812894	-3.566722331812894
AESGYSA	-4.615777010281111	0	-4.615777010281111	LY6C1	sat_mut	-4.615777010281111	-4.615777010281111
AESGYSS	-7.632742761419171	0	-7.632742761419171	LY6C1	sat_mut	-7.632742761419171	-7.632742761419171
AETGWSA	-2.834983298818244	0	-2.834983298818244	LY6C1	sat_mut	-2.834983298818244	-2.834983298818244
AETGYSS	-5.276283528385381	0	-5.276283528385381	LY6C1	sat_mut	-5.276283528385381	-5.276283528385381
AEVGYSA	-4.5272704096739	0	-4.5272704096739	LY6C1	sat_mut	-4.5272704096739	-4.5272704096739
AEVGYSS	-2.1639248469544823	0	-2.1639248469544823	LY6C1	sat_mut	-2.1639248469544823	-2.1639248469544823
AFAGYSA	2.4988377147313496	0	2.4988377147313496	LY6C1	sat_mut	2.4988377147313496	2.4988377147313496
AFAGYSS	4.26632860408569	0	4.26632860408569	LY6C1	sat_mut	4.26632860408569	4.26632860408569
AFDGYSA	-3.69147355885581	0	-3.69147355885581	LY6C1	sat_mut	-3.69147355885581	-3.69147355885581
AFDGYSS	-4.315687803106019	0	-4.315687803106019	LY6C1	sat_mut	-4.315687803106019	-4.315687803106019
AFEGWSA	-2.0004782896452133	0	-2.0004782896452133	LY6C1	sat_mut	-2.0004782896452133	-2.0004782896452133
AFEGWSS	2.027402973374267	0	2.027402973374267	LY6C1	sat_mut	2.027402973374267	2.027402973374267
AFEGYSA	-3.3771995908310117	0	-3.3771995908310117	LY6C1	sat_mut	-3.3771995908310117	-3.3771995908310117
AFEGYSS	-3.1144099173979174	0	-3.1144099173979174	LY6C1	sat_mut	-3.1144099173979174	-3.1144099173979174
AFGGYSA	-3.338259404703753	0	-3.338259404703753	LY6C1	sat_mut	-3.338259404703753	-3.338259404703753
AFGGYSS	-6.598836726152922	0	-6.598836726152922	LY6C1	sat_mut	-6.598836726152922	-6.598836726152922
AFKGYSA	2.26211700016606	0	2.26211700016606	LY6C1	sat_mut	2.26211700016606	2.26211700016606
AFNGYSA	-5.7691223783052825	0	-5.7691223783052825	LY6C1	sat_mut	-5.7691223783052825	-5.7691223783052825
AFPGYSA	5.086179763060008	0	5.086179763060008	LY6C1	sat_mut	5.086179763060008	5.086179763060008
AFPGYSS	5.019147289935728	0	5.019147289935728	LY6C1	sat_mut	5.019147289935728	5.019147289935728
AFQGYSA	-1.3652473100178	0	-1.3652473100178	LY6C1	sat_mut	-1.3652473100178	-1.3652473100178
AFQGYSS	2.831428653833708	0	2.831428653833708	LY6C1	sat_mut	2.831428653833708	2.831428653833708
AFSGYSA	-1.822184396296557	0	-1.822184396296557	LY6C1	sat_mut	-1.822184396296557	-1.822184396296557
AFSGYSS	1.0170508121650674	0	1.0170508121650674	LY6C1	sat_mut	1.0170508121650674	1.0170508121650674
AFTGYSS	2.8536046293721453	0	2.8536046293721453	LY6C1	sat_mut	2.8536046293721453	2.8536046293721453
AGAGWSA	-6.14716763568514	0	-6.14716763568514	LY6C1	sat_mut	-6.14716763568514	-6.14716763568514
AGAGWSS	2.876142140519866	0	2.876142140519866	LY6C1	sat_mut	2.876142140519866	2.876142140519866
AGAGYSA	-3.3011073939569147	0	-3.3011073939569147	LY6C1	sat_mut	-3.3011073939569147	-3.3011073939569147
AGAGYSS	-4.012741858588763	0	-4.012741858588763	LY6C1	sat_mut	-4.012741858588763	-4.012741858588763
AGDGWSA	-3.18443174111332	0	-3.18443174111332	LY6C1	sat_mut	-3.18443174111332	-3.18443174111332
AGDGWSS	-3.5168719022591977	0	-3.5168719022591977	LY6C1	sat_mut	-3.5168719022591977	-3.5168719022591977
AGDGYSA	-3.758891408607668	0	-3.758891408607668	LY6C1	sat_mut	-3.758891408607668	-3.758891408607668
AGDGYSS	-3.275360077739735	0	-3.275360077739735	LY6C1	sat_mut	-3.275360077739735	-3.275360077739735
AGEGWSS	-4.781287689991897	0	-4.781287689991897	LY6C1	sat_mut	-4.781287689991897	-4.781287689991897
AGEGYSA	-6.732058179994234	0	-6.732058179994234	LY6C1	sat_mut	-6.732058179994234	-6.732058179994234
AGEGYSS	-2.440579655575384	0	-2.440579655575384	LY6C1	sat_mut	-2.440579655575384	-2.440579655575384
AGFGYSA	-3.501077792297369	0	-3.501077792297369	LY6C1	sat_mut	-3.501077792297369	-3.501077792297369
AGGGWSA	-4.811831530482856	0	-4.811831530482856	LY6C1	sat_mut	-4.811831530482856	-4.811831530482856
AGGGYSA	-3.3373226945520305	0	-3.3373226945520305	LY6C1	sat_mut	-3.3373226945520305	-3.3373226945520305
AGGGYSS	-4.033142333897571	0	-4.033142333897571	LY6C1	sat_mut	-4.033142333897571	-4.033142333897571
AGHGWSA	-0.6581820377313585	0	-0.6581820377313585	LY6C1	sat_mut	-0.6581820377313585	-0.6581820377313585
AGHGYSA	-4.444582867940534	0	-4.444582867940534	LY6C1	sat_mut	-4.444582867940534	-4.444582867940534
AGHGYSS	-1.579640980957049	0	-1.579640980957049	LY6C1	sat_mut	-1.579640980957049	-1.579640980957049
AGIGWSA	-0.3994590543974766	0	-0.3994590543974766	LY6C1	sat_mut	-0.3994590543974766	-0.3994590543974766
AGIGYSA	-2.9471437962751343	0	-2.9471437962751343	LY6C1	sat_mut	-2.9471437962751343	-2.9471437962751343
AGIGYSS	-4.5997324953942655	0	-4.5997324953942655	LY6C1	sat_mut	-4.5997324953942655	-4.5997324953942655
AGKGWSA	-2.8207375382317657	0	-2.8207375382317657	LY6C1	sat_mut	-2.8207375382317657	-2.8207375382317657
AGKGYSA	-1.8366164186038072	0	-1.8366164186038072	LY6C1	sat_mut	-1.8366164186038072	-1.8366164186038072
AGKGYSS	-0.7960069767245807	0	-0.7960069767245807	LY6C1	sat_mut	-0.7960069767245807	-0.7960069767245807
AGLGWSA	-2.080209423803433	0	-2.080209423803433	LY6C1	sat_mut	-2.080209423803433	-2.080209423803433
AGLGYSA	-4.634491276125096	0	-4.634491276125096	LY6C1	sat_mut	-4.634491276125096	-4.634491276125096
AGLGYSS	-3.670928165202188	0	-3.670928165202188	LY6C1	sat_mut	-3.670928165202188	-3.670928165202188
AGMGWSA	-3.111299384054609	0	-3.111299384054609	LY6C1	sat_mut	-3.111299384054609	-3.111299384054609
AGMGYSA	-2.921404747245928	0	-2.921404747245928	LY6C1	sat_mut	-2.921404747245928	-2.921404747245928
AGMGYSS	-2.0390895910299336	0	-2.0390895910299336	LY6C1	sat_mut	-2.0390895910299336	-2.0390895910299336
AGNGWSA	-3.9510375493378223	0	-3.9510375493378223	LY6C1	sat_mut	-3.9510375493378223	-3.9510375493378223
AGNGWSS	-2.61794371703938	0	-2.61794371703938	LY6C1	sat_mut	-2.61794371703938	-2.61794371703938
AGNGYSA	-4.09206038918225	0	-4.09206038918225	LY6C1	sat_mut	-4.09206038918225	-4.09206038918225
AGNGYSS	-5.23026467335237	0	-5.23026467335237	LY6C1	sat_mut	-5.23026467335237	-5.23026467335237
AGPGWSA	-4.663459293192871	0	-4.663459293192871	LY6C1	sat_mut	-4.663459293192871	-4.663459293192871
AGPGWSS	4.375379204934593	0	4.375379204934593	LY6C1	sat_mut	4.375379204934593	4.375379204934593
AGPGYSA	-1.820853340891214	0	-1.820853340891214	LY6C1	sat_mut	-1.820853340891214	-1.820853340891214
AGPGYSS	-3.197172739239339	0	-3.197172739239339	LY6C1	sat_mut	-3.197172739239339	-3.197172739239339
AGQGWSA	-2.438738666604225	0	-2.438738666604225	LY6C1	sat_mut	-2.438738666604225	-2.438738666604225
AGQGWSS	2.5423845107438647	0	2.5423845107438647	LY6C1	sat_mut	2.5423845107438647	2.5423845107438647
AGQGYSA	-5.229381920859792	0	-5.229381920859792	LY6C1	sat_mut	-5.229381920859792	-5.229381920859792
AGQGYSS	-4.419576346494199	0	-4.419576346494199	LY6C1	sat_mut	-4.419576346494199	-4.419576346494199
AGSGWSA	-3.145860276503122	0	-3.145860276503122	LY6C1	sat_mut	-3.145860276503122	-3.145860276503122
AGSGYSA	-5.072936017211483	0	-5.072936017211483	LY6C1	sat_mut	-5.072936017211483	-5.072936017211483
AGSGYSS	-3.8259178727367114	0	-3.8259178727367114	LY6C1	sat_mut	-3.8259178727367114	-3.8259178727367114
AGTGWSA	-3.776000168945817	0	-3.776000168945817	LY6C1	sat_mut	-3.776000168945817	-3.776000168945817
AGTGWSS	-0.3653851100138369	0	-0.3653851100138369	LY6C1	sat_mut	-0.3653851100138369	-0.3653851100138369
AGTGYSA	-5.938431262771142	0	-5.938431262771142	LY6C1	sat_mut	-5.938431262771142	-5.938431262771142
AGTGYSS	-3.1602161743254364	0	-3.1602161743254364	LY6C1	sat_mut	-3.1602161743254364	-3.1602161743254364
AGVGWSA	-2.1437919790868256	0	-2.1437919790868256	LY6C1	sat_mut	-2.1437919790868256	-2.1437919790868256
AGVGYSA	-5.582153028335782	0	-5.582153028335782	LY6C1	sat_mut	-5.582153028335782	-5.582153028335782
AGVGYSS	-2.382052673333743	0	-2.382052673333743	LY6C1	sat_mut	-2.382052673333743	-2.382052673333743
AGYGYSA	-1.0821967914453197	0	-1.0821967914453197	LY6C1	sat_mut	-1.0821967914453197	-1.0821967914453197
AHAGWSA	2.3222420549467406	0	2.3222420549467406	LY6C1	sat_mut	2.3222420549467406	2.3222420549467406
AHAGYSA	-4.627714595484604	0	-4.627714595484604	LY6C1	sat_mut	-4.627714595484604	-4.627714595484604
AHAGYSS	-2.3567278664139826	0	-2.3567278664139826	LY6C1	sat_mut	-2.3567278664139826	-2.3567278664139826
AHDGWSA	-5.008516667459956	0	-5.008516667459956	LY6C1	sat_mut	-5.008516667459956	-5.008516667459956
AHDGWSS	-2.963039691914883	0	-2.963039691914883	LY6C1	sat_mut	-2.963039691914883	-2.963039691914883
AHDGYSA	-3.283497404169501	0	-3.283497404169501	LY6C1	sat_mut	-3.283497404169501	-3.283497404169501
AHEGWSA	-4.042189503194719	0	-4.042189503194719	LY6C1	sat_mut	-4.042189503194719	-4.042189503194719
AHEGWSS	-0.666233266432092	0	-0.666233266432092	LY6C1	sat_mut	-0.666233266432092	-0.666233266432092
AHEGYSA	-5.245247701884401	0	-5.245247701884401	LY6C1	sat_mut	-5.245247701884401	-5.245247701884401
AHEGYSS	-6.5117136885958375	0	-6.5117136885958375	LY6C1	sat_mut	-6.5117136885958375	-6.5117136885958375
AHGGYSA	-4.554039870683249	0	-4.554039870683249	LY6C1	sat_mut	-4.554039870683249	-4.554039870683249
AHGGYSS	-3.1326462078087505	0	-3.1326462078087505	LY6C1	sat_mut	-3.1326462078087505	-3.1326462078087505
AHHGWSA	-0.9200960587381436	0	-0.9200960587381436	LY6C1	sat_mut	-0.9200960587381436	-0.9200960587381436
AHHGYSS	2.5252044544052974	0	2.5252044544052974	LY6C1	sat_mut	2.5252044544052974	2.5252044544052974
AHIGYSA	3.686029507988712	0	3.686029507988712	LY6C1	sat_mut	3.686029507988712	3.686029507988712
AHIGYSS	3.896765995838767	0	3.896765995838767	LY6C1	sat_mut	3.896765995838767	3.896765995838767
AHKGYSA	-2.324703574988958	0	-2.324703574988958	LY6C1	sat_mut	-2.324703574988958	-2.324703574988958
AHLGYSA	-3.449770645951175	0	-3.449770645951175	LY6C1	sat_mut	-3.449770645951175	-3.449770645951175
AHLGYSS	0.4744175781915589	0	0.4744175781915589	LY6C1	sat_mut	0.4744175781915589	0.4744175781915589
AHMGYSS	-1.5325698107629406	0	-1.5325698107629406	LY6C1	sat_mut	-1.5325698107629406	-1.5325698107629406
AHNGWSA	-3.877033052514212	0	-3.877033052514212	LY6C1	sat_mut	-3.877033052514212	-3.877033052514212
AHNGYSA	-2.7442168857398523	0	-2.7442168857398523	LY6C1	sat_mut	-2.7442168857398523	-2.7442168857398523
AHNGYSS	-3.263329748695683	0	-3.263329748695683	LY6C1	sat_mut	-3.263329748695683	-3.263329748695683
AHPGWSA	5.031042664596395	0	5.031042664596395	LY6C1	sat_mut	5.031042664596395	5.031042664596395
AHPGYSA	3.272942948375858	0	3.272942948375858	LY6C1	sat_mut	3.272942948375858	3.272942948375858
AHPGYSS	4.446906239515976	0	4.446906239515976	LY6C1	sat_mut	4.446906239515976	4.446906239515976
AHQGWSA	0.9989355583561842	0	0.9989355583561842	LY6C1	sat_mut	0.9989355583561842	0.9989355583561842
AHQGYSA	-3.3889248083991426	0	-3.3889248083991426	LY6C1	sat_mut	-3.3889248083991426	-3.3889248083991426
AHQGYSS	-3.181495110992216	0	-3.181495110992216	LY6C1	sat_mut	-3.181495110992216	-3.181495110992216
AHSGWSA	-0.1822396013482748	0	-0.1822396013482748	LY6C1	sat_mut	-0.1822396013482748	-0.1822396013482748
AHSGWSS	1.982685902277059	0	1.982685902277059	LY6C1	sat_mut	1.982685902277059	1.982685902277059
AHSGYSA	-3.2942922404606207	0	-3.2942922404606207	LY6C1	sat_mut	-3.2942922404606207	-3.2942922404606207
AHSGYSS	-2.073549556127684	0	-2.073549556127684	LY6C1	sat_mut	-2.073549556127684	-2.073549556127684
AHTGWSA	2.155257171180988	0	2.155257171180988	LY6C1	sat_mut	2.155257171180988	2.155257171180988
AHTGYSA	-2.3928330019234134	0	-2.3928330019234134	LY6C1	sat_mut	-2.3928330019234134	-2.3928330019234134
AHTGYSS	-2.826219937806603	0	-2.826219937806603	LY6C1	sat_mut	-2.826219937806603	-2.826219937806603
AHVGYSA	1.085632649186013	0	1.085632649186013	LY6C1	sat_mut	1.085632649186013	1.085632649186013
AHVGYSS	2.1294386425626	0	2.1294386425626	LY6C1	sat_mut	2.1294386425626	2.1294386425626
AHYGYSA	2.947348641765427	0	2.947348641765427	LY6C1	sat_mut	2.947348641765427	2.947348641765427
AIAGYSA	-2.6702422429322867	0	-2.6702422429322867	LY6C1	sat_mut	-2.6702422429322867	-2.6702422429322867
AIAGYSS	-3.6779575455478257	0	-3.6779575455478257	LY6C1	sat_mut	-3.6779575455478257	-3.6779575455478257
AIDGWSA	-3.412116717692653	0	-3.412116717692653	LY6C1	sat_mut	-3.412116717692653	-3.412116717692653
AIDGYSA	-4.602551351721134	0	-4.602551351721134	LY6C1	sat_mut	-4.602551351721134	-4.602551351721134
AIDGYSS	-6.040255127944985	0	-6.040255127944985	LY6C1	sat_mut	-6.040255127944985	-6.040255127944985
AIEGWSA	-5.524610130700446	0	-5.524610130700446	LY6C1	sat_mut	-5.524610130700446	-5.524610130700446
AIEGWSS	-3.115679135784139	0	-3.115679135784139	LY6C1	sat_mut	-3.115679135784139	-3.115679135784139
AIEGYSA	-5.787564747726088	0	-5.787564747726088	LY6C1	sat_mut	-5.787564747726088	-5.787564747726088
AIGGWSA	-1.3418774759047871	0	-1.3418774759047871	LY6C1	sat_mut	-1.3418774759047871	-1.3418774759047871
AIGGYSA	-3.082438417106653	0	-3.082438417106653	LY6C1	sat_mut	-3.082438417106653	-3.082438417106653
AIGGYSS	-5.79749291742241	0	-5.79749291742241	LY6C1	sat_mut	-5.79749291742241	-5.79749291742241
AIHGYSA	-2.32330797976705	0	-2.32330797976705	LY6C1	sat_mut	-2.32330797976705	-2.32330797976705
AIHGYSS	-2.938048295045419	0	-2.938048295045419	LY6C1	sat_mut	-2.938048295045419	-2.938048295045419
AIIGYSA	2.976135292060408	0	2.976135292060408	LY6C1	sat_mut	2.976135292060408	2.976135292060408
AIIGYSS	-2.265311422113224	0	-2.265311422113224	LY6C1	sat_mut	-2.265311422113224	-2.265311422113224
AIKGYSA	-2.483894229608729	0	-2.483894229608729	LY6C1	sat_mut	-2.483894229608729	-2.483894229608729
AIKGYSS	-3.706652712045543	0	-3.706652712045543	LY6C1	sat_mut	-3.706652712045543	-3.706652712045543
AILGYSA	-2.9113808386680478	0	-2.9113808386680478	LY6C1	sat_mut	-2.9113808386680478	-2.9113808386680478
AIMGYSA	-4.023164968540005	0	-4.023164968540005	LY6C1	sat_mut	-4.023164968540005	-4.023164968540005
AIMGYSS	-3.7898843687792976	0	-3.7898843687792976	LY6C1	sat_mut	-3.7898843687792976	-3.7898843687792976
AINGYSA	-3.199045155598012	0	-3.199045155598012	LY6C1	sat_mut	-3.199045155598012	-3.199045155598012
AINGYSS	-6.073166893867445	0	-6.073166893867445	LY6C1	sat_mut	-6.073166893867445	-6.073166893867445
AIPGWSA	4.938724328529026	0	4.938724328529026	LY6C1	sat_mut	4.938724328529026	4.938724328529026
AIPGWSS	5.002965661202364	0	5.002965661202364	LY6C1	sat_mut	5.002965661202364	5.002965661202364
AIPGYSA	2.487612905356424	0	2.487612905356424	LY6C1	sat_mut	2.487612905356424	2.487612905356424
AIPGYSS	-2.340521910117819	0	-2.340521910117819	LY6C1	sat_mut	-2.340521910117819	-2.340521910117819
AIQGYSA	-2.9217290191633163	0	-2.9217290191633163	LY6C1	sat_mut	-2.9217290191633163	-2.9217290191633163
AIQGYSS	-2.881127251432153	0	-2.881127251432153	LY6C1	sat_mut	-2.881127251432153	-2.881127251432153
AIRGYSA	1.9940062956621127	0	1.9940062956621127	LY6C1	sat_mut	1.9940062956621127	1.9940062956621127
AIRGYSS	1.9023503873540444	0	1.9023503873540444	LY6C1	sat_mut	1.9023503873540444	1.9023503873540444
AISGYSA	-5.429426133448884	0	-5.429426133448884	LY6C1	sat_mut	-5.429426133448884	-5.429426133448884
AISGYSS	-4.4180911598581565	0	-4.4180911598581565	LY6C1	sat_mut	-4.4180911598581565	-4.4180911598581565
AITGYSA	-4.490824567646177	0	-4.490824567646177	LY6C1	sat_mut	-4.490824567646177	-4.490824567646177
AITGYSS	-2.982116973973885	0	-2.982116973973885	LY6C1	sat_mut	-2.982116973973885	-2.982116973973885
AIVGYSA	0.8125731237036413	0	0.8125731237036413	LY6C1	sat_mut	0.8125731237036413	0.8125731237036413
AIVGYSS	-3.7336742537473726	0	-3.7336742537473726	LY6C1	sat_mut	-3.7336742537473726	-3.7336742537473726
AKAGWSA	3.960942221246862	0	3.960942221246862	LY6C1	sat_mut	3.960942221246862	3.960942221246862
AKAGWSS	3.201979335388952	0	3.201979335388952	LY6C1	sat_mut	3.201979335388952	3.201979335388952
AKAGYSA	-0.6331635985114921	0	-0.6331635985114921	LY6C1	sat_mut	-0.6331635985114921	-0.6331635985114921
AKAGYSS	-0.2927154610250855	0	-0.2927154610250855	LY6C1	sat_mut	-0.2927154610250855	-0.2927154610250855
AKDGWSA	-6.065761270924277	0	-6.065761270924277	LY6C1	sat_mut	-6.065761270924277	-6.065761270924277
AKDGWSS	-3.4110821713835957	0	-3.4110821713835957	LY6C1	sat_mut	-3.4110821713835957	-3.4110821713835957
AKDGYSA	-3.72452665738622	0	-3.72452665738622	LY6C1	sat_mut	-3.72452665738622	-3.72452665738622
AKDGYSS	-3.632200009950876	0	-3.632200009950876	LY6C1	sat_mut	-3.632200009950876	-3.632200009950876
AKEGWSA	-1.0041205329226102	0	-1.0041205329226102	LY6C1	sat_mut	-1.0041205329226102	-1.0041205329226102
AKEGWSS	-2.4453662608315674	0	-2.4453662608315674	LY6C1	sat_mut	-2.4453662608315674	-2.4453662608315674
AKEGYSA	-5.145157052628293	0	-5.145157052628293	LY6C1	sat_mut	-5.145157052628293	-5.145157052628293
AKEGYSS	-8.344718478284982	0	-8.344718478284982	LY6C1	sat_mut	-8.344718478284982	-8.344718478284982
AKGGYSA	-2.738332242299449	0	-2.738332242299449	LY6C1	sat_mut	-2.738332242299449	-2.738332242299449
AKGGYSS	-4.642831193908593	0	-4.642831193908593	LY6C1	sat_mut	-4.642831193908593	-4.642831193908593
AKHGYSA	0.6502331897052913	0	0.6502331897052913	LY6C1	sat_mut	0.6502331897052913	0.6502331897052913
AKHGYSS	-1.1482291802760336	0	-1.1482291802760336	LY6C1	sat_mut	-1.1482291802760336	-1.1482291802760336
AKIGYSA	3.3912970351969625	0	3.3912970351969625	LY6C1	sat_mut	3.3912970351969625	3.3912970351969625
AKIGYSS	2.593559727941204	0	2.593559727941204	LY6C1	sat_mut	2.593559727941204	2.593559727941204
AKLGYSA	-4.530612136114126	0	-4.530612136114126	LY6C1	sat_mut	-4.530612136114126	-4.530612136114126
AKLGYSS	-0.334564244078024	0	-0.334564244078024	LY6C1	sat_mut	-0.334564244078024	-0.334564244078024
AKMGYSA	-2.447260531906552	0	-2.447260531906552	LY6C1	sat_mut	-2.447260531906552	-2.447260531906552
AKMGYSS	0.1679714848383826	0	0.1679714848383826	LY6C1	sat_mut	0.1679714848383826	0.1679714848383826
AKNGWSA	-2.901925963633906	0	-2.901925963633906	LY6C1	sat_mut	-2.901925963633906	-2.901925963633906
AKNGYSA	-5.820233138387934	0	-5.820233138387934	LY6C1	sat_mut	-5.820233138387934	-5.820233138387934
AKNGYSS	-4.029694308692968	0	-4.029694308692968	LY6C1	sat_mut	-4.029694308692968	-4.029694308692968
AKPGWSA	4.434534230872273	0	4.434534230872273	LY6C1	sat_mut	4.434534230872273	4.434534230872273
AKPGWSS	2.821525265610184	0	2.821525265610184	LY6C1	sat_mut	2.821525265610184	2.821525265610184
AKPGYSA	-4.692710722183256	0	-4.692710722183256	LY6C1	sat_mut	-4.692710722183256	-4.692710722183256
AKPGYSS	-2.2560931361579915	0	-2.2560931361579915	LY6C1	sat_mut	-2.2560931361579915	-2.2560931361579915
AKQGWSA	2.641959392050907	0	2.641959392050907	LY6C1	sat_mut	2.641959392050907	2.641959392050907
AKQGWSS	0.2101072982180492	0	0.2101072982180492	LY6C1	sat_mut	0.2101072982180492	0.2101072982180492
AKQGYSA	-1.0441323582462028	0	-1.0441323582462028	LY6C1	sat_mut	-1.0441323582462028	-1.0441323582462028
AKQGYSS	-1.2326429821568992	0	-1.2326429821568992	LY6C1	sat_mut	-1.2326429821568992	-1.2326429821568992
AKSGWSA	1.412612340950854	0	1.412612340950854	LY6C1	sat_mut	1.412612340950854	1.412612340950854
AKSGYSA	-3.3118839513440066	0	-3.3118839513440066	LY6C1	sat_mut	-3.3118839513440066	-3.3118839513440066
AKSGYSS	-1.0940356915629486	0	-1.0940356915629486	LY6C1	sat_mut	-1.0940356915629486	-1.0940356915629486
AKTGWSA	3.116097309252231	0	3.116097309252231	LY6C1	sat_mut	3.116097309252231	3.116097309252231
AKTGYSA	-2.433770225152494	0	-2.433770225152494	LY6C1	sat_mut	-2.433770225152494	-2.433770225152494
AKTGYSS	-1.5015346821228133	0	-1.5015346821228133	LY6C1	sat_mut	-1.5015346821228133	-1.5015346821228133
AKVGWSA	4.755774248245704	0	4.755774248245704	LY6C1	sat_mut	4.755774248245704	4.755774248245704
AKVGYSA	0.6688184104886779	0	0.6688184104886779	LY6C1	sat_mut	0.6688184104886779	0.6688184104886779
AKVGYSS	-0.3689634544019342	0	-0.3689634544019342	LY6C1	sat_mut	-0.3689634544019342	-0.3689634544019342
ALAGYSA	-3.3855584271701598	0	-3.3855584271701598	LY6C1	sat_mut	-3.3855584271701598	-3.3855584271701598
ALEGWSA	-2.4439009653240467	0	-2.4439009653240467	LY6C1	sat_mut	-2.4439009653240467	-2.4439009653240467
ALEGWSS	-5.478527686647708	0	-5.478527686647708	LY6C1	sat_mut	-5.478527686647708	-5.478527686647708
ALEGYSA	-4.899140502580423	0	-4.899140502580423	LY6C1	sat_mut	-4.899140502580423	-4.899140502580423
ALEGYSS	-4.484029172090271	0	-4.484029172090271	LY6C1	sat_mut	-4.484029172090271	-4.484029172090271
ALGGYSA	-4.672455107643988	0	-4.672455107643988	LY6C1	sat_mut	-4.672455107643988	-4.672455107643988
ALGGYSS	-5.528495565281092	0	-5.528495565281092	LY6C1	sat_mut	-5.528495565281092	-5.528495565281092
ALHGYSA	-2.981150502005121	0	-2.981150502005121	LY6C1	sat_mut	-2.981150502005121	-2.981150502005121
ALHGYSS	-1.3667628327451498	0	-1.3667628327451498	LY6C1	sat_mut	-1.3667628327451498	-1.3667628327451498
ALIGYSA	-0.8178602942065042	0	-0.8178602942065042	LY6C1	sat_mut	-0.8178602942065042	-0.8178602942065042
ALIGYSS	-2.7172332252240112	0	-2.7172332252240112	LY6C1	sat_mut	-2.7172332252240112	-2.7172332252240112
ALKGWSA	1.6741284901981006	0	1.6741284901981006	LY6C1	sat_mut	1.6741284901981006	1.6741284901981006
ALKGYSA	-3.0558160883997254	0	-3.0558160883997254	LY6C1	sat_mut	-3.0558160883997254	-3.0558160883997254
ALKGYSS	-3.9925421690341687	0	-3.9925421690341687	LY6C1	sat_mut	-3.9925421690341687	-3.9925421690341687
ALMGYSA	-5.734633980915226	0	-5.734633980915226	LY6C1	sat_mut	-5.734633980915226	-5.734633980915226
ALMGYSS	-2.7887636504444906	0	-2.7887636504444906	LY6C1	sat_mut	-2.7887636504444906	-2.7887636504444906
ALNGWSA	-6.183520228528252	0	-6.183520228528252	LY6C1	sat_mut	-6.183520228528252	-6.183520228528252
ALNGYSA	-3.405962140946112	0	-3.405962140946112	LY6C1	sat_mut	-3.405962140946112	-3.405962140946112
ALNGYSS	-1.773173091789919	0	-1.773173091789919	LY6C1	sat_mut	-1.773173091789919	-1.773173091789919
ALPGWSA	3.6423967927120495	0	3.6423967927120495	LY6C1	sat_mut	3.6423967927120495	3.6423967927120495
ALPGWSS	4.798425152405039	0	4.798425152405039	LY6C1	sat_mut	4.798425152405039	4.798425152405039
ALQGWSA	-1.8293750829445143	0	-1.8293750829445143	LY6C1	sat_mut	-1.8293750829445143	-1.8293750829445143
ALQGYSA	-4.576914813777245	0	-4.576914813777245	LY6C1	sat_mut	-4.576914813777245	-4.576914813777245
ALQGYSS	-3.508218978931453	0	-3.508218978931453	LY6C1	sat_mut	-3.508218978931453	-3.508218978931453
ALRGYSA	1.4426507471057244	0	1.4426507471057244	LY6C1	sat_mut	1.4426507471057244	1.4426507471057244
ALRGYSS	1.3085840816708731	0	1.3085840816708731	LY6C1	sat_mut	1.3085840816708731	1.3085840816708731
ALSGYSA	-6.310642489060356	0	-6.310642489060356	LY6C1	sat_mut	-6.310642489060356	-6.310642489060356
ALSGYSS	-5.907904494845372	0	-5.907904494845372	LY6C1	sat_mut	-5.907904494845372	-5.907904494845372
ALTGYSA	-3.724395234205375	0	-3.724395234205375	LY6C1	sat_mut	-3.724395234205375	-3.724395234205375
ALTGYSS	-4.821983320896926	0	-4.821983320896926	LY6C1	sat_mut	-4.821983320896926	-4.821983320896926
ALVGYSA	-2.249749833314851	0	-2.249749833314851	LY6C1	sat_mut	-2.249749833314851	-2.249749833314851
ALVGYSS	-5.446250256913191	0	-5.446250256913191	LY6C1	sat_mut	-5.446250256913191	-5.446250256913191
AMAGYSA	-3.104109403504632	0	-3.104109403504632	LY6C1	sat_mut	-3.104109403504632	-3.104109403504632
AMAGYSS	-3.883504573385816	0	-3.883504573385816	LY6C1	sat_mut	-3.883504573385816	-3.883504573385816
AMDGWSA	-4.549071167581825	0	-4.549071167581825	LY6C1	sat_mut	-4.549071167581825	-4.549071167581825
AMDGYSA	-3.540975058259101	0	-3.540975058259101	LY6C1	sat_mut	-3.540975058259101	-3.540975058259101
AMDGYSS	-3.606196893251688	0	-3.606196893251688	LY6C1	sat_mut	-3.606196893251688	-3.606196893251688
AMEGWSA	-1.8559545529743269	0	-1.8559545529743269	LY6C1	sat_mut	-1.8559545529743269	-1.8559545529743269
AMEGWSS	-2.068802695638288	0	-2.068802695638288	LY6C1	sat_mut	-2.068802695638288	-2.068802695638288
AMEGYSS	-4.291079341765482	0	-4.291079341765482	LY6C1	sat_mut	-4.291079341765482	-4.291079341765482
AMGGYSA	-4.334774909771707	0	-4.334774909771707	LY6C1	sat_mut	-4.334774909771707	-4.334774909771707
AMGGYSS	-4.638094692566055	0	-4.638094692566055	LY6C1	sat_mut	-4.638094692566055	-4.638094692566055
AMHGYSA	-2.95169551139268	0	-2.95169551139268	LY6C1	sat_mut	-2.95169551139268	-2.95169551139268
AMHGYSS	0.1829569051919446	0	0.1829569051919446	LY6C1	sat_mut	0.1829569051919446	0.1829569051919446
AMIGYSA	1.7668184733298111	0	1.7668184733298111	LY6C1	sat_mut	1.7668184733298111	1.7668184733298111
AMKGWSS	1.260093796756727	0	1.260093796756727	LY6C1	sat_mut	1.260093796756727	1.260093796756727
AMKGYSA	-2.319138922492272	0	-2.319138922492272	LY6C1	sat_mut	-2.319138922492272	-2.319138922492272
AMKGYSS	0.3605254824424426	0	0.3605254824424426	LY6C1	sat_mut	0.3605254824424426	0.3605254824424426
AMLGYSA	-1.248957798623967	0	-1.248957798623967	LY6C1	sat_mut	-1.248957798623967	-1.248957798623967
AMMGYSA	-1.3657183370561792	0	-1.3657183370561792	LY6C1	sat_mut	-1.3657183370561792	-1.3657183370561792
AMMGYSS	-2.7031073898592077	0	-2.7031073898592077	LY6C1	sat_mut	-2.7031073898592077	-2.7031073898592077
AMNGYSA	-5.019862485486488	0	-5.019862485486488	LY6C1	sat_mut	-5.019862485486488	-5.019862485486488
AMNGYSS	-4.527881774726919	0	-4.527881774726919	LY6C1	sat_mut	-4.527881774726919	-4.527881774726919
AMPGWSA	4.461797017177595	0	4.461797017177595	LY6C1	sat_mut	4.461797017177595	4.461797017177595
AMPGWSS	4.882407420135477	0	4.882407420135477	LY6C1	sat_mut	4.882407420135477	4.882407420135477
AMPGYSA	-3.5410333041467257	0	-3.5410333041467257	LY6C1	sat_mut	-3.5410333041467257	-3.5410333041467257
AMQGWSA	2.6060420053749684	0	2.6060420053749684	LY6C1	sat_mut	2.6060420053749684	2.6060420053749684
AMQGYSA	-1.8914811449790268	0	-1.8914811449790268	LY6C1	sat_mut	-1.8914811449790268	-1.8914811449790268
AMQGYSS	-2.352182665005932	0	-2.352182665005932	LY6C1	sat_mut	-2.352182665005932	-2.352182665005932
AMRGYSA	3.230586141868292	0	3.230586141868292	LY6C1	sat_mut	3.230586141868292	3.230586141868292
AMSGYSA	-3.911927783831037	0	-3.911927783831037	LY6C1	sat_mut	-3.911927783831037	-3.911927783831037
AMSGYSS	-3.4191750402366954	0	-3.4191750402366954	LY6C1	sat_mut	-3.4191750402366954	-3.4191750402366954
AMTGYSA	-3.095511204646702	0	-3.095511204646702	LY6C1	sat_mut	-3.095511204646702	-3.095511204646702
AMTGYSS	-3.129873970566445	0	-3.129873970566445	LY6C1	sat_mut	-3.129873970566445	-3.129873970566445
AMVGYSS	-1.2854341745379887	0	-1.2854341745379887	LY6C1	sat_mut	-1.2854341745379887	-1.2854341745379887
ANAGWSA	-1.7946451576355074	0	-1.7946451576355074	LY6C1	sat_mut	-1.7946451576355074	-1.7946451576355074
ANAGYSA	-2.292556075544304	0	-2.292556075544304	LY6C1	sat_mut	-2.292556075544304	-2.292556075544304
ANDGYSS	-4.377399625362595	0	-4.377399625362595	LY6C1	sat_mut	-4.377399625362595	-4.377399625362595
ANEGWSA	-4.0341100602883255	0	-4.0341100602883255	LY6C1	sat_mut	-4.0341100602883255	-4.0341100602883255
ANEGWSS	-4.911227010373748	0	-4.911227010373748	LY6C1	sat_mut	-4.911227010373748	-4.911227010373748
ANEGYSA	-5.722156060439628	0	-5.722156060439628	LY6C1	sat_mut	-5.722156060439628	-5.722156060439628
ANEGYSS	-3.616007754661387	0	-3.616007754661387	LY6C1	sat_mut	-3.616007754661387	-3.616007754661387
ANFGYSA	-2.8782300363036764	0	-2.8782300363036764	LY6C1	sat_mut	-2.8782300363036764	-2.8782300363036764
ANGGYSA	-3.8317739092466727	0	-3.8317739092466727	LY6C1	sat_mut	-3.8317739092466727	-3.8317739092466727
ANGGYSS	-4.963257001040105	0	-4.963257001040105	LY6C1	sat_mut	-4.963257001040105	-4.963257001040105
ANHGYSA	-3.5889487216531046	0	-3.5889487216531046	LY6C1	sat_mut	-3.5889487216531046	-3.5889487216531046
ANHGYSS	-0.7256002123938444	0	-0.7256002123938444	LY6C1	sat_mut	-0.7256002123938444	-0.7256002123938444
ANIGYSA	-2.577731796382506	0	-2.577731796382506	LY6C1	sat_mut	-2.577731796382506	-2.577731796382506
ANIGYSS	-3.092616322640601	0	-3.092616322640601	LY6C1	sat_mut	-3.092616322640601	-3.092616322640601
ANKGWSA	-2.1860707241638058	0	-2.1860707241638058	LY6C1	sat_mut	-2.1860707241638058	-2.1860707241638058
ANKGYSA	-3.2725460807709283	0	-3.2725460807709283	LY6C1	sat_mut	-3.2725460807709283	-3.2725460807709283
ANKGYSS	0.8837154452290383	0	0.8837154452290383	LY6C1	sat_mut	0.8837154452290383	0.8837154452290383
ANLGYSA	-3.6148961925951575	0	-3.6148961925951575	LY6C1	sat_mut	-3.6148961925951575	-3.6148961925951575
ANLGYSS	-3.955910562348065	0	-3.955910562348065	LY6C1	sat_mut	-3.955910562348065	-3.955910562348065
ANMGYSA	-3.440882544342426	0	-3.440882544342426	LY6C1	sat_mut	-3.440882544342426	-3.440882544342426
ANMGYSS	-2.7691937044884574	0	-2.7691937044884574	LY6C1	sat_mut	-2.7691937044884574	-2.7691937044884574
ANNGWSA	-5.64996791221793	0	-5.64996791221793	LY6C1	sat_mut	-5.64996791221793	-5.64996791221793
ANNGYSA	-3.140485064818115	0	-3.140485064818115	LY6C1	sat_mut	-3.140485064818115	-3.140485064818115
ANNGYSS	-2.9030124337797414	0	-2.9030124337797414	LY6C1	sat_mut	-2.9030124337797414	-2.9030124337797414
ANPGWSA	2.6328022514008484	0	2.6328022514008484	LY6C1	sat_mut	2.6328022514008484	2.6328022514008484
ANPGWSS	4.622566790457781	0	4.622566790457781	LY6C1	sat_mut	4.622566790457781	4.622566790457781
ANPGYSA	-4.683760862952427	0	-4.683760862952427	LY6C1	sat_mut	-4.683760862952427	-4.683760862952427
ANPGYSS	-5.023443280926877	0	-5.023443280926877	LY6C1	sat_mut	-5.023443280926877	-5.023443280926877
ANQGWSA	-2.158168768094479	0	-2.158168768094479	LY6C1	sat_mut	-2.158168768094479	-2.158168768094479
ANQGYSS	-6.62580047010949	0	-6.62580047010949	LY6C1	sat_mut	-6.62580047010949	-6.62580047010949
ANRGYSA	-2.765439996261238	0	-2.765439996261238	LY6C1	sat_mut	-2.765439996261238	-2.765439996261238
ANRGYSS	0.0366545480072152	0	0.0366545480072152	LY6C1	sat_mut	0.0366545480072152	0.0366545480072152
ANSGWSA	-1.6193537603624524	0	-1.6193537603624524	LY6C1	sat_mut	-1.6193537603624524	-1.6193537603624524
ANSGYSA	-4.208711552752047	0	-4.208711552752047	LY6C1	sat_mut	-4.208711552752047	-4.208711552752047
ANSGYSS	-3.200212385046759	0	-3.200212385046759	LY6C1	sat_mut	-3.200212385046759	-3.200212385046759
ANTGYSA	-6.6491730133697535	0	-6.6491730133697535	LY6C1	sat_mut	-6.6491730133697535	-6.6491730133697535
ANTGYSS	-3.1842075433353534	0	-3.1842075433353534	LY6C1	sat_mut	-3.1842075433353534	-3.1842075433353534
ANVGYSA	-5.435751323582537	0	-5.435751323582537	LY6C1	sat_mut	-5.435751323582537	-5.435751323582537
ANVGYSS	-3.0363779487236857	0	-3.0363779487236857	LY6C1	sat_mut	-3.0363779487236857	-3.0363779487236857
ANYGYSA	-0.624007025693521	0	-0.624007025693521	LY6C1	sat_mut	-0.624007025693521	-0.624007025693521
ANYGYSS	4.216897274629256	0	4.216897274629256	LY6C1	sat_mut	4.216897274629256	4.216897274629256
APAGWSA	-5.970003765912448	0	-5.970003765912448	LY6C1	sat_mut	-5.970003765912448	-5.970003765912448
APAGWSS	-1.7295686132451966	0	-1.7295686132451966	LY6C1	sat_mut	-1.7295686132451966	-1.7295686132451966
APAGYSA	-5.750180480349817	0	-5.750180480349817	LY6C1	sat_mut	-5.750180480349817	-5.750180480349817
APAGYSS	-2.6484233392421	0	-2.6484233392421	LY6C1	sat_mut	-2.6484233392421	-2.6484233392421
APDGWSA	-4.24123686125389	0	-4.24123686125389	LY6C1	sat_mut	-4.24123686125389	-4.24123686125389
APDGYSS	-5.424940811119869	0	-5.424940811119869	LY6C1	sat_mut	-5.424940811119869	-5.424940811119869
APEGWSA	-2.8482512328151883	0	-2.8482512328151883	LY6C1	sat_mut	-2.8482512328151883	-2.8482512328151883
APEGWSS	-4.953572948886248	0	-4.953572948886248	LY6C1	sat_mut	-4.953572948886248	-4.953572948886248
APEGYSA	-4.861221631987052	0	-4.861221631987052	LY6C1	sat_mut	-4.861221631987052	-4.861221631987052
APEGYSS	-4.49772896640475	0	-4.49772896640475	LY6C1	sat_mut	-4.49772896640475	-4.49772896640475
APGGWSA	-4.419369707102758	0	-4.419369707102758	LY6C1	sat_mut	-4.419369707102758	-4.419369707102758
APGGYSS	-4.21194198760567	0	-4.21194198760567	LY6C1	sat_mut	-4.21194198760567	-4.21194198760567
APHGWSA	-3.2754426084923653	0	-3.2754426084923653	LY6C1	sat_mut	-3.2754426084923653	-3.2754426084923653
APHGYSA	-3.1660337225690696	0	-3.1660337225690696	LY6C1	sat_mut	-3.1660337225690696	-3.1660337225690696
APHGYSS	-4.366769982611684	0	-4.366769982611684	LY6C1	sat_mut	-4.366769982611684	-4.366769982611684
APIGYSA	-3.052438759246875	0	-3.052438759246875	LY6C1	sat_mut	-3.052438759246875	-3.052438759246875
APIGYSS	-2.482667297076593	0	-2.482667297076593	LY6C1	sat_mut	-2.482667297076593	-2.482667297076593
APKGWSA	-3.334609418673953	0	-3.334609418673953	LY6C1	sat_mut	-3.334609418673953	-3.334609418673953
APKGYSA	-3.2751146334047982	0	-3.2751146334047982	LY6C1	sat_mut	-3.2751146334047982	-3.2751146334047982
APKGYSS	-2.4349303281825616	0	-2.4349303281825616	LY6C1	sat_mut	-2.4349303281825616	-2.4349303281825616
APLGYSA	-3.640077991181979	0	-3.640077991181979	LY6C1	sat_mut	-3.640077991181979	-3.640077991181979
APLGYSS	-4.652420414020631	0	-4.652420414020631	LY6C1	sat_mut	-4.652420414020631	-4.652420414020631
APMGWSA	-4.673661585718924	0	-4.673661585718924	LY6C1	sat_mut	-4.673661585718924	-4.673661585718924
APMGYSA	-3.5068603115247576	0	-3.5068603115247576	LY6C1	sat_mut	-3.5068603115247576	-3.5068603115247576
APMGYSS	-4.434116472897827	0	-4.434116472897827	LY6C1	sat_mut	-4.434116472897827	-4.434116472897827
APNGWSA	-3.299291423253921	0	-3.299291423253921	LY6C1	sat_mut	-3.299291423253921	-3.299291423253921
APNGYSA	-5.287112516582897	0	-5.287112516582897	LY6C1	sat_mut	-5.287112516582897	-5.287112516582897
APNGYSS	-6.519897519559243	0	-6.519897519559243	LY6C1	sat_mut	-6.519897519559243	-6.519897519559243
APPGWSA	-2.922108289035585	0	-2.922108289035585	LY6C1	sat_mut	-2.922108289035585	-2.922108289035585
APPGWSS	-0.762161096579663	0	-0.762161096579663	LY6C1	sat_mut	-0.762161096579663	-0.762161096579663
APPGYSA	-2.7031064384713965	0	-2.7031064384713965	LY6C1	sat_mut	-2.7031064384713965	-2.7031064384713965
APPGYSS	-3.903413467838146	0	-3.903413467838146	LY6C1	sat_mut	-3.903413467838146	-3.903413467838146
APQGWSA	-2.8927438083789814	0	-2.8927438083789814	LY6C1	sat_mut	-2.8927438083789814	-2.8927438083789814
APQGWSS	-2.877209377280172	0	-2.877209377280172	LY6C1	sat_mut	-2.877209377280172	-2.877209377280172
APQGYSA	-5.96726030999987	0	-5.96726030999987	LY6C1	sat_mut	-5.96726030999987	-5.96726030999987
APQGYSS	-5.442884406812371	0	-5.442884406812371	LY6C1	sat_mut	-5.442884406812371	-5.442884406812371
APRGYSA	-2.02666595874438	0	-2.02666595874438	LY6C1	sat_mut	-2.02666595874438	-2.02666595874438
APRGYSS	-5.914360664592955	0	-5.914360664592955	LY6C1	sat_mut	-5.914360664592955	-5.914360664592955
APSGWSA	-2.740104081344013	0	-2.740104081344013	LY6C1	sat_mut	-2.740104081344013	-2.740104081344013
APSGWSS	-3.079424769542044	0	-3.079424769542044	LY6C1	sat_mut	-3.079424769542044	-3.079424769542044
APSGYSA	-4.325426755261325	0	-4.325426755261325	LY6C1	sat_mut	-4.325426755261325	-4.325426755261325
APSGYSS	-2.463650787646141	0	-2.463650787646141	LY6C1	sat_mut	-2.463650787646141	-2.463650787646141
APTGWSA	-3.148356096358028	0	-3.148356096358028	LY6C1	sat_mut	-3.148356096358028	-3.148356096358028
APTGYSA	-4.224637959132057	0	-4.224637959132057	LY6C1	sat_mut	-4.224637959132057	-4.224637959132057
APTGYSS	-4.425934421213535	0	-4.425934421213535	LY6C1	sat_mut	-4.425934421213535	-4.425934421213535
APVGYSA	-4.3746319230558806	0	-4.3746319230558806	LY6C1	sat_mut	-4.3746319230558806	-4.3746319230558806
APVGYSS	-5.779399413157915	0	-5.779399413157915	LY6C1	sat_mut	-5.779399413157915	-5.779399413157915
APYGYSA	-3.139647179739107	0	-3.139647179739107	LY6C1	sat_mut	-3.139647179739107	-3.139647179739107
APYGYSS	-4.95715886919821	0	-4.95715886919821	LY6C1	sat_mut	-4.95715886919821	-4.95715886919821
AQAGWSA	1.3770767976342593	0	1.3770767976342593	LY6C1	sat_mut	1.3770767976342593	1.3770767976342593
AQAGWSS	3.956291675219513	0	3.956291675219513	LY6C1	sat_mut	3.956291675219513	3.956291675219513
AQAGYSA	-3.421649734353555	0	-3.421649734353555	LY6C1	sat_mut	-3.421649734353555	-3.421649734353555
AQAGYSS	-4.578624192805895	0	-4.578624192805895	LY6C1	sat_mut	-4.578624192805895	-4.578624192805895
AQDGWSA	-3.490040347281293	0	-3.490040347281293	LY6C1	sat_mut	-3.490040347281293	-3.490040347281293
AQDGWSS	-2.223021374501353	0	-2.223021374501353	LY6C1	sat_mut	-2.223021374501353	-2.223021374501353
AQDGYSS	-6.69197156622346	0	-6.69197156622346	LY6C1	sat_mut	-6.69197156622346	-6.69197156622346
AQEGWSA	-2.2417232319825966	0	-2.2417232319825966	LY6C1	sat_mut	-2.2417232319825966	-2.2417232319825966
AQEGWSS	-2.6078737515526926	0	-2.6078737515526926	LY6C1	sat_mut	-2.6078737515526926	-2.6078737515526926
AQEGYSS	-3.240289805966758	0	-3.240289805966758	LY6C1	sat_mut	-3.240289805966758	-3.240289805966758
AQGGYSA	-6.089005164451296	0	-6.089005164451296	LY6C1	sat_mut	-6.089005164451296	-6.089005164451296
AQGGYSS	-8.123280506312666	0	-8.123280506312666	LY6C1	sat_mut	-8.123280506312666	-8.123280506312666
AQHGWSA	2.932749101712065	0	2.932749101712065	LY6C1	sat_mut	2.932749101712065	2.932749101712065
AQHGYSA	-1.752802892808982	0	-1.752802892808982	LY6C1	sat_mut	-1.752802892808982	-1.752802892808982
AQHGYSS	-1.935434907881453	0	-1.935434907881453	LY6C1	sat_mut	-1.935434907881453	-1.935434907881453
AQIGYSS	-4.384345922871448	0	-4.384345922871448	LY6C1	sat_mut	-4.384345922871448	-4.384345922871448
AQKGWSA	2.350868313841326	0	2.350868313841326	LY6C1	sat_mut	2.350868313841326	2.350868313841326
AQKGWSS	-0.3785742907142596	0	-0.3785742907142596	LY6C1	sat_mut	-0.3785742907142596	-0.3785742907142596
AQKGYSA	-2.701395023620311	0	-2.701395023620311	LY6C1	sat_mut	-2.701395023620311	-2.701395023620311
AQKGYSS	-4.117872734265976	0	-4.117872734265976	LY6C1	sat_mut	-4.117872734265976	-4.117872734265976
AQLGYSS	-3.3873017666458254	0	-3.3873017666458254	LY6C1	sat_mut	-3.3873017666458254	-3.3873017666458254
AQMGYSS	-2.430231308226612	0	-2.430231308226612	LY6C1	sat_mut	-2.430231308226612	-2.430231308226612
AQNGWSA	-2.187667491509862	0	-2.187667491509862	LY6C1	sat_mut	-2.187667491509862	-2.187667491509862
AQNGYSA	-4.010126182998216	0	-4.010126182998216	LY6C1	sat_mut	-4.010126182998216	-4.010126182998216
AQNGYSS	-5.027345761660447	0	-5.027345761660447	LY6C1	sat_mut	-5.027345761660447	-5.027345761660447
AQPGWSA	4.338771677089014	0	4.338771677089014	LY6C1	sat_mut	4.338771677089014	4.338771677089014
AQPGWSS	4.766908704340515	0	4.766908704340515	LY6C1	sat_mut	4.766908704340515	4.766908704340515
AQPGYSA	-4.163997142530206	0	-4.163997142530206	LY6C1	sat_mut	-4.163997142530206	-4.163997142530206
AQQGWSA	0.2189430187138072	0	0.2189430187138072	LY6C1	sat_mut	0.2189430187138072	0.2189430187138072
AQQGWSS	3.44626718865025	0	3.44626718865025	LY6C1	sat_mut	3.44626718865025	3.44626718865025
AQQGYSA	-4.658427813306328	0	-4.658427813306328	LY6C1	sat_mut	-4.658427813306328	-4.658427813306328
AQQGYSS	-4.176290986955809	0	-4.176290986955809	LY6C1	sat_mut	-4.176290986955809	-4.176290986955809
AQRGYSA	-1.1264608418316455	0	-1.1264608418316455	LY6C1	sat_mut	-1.1264608418316455	-1.1264608418316455
AQRGYSS	2.4326408732043774	0	2.4326408732043774	LY6C1	sat_mut	2.4326408732043774	2.4326408732043774
AQSGWSA	-1.576576699859181	0	-1.576576699859181	LY6C1	sat_mut	-1.576576699859181	-1.576576699859181
AQSGWSS	1.7226107068342584	0	1.7226107068342584	LY6C1	sat_mut	1.7226107068342584	1.7226107068342584
AQSGYSA	-3.6664167691358966	0	-3.6664167691358966	LY6C1	sat_mut	-3.6664167691358966	-3.6664167691358966
AQSGYSS	-3.1468550513585125	0	-3.1468550513585125	LY6C1	sat_mut	-3.1468550513585125	-3.1468550513585125
AQTGWSA	1.3102982966454602	0	1.3102982966454602	LY6C1	sat_mut	1.3102982966454602	1.3102982966454602
AQTGWSS	2.1566378656313425	0	2.1566378656313425	LY6C1	sat_mut	2.1566378656313425	2.1566378656313425
AQTGYSA	-3.764904382112294	0	-3.764904382112294	LY6C1	sat_mut	-3.764904382112294	-3.764904382112294
AQTGYSS	-3.7465188468767097	0	-3.7465188468767097	LY6C1	sat_mut	-3.7465188468767097	-3.7465188468767097
AQVGWSA	4.5833462619927925	0	4.5833462619927925	LY6C1	sat_mut	4.5833462619927925	4.5833462619927925
AQVGYSS	-4.202492130079992	0	-4.202492130079992	LY6C1	sat_mut	-4.202492130079992	-4.202492130079992
AQYGYSA	-0.0449370758627238	0	-0.0449370758627238	LY6C1	sat_mut	-0.0449370758627238	-0.0449370758627238
AQYGYSS	3.925656831249803	0	3.925656831249803	LY6C1	sat_mut	3.925656831249803	3.925656831249803
ARAGWSA	0.5985554177773612	0	0.5985554177773612	LY6C1	sat_mut	0.5985554177773612	0.5985554177773612
ARAGYSA	4.067426943432799	0	4.067426943432799	LY6C1	sat_mut	4.067426943432799	4.067426943432799
ARAGYSS	4.278375878265639	0	4.278375878265639	LY6C1	sat_mut	4.278375878265639	4.278375878265639
ARDGWSA	-4.525793297942154	0	-4.525793297942154	LY6C1	sat_mut	-4.525793297942154	-4.525793297942154
ARDGWSS	-1.7098978375890608	0	-1.7098978375890608	LY6C1	sat_mut	-1.7098978375890608	-1.7098978375890608
ARDGYSA	-4.961892799547987	0	-4.961892799547987	LY6C1	sat_mut	-4.961892799547987	-4.961892799547987
ARDGYSS	-5.507957200247785	0	-5.507957200247785	LY6C1	sat_mut	-5.507957200247785	-5.507957200247785
AREGWSA	3.566625128895519	0	3.566625128895519	LY6C1	sat_mut	3.566625128895519	3.566625128895519
AREGWSS	3.536150994722499	0	3.536150994722499	LY6C1	sat_mut	3.536150994722499	3.536150994722499
AREGYSA	-2.4757970009762373	0	-2.4757970009762373	LY6C1	sat_mut	-2.4757970009762373	-2.4757970009762373
AREGYSS	-3.382832326387752	0	-3.382832326387752	LY6C1	sat_mut	-3.382832326387752	-3.382832326387752
ARGGYSA	-3.048399390325594	0	-3.048399390325594	LY6C1	sat_mut	-3.048399390325594	-3.048399390325594
ARGGYSS	-1.6311454409730393	0	-1.6311454409730393	LY6C1	sat_mut	-1.6311454409730393	-1.6311454409730393
ARIGYSA	4.950588393305832	0	4.950588393305832	LY6C1	sat_mut	4.950588393305832	4.950588393305832
ARIGYSS	4.70201091649872	0	4.70201091649872	LY6C1	sat_mut	4.70201091649872	4.70201091649872
ARLGYSA	2.916792192149291	0	2.916792192149291	LY6C1	sat_mut	2.916792192149291	2.916792192149291
ARMGYSA	1.845604389095024	0	1.845604389095024	LY6C1	sat_mut	1.845604389095024	1.845604389095024
ARNGYSA	-3.5456414955316307	0	-3.5456414955316307	LY6C1	sat_mut	-3.5456414955316307	-3.5456414955316307
ARNGYSS	-6.273189286776127	0	-6.273189286776127	LY6C1	sat_mut	-6.273189286776127	-6.273189286776127
ARPGWSA	1.0790510512817857	0	1.0790510512817857	LY6C1	sat_mut	1.0790510512817857	1.0790510512817857
ARPGYSA	0.223629739926744	0	0.223629739926744	LY6C1	sat_mut	0.223629739926744	0.223629739926744
ARPGYSS	2.331088857775909	0	2.331088857775909	LY6C1	sat_mut	2.331088857775909	2.331088857775909
ARQGWSA	-0.6468997765563035	0	-0.6468997765563035	LY6C1	sat_mut	-0.6468997765563035	-0.6468997765563035
ARQGYSA	2.8881795842124265	0	2.8881795842124265	LY6C1	sat_mut	2.8881795842124265	2.8881795842124265
ARQGYSS	3.00007283791074	0	3.00007283791074	LY6C1	sat_mut	3.00007283791074	3.00007283791074
ARSGYSA	2.55962716517481	0	2.55962716517481	LY6C1	sat_mut	2.55962716517481	2.55962716517481
ARSGYSS	3.4987476640581607	0	3.4987476640581607	LY6C1	sat_mut	3.4987476640581607	3.4987476640581607
ARTGYSA	1.867816391390861	0	1.867816391390861	LY6C1	sat_mut	1.867816391390861	1.867816391390861
ARTGYSS	3.2774295196483534	0	3.2774295196483534	LY6C1	sat_mut	3.2774295196483534	3.2774295196483534
ARVGYSA	4.189679366022367	0	4.189679366022367	LY6C1	sat_mut	4.189679366022367	4.189679366022367
ARVGYSS	4.416993374546896	0	4.416993374546896	LY6C1	sat_mut	4.416993374546896	4.416993374546896
ASAGYSA	-4.616000950068544	0	-4.616000950068544	LY6C1	sat_mut	-4.616000950068544	-4.616000950068544
ASAGYSS	-3.133552967188	0	-3.133552967188	LY6C1	sat_mut	-3.133552967188	-3.133552967188
ASDGWSA	-2.743574658618162	0	-2.743574658618162	LY6C1	sat_mut	-2.743574658618162	-2.743574658618162
ASDGYSA	-5.6654326101942765	0	-5.6654326101942765	LY6C1	sat_mut	-5.6654326101942765	-5.6654326101942765
ASDGYSS	-4.7109209544739485	0	-4.7109209544739485	LY6C1	sat_mut	-4.7109209544739485	-4.7109209544739485
ASEGWSA	-4.254153062570302	0	-4.254153062570302	LY6C1	sat_mut	-4.254153062570302	-4.254153062570302
ASEGWSS	-4.286292467315885	0	-4.286292467315885	LY6C1	sat_mut	-4.286292467315885	-4.286292467315885
ASEGYSS	-3.7596222331424887	0	-3.7596222331424887	LY6C1	sat_mut	-3.7596222331424887	-3.7596222331424887
ASFGYSA	-5.024815463085679	0	-5.024815463085679	LY6C1	sat_mut	-5.024815463085679	-5.024815463085679
ASGGYSA	-6.554457796466884	0	-6.554457796466884	LY6C1	sat_mut	-6.554457796466884	-6.554457796466884
ASGGYSS	-4.4265775854175535	0	-4.4265775854175535	LY6C1	sat_mut	-4.4265775854175535	-4.4265775854175535
ASHGWSA	-0.2938474907273261	0	-0.2938474907273261	LY6C1	sat_mut	-0.2938474907273261	-0.2938474907273261
ASHGYSA	-4.112668549229859	0	-4.112668549229859	LY6C1	sat_mut	-4.112668549229859	-4.112668549229859
ASHGYSS	-1.7320628791247217	0	-1.7320628791247217	LY6C1	sat_mut	-1.7320628791247217	-1.7320628791247217
ASIGYSA	-3.8970158624704703	0	-3.8970158624704703	LY6C1	sat_mut	-3.8970158624704703	-3.8970158624704703
ASIGYSS	-3.3987533659749527	0	-3.3987533659749527	LY6C1	sat_mut	-3.3987533659749527	-3.3987533659749527
ASKGWSA	-1.5457493120056764	0	-1.5457493120056764	LY6C1	sat_mut	-1.5457493120056764	-1.5457493120056764
ASKGYSA	-3.590289334556405	0	-3.590289334556405	LY6C1	sat_mut	-3.590289334556405	-3.590289334556405
ASKGYSS	-2.5047923470469957	0	-2.5047923470469957	LY6C1	sat_mut	-2.5047923470469957	-2.5047923470469957
ASLGYSA	-3.15450603282472	0	-3.15450603282472	LY6C1	sat_mut	-3.15450603282472	-3.15450603282472
ASMGYSA	-2.864878182879026	0	-2.864878182879026	LY6C1	sat_mut	-2.864878182879026	-2.864878182879026
ASNGWSA	-5.1536882290114026	0	-5.1536882290114026	LY6C1	sat_mut	-5.1536882290114026	-5.1536882290114026
ASNGYSA	-4.346597460115554	0	-4.346597460115554	LY6C1	sat_mut	-4.346597460115554	-4.346597460115554
ASNGYSS	-3.158071776656877	0	-3.158071776656877	LY6C1	sat_mut	-3.158071776656877	-3.158071776656877
ASPGWSA	2.7237693146291213	0	2.7237693146291213	LY6C1	sat_mut	2.7237693146291213	2.7237693146291213
ASPGWSS	4.706920261253369	0	4.706920261253369	LY6C1	sat_mut	4.706920261253369	4.706920261253369
ASPGYSA	-3.787021141726141	0	-3.787021141726141	LY6C1	sat_mut	-3.787021141726141	-3.787021141726141
ASPGYSS	-3.6551571887686314	0	-3.6551571887686314	LY6C1	sat_mut	-3.6551571887686314	-3.6551571887686314
ASQGWSA	-2.998297176694223	0	-2.998297176694223	LY6C1	sat_mut	-2.998297176694223	-2.998297176694223
ASQGYSA	-7.345494161781636	0	-7.345494161781636	LY6C1	sat_mut	-7.345494161781636	-7.345494161781636
ASQGYSS	-2.5486426645547	0	-2.5486426645547	LY6C1	sat_mut	-2.5486426645547	-2.5486426645547
ASRGYSA	-1.616508712435036	0	-1.616508712435036	LY6C1	sat_mut	-1.616508712435036	-1.616508712435036
ASRGYSS	-0.0738803099274378	0	-0.0738803099274378	LY6C1	sat_mut	-0.0738803099274378	-0.0738803099274378
ASSGWSS	-2.185331034639288	0	-2.185331034639288	LY6C1	sat_mut	-2.185331034639288	-2.185331034639288
ASSGYSA	-4.573909453528072	0	-4.573909453528072	LY6C1	sat_mut	-4.573909453528072	-4.573909453528072
ASTGWSS	-3.3679184110067864	0	-3.3679184110067864	LY6C1	sat_mut	-3.3679184110067864	-3.3679184110067864
ASTGYSA	-4.496757559400393	0	-4.496757559400393	LY6C1	sat_mut	-4.496757559400393	-4.496757559400393
ASTGYSS	-4.971694380916319	0	-4.971694380916319	LY6C1	sat_mut	-4.971694380916319	-4.971694380916319
ASYGYSA	1.0516667524435868	0	1.0516667524435868	LY6C1	sat_mut	1.0516667524435868	1.0516667524435868
ATAGWSA	-0.6049330913489368	0	-0.6049330913489368	LY6C1	sat_mut	-0.6049330913489368	-0.6049330913489368
ATAGYSA	-4.301278925849548	0	-4.301278925849548	LY6C1	sat_mut	-4.301278925849548	-4.301278925849548
ATAGYSS	-3.726576563471642	0	-3.726576563471642	LY6C1	sat_mut	-3.726576563471642	-3.726576563471642
ATDGWSA	-3.675094780378688	0	-3.675094780378688	LY6C1	sat_mut	-3.675094780378688	-3.675094780378688
ATDGYSA	-6.213025862221454	0	-6.213025862221454	LY6C1	sat_mut	-6.213025862221454	-6.213025862221454
ATEGWSA	-4.174655684186467	0	-4.174655684186467	LY6C1	sat_mut	-4.174655684186467	-4.174655684186467
ATEGWSS	-3.2103344672570606	0	-3.2103344672570606	LY6C1	sat_mut	-3.2103344672570606	-3.2103344672570606
ATEGYSA	-2.7146412161263047	0	-2.7146412161263047	LY6C1	sat_mut	-2.7146412161263047	-2.7146412161263047
ATEGYSS	-3.3253287892943475	0	-3.3253287892943475	LY6C1	sat_mut	-3.3253287892943475	-3.3253287892943475
ATGGWSA	-5.65715461304731	0	-5.65715461304731	LY6C1	sat_mut	-5.65715461304731	-5.65715461304731
ATGGYSA	-4.652470635822104	0	-4.652470635822104	LY6C1	sat_mut	-4.652470635822104	-4.652470635822104
ATGGYSS	-4.254228526425502	0	-4.254228526425502	LY6C1	sat_mut	-4.254228526425502	-4.254228526425502
ATHGYSA	-3.3543376194205545	0	-3.3543376194205545	LY6C1	sat_mut	-3.3543376194205545	-3.3543376194205545
ATHGYSS	-2.95130890389689	0	-2.95130890389689	LY6C1	sat_mut	-2.95130890389689	-2.95130890389689
ATIGYSA	-3.5057624108968697	0	-3.5057624108968697	LY6C1	sat_mut	-3.5057624108968697	-3.5057624108968697
ATIGYSS	-2.380949040011781	0	-2.380949040011781	LY6C1	sat_mut	-2.380949040011781	-2.380949040011781
ATKGYSA	-1.007819953352408	0	-1.007819953352408	LY6C1	sat_mut	-1.007819953352408	-1.007819953352408
ATKGYSS	-3.143935318517141	0	-3.143935318517141	LY6C1	sat_mut	-3.143935318517141	-3.143935318517141
ATLGYSA	-3.6154768995601696	0	-3.6154768995601696	LY6C1	sat_mut	-3.6154768995601696	-3.6154768995601696
ATLGYSS	-2.9231692822418203	0	-2.9231692822418203	LY6C1	sat_mut	-2.9231692822418203	-2.9231692822418203
ATMGYSS	-5.744040255728398	0	-5.744040255728398	LY6C1	sat_mut	-5.744040255728398	-5.744040255728398
ATNGWSA	-3.694413217007584	0	-3.694413217007584	LY6C1	sat_mut	-3.694413217007584	-3.694413217007584
ATNGYSA	-6.957634987695822	0	-6.957634987695822	LY6C1	sat_mut	-6.957634987695822	-6.957634987695822
ATNGYSS	-3.083608102936549	0	-3.083608102936549	LY6C1	sat_mut	-3.083608102936549	-3.083608102936549
ATPGWSA	2.686734798517668	0	2.686734798517668	LY6C1	sat_mut	2.686734798517668	2.686734798517668
ATPGYSA	-2.936188740192854	0	-2.936188740192854	LY6C1	sat_mut	-2.936188740192854	-2.936188740192854
ATPGYSS	-3.507120413261736	0	-3.507120413261736	LY6C1	sat_mut	-3.507120413261736	-3.507120413261736
ATQGWSA	-2.519288078548648	0	-2.519288078548648	LY6C1	sat_mut	-2.519288078548648	-2.519288078548648
ATQGYSA	-5.361886112731344	0	-5.361886112731344	LY6C1	sat_mut	-5.361886112731344	-5.361886112731344
ATQGYSS	-4.1135996551164205	0	-4.1135996551164205	LY6C1	sat_mut	-4.1135996551164205	-4.1135996551164205
ATRGYSA	-2.6577748666562098	0	-2.6577748666562098	LY6C1	sat_mut	-2.6577748666562098	-2.6577748666562098
ATRGYSS	-0.0904416841156825	0	-0.0904416841156825	LY6C1	sat_mut	-0.0904416841156825	-0.0904416841156825
ATSGWSA	-2.0783217531956373	0	-2.0783217531956373	LY6C1	sat_mut	-2.0783217531956373	-2.0783217531956373
ATSGYSA	-2.9232044596171947	0	-2.9232044596171947	LY6C1	sat_mut	-2.9232044596171947	-2.9232044596171947
ATSGYSS	-5.165170013280124	0	-5.165170013280124	LY6C1	sat_mut	-5.165170013280124	-5.165170013280124
ATTGWSA	-2.684306234091141	0	-2.684306234091141	LY6C1	sat_mut	-2.684306234091141	-2.684306234091141
ATTGYSA	-3.717628029531573	0	-3.717628029531573	LY6C1	sat_mut	-3.717628029531573	-3.717628029531573
ATTGYSS	-3.9470259748367753	0	-3.9470259748367753	LY6C1	sat_mut	-3.9470259748367753	-3.9470259748367753
AVAGYSA	-3.6155626744086935	0	-3.6155626744086935	LY6C1	sat_mut	-3.6155626744086935	-3.6155626744086935
AVAGYSS	-2.640413449754954	0	-2.640413449754954	LY6C1	sat_mut	-2.640413449754954	-2.640413449754954
AVDGYSS	-6.173383498861772	0	-6.173383498861772	LY6C1	sat_mut	-6.173383498861772	-6.173383498861772
AVEGWSS	-4.483425400856021	0	-4.483425400856021	LY6C1	sat_mut	-4.483425400856021	-4.483425400856021
AVEGYSA	-6.075677002198203	0	-6.075677002198203	LY6C1	sat_mut	-6.075677002198203	-6.075677002198203
AVEGYSS	-8.40300593712091	0	-8.40300593712091	LY6C1	sat_mut	-8.40300593712091	-8.40300593712091
AVGGWSA	-4.529809381826092	0	-4.529809381826092	LY6C1	sat_mut	-4.529809381826092	-4.529809381826092
AVGGYSA	-4.9551156789630335	0	-4.9551156789630335	LY6C1	sat_mut	-4.9551156789630335	-4.9551156789630335
AVGGYSS	-4.5965248497325	0	-4.5965248497325	LY6C1	sat_mut	-4.5965248497325	-4.5965248497325
AVHGYSA	-4.902315977133993	0	-4.902315977133993	LY6C1	sat_mut	-4.902315977133993	-4.902315977133993
AVHGYSS	-2.849256379983646	0	-2.849256379983646	LY6C1	sat_mut	-2.849256379983646	-2.849256379983646
AVKGWSA	-0.6232269728282587	0	-0.6232269728282587	LY6C1	sat_mut	-0.6232269728282587	-0.6232269728282587
AVKGYSA	-3.016023721374649	0	-3.016023721374649	LY6C1	sat_mut	-3.016023721374649	-3.016023721374649
AVKGYSS	-3.733190230172831	0	-3.733190230172831	LY6C1	sat_mut	-3.733190230172831	-3.733190230172831
AVLGYSA	-2.058924327218295	0	-2.058924327218295	LY6C1	sat_mut	-2.058924327218295	-2.058924327218295
AVLGYSS	-6.240037953610176	0	-6.240037953610176	LY6C1	sat_mut	-6.240037953610176	-6.240037953610176
AVMGYSA	-1.2893383287361109	0	-1.2893383287361109	LY6C1	sat_mut	-1.2893383287361109	-1.2893383287361109
AVMGYSS	-3.895780898361137	0	-3.895780898361137	LY6C1	sat_mut	-3.895780898361137	-3.895780898361137
AVNGWSA	-4.762111100633158	0	-4.762111100633158	LY6C1	sat_mut	-4.762111100633158	-4.762111100633158
AVNGYSA	-3.645710505651384	0	-3.645710505651384	LY6C1	sat_mut	-3.645710505651384	-3.645710505651384
AVNGYSS	-3.914678519143929	0	-3.914678519143929	LY6C1	sat_mut	-3.914678519143929	-3.914678519143929
AVPGWSA	4.201357620265148	0	4.201357620265148	LY6C1	sat_mut	4.201357620265148	4.201357620265148
AVPGYSA	-2.0647707721010358	0	-2.0647707721010358	LY6C1	sat_mut	-2.0647707721010358	-2.0647707721010358
AVPGYSS	-4.7817305066854425	0	-4.7817305066854425	LY6C1	sat_mut	-4.7817305066854425	-4.7817305066854425
AVQGWSA	-2.902742284275696	0	-2.902742284275696	LY6C1	sat_mut	-2.902742284275696	-2.902742284275696
AVQGWSS	-0.7898865229290872	0	-0.7898865229290872	LY6C1	sat_mut	-0.7898865229290872	-0.7898865229290872
AVQGYSA	-5.717056206621338	0	-5.717056206621338	LY6C1	sat_mut	-5.717056206621338	-5.717056206621338
AVQGYSS	-3.4147853787090185	0	-3.4147853787090185	LY6C1	sat_mut	-3.4147853787090185	-3.4147853787090185
AVRGYSA	-1.2151749373691056	0	-1.2151749373691056	LY6C1	sat_mut	-1.2151749373691056	-1.2151749373691056
AVRGYSS	-0.4490657911431131	0	-0.4490657911431131	LY6C1	sat_mut	-0.4490657911431131	-0.4490657911431131
AVSGWSA	-1.3701162843895591	0	-1.3701162843895591	LY6C1	sat_mut	-1.3701162843895591	-1.3701162843895591
AVSGYSA	-4.1425455514216	0	-4.1425455514216	LY6C1	sat_mut	-4.1425455514216	-4.1425455514216
AVSGYSS	-3.489132682944453	0	-3.489132682944453	LY6C1	sat_mut	-3.489132682944453	-3.489132682944453
AVTGYSA	-3.805746547285205	0	-3.805746547285205	LY6C1	sat_mut	-3.805746547285205	-3.805746547285205
AVTGYSS	-3.7253025463871774	0	-3.7253025463871774	LY6C1	sat_mut	-3.7253025463871774	-3.7253025463871774
AVVGYSS	-2.84347169991336	0	-2.84347169991336	LY6C1	sat_mut	-2.84347169991336	-2.84347169991336
AWEGYSS	1.620586993495383	0	1.620586993495383	LY6C1	sat_mut	1.620586993495383	1.620586993495383
AYAGYSA	3.6802430344930097	0	3.6802430344930097	LY6C1	sat_mut	3.6802430344930097	3.6802430344930097
AYDGWSA	-2.745405788932239	0	-2.745405788932239	LY6C1	sat_mut	-2.745405788932239	-2.745405788932239
AYDGYSA	-2.9052697097804194	0	-2.9052697097804194	LY6C1	sat_mut	-2.9052697097804194	-2.9052697097804194
AYEGWSA	-1.6238487024633972	0	-1.6238487024633972	LY6C1	sat_mut	-1.6238487024633972	-1.6238487024633972
AYEGYSA	-2.7531075544512715	0	-2.7531075544512715	LY6C1	sat_mut	-2.7531075544512715	-2.7531075544512715
AYEGYSS	-3.764769448355127	0	-3.764769448355127	LY6C1	sat_mut	-3.764769448355127	-3.764769448355127
AYGGYSA	-3.2211911437996905	0	-3.2211911437996905	LY6C1	sat_mut	-3.2211911437996905	-3.2211911437996905
AYGGYSS	-3.156418245029194	0	-3.156418245029194	LY6C1	sat_mut	-3.156418245029194	-3.156418245029194
AYHGYSA	4.427271130792421	0	4.427271130792421	LY6C1	sat_mut	4.427271130792421	4.427271130792421
AYKGYSS	0.3645685769358952	0	0.3645685769358952	LY6C1	sat_mut	0.3645685769358952	0.3645685769358952
AYNGYSA	-3.10244550796861	0	-3.10244550796861	LY6C1	sat_mut	-3.10244550796861	-3.10244550796861
AYPGYSA	5.090225296605139	0	5.090225296605139	LY6C1	sat_mut	5.090225296605139	5.090225296605139
AYPGYSS	4.958608988567589	0	4.958608988567589	LY6C1	sat_mut	4.958608988567589	4.958608988567589
AYQGYSA	0.4375363003084112	0	0.4375363003084112	LY6C1	sat_mut	0.4375363003084112	0.4375363003084112
AYQGYSS	2.661853342091689	0	2.661853342091689	LY6C1	sat_mut	2.661853342091689	2.661853342091689
AYSGYSA	-0.9081312113948528	0	-0.9081312113948528	LY6C1	sat_mut	-0.9081312113948528	-0.9081312113948528
AYSGYSS	0.7901058552496008	0	0.7901058552496008	LY6C1	sat_mut	0.7901058552496008	0.7901058552496008
AYTGYSA	1.982012361015954	0	1.982012361015954	LY6C1	sat_mut	1.982012361015954	1.982012361015954
AYTGYSS	3.12333877212888	0	3.12333877212888	LY6C1	sat_mut	3.12333877212888	3.12333877212888
CGKGYSA	-2.0609400147924903	0	-2.0609400147924903	LY6C1	sat_mut	-2.0609400147924903	-2.0609400147924903
CGPGYSA	-0.7822208275745562	0	-0.7822208275745562	LY6C1	sat_mut	-0.7822208275745562	-0.7822208275745562
CKQGWSA	0.0705230002473007	0	0.0705230002473007	LY6C1	sat_mut	0.0705230002473007	0.0705230002473007
CKQGYSA	-0.2318884661656508	0	-0.2318884661656508	LY6C1	sat_mut	-0.2318884661656508	-0.2318884661656508
CNKGYSA	-1.3280546672961473	0	-1.3280546672961473	LY6C1	sat_mut	-1.3280546672961473	-1.3280546672961473
CNQGYSA	-0.9136693226440576	0	-0.9136693226440576	LY6C1	sat_mut	-0.9136693226440576	-0.9136693226440576
CPNGWSA	-1.5001231500413468	0	-1.5001231500413468	LY6C1	sat_mut	-1.5001231500413468	-1.5001231500413468
CPSGWSA	-1.3449325259975062	0	-1.3449325259975062	LY6C1	sat_mut	-1.3449325259975062	-1.3449325259975062
CQTGWSA	0.3782983938860494	0	0.3782983938860494	LY6C1	sat_mut	0.3782983938860494	0.3782983938860494
CSKGYSA	-0.7867484872532455	0	-0.7867484872532455	LY6C1	sat_mut	-0.7867484872532455	-0.7867484872532455
DAAGWSA	-6.2509958787984665	0	-6.2509958787984665	LY6C1	sat_mut	-6.2509958787984665	-6.2509958787984665
DAAGYSA	-6.536443091760543	0	-6.536443091760543	LY6C1	sat_mut	-6.536443091760543	-6.536443091760543
DAAGYSS	-3.7162180894877768	0	-3.7162180894877768	LY6C1	sat_mut	-3.7162180894877768	-3.7162180894877768
DAEGWSA	-6.133136593699724	0	-6.133136593699724	LY6C1	sat_mut	-6.133136593699724	-6.133136593699724
DAEGWSS	-3.698538071394592	0	-3.698538071394592	LY6C1	sat_mut	-3.698538071394592	-3.698538071394592
DAEGYSA	-5.159505266353165	0	-5.159505266353165	LY6C1	sat_mut	-5.159505266353165	-5.159505266353165
DAGGWSA	-3.3669379166758304	0	-3.3669379166758304	LY6C1	sat_mut	-3.3669379166758304	-3.3669379166758304
DAGGWSS	-3.350855883619744	0	-3.350855883619744	LY6C1	sat_mut	-3.350855883619744	-3.350855883619744
DAGGYSA	-6.054030333250688	0	-6.054030333250688	LY6C1	sat_mut	-6.054030333250688	-6.054030333250688
DAGGYSS	-2.962879620717604	0	-2.962879620717604	LY6C1	sat_mut	-2.962879620717604	-2.962879620717604
DAHGWSA	-2.8872396807900635	0	-2.8872396807900635	LY6C1	sat_mut	-2.8872396807900635	-2.8872396807900635
DAHGWSS	-1.360343337597552	0	-1.360343337597552	LY6C1	sat_mut	-1.360343337597552	-1.360343337597552
DAHGYSA	-5.281486489723549	0	-5.281486489723549	LY6C1	sat_mut	-5.281486489723549	-5.281486489723549
DAIGWSA	0.0373430343083498	0	0.0373430343083498	LY6C1	sat_mut	0.0373430343083498	0.0373430343083498
DAIGYSA	-2.4277597802836586	0	-2.4277597802836586	LY6C1	sat_mut	-2.4277597802836586	-2.4277597802836586
DAKGWSA	-4.247748969596454	0	-4.247748969596454	LY6C1	sat_mut	-4.247748969596454	-4.247748969596454
DAKGWSS	-2.1596666008826837	0	-2.1596666008826837	LY6C1	sat_mut	-2.1596666008826837	-2.1596666008826837
DAKGYSA	-4.522037872092658	0	-4.522037872092658	LY6C1	sat_mut	-4.522037872092658	-4.522037872092658
DAKGYSS	-4.609180733550806	0	-4.609180733550806	LY6C1	sat_mut	-4.609180733550806	-4.609180733550806
DALGWSA	-2.6400030098571547	0	-2.6400030098571547	LY6C1	sat_mut	-2.6400030098571547	-2.6400030098571547
DALGYSA	-3.7723274115635914	0	-3.7723274115635914	LY6C1	sat_mut	-3.7723274115635914	-3.7723274115635914
DALGYSS	-2.9106351942807858	0	-2.9106351942807858	LY6C1	sat_mut	-2.9106351942807858	-2.9106351942807858
DAMGWSA	-6.221291610410706	0	-6.221291610410706	LY6C1	sat_mut	-6.221291610410706	-6.221291610410706
DAMGYSA	-6.1284714859231055	0	-6.1284714859231055	LY6C1	sat_mut	-6.1284714859231055	-6.1284714859231055
DANGWSA	-3.3216696627318467	0	-3.3216696627318467	LY6C1	sat_mut	-3.3216696627318467	-3.3216696627318467
DANGWSS	-3.043870268274476	0	-3.043870268274476	LY6C1	sat_mut	-3.043870268274476	-3.043870268274476
DANGYSS	-5.225127185595232	0	-5.225127185595232	LY6C1	sat_mut	-5.225127185595232	-5.225127185595232
DAPGWSA	2.2680099839394527	0	2.2680099839394527	LY6C1	sat_mut	2.2680099839394527	2.2680099839394527
DAQGWSA	-2.779713573476309	0	-2.779713573476309	LY6C1	sat_mut	-2.779713573476309	-2.779713573476309
DAQGWSS	-3.8400672714527184	0	-3.8400672714527184	LY6C1	sat_mut	-3.8400672714527184	-3.8400672714527184
DAQGYSS	-3.9120532417890135	0	-3.9120532417890135	LY6C1	sat_mut	-3.9120532417890135	-3.9120532417890135
DARGWSA	-2.8583226856956894	0	-2.8583226856956894	LY6C1	sat_mut	-2.8583226856956894	-2.8583226856956894
DARGWSS	-1.8258520139541976	0	-1.8258520139541976	LY6C1	sat_mut	-1.8258520139541976	-1.8258520139541976
DARGYSA	-4.182325042604851	0	-4.182325042604851	LY6C1	sat_mut	-4.182325042604851	-4.182325042604851
DARGYSS	-4.159282792572273	0	-4.159282792572273	LY6C1	sat_mut	-4.159282792572273	-4.159282792572273
DASGWSA	-5.824433163170887	0	-5.824433163170887	LY6C1	sat_mut	-5.824433163170887	-5.824433163170887
DASGWSS	-2.2599799216565395	0	-2.2599799216565395	LY6C1	sat_mut	-2.2599799216565395	-2.2599799216565395
DASGYSS	-3.967368941660443	0	-3.967368941660443	LY6C1	sat_mut	-3.967368941660443	-3.967368941660443
DATGWSA	-1.600292564263908	0	-1.600292564263908	LY6C1	sat_mut	-1.600292564263908	-1.600292564263908
DATGWSS	-3.677088520849798	0	-3.677088520849798	LY6C1	sat_mut	-3.677088520849798	-3.677088520849798
DATGYSA	-5.09372049487785	0	-5.09372049487785	LY6C1	sat_mut	-5.09372049487785	-5.09372049487785
DATGYSS	-4.50405799024586	0	-4.50405799024586	LY6C1	sat_mut	-4.50405799024586	-4.50405799024586
DDAGYSS	-8.321499168577446	0	-8.321499168577446	LY6C1	sat_mut	-8.321499168577446	-8.321499168577446
DDFGYSA	-4.459476244730972	0	-4.459476244730972	LY6C1	sat_mut	-4.459476244730972	-4.459476244730972
DDFGYSS	-8.146206544319812	0	-8.146206544319812	LY6C1	sat_mut	-8.146206544319812	-8.146206544319812
DDGGWSA	-4.686069860755524	0	-4.686069860755524	LY6C1	sat_mut	-4.686069860755524	-4.686069860755524
DDGGYSS	-3.646796562460759	0	-3.646796562460759	LY6C1	sat_mut	-3.646796562460759	-3.646796562460759
DDHGWSA	-5.752276018052234	0	-5.752276018052234	LY6C1	sat_mut	-5.752276018052234	-5.752276018052234
DDHGWSS	-1.409718021008272	0	-1.409718021008272	LY6C1	sat_mut	-1.409718021008272	-1.409718021008272
DDKGWSS	-3.582958090348486	0	-3.582958090348486	LY6C1	sat_mut	-3.582958090348486	-3.582958090348486
DDKGYSS	-4.119485096720016	0	-4.119485096720016	LY6C1	sat_mut	-4.119485096720016	-4.119485096720016
DDNGWSA	-4.976864125090252	0	-4.976864125090252	LY6C1	sat_mut	-4.976864125090252	-4.976864125090252
DDNGYSS	-5.824966056597103	0	-5.824966056597103	LY6C1	sat_mut	-5.824966056597103	-5.824966056597103
DDQGYSA	-5.826684128202954	0	-5.826684128202954	LY6C1	sat_mut	-5.826684128202954	-5.826684128202954
DDQGYSS	-7.758289569145802	0	-7.758289569145802	LY6C1	sat_mut	-7.758289569145802	-7.758289569145802
DDRGWSA	-4.203011657406744	0	-4.203011657406744	LY6C1	sat_mut	-4.203011657406744	-4.203011657406744
DDRGWSS	-3.312503560802687	0	-3.312503560802687	LY6C1	sat_mut	-3.312503560802687	-3.312503560802687
DDRGYSA	-3.9124723788933786	0	-3.9124723788933786	LY6C1	sat_mut	-3.9124723788933786	-3.9124723788933786
DDRGYSS	-3.3708602199378723	0	-3.3708602199378723	LY6C1	sat_mut	-3.3708602199378723	-3.3708602199378723
DDSGYSA	-4.882572903707604	0	-4.882572903707604	LY6C1	sat_mut	-4.882572903707604	-4.882572903707604
DDTGYSS	-2.581407166770173	0	-2.581407166770173	LY6C1	sat_mut	-2.581407166770173	-2.581407166770173
DDYGYSA	-4.085789381991574	0	-4.085789381991574	LY6C1	sat_mut	-4.085789381991574	-4.085789381991574
DEAGYSS	-5.369442518976404	0	-5.369442518976404	LY6C1	sat_mut	-5.369442518976404	-5.369442518976404
DEEGWSA	-2.05097644704741	0	-2.05097644704741	LY6C1	sat_mut	-2.05097644704741	-2.05097644704741
DEGGWSA	-3.5090842429599785	0	-3.5090842429599785	LY6C1	sat_mut	-3.5090842429599785	-3.5090842429599785
DEGGWSS	-4.0537985257081806	0	-4.0537985257081806	LY6C1	sat_mut	-4.0537985257081806	-4.0537985257081806
DEHGWSA	-2.21146395305926	0	-2.21146395305926	LY6C1	sat_mut	-2.21146395305926	-2.21146395305926
DEHGWSS	-3.8413795529631383	0	-3.8413795529631383	LY6C1	sat_mut	-3.8413795529631383	-3.8413795529631383
DEKGWSA	-4.465236377383516	0	-4.465236377383516	LY6C1	sat_mut	-4.465236377383516	-4.465236377383516
DEKGWSS	-4.779342876839768	0	-4.779342876839768	LY6C1	sat_mut	-4.779342876839768	-4.779342876839768
DEKGYSA	-5.006104476054152	0	-5.006104476054152	LY6C1	sat_mut	-5.006104476054152	-5.006104476054152
DELGWSA	-4.861195371359948	0	-4.861195371359948	LY6C1	sat_mut	-4.861195371359948	-4.861195371359948
DEMGWSA	-4.022892310554889	0	-4.022892310554889	LY6C1	sat_mut	-4.022892310554889	-4.022892310554889
DEMGYSS	-6.762340999173643	0	-6.762340999173643	LY6C1	sat_mut	-6.762340999173643	-6.762340999173643
DENGWSS	-5.845819080819408	0	-5.845819080819408	LY6C1	sat_mut	-5.845819080819408	-5.845819080819408
DENGYSA	-1.1880978315816806	0	-1.1880978315816806	LY6C1	sat_mut	-1.1880978315816806	-1.1880978315816806
DEPGWSS	2.0665484273861634	0	2.0665484273861634	LY6C1	sat_mut	2.0665484273861634	2.0665484273861634
DEPGYSS	-1.8169613985231128	0	-1.8169613985231128	LY6C1	sat_mut	-1.8169613985231128	-1.8169613985231128
DERGWSA	-3.0616969252099406	0	-3.0616969252099406	LY6C1	sat_mut	-3.0616969252099406	-3.0616969252099406
DERGWSS	-3.0640003532310334	0	-3.0640003532310334	LY6C1	sat_mut	-3.0640003532310334	-3.0640003532310334
DERGYSS	-3.9035242423566983	0	-3.9035242423566983	LY6C1	sat_mut	-3.9035242423566983	-3.9035242423566983
DETGWSA	-3.6751792182734553	0	-3.6751792182734553	LY6C1	sat_mut	-3.6751792182734553	-3.6751792182734553
DETGYSA	-8.03598630428015	0	-8.03598630428015	LY6C1	sat_mut	-8.03598630428015	-8.03598630428015
DEVGYSA	-5.1251251780960745	0	-5.1251251780960745	LY6C1	sat_mut	-5.1251251780960745	-5.1251251780960745
DFDGYSA	-4.20754582032207	0	-4.20754582032207	LY6C1	sat_mut	-4.20754582032207	-4.20754582032207
DFGGYSA	-6.461676595430115	0	-6.461676595430115	LY6C1	sat_mut	-6.461676595430115	-6.461676595430115
DFHGYSA	-1.257013437090339	0	-1.257013437090339	LY6C1	sat_mut	-1.257013437090339	-1.257013437090339
DFHGYSS	0.5721537345611241	0	0.5721537345611241	LY6C1	sat_mut	0.5721537345611241	0.5721537345611241
DFKGWSA	1.6610868678722324	0	1.6610868678722324	LY6C1	sat_mut	1.6610868678722324	1.6610868678722324
DFKGYSA	-4.548697355546931	0	-4.548697355546931	LY6C1	sat_mut	-4.548697355546931	-4.548697355546931
DFKGYSS	1.4509573493607175	0	1.4509573493607175	LY6C1	sat_mut	1.4509573493607175	1.4509573493607175
DFQGYSA	-7.335446615635472	0	-7.335446615635472	LY6C1	sat_mut	-7.335446615635472	-7.335446615635472
DFRGYSA	-2.9235743579676075	0	-2.9235743579676075	LY6C1	sat_mut	-2.9235743579676075	-2.9235743579676075
DFRGYSS	3.512882344784185	0	3.512882344784185	LY6C1	sat_mut	3.512882344784185	3.512882344784185
DFSGYSS	-5.278635832655901	0	-5.278635832655901	LY6C1	sat_mut	-5.278635832655901	-5.278635832655901
DFTGYSA	-2.547555267770905	0	-2.547555267770905	LY6C1	sat_mut	-2.547555267770905	-2.547555267770905
DGAGYSA	-6.131554849281227	0	-6.131554849281227	LY6C1	sat_mut	-6.131554849281227	-6.131554849281227
DGDGWSA	-3.261054606397964	0	-3.261054606397964	LY6C1	sat_mut	-3.261054606397964	-3.261054606397964
DGEGWSA	-3.4951108481424358	0	-3.4951108481424358	LY6C1	sat_mut	-3.4951108481424358	-3.4951108481424358
DGEGYSS	-5.170256115474191	0	-5.170256115474191	LY6C1	sat_mut	-5.170256115474191	-5.170256115474191
DGFGYSA	-6.572260112537868	0	-6.572260112537868	LY6C1	sat_mut	-6.572260112537868	-6.572260112537868
DGFGYSS	-1.4880157537240872	0	-1.4880157537240872	LY6C1	sat_mut	-1.4880157537240872	-1.4880157537240872
DGGGYSA	-3.2008193374002767	0	-3.2008193374002767	LY6C1	sat_mut	-3.2008193374002767	-3.2008193374002767
DGGGYSS	-3.675125552716852	0	-3.675125552716852	LY6C1	sat_mut	-3.675125552716852	-3.675125552716852
DGHGWSA	-3.047228151317524	0	-3.047228151317524	LY6C1	sat_mut	-3.047228151317524	-3.047228151317524
DGHGYSA	-4.671970706283155	0	-4.671970706283155	LY6C1	sat_mut	-4.671970706283155	-4.671970706283155
DGHGYSS	-6.009468833779004	0	-6.009468833779004	LY6C1	sat_mut	-6.009468833779004	-6.009468833779004
DGIGWSA	-1.1055637597193375	0	-1.1055637597193375	LY6C1	sat_mut	-1.1055637597193375	-1.1055637597193375
DGKGWSA	-3.64948020462074	0	-3.64948020462074	LY6C1	sat_mut	-3.64948020462074	-3.64948020462074
DGKGWSS	3.1889399562522005	0	3.1889399562522005	LY6C1	sat_mut	3.1889399562522005	3.1889399562522005
DGKGYSA	-4.133829998653591	0	-4.133829998653591	LY6C1	sat_mut	-4.133829998653591	-4.133829998653591
DGKGYSS	-2.7837306008538127	0	-2.7837306008538127	LY6C1	sat_mut	-2.7837306008538127	-2.7837306008538127
DGMGWSA	-2.479852471749114	0	-2.479852471749114	LY6C1	sat_mut	-2.479852471749114	-2.479852471749114
DGMGYSA	-3.171069099348012	0	-3.171069099348012	LY6C1	sat_mut	-3.171069099348012	-3.171069099348012
DGNGWSA	-2.081279118555457	0	-2.081279118555457	LY6C1	sat_mut	-2.081279118555457	-2.081279118555457
DGNGYSA	-4.284167829646391	0	-4.284167829646391	LY6C1	sat_mut	-4.284167829646391	-4.284167829646391
DGNGYSS	-4.057746870341448	0	-4.057746870341448	LY6C1	sat_mut	-4.057746870341448	-4.057746870341448
DGPGWSA	-2.981329445705025	0	-2.981329445705025	LY6C1	sat_mut	-2.981329445705025	-2.981329445705025
DGPGYSA	-1.1302429697169931	0	-1.1302429697169931	LY6C1	sat_mut	-1.1302429697169931	-1.1302429697169931
DGQGWSA	-3.459317180703429	0	-3.459317180703429	LY6C1	sat_mut	-3.459317180703429	-3.459317180703429
DGQGYSA	-3.5473511106126074	0	-3.5473511106126074	LY6C1	sat_mut	-3.5473511106126074	-3.5473511106126074
DGQGYSS	-3.862224701391795	0	-3.862224701391795	LY6C1	sat_mut	-3.862224701391795	-3.862224701391795
DGRGWSA	0.3790954324684841	0	0.3790954324684841	LY6C1	sat_mut	0.3790954324684841	0.3790954324684841
DGRGWSS	3.1999785095402737	0	3.1999785095402737	LY6C1	sat_mut	3.1999785095402737	3.1999785095402737
DGRGYSA	-4.374190230426879	0	-4.374190230426879	LY6C1	sat_mut	-4.374190230426879	-4.374190230426879
DGRGYSS	-1.0497753751406704	0	-1.0497753751406704	LY6C1	sat_mut	-1.0497753751406704	-1.0497753751406704
DGSGYSA	-4.638183557600319	0	-4.638183557600319	LY6C1	sat_mut	-4.638183557600319	-4.638183557600319
DGTGWSA	-3.741805994842407	0	-3.741805994842407	LY6C1	sat_mut	-3.741805994842407	-3.741805994842407
DGTGYSA	-3.3331904689985814	0	-3.3331904689985814	LY6C1	sat_mut	-3.3331904689985814	-3.3331904689985814
DGVGYSA	-5.022955174141141	0	-5.022955174141141	LY6C1	sat_mut	-5.022955174141141	-5.022955174141141
DGYGYSA	-5.621293927753084	0	-5.621293927753084	LY6C1	sat_mut	-5.621293927753084	-5.621293927753084
DHAGYSA	-4.376417224731152	0	-4.376417224731152	LY6C1	sat_mut	-4.376417224731152	-4.376417224731152
DHAGYSS	-2.6216134130899187	0	-2.6216134130899187	LY6C1	sat_mut	-2.6216134130899187	-2.6216134130899187
DHDGYSA	-5.72687734242455	0	-5.72687734242455	LY6C1	sat_mut	-5.72687734242455	-5.72687734242455
DHEGWSA	-3.789678401972631	0	-3.789678401972631	LY6C1	sat_mut	-3.789678401972631	-3.789678401972631
DHEGYSA	-5.489299061853142	0	-5.489299061853142	LY6C1	sat_mut	-5.489299061853142	-5.489299061853142
DHFGYSA	-4.539040486103456	0	-4.539040486103456	LY6C1	sat_mut	-4.539040486103456	-4.539040486103456
DHGGWSA	-3.736216928210792	0	-3.736216928210792	LY6C1	sat_mut	-3.736216928210792	-3.736216928210792
DHGGYSA	-6.652663982749364	0	-6.652663982749364	LY6C1	sat_mut	-6.652663982749364	-6.652663982749364
DHGGYSS	-4.376061815505544	0	-4.376061815505544	LY6C1	sat_mut	-4.376061815505544	-4.376061815505544
DHHGWSA	-2.455710466634504	0	-2.455710466634504	LY6C1	sat_mut	-2.455710466634504	-2.455710466634504
DHHGYSA	-5.970911000982302	0	-5.970911000982302	LY6C1	sat_mut	-5.970911000982302	-5.970911000982302
DHHGYSS	-3.70457926335828	0	-3.70457926335828	LY6C1	sat_mut	-3.70457926335828	-3.70457926335828
DHIGYSA	-6.614679960770761	0	-6.614679960770761	LY6C1	sat_mut	-6.614679960770761	-6.614679960770761
DHIGYSS	-4.412341485085984	0	-4.412341485085984	LY6C1	sat_mut	-4.412341485085984	-4.412341485085984
DHKGWSA	-2.126769528956525	0	-2.126769528956525	LY6C1	sat_mut	-2.126769528956525	-2.126769528956525
DHKGWSS	2.9020282709296263	0	2.9020282709296263	LY6C1	sat_mut	2.9020282709296263	2.9020282709296263
DHKGYSA	-3.468066906278516	0	-3.468066906278516	LY6C1	sat_mut	-3.468066906278516	-3.468066906278516
DHKGYSS	-3.368671999632038	0	-3.368671999632038	LY6C1	sat_mut	-3.368671999632038	-3.368671999632038
DHLGYSA	-2.9681044385779	0	-2.9681044385779	LY6C1	sat_mut	-2.9681044385779	-2.9681044385779
DHMGYSA	-4.208580995827746	0	-4.208580995827746	LY6C1	sat_mut	-4.208580995827746	-4.208580995827746
DHNGYSS	-5.087265707845548	0	-5.087265707845548	LY6C1	sat_mut	-5.087265707845548	-5.087265707845548
DHPGWSA	5.142125995856236	0	5.142125995856236	LY6C1	sat_mut	5.142125995856236	5.142125995856236
DHPGYSA	-5.489987644058945	0	-5.489987644058945	LY6C1	sat_mut	-5.489987644058945	-5.489987644058945
DHQGWSA	-2.556008705664352	0	-2.556008705664352	LY6C1	sat_mut	-2.556008705664352	-2.556008705664352
DHQGWSS	-1.5948424963540295	0	-1.5948424963540295	LY6C1	sat_mut	-1.5948424963540295	-1.5948424963540295
DHQGYSA	-6.498525227179552	0	-6.498525227179552	LY6C1	sat_mut	-6.498525227179552	-6.498525227179552
DHQGYSS	-5.4997732855948005	0	-5.4997732855948005	LY6C1	sat_mut	-5.4997732855948005	-5.4997732855948005
DHRGWSA	-0.422909334609433	0	-0.422909334609433	LY6C1	sat_mut	-0.422909334609433	-0.422909334609433
DHRGWSS	2.261146138731428	0	2.261146138731428	LY6C1	sat_mut	2.261146138731428	2.261146138731428
DHRGYSA	-3.349073679302573	0	-3.349073679302573	LY6C1	sat_mut	-3.349073679302573	-3.349073679302573
DHRGYSS	-2.6486731872773785	0	-2.6486731872773785	LY6C1	sat_mut	-2.6486731872773785	-2.6486731872773785
DHSGYSA	-7.449583395616874	0	-7.449583395616874	LY6C1	sat_mut	-7.449583395616874	-7.449583395616874
DHSGYSS	-8.951181567869911	0	-8.951181567869911	LY6C1	sat_mut	-8.951181567869911	-8.951181567869911
DHTGWSA	-3.9115083151166057	0	-3.9115083151166057	LY6C1	sat_mut	-3.9115083151166057	-3.9115083151166057
DHTGYSA	-4.239814652787342	0	-4.239814652787342	LY6C1	sat_mut	-4.239814652787342	-4.239814652787342
DHTGYSS	-3.8494721648023287	0	-3.8494721648023287	LY6C1	sat_mut	-3.8494721648023287	-3.8494721648023287
DHVGYSA	-4.878611353923996	0	-4.878611353923996	LY6C1	sat_mut	-4.878611353923996	-4.878611353923996
DHYGYSA	-6.564247877828959	0	-6.564247877828959	LY6C1	sat_mut	-6.564247877828959	-6.564247877828959
DIAGWSA	-1.7253082638816146	0	-1.7253082638816146	LY6C1	sat_mut	-1.7253082638816146	-1.7253082638816146
DIAGYSA	-7.066953156338353	0	-7.066953156338353	LY6C1	sat_mut	-7.066953156338353	-7.066953156338353
DIAGYSS	-3.801810308697541	0	-3.801810308697541	LY6C1	sat_mut	-3.801810308697541	-3.801810308697541
DIDGWSA	-4.277500564604644	0	-4.277500564604644	LY6C1	sat_mut	-4.277500564604644	-4.277500564604644
DIEGYSA	-3.2107673561182857	0	-3.2107673561182857	LY6C1	sat_mut	-3.2107673561182857	-3.2107673561182857
DIGGWSA	-3.1464584765363663	0	-3.1464584765363663	LY6C1	sat_mut	-3.1464584765363663	-3.1464584765363663
DIGGYSS	-2.5923866569168657	0	-2.5923866569168657	LY6C1	sat_mut	-2.5923866569168657	-2.5923866569168657
DIHGWSA	-2.1983673585982757	0	-2.1983673585982757	LY6C1	sat_mut	-2.1983673585982757	-2.1983673585982757
DIHGWSS	-1.363692933954448	0	-1.363692933954448	LY6C1	sat_mut	-1.363692933954448	-1.363692933954448
DIHGYSA	-2.89822134452964	0	-2.89822134452964	LY6C1	sat_mut	-2.89822134452964	-2.89822134452964
DIKGWSA	-4.270923227203868	0	-4.270923227203868	LY6C1	sat_mut	-4.270923227203868	-4.270923227203868
DIKGWSS	-0.8691108849344044	0	-0.8691108849344044	LY6C1	sat_mut	-0.8691108849344044	-0.8691108849344044
DIKGYSA	-3.4509786177299584	0	-3.4509786177299584	LY6C1	sat_mut	-3.4509786177299584	-3.4509786177299584
DIKGYSS	-2.6836127511678747	0	-2.6836127511678747	LY6C1	sat_mut	-2.6836127511678747	-2.6836127511678747
DIMGWSA	-2.053946325995226	0	-2.053946325995226	LY6C1	sat_mut	-2.053946325995226	-2.053946325995226
DINGWSS	-4.442701241304204	0	-4.442701241304204	LY6C1	sat_mut	-4.442701241304204	-4.442701241304204
DIPGWSA	2.751310761319796	0	2.751310761319796	LY6C1	sat_mut	2.751310761319796	2.751310761319796
DIPGWSS	4.891876740344336	0	4.891876740344336	LY6C1	sat_mut	4.891876740344336	4.891876740344336
DIPGYSS	-0.8544025952753419	0	-0.8544025952753419	LY6C1	sat_mut	-0.8544025952753419	-0.8544025952753419
DIQGWSA	-4.934877831928268	0	-4.934877831928268	LY6C1	sat_mut	-4.934877831928268	-4.934877831928268
DIRGWSA	-7.028863049014922	0	-7.028863049014922	LY6C1	sat_mut	-7.028863049014922	-7.028863049014922
DIRGYSA	-3.397640406847065	0	-3.397640406847065	LY6C1	sat_mut	-3.397640406847065	-3.397640406847065
DIRGYSS	-3.932120331666991	0	-3.932120331666991	LY6C1	sat_mut	-3.932120331666991	-3.932120331666991
DISGWSA	-3.8283810935742064	0	-3.8283810935742064	LY6C1	sat_mut	-3.8283810935742064	-3.8283810935742064
DISGYSA	-4.880427205280673	0	-4.880427205280673	LY6C1	sat_mut	-4.880427205280673	-4.880427205280673
DISGYSS	-4.814076724014414	0	-4.814076724014414	LY6C1	sat_mut	-4.814076724014414	-4.814076724014414
DITGWSA	-4.003785957008868	0	-4.003785957008868	LY6C1	sat_mut	-4.003785957008868	-4.003785957008868
DIVGYSS	-2.4024331750287646	0	-2.4024331750287646	LY6C1	sat_mut	-2.4024331750287646	-2.4024331750287646
DKAGWSA	-1.2865868948203518	0	-1.2865868948203518	LY6C1	sat_mut	-1.2865868948203518	-1.2865868948203518
DKAGWSS	3.745180579768615	0	3.745180579768615	LY6C1	sat_mut	3.745180579768615	3.745180579768615
DKAGYSA	-5.8454074947544825	0	-5.8454074947544825	LY6C1	sat_mut	-5.8454074947544825	-5.8454074947544825
DKAGYSS	-1.6619062920639478	0	-1.6619062920639478	LY6C1	sat_mut	-1.6619062920639478	-1.6619062920639478
DKDGWSA	-3.003712213455509	0	-3.003712213455509	LY6C1	sat_mut	-3.003712213455509	-3.003712213455509
DKDGWSS	-2.846315603178621	0	-2.846315603178621	LY6C1	sat_mut	-2.846315603178621	-2.846315603178621
DKDGYSA	-3.3325017015137037	0	-3.3325017015137037	LY6C1	sat_mut	-3.3325017015137037	-3.3325017015137037
DKDGYSS	-6.553948924534621	0	-6.553948924534621	LY6C1	sat_mut	-6.553948924534621	-6.553948924534621
DKEGWSA	-5.015877493585769	0	-5.015877493585769	LY6C1	sat_mut	-5.015877493585769	-5.015877493585769
DKEGWSS	-3.7787609449031097	0	-3.7787609449031097	LY6C1	sat_mut	-3.7787609449031097	-3.7787609449031097
DKEGYSA	-6.3460458378785	0	-6.3460458378785	LY6C1	sat_mut	-6.3460458378785	-6.3460458378785
DKFGYSA	-7.20506295509627	0	-7.20506295509627	LY6C1	sat_mut	-7.20506295509627	-7.20506295509627
DKFGYSS	1.7921467855557156	0	1.7921467855557156	LY6C1	sat_mut	1.7921467855557156	1.7921467855557156
DKGGWSA	-1.8984969739843407	0	-1.8984969739843407	LY6C1	sat_mut	-1.8984969739843407	-1.8984969739843407
DKGGWSS	-1.753282220422537	0	-1.753282220422537	LY6C1	sat_mut	-1.753282220422537	-1.753282220422537
DKGGYSA	-3.4760840732361347	0	-3.4760840732361347	LY6C1	sat_mut	-3.4760840732361347	-3.4760840732361347
DKGGYSS	-4.083840228592052	0	-4.083840228592052	LY6C1	sat_mut	-4.083840228592052	-4.083840228592052
DKHGWSA	-0.1553764964526069	0	-0.1553764964526069	LY6C1	sat_mut	-0.1553764964526069	-0.1553764964526069
DKHGWSS	3.4315216396377	0	3.4315216396377	LY6C1	sat_mut	3.4315216396377	3.4315216396377
DKHGYSA	-5.602076639484496	0	-5.602076639484496	LY6C1	sat_mut	-5.602076639484496	-5.602076639484496
DKHGYSS	-1.1418834052021245	0	-1.1418834052021245	LY6C1	sat_mut	-1.1418834052021245	-1.1418834052021245
DKIGWSA	4.830505367210405	0	4.830505367210405	LY6C1	sat_mut	4.830505367210405	4.830505367210405
DKIGYSA	2.883340013538747	0	2.883340013538747	LY6C1	sat_mut	2.883340013538747	2.883340013538747
DKIGYSS	3.7696524416842183	0	3.7696524416842183	LY6C1	sat_mut	3.7696524416842183	3.7696524416842183
DKKGWSA	2.410325499015089	0	2.410325499015089	LY6C1	sat_mut	2.410325499015089	2.410325499015089
DKKGWSS	0.1986077887559412	0	0.1986077887559412	LY6C1	sat_mut	0.1986077887559412	0.1986077887559412
DKKGYSA	0.8777025545627344	0	0.8777025545627344	LY6C1	sat_mut	0.8777025545627344	0.8777025545627344
DKKGYSS	3.660386347697969	0	3.660386347697969	LY6C1	sat_mut	3.660386347697969	3.660386347697969
DKLGWSA	-1.191734939317258	0	-1.191734939317258	LY6C1	sat_mut	-1.191734939317258	-1.191734939317258
DKLGYSA	-4.089411194180371	0	-4.089411194180371	LY6C1	sat_mut	-4.089411194180371	-4.089411194180371
DKLGYSS	-3.6657315627183062	0	-3.6657315627183062	LY6C1	sat_mut	-3.6657315627183062	-3.6657315627183062
DKMGWSA	-2.497901591684465	0	-2.497901591684465	LY6C1	sat_mut	-2.497901591684465	-2.497901591684465
DKMGWSS	3.1339789130318594	0	3.1339789130318594	LY6C1	sat_mut	3.1339789130318594	3.1339789130318594
DKMGYSA	-5.230118211699439	0	-5.230118211699439	LY6C1	sat_mut	-5.230118211699439	-5.230118211699439
DKMGYSS	-2.3376357791687035	0	-2.3376357791687035	LY6C1	sat_mut	-2.3376357791687035	-2.3376357791687035
DKNGWSA	-3.0978613049253814	0	-3.0978613049253814	LY6C1	sat_mut	-3.0978613049253814	-3.0978613049253814
DKNGWSS	-3.757318410996831	0	-3.757318410996831	LY6C1	sat_mut	-3.757318410996831	-3.757318410996831
DKNGYSA	-6.130336811241426	0	-6.130336811241426	LY6C1	sat_mut	-6.130336811241426	-6.130336811241426
DKNGYSS	-5.756272532466911	0	-5.756272532466911	LY6C1	sat_mut	-5.756272532466911	-5.756272532466911
DKPGWSA	4.5180212735293095	0	4.5180212735293095	LY6C1	sat_mut	4.5180212735293095	4.5180212735293095
DKPGWSS	4.79213265218737	0	4.79213265218737	LY6C1	sat_mut	4.79213265218737	4.79213265218737
DKPGYSS	0.3382194333933599	0	0.3382194333933599	LY6C1	sat_mut	0.3382194333933599	0.3382194333933599
DKQGWSA	-3.053931736839952	0	-3.053931736839952	LY6C1	sat_mut	-3.053931736839952	-3.053931736839952
DKQGWSS	1.5475991495886492	0	1.5475991495886492	LY6C1	sat_mut	1.5475991495886492	1.5475991495886492
DKQGYSA	-2.835020914605645	0	-2.835020914605645	LY6C1	sat_mut	-2.835020914605645	-2.835020914605645
DKQGYSS	-4.561417865271493	0	-4.561417865271493	LY6C1	sat_mut	-4.561417865271493	-4.561417865271493
DKRGWSA	-0.3400000212143756	0	-0.3400000212143756	LY6C1	sat_mut	-0.3400000212143756	-0.3400000212143756
DKRGYSA	-0.5876406103790308	0	-0.5876406103790308	LY6C1	sat_mut	-0.5876406103790308	-0.5876406103790308
DKRGYSS	2.724942907740956	0	2.724942907740956	LY6C1	sat_mut	2.724942907740956	2.724942907740956
DKSGWSA	-3.1375924817381025	0	-3.1375924817381025	LY6C1	sat_mut	-3.1375924817381025	-3.1375924817381025
DKSGWSS	0.8663466556432768	0	0.8663466556432768	LY6C1	sat_mut	0.8663466556432768	0.8663466556432768
DKSGYSS	-3.165225393428893	0	-3.165225393428893	LY6C1	sat_mut	-3.165225393428893	-3.165225393428893
DKTGWSA	0.2133689416887726	0	0.2133689416887726	LY6C1	sat_mut	0.2133689416887726	0.2133689416887726
DKTGWSS	3.093379439585004	0	3.093379439585004	LY6C1	sat_mut	3.093379439585004	3.093379439585004
DKTGYSA	-4.6215066674695	0	-4.6215066674695	LY6C1	sat_mut	-4.6215066674695	-4.6215066674695
DKTGYSS	-2.511423154741468	0	-2.511423154741468	LY6C1	sat_mut	-2.511423154741468	-2.511423154741468
DKVGWSA	4.764526804320229	0	4.764526804320229	LY6C1	sat_mut	4.764526804320229	4.764526804320229
DKVGWSS	4.9739518770259386	0	4.9739518770259386	LY6C1	sat_mut	4.9739518770259386	4.9739518770259386
DKVGYSA	0.4489485669991266	0	0.4489485669991266	LY6C1	sat_mut	0.4489485669991266	0.4489485669991266
DKVGYSS	2.2010885050294764	0	2.2010885050294764	LY6C1	sat_mut	2.2010885050294764	2.2010885050294764
DKWGYSA	-1.3341646853297342	0	-1.3341646853297342	LY6C1	sat_mut	-1.3341646853297342	-1.3341646853297342
DKYGYSA	-2.9554795698374723	0	-2.9554795698374723	LY6C1	sat_mut	-2.9554795698374723	-2.9554795698374723
DKYGYSS	3.0872596812631	0	3.0872596812631	LY6C1	sat_mut	3.0872596812631	3.0872596812631
DLAGYSS	-4.439130161048095	0	-4.439130161048095	LY6C1	sat_mut	-4.439130161048095	-4.439130161048095
DLDGWSA	-3.176769041989553	0	-3.176769041989553	LY6C1	sat_mut	-3.176769041989553	-3.176769041989553
DLFGYSA	-3.919313123691185	0	-3.919313123691185	LY6C1	sat_mut	-3.919313123691185	-3.919313123691185
DLGGWSA	-4.147243124862836	0	-4.147243124862836	LY6C1	sat_mut	-4.147243124862836	-4.147243124862836
DLGGYSA	-2.5420917278190287	0	-2.5420917278190287	LY6C1	sat_mut	-2.5420917278190287	-2.5420917278190287
DLHGWSA	-2.420419367708835	0	-2.420419367708835	LY6C1	sat_mut	-2.420419367708835	-2.420419367708835
DLHGYSA	-5.387773866663769	0	-5.387773866663769	LY6C1	sat_mut	-5.387773866663769	-5.387773866663769
DLHGYSS	-4.266192843039263	0	-4.266192843039263	LY6C1	sat_mut	-4.266192843039263	-4.266192843039263
DLKGWSA	-2.319380825583869	0	-2.319380825583869	LY6C1	sat_mut	-2.319380825583869	-2.319380825583869
DLKGWSS	-0.4815106217900954	0	-0.4815106217900954	LY6C1	sat_mut	-0.4815106217900954	-0.4815106217900954
DLKGYSA	-5.143276656324609	0	-5.143276656324609	LY6C1	sat_mut	-5.143276656324609	-5.143276656324609
DLKGYSS	-4.617462687263751	0	-4.617462687263751	LY6C1	sat_mut	-4.617462687263751	-4.617462687263751
DLLGWSA	-0.3124577387056477	0	-0.3124577387056477	LY6C1	sat_mut	-0.3124577387056477	-0.3124577387056477
DLLGYSA	-3.842792035439309	0	-3.842792035439309	LY6C1	sat_mut	-3.842792035439309	-3.842792035439309
DLMGYSA	-5.378099783405159	0	-5.378099783405159	LY6C1	sat_mut	-5.378099783405159	-5.378099783405159
DLNGWSA	-4.993845695256999	0	-4.993845695256999	LY6C1	sat_mut	-4.993845695256999	-4.993845695256999
DLNGWSS	-1.4567297410995073	0	-1.4567297410995073	LY6C1	sat_mut	-1.4567297410995073	-1.4567297410995073
DLNGYSA	-2.806697128760301	0	-2.806697128760301	LY6C1	sat_mut	-2.806697128760301	-2.806697128760301
DLNGYSS	-6.178321428505179	0	-6.178321428505179	LY6C1	sat_mut	-6.178321428505179	-6.178321428505179
DLPGYSA	-5.928173970999074	0	-5.928173970999074	LY6C1	sat_mut	-5.928173970999074	-5.928173970999074
DLPGYSS	-2.5896831680690697	0	-2.5896831680690697	LY6C1	sat_mut	-2.5896831680690697	-2.5896831680690697
DLQGYSS	-2.59569472216518	0	-2.59569472216518	LY6C1	sat_mut	-2.59569472216518	-2.59569472216518
DLRGYSA	-5.324899807137354	0	-5.324899807137354	LY6C1	sat_mut	-5.324899807137354	-5.324899807137354
DLRGYSS	-1.9443977309132885	0	-1.9443977309132885	LY6C1	sat_mut	-1.9443977309132885	-1.9443977309132885
DLSGWSA	-2.818065781123755	0	-2.818065781123755	LY6C1	sat_mut	-2.818065781123755	-2.818065781123755
DLTGYSS	-4.355773757402458	0	-4.355773757402458	LY6C1	sat_mut	-4.355773757402458	-4.355773757402458
DLVGYSA	-6.195634937539685	0	-6.195634937539685	LY6C1	sat_mut	-6.195634937539685	-6.195634937539685
DLVGYSS	-2.3565949991473	0	-2.3565949991473	LY6C1	sat_mut	-2.3565949991473	-2.3565949991473
DMAGYSA	-3.6331729203529326	0	-3.6331729203529326	LY6C1	sat_mut	-3.6331729203529326	-3.6331729203529326
DMDGWSS	-1.9403323667362573	0	-1.9403323667362573	LY6C1	sat_mut	-1.9403323667362573	-1.9403323667362573
DMDGYSA	-3.929021643122916	0	-3.929021643122916	LY6C1	sat_mut	-3.929021643122916	-3.929021643122916
DMDGYSS	-2.293709445985697	0	-2.293709445985697	LY6C1	sat_mut	-2.293709445985697	-2.293709445985697
DMEGWSA	-2.4545249911679394	0	-2.4545249911679394	LY6C1	sat_mut	-2.4545249911679394	-2.4545249911679394
DMEGWSS	-2.0518417977288275	0	-2.0518417977288275	LY6C1	sat_mut	-2.0518417977288275	-2.0518417977288275
DMEGYSA	-4.350247302597837	0	-4.350247302597837	LY6C1	sat_mut	-4.350247302597837	-4.350247302597837
DMFGYSA	-4.73742089687728	0	-4.73742089687728	LY6C1	sat_mut	-4.73742089687728	-4.73742089687728
DMGGYSA	-6.132572777031894	0	-6.132572777031894	LY6C1	sat_mut	-6.132572777031894	-6.132572777031894
DMGGYSS	-7.948460688086614	0	-7.948460688086614	LY6C1	sat_mut	-7.948460688086614	-7.948460688086614
DMHGWSA	-1.1697675525238582	0	-1.1697675525238582	LY6C1	sat_mut	-1.1697675525238582	-1.1697675525238582
DMHGYSA	-3.1781434487038767	0	-3.1781434487038767	LY6C1	sat_mut	-3.1781434487038767	-3.1781434487038767
DMHGYSS	-1.907935970871488	0	-1.907935970871488	LY6C1	sat_mut	-1.907935970871488	-1.907935970871488
DMKGWSA	-3.3042059450791474	0	-3.3042059450791474	LY6C1	sat_mut	-3.3042059450791474	-3.3042059450791474
DMKGWSS	3.5979977445687505	0	3.5979977445687505	LY6C1	sat_mut	3.5979977445687505	3.5979977445687505
DMKGYSA	-4.550729607582964	0	-4.550729607582964	LY6C1	sat_mut	-4.550729607582964	-4.550729607582964
DMKGYSS	-3.006375251111568	0	-3.006375251111568	LY6C1	sat_mut	-3.006375251111568	-3.006375251111568
DMLGYSA	-3.408546560592033	0	-3.408546560592033	LY6C1	sat_mut	-3.408546560592033	-3.408546560592033
DMNGYSA	-5.564832694464716	0	-5.564832694464716	LY6C1	sat_mut	-5.564832694464716	-5.564832694464716
DMNGYSS	-7.703954097283211	0	-7.703954097283211	LY6C1	sat_mut	-7.703954097283211	-7.703954097283211
DMPGWSA	3.1216772428252773	0	3.1216772428252773	LY6C1	sat_mut	3.1216772428252773	3.1216772428252773
DMPGYSA	-2.7934841954752154	0	-2.7934841954752154	LY6C1	sat_mut	-2.7934841954752154	-2.7934841954752154
DMQGWSA	-1.5472375482585743	0	-1.5472375482585743	LY6C1	sat_mut	-1.5472375482585743	-1.5472375482585743
DMQGYSA	-4.227927110592365	0	-4.227927110592365	LY6C1	sat_mut	-4.227927110592365	-4.227927110592365
DMRGWSA	-1.370078399599423	0	-1.370078399599423	LY6C1	sat_mut	-1.370078399599423	-1.370078399599423
DMRGYSA	-2.141348268757904	0	-2.141348268757904	LY6C1	sat_mut	-2.141348268757904	-2.141348268757904
DMRGYSS	-0.1190510542415332	0	-0.1190510542415332	LY6C1	sat_mut	-0.1190510542415332	-0.1190510542415332
DMTGWSA	-1.3558947030100024	0	-1.3558947030100024	LY6C1	sat_mut	-1.3558947030100024	-1.3558947030100024
DMTGYSA	-3.199205566932624	0	-3.199205566932624	LY6C1	sat_mut	-3.199205566932624	-3.199205566932624
DNAGYSS	-4.176761069275067	0	-4.176761069275067	LY6C1	sat_mut	-4.176761069275067	-4.176761069275067
DNDGWSA	-5.155467415069637	0	-5.155467415069637	LY6C1	sat_mut	-5.155467415069637	-5.155467415069637
DNDGYSA	-3.104417684145702	0	-3.104417684145702	LY6C1	sat_mut	-3.104417684145702	-3.104417684145702
DNDGYSS	-1.920693430341077	0	-1.920693430341077	LY6C1	sat_mut	-1.920693430341077	-1.920693430341077
DNEGWSS	-3.029794225085512	0	-3.029794225085512	LY6C1	sat_mut	-3.029794225085512	-3.029794225085512
DNEGYSA	-6.45084874238685	0	-6.45084874238685	LY6C1	sat_mut	-6.45084874238685	-6.45084874238685
DNGGYSA	-3.396616094928672	0	-3.396616094928672	LY6C1	sat_mut	-3.396616094928672	-3.396616094928672
DNHGWSA	-3.548721530183548	0	-3.548721530183548	LY6C1	sat_mut	-3.548721530183548	-3.548721530183548
DNHGWSS	0.8424371395388741	0	0.8424371395388741	LY6C1	sat_mut	0.8424371395388741	0.8424371395388741
DNHGYSA	-4.045060055566898	0	-4.045060055566898	LY6C1	sat_mut	-4.045060055566898	-4.045060055566898
DNIGWSA	1.826422293382343	0	1.826422293382343	LY6C1	sat_mut	1.826422293382343	1.826422293382343
DNIGYSA	-6.0323058447257845	0	-6.0323058447257845	LY6C1	sat_mut	-6.0323058447257845	-6.0323058447257845
DNKGWSA	-2.604391347099104	0	-2.604391347099104	LY6C1	sat_mut	-2.604391347099104	-2.604391347099104
DNKGWSS	2.2267214380530307	0	2.2267214380530307	LY6C1	sat_mut	2.2267214380530307	2.2267214380530307
DNKGYSA	-4.788931137180158	0	-4.788931137180158	LY6C1	sat_mut	-4.788931137180158	-4.788931137180158
DNKGYSS	-3.629072697172096	0	-3.629072697172096	LY6C1	sat_mut	-3.629072697172096	-3.629072697172096
DNNGYSA	-6.127033849175295	0	-6.127033849175295	LY6C1	sat_mut	-6.127033849175295	-6.127033849175295
DNPGYSA	-2.631943425832202	0	-2.631943425832202	LY6C1	sat_mut	-2.631943425832202	-2.631943425832202
DNQGWSA	-3.0358566555837485	0	-3.0358566555837485	LY6C1	sat_mut	-3.0358566555837485	-3.0358566555837485
DNQGYSA	-4.6767278869716185	0	-4.6767278869716185	LY6C1	sat_mut	-4.6767278869716185	-4.6767278869716185
DNRGWSA	-2.547778341157327	0	-2.547778341157327	LY6C1	sat_mut	-2.547778341157327	-2.547778341157327
DNRGWSS	4.012305620449977	0	4.012305620449977	LY6C1	sat_mut	4.012305620449977	4.012305620449977
DNRGYSA	-4.290585369054949	0	-4.290585369054949	LY6C1	sat_mut	-4.290585369054949	-4.290585369054949
DNRGYSS	-3.346800767301445	0	-3.346800767301445	LY6C1	sat_mut	-3.346800767301445	-3.346800767301445
DNSGYSS	-5.577173879156849	0	-5.577173879156849	LY6C1	sat_mut	-5.577173879156849	-5.577173879156849
DNTGWSA	-2.366732295005204	0	-2.366732295005204	LY6C1	sat_mut	-2.366732295005204	-2.366732295005204
DNTGYSA	-3.7348193059761887	0	-3.7348193059761887	LY6C1	sat_mut	-3.7348193059761887	-3.7348193059761887
DNTGYSS	-5.781867170868718	0	-5.781867170868718	LY6C1	sat_mut	-5.781867170868718	-5.781867170868718
DNVGYSA	-6.095634885467142	0	-6.095634885467142	LY6C1	sat_mut	-6.095634885467142	-6.095634885467142
DNYGYSA	-2.3226544663534177	0	-2.3226544663534177	LY6C1	sat_mut	-2.3226544663534177	-2.3226544663534177
DPAGWSS	-2.659817434198711	0	-2.659817434198711	LY6C1	sat_mut	-2.659817434198711	-2.659817434198711
DPAGYSA	-4.643741571815128	0	-4.643741571815128	LY6C1	sat_mut	-4.643741571815128	-4.643741571815128
DPAGYSS	-3.0700733598020364	0	-3.0700733598020364	LY6C1	sat_mut	-3.0700733598020364	-3.0700733598020364
DPDGWSA	-4.782427112898032	0	-4.782427112898032	LY6C1	sat_mut	-4.782427112898032	-4.782427112898032
DPDGYSA	-6.149944321890453	0	-6.149944321890453	LY6C1	sat_mut	-6.149944321890453	-6.149944321890453
DPEGYSS	-2.113765040202456	0	-2.113765040202456	LY6C1	sat_mut	-2.113765040202456	-2.113765040202456
DPFGYSA	-2.378444384714036	0	-2.378444384714036	LY6C1	sat_mut	-2.378444384714036	-2.378444384714036
DPGGYSA	-3.5738303219882304	0	-3.5738303219882304	LY6C1	sat_mut	-3.5738303219882304	-3.5738303219882304
DPGGYSS	-2.7705828946929003	0	-2.7705828946929003	LY6C1	sat_mut	-2.7705828946929003	-2.7705828946929003
DPHGWSA	-1.984849583814526	0	-1.984849583814526	LY6C1	sat_mut	-1.984849583814526	-1.984849583814526
DPHGYSA	-4.132481868005709	0	-4.132481868005709	LY6C1	sat_mut	-4.132481868005709	-4.132481868005709
DPHGYSS	-3.3822077599590963	0	-3.3822077599590963	LY6C1	sat_mut	-3.3822077599590963	-3.3822077599590963
DPIGYSA	-3.634956247113055	0	-3.634956247113055	LY6C1	sat_mut	-3.634956247113055	-3.634956247113055
DPIGYSS	-3.624623073203078	0	-3.624623073203078	LY6C1	sat_mut	-3.624623073203078	-3.624623073203078
DPKGWSA	-3.66307512017805	0	-3.66307512017805	LY6C1	sat_mut	-3.66307512017805	-3.66307512017805
DPKGWSS	-5.371027154248473	0	-5.371027154248473	LY6C1	sat_mut	-5.371027154248473	-5.371027154248473
DPKGYSA	-3.43583280090337	0	-3.43583280090337	LY6C1	sat_mut	-3.43583280090337	-3.43583280090337
DPKGYSS	-3.723189779114066	0	-3.723189779114066	LY6C1	sat_mut	-3.723189779114066	-3.723189779114066
DPLGWSA	-2.946405629164394	0	-2.946405629164394	LY6C1	sat_mut	-2.946405629164394	-2.946405629164394
DPLGYSA	-4.700605455986794	0	-4.700605455986794	LY6C1	sat_mut	-4.700605455986794	-4.700605455986794
DPMGWSA	-4.231833286279467	0	-4.231833286279467	LY6C1	sat_mut	-4.231833286279467	-4.231833286279467
DPNGWSA	-7.139071770501307	0	-7.139071770501307	LY6C1	sat_mut	-7.139071770501307	-7.139071770501307
DPPGWSA	-4.515449803925779	0	-4.515449803925779	LY6C1	sat_mut	-4.515449803925779	-4.515449803925779
DPPGYSA	-3.421953646276477	0	-3.421953646276477	LY6C1	sat_mut	-3.421953646276477	-3.421953646276477
DPQGWSA	-2.771017324580199	0	-2.771017324580199	LY6C1	sat_mut	-2.771017324580199	-2.771017324580199
DPQGWSS	-3.8389815620007792	0	-3.8389815620007792	LY6C1	sat_mut	-3.8389815620007792	-3.8389815620007792
DPRGWSA	-2.7490198500243177	0	-2.7490198500243177	LY6C1	sat_mut	-2.7490198500243177	-2.7490198500243177
DPRGWSS	-3.777637012089485	0	-3.777637012089485	LY6C1	sat_mut	-3.777637012089485	-3.777637012089485
DPRGYSA	-4.916842015096784	0	-4.916842015096784	LY6C1	sat_mut	-4.916842015096784	-4.916842015096784
DPRGYSS	-6.298823251585092	0	-6.298823251585092	LY6C1	sat_mut	-6.298823251585092	-6.298823251585092
DPSGWSA	-1.7014715332254384	0	-1.7014715332254384	LY6C1	sat_mut	-1.7014715332254384	-1.7014715332254384
DPSGWSS	-3.35435191498432	0	-3.35435191498432	LY6C1	sat_mut	-3.35435191498432	-3.35435191498432
DPSGYSS	-7.018049035445245	0	-7.018049035445245	LY6C1	sat_mut	-7.018049035445245	-7.018049035445245
DPTGWSA	-2.635002143763665	0	-2.635002143763665	LY6C1	sat_mut	-2.635002143763665	-2.635002143763665
DPTGYSA	-3.978615875814894	0	-3.978615875814894	LY6C1	sat_mut	-3.978615875814894	-3.978615875814894
DPTGYSS	-3.756018207053853	0	-3.756018207053853	LY6C1	sat_mut	-3.756018207053853	-3.756018207053853
DPVGWSA	-4.223547170384503	0	-4.223547170384503	LY6C1	sat_mut	-4.223547170384503	-4.223547170384503
DQAGWSA	-2.205012652491789	0	-2.205012652491789	LY6C1	sat_mut	-2.205012652491789	-2.205012652491789
DQAGYSA	-3.9539564052505134	0	-3.9539564052505134	LY6C1	sat_mut	-3.9539564052505134	-3.9539564052505134
DQAGYSS	-4.295552541655115	0	-4.295552541655115	LY6C1	sat_mut	-4.295552541655115	-4.295552541655115
DQDGWSA	-5.122269198059588	0	-5.122269198059588	LY6C1	sat_mut	-5.122269198059588	-5.122269198059588
DQDGYSS	-5.308981533817815	0	-5.308981533817815	LY6C1	sat_mut	-5.308981533817815	-5.308981533817815
DQEGWSA	-4.9921459274885285	0	-4.9921459274885285	LY6C1	sat_mut	-4.9921459274885285	-4.9921459274885285
DQGGWSA	-3.2245339629114933	0	-3.2245339629114933	LY6C1	sat_mut	-3.2245339629114933	-3.2245339629114933
DQGGYSS	-7.708678812875008	0	-7.708678812875008	LY6C1	sat_mut	-7.708678812875008	-7.708678812875008
DQHGWSA	-3.031412365623269	0	-3.031412365623269	LY6C1	sat_mut	-3.031412365623269	-3.031412365623269
DQHGWSS	0.4933197336973662	0	0.4933197336973662	LY6C1	sat_mut	0.4933197336973662	0.4933197336973662
DQHGYSA	-5.391841860705272	0	-5.391841860705272	LY6C1	sat_mut	-5.391841860705272	-5.391841860705272
DQHGYSS	-5.498979500647093	0	-5.498979500647093	LY6C1	sat_mut	-5.498979500647093	-5.498979500647093
DQKGWSA	-2.759928544639731	0	-2.759928544639731	LY6C1	sat_mut	-2.759928544639731	-2.759928544639731
DQKGWSS	2.7248181375994127	0	2.7248181375994127	LY6C1	sat_mut	2.7248181375994127	2.7248181375994127
DQKGYSS	-4.377688113277	0	-4.377688113277	LY6C1	sat_mut	-4.377688113277	-4.377688113277
DQLGYSS	-2.8698977968234827	0	-2.8698977968234827	LY6C1	sat_mut	-2.8698977968234827	-2.8698977968234827
DQMGWSA	-0.9850497278968364	0	-0.9850497278968364	LY6C1	sat_mut	-0.9850497278968364	-0.9850497278968364
DQNGWSA	-2.8849343536588403	0	-2.8849343536588403	LY6C1	sat_mut	-2.8849343536588403	-2.8849343536588403
DQNGWSS	-2.7461905346222286	0	-2.7461905346222286	LY6C1	sat_mut	-2.7461905346222286	-2.7461905346222286
DQNGYSS	-4.190552448697727	0	-4.190552448697727	LY6C1	sat_mut	-4.190552448697727	-4.190552448697727
DQPGWSS	4.911849518413542	0	4.911849518413542	LY6C1	sat_mut	4.911849518413542	4.911849518413542
DQPGYSS	-3.789685959176869	0	-3.789685959176869	LY6C1	sat_mut	-3.789685959176869	-3.789685959176869
DQQGWSA	-2.1796076578830736	0	-2.1796076578830736	LY6C1	sat_mut	-2.1796076578830736	-2.1796076578830736
DQRGWSA	-1.3406415910345624	0	-1.3406415910345624	LY6C1	sat_mut	-1.3406415910345624	-1.3406415910345624
DQRGYSA	-4.528968563998703	0	-4.528968563998703	LY6C1	sat_mut	-4.528968563998703	-4.528968563998703
DQRGYSS	-1.9059982911373987	0	-1.9059982911373987	LY6C1	sat_mut	-1.9059982911373987	-1.9059982911373987
DQSGWSA	-2.529777960463014	0	-2.529777960463014	LY6C1	sat_mut	-2.529777960463014	-2.529777960463014
DQTGWSA	-1.8733471233723116	0	-1.8733471233723116	LY6C1	sat_mut	-1.8733471233723116	-1.8733471233723116
DQTGYSA	-3.808309679522583	0	-3.808309679522583	LY6C1	sat_mut	-3.808309679522583	-3.808309679522583
DQTGYSS	-2.3599332635345944	0	-2.3599332635345944	LY6C1	sat_mut	-2.3599332635345944	-2.3599332635345944
DQVGWSA	1.5118168160472352	0	1.5118168160472352	LY6C1	sat_mut	1.5118168160472352	1.5118168160472352
DRAGWSA	4.264722432687152	0	4.264722432687152	LY6C1	sat_mut	4.264722432687152	4.264722432687152
DRAGWSS	4.837297360168056	0	4.837297360168056	LY6C1	sat_mut	4.837297360168056	4.837297360168056
DRAGYSA	-1.8679505311791536	0	-1.8679505311791536	LY6C1	sat_mut	-1.8679505311791536	-1.8679505311791536
DRAGYSS	3.3038562884138187	0	3.3038562884138187	LY6C1	sat_mut	3.3038562884138187	3.3038562884138187
DRDGWSA	-3.890830984776312	0	-3.890830984776312	LY6C1	sat_mut	-3.890830984776312	-3.890830984776312
DRDGWSS	-1.537213576110943	0	-1.537213576110943	LY6C1	sat_mut	-1.537213576110943	-1.537213576110943
DREGWSA	-2.7127079791335835	0	-2.7127079791335835	LY6C1	sat_mut	-2.7127079791335835	-2.7127079791335835
DREGWSS	2.250366015259565	0	2.250366015259565	LY6C1	sat_mut	2.250366015259565	2.250366015259565
DREGYSA	-5.0169527860170025	0	-5.0169527860170025	LY6C1	sat_mut	-5.0169527860170025	-5.0169527860170025
DREGYSS	-2.858225800453204	0	-2.858225800453204	LY6C1	sat_mut	-2.858225800453204	-2.858225800453204
DRFGYSA	-2.7521144161929434	0	-2.7521144161929434	LY6C1	sat_mut	-2.7521144161929434	-2.7521144161929434
DRFGYSS	4.2748510749326245	0	4.2748510749326245	LY6C1	sat_mut	4.2748510749326245	4.2748510749326245
DRGGWSA	-1.886565514908577	0	-1.886565514908577	LY6C1	sat_mut	-1.886565514908577	-1.886565514908577
DRGGYSA	-2.376355224546085	0	-2.376355224546085	LY6C1	sat_mut	-2.376355224546085	-2.376355224546085
DRGGYSS	-1.5760817096044015	0	-1.5760817096044015	LY6C1	sat_mut	-1.5760817096044015	-1.5760817096044015
DRHGWSA	2.3665438853944054	0	2.3665438853944054	LY6C1	sat_mut	2.3665438853944054	2.3665438853944054
DRHGYSA	-4.725568728495838	0	-4.725568728495838	LY6C1	sat_mut	-4.725568728495838	-4.725568728495838
DRHGYSS	3.5279946505834903	0	3.5279946505834903	LY6C1	sat_mut	3.5279946505834903	3.5279946505834903
DRIGYSA	3.829771477568893	0	3.829771477568893	LY6C1	sat_mut	3.829771477568893	3.829771477568893
DRIGYSS	4.808039172053629	0	4.808039172053629	LY6C1	sat_mut	4.808039172053629	4.808039172053629
DRKGWSA	-0.764040161213429	0	-0.764040161213429	LY6C1	sat_mut	-0.764040161213429	-0.764040161213429
DRKGYSA	2.2873597323146155	0	2.2873597323146155	LY6C1	sat_mut	2.2873597323146155	2.2873597323146155
DRKGYSS	3.414491746537536	0	3.414491746537536	LY6C1	sat_mut	3.414491746537536	3.414491746537536
DRLGWSA	3.82612090905111	0	3.82612090905111	LY6C1	sat_mut	3.82612090905111	3.82612090905111
DRLGYSA	-3.827528518560359	0	-3.827528518560359	LY6C1	sat_mut	-3.827528518560359	-3.827528518560359
DRLGYSS	2.7769450271738427	0	2.7769450271738427	LY6C1	sat_mut	2.7769450271738427	2.7769450271738427
DRMGWSA	2.398599579635537	0	2.398599579635537	LY6C1	sat_mut	2.398599579635537	2.398599579635537
DRMGYSA	-3.451314352781654	0	-3.451314352781654	LY6C1	sat_mut	-3.451314352781654	-3.451314352781654
DRMGYSS	1.9639836027980035	0	1.9639836027980035	LY6C1	sat_mut	1.9639836027980035	1.9639836027980035
DRNGWSA	-3.687806267776198	0	-3.687806267776198	LY6C1	sat_mut	-3.687806267776198	-3.687806267776198
DRNGYSS	-4.104504576781499	0	-4.104504576781499	LY6C1	sat_mut	-4.104504576781499	-4.104504576781499
DRPGWSA	4.966612776847988	0	4.966612776847988	LY6C1	sat_mut	4.966612776847988	4.966612776847988
DRPGWSS	5.074050012760964	0	5.074050012760964	LY6C1	sat_mut	5.074050012760964	5.074050012760964
DRPGYSA	-0.5192027311361043	0	-0.5192027311361043	LY6C1	sat_mut	-0.5192027311361043	-0.5192027311361043
DRPGYSS	3.493752396875502	0	3.493752396875502	LY6C1	sat_mut	3.493752396875502	3.493752396875502
DRQGWSA	2.222602888975648	0	2.222602888975648	LY6C1	sat_mut	2.222602888975648	2.222602888975648
DRQGWSS	4.213770128157384	0	4.213770128157384	LY6C1	sat_mut	4.213770128157384	4.213770128157384
DRQGYSA	-2.712441241981734	0	-2.712441241981734	LY6C1	sat_mut	-2.712441241981734	-2.712441241981734
DRQGYSS	-0.0773559329620114	0	-0.0773559329620114	LY6C1	sat_mut	-0.0773559329620114	-0.0773559329620114
DRRGYSA	-0.8716536738813013	0	-0.8716536738813013	LY6C1	sat_mut	-0.8716536738813013	-0.8716536738813013
DRSGWSA	2.564116886559526	0	2.564116886559526	LY6C1	sat_mut	2.564116886559526	2.564116886559526
DRSGWSS	3.491376669450886	0	3.491376669450886	LY6C1	sat_mut	3.491376669450886	3.491376669450886
DRSGYSS	0.481345533105088	0	0.481345533105088	LY6C1	sat_mut	0.481345533105088	0.481345533105088
DRTGWSA	4.031629929816205	0	4.031629929816205	LY6C1	sat_mut	4.031629929816205	4.031629929816205
DRTGWSS	4.01716116324274	0	4.01716116324274	LY6C1	sat_mut	4.01716116324274	4.01716116324274
DRTGYSA	-1.7635715671842709	0	-1.7635715671842709	LY6C1	sat_mut	-1.7635715671842709	-1.7635715671842709
DRTGYSS	2.1106565458582893	0	2.1106565458582893	LY6C1	sat_mut	2.1106565458582893	2.1106565458582893
DRVGWSA	5.098391494677048	0	5.098391494677048	LY6C1	sat_mut	5.098391494677048	5.098391494677048
DRVGYSA	2.054846046041602	0	2.054846046041602	LY6C1	sat_mut	2.054846046041602	2.054846046041602
DRVGYSS	4.4346273032665176	0	4.4346273032665176	LY6C1	sat_mut	4.4346273032665176	4.4346273032665176
DRYGYSA	-1.577917489739121	0	-1.577917489739121	LY6C1	sat_mut	-1.577917489739121	-1.577917489739121
DRYGYSS	3.861525984356705	0	3.861525984356705	LY6C1	sat_mut	3.861525984356705	3.861525984356705
DSAGYSA	-4.398817961273354	0	-4.398817961273354	LY6C1	sat_mut	-4.398817961273354	-4.398817961273354
DSDGWSS	-3.0480940477636422	0	-3.0480940477636422	LY6C1	sat_mut	-3.0480940477636422	-3.0480940477636422
DSEGWSS	-2.1081084459262063	0	-2.1081084459262063	LY6C1	sat_mut	-2.1081084459262063	-2.1081084459262063
DSFGYSA	-6.08264542481048	0	-6.08264542481048	LY6C1	sat_mut	-6.08264542481048	-6.08264542481048
DSGGYSA	-6.621323279764313	0	-6.621323279764313	LY6C1	sat_mut	-6.621323279764313	-6.621323279764313
DSGGYSS	-2.5310790605936457	0	-2.5310790605936457	LY6C1	sat_mut	-2.5310790605936457	-2.5310790605936457
DSHGWSA	-2.7005137048720083	0	-2.7005137048720083	LY6C1	sat_mut	-2.7005137048720083	-2.7005137048720083
DSHGWSS	-1.3278320250147588	0	-1.3278320250147588	LY6C1	sat_mut	-1.3278320250147588	-1.3278320250147588
DSHGYSA	-3.5387495605729007	0	-3.5387495605729007	LY6C1	sat_mut	-3.5387495605729007	-3.5387495605729007
DSHGYSS	-5.244065546632219	0	-5.244065546632219	LY6C1	sat_mut	-5.244065546632219	-5.244065546632219
DSKGWSA	-3.2644357803229584	0	-3.2644357803229584	LY6C1	sat_mut	-3.2644357803229584	-3.2644357803229584
DSKGWSS	-2.1130725930411485	0	-2.1130725930411485	LY6C1	sat_mut	-2.1130725930411485	-2.1130725930411485
DSKGYSA	-5.033475932506639	0	-5.033475932506639	LY6C1	sat_mut	-5.033475932506639	-5.033475932506639
DSKGYSS	-3.956057412552161	0	-3.956057412552161	LY6C1	sat_mut	-3.956057412552161	-3.956057412552161
DSLGYSA	-4.564269973968829	0	-4.564269973968829	LY6C1	sat_mut	-4.564269973968829	-4.564269973968829
DSNGYSS	-3.735785845386532	0	-3.735785845386532	LY6C1	sat_mut	-3.735785845386532	-3.735785845386532
DSQGWSA	-5.206024941857575	0	-5.206024941857575	LY6C1	sat_mut	-5.206024941857575	-5.206024941857575
DSQGWSS	-1.9788893873080695	0	-1.9788893873080695	LY6C1	sat_mut	-1.9788893873080695	-1.9788893873080695
DSQGYSA	-3.874541430503173	0	-3.874541430503173	LY6C1	sat_mut	-3.874541430503173	-3.874541430503173
DSQGYSS	-3.3190758460935346	0	-3.3190758460935346	LY6C1	sat_mut	-3.3190758460935346	-3.3190758460935346
DSRGWSA	-4.842974321614079	0	-4.842974321614079	LY6C1	sat_mut	-4.842974321614079	-4.842974321614079
DSRGWSS	-0.8790597562061121	0	-0.8790597562061121	LY6C1	sat_mut	-0.8790597562061121	-0.8790597562061121
DSRGYSA	-3.744420709488949	0	-3.744420709488949	LY6C1	sat_mut	-3.744420709488949	-3.744420709488949
DSRGYSS	-3.077488525055025	0	-3.077488525055025	LY6C1	sat_mut	-3.077488525055025	-3.077488525055025
DSTGWSA	-2.443117787601368	0	-2.443117787601368	LY6C1	sat_mut	-2.443117787601368	-2.443117787601368
DSTGYSA	-2.5592914715363038	0	-2.5592914715363038	LY6C1	sat_mut	-2.5592914715363038	-2.5592914715363038
DTAGYSA	-7.999807648560173	0	-7.999807648560173	LY6C1	sat_mut	-7.999807648560173	-7.999807648560173
DTGGYSS	-3.726449417220691	0	-3.726449417220691	LY6C1	sat_mut	-3.726449417220691	-3.726449417220691
DTHGWSA	-2.78768985360396	0	-2.78768985360396	LY6C1	sat_mut	-2.78768985360396	-2.78768985360396
DTHGYSA	-5.726815385534684	0	-5.726815385534684	LY6C1	sat_mut	-5.726815385534684	-5.726815385534684
DTHGYSS	-5.503185478561988	0	-5.503185478561988	LY6C1	sat_mut	-5.503185478561988	-5.503185478561988
DTKGWSA	-3.201923203757188	0	-3.201923203757188	LY6C1	sat_mut	-3.201923203757188	-3.201923203757188
DTKGWSS	-4.115764081058885	0	-4.115764081058885	LY6C1	sat_mut	-4.115764081058885	-4.115764081058885
DTKGYSA	-5.808840197111252	0	-5.808840197111252	LY6C1	sat_mut	-5.808840197111252	-5.808840197111252
DTKGYSS	-2.216537006458262	0	-2.216537006458262	LY6C1	sat_mut	-2.216537006458262	-2.216537006458262
DTLGYSA	-2.7680676786774763	0	-2.7680676786774763	LY6C1	sat_mut	-2.7680676786774763	-2.7680676786774763
DTNGWSA	-3.582294831263774	0	-3.582294831263774	LY6C1	sat_mut	-3.582294831263774	-3.582294831263774
DTNGYSA	-6.988555132284354	0	-6.988555132284354	LY6C1	sat_mut	-6.988555132284354	-6.988555132284354
DTNGYSS	-3.0423718221593847	0	-3.0423718221593847	LY6C1	sat_mut	-3.0423718221593847	-3.0423718221593847
DTPGWSA	0.4606680063963982	0	0.4606680063963982	LY6C1	sat_mut	0.4606680063963982	0.4606680063963982
DTPGYSA	-7.031846587800128	0	-7.031846587800128	LY6C1	sat_mut	-7.031846587800128	-7.031846587800128
DTQGWSA	-2.9717177014160314	0	-2.9717177014160314	LY6C1	sat_mut	-2.9717177014160314	-2.9717177014160314
DTQGWSS	-2.10662591618845	0	-2.10662591618845	LY6C1	sat_mut	-2.10662591618845	-2.10662591618845
DTQGYSA	-7.448174154516175	0	-7.448174154516175	LY6C1	sat_mut	-7.448174154516175	-7.448174154516175
DTQGYSS	-6.517731524179749	0	-6.517731524179749	LY6C1	sat_mut	-6.517731524179749	-6.517731524179749
DTRGWSA	-2.8989466024996013	0	-2.8989466024996013	LY6C1	sat_mut	-2.8989466024996013	-2.8989466024996013
DTRGYSA	-2.303137122288378	0	-2.303137122288378	LY6C1	sat_mut	-2.303137122288378	-2.303137122288378
DTRGYSS	-3.016910471267958	0	-3.016910471267958	LY6C1	sat_mut	-3.016910471267958	-3.016910471267958
DTSGWSA	-3.691126683248654	0	-3.691126683248654	LY6C1	sat_mut	-3.691126683248654	-3.691126683248654
DTSGYSA	-5.39713787751603	0	-5.39713787751603	LY6C1	sat_mut	-5.39713787751603	-5.39713787751603
DTSGYSS	-6.135174375482302	0	-6.135174375482302	LY6C1	sat_mut	-6.135174375482302	-6.135174375482302
DVAGWSA	-1.3017758601875735	0	-1.3017758601875735	LY6C1	sat_mut	-1.3017758601875735	-1.3017758601875735
DVAGYSA	-5.0732803690308055	0	-5.0732803690308055	LY6C1	sat_mut	-5.0732803690308055	-5.0732803690308055
DVAGYSS	-3.5337557460736986	0	-3.5337557460736986	LY6C1	sat_mut	-3.5337557460736986	-3.5337557460736986
DVDGWSA	-4.647026599716611	0	-4.647026599716611	LY6C1	sat_mut	-4.647026599716611	-4.647026599716611
DVDGYSS	-3.60012303974454	0	-3.60012303974454	LY6C1	sat_mut	-3.60012303974454	-3.60012303974454
DVEGWSS	-6.121092269733307	0	-6.121092269733307	LY6C1	sat_mut	-6.121092269733307	-6.121092269733307
DVEGYSS	-4.993874226581466	0	-4.993874226581466	LY6C1	sat_mut	-4.993874226581466	-4.993874226581466
DVGGYSA	-1.932233601569401	0	-1.932233601569401	LY6C1	sat_mut	-1.932233601569401	-1.932233601569401
DVGGYSS	-3.658679388654664	0	-3.658679388654664	LY6C1	sat_mut	-3.658679388654664	-3.658679388654664
DVHGWSA	-3.0693816719030966	0	-3.0693816719030966	LY6C1	sat_mut	-3.0693816719030966	-3.0693816719030966
DVHGWSS	-1.908156511437619	0	-1.908156511437619	LY6C1	sat_mut	-1.908156511437619	-1.908156511437619
DVHGYSA	-4.149881972371627	0	-4.149881972371627	LY6C1	sat_mut	-4.149881972371627	-4.149881972371627
DVHGYSS	-2.791274767203024	0	-2.791274767203024	LY6C1	sat_mut	-2.791274767203024	-2.791274767203024
DVKGWSA	-4.618798906801592	0	-4.618798906801592	LY6C1	sat_mut	-4.618798906801592	-4.618798906801592
DVKGWSS	-2.976381087504542	0	-2.976381087504542	LY6C1	sat_mut	-2.976381087504542	-2.976381087504542
DVKGYSA	-3.401981704645113	0	-3.401981704645113	LY6C1	sat_mut	-3.401981704645113	-3.401981704645113
DVKGYSS	-2.1885811726531275	0	-2.1885811726531275	LY6C1	sat_mut	-2.1885811726531275	-2.1885811726531275
DVMGWSA	-1.9476092970596168	0	-1.9476092970596168	LY6C1	sat_mut	-1.9476092970596168	-1.9476092970596168
DVMGYSS	-3.6558504217001273	0	-3.6558504217001273	LY6C1	sat_mut	-3.6558504217001273	-3.6558504217001273
DVNGWSA	-3.07965484168843	0	-3.07965484168843	LY6C1	sat_mut	-3.07965484168843	-3.07965484168843
DVNGYSA	-4.418389170389193	0	-4.418389170389193	LY6C1	sat_mut	-4.418389170389193	-4.418389170389193
DVNGYSS	-4.272034288948489	0	-4.272034288948489	LY6C1	sat_mut	-4.272034288948489	-4.272034288948489
DVPGWSA	-0.1340421603947355	0	-0.1340421603947355	LY6C1	sat_mut	-0.1340421603947355	-0.1340421603947355
DVQGWSA	-3.417587934865167	0	-3.417587934865167	LY6C1	sat_mut	-3.417587934865167	-3.417587934865167
DVQGWSS	-4.130572186633742	0	-4.130572186633742	LY6C1	sat_mut	-4.130572186633742	-4.130572186633742
DVQGYSA	-3.694757887381772	0	-3.694757887381772	LY6C1	sat_mut	-3.694757887381772	-3.694757887381772
DVQGYSS	-2.7071136634552317	0	-2.7071136634552317	LY6C1	sat_mut	-2.7071136634552317	-2.7071136634552317
DVRGWSA	-4.237437795189504	0	-4.237437795189504	LY6C1	sat_mut	-4.237437795189504	-4.237437795189504
DVRGYSA	-3.479793530684905	0	-3.479793530684905	LY6C1	sat_mut	-3.479793530684905	-3.479793530684905
DVRGYSS	-3.8497627525027993	0	-3.8497627525027993	LY6C1	sat_mut	-3.8497627525027993	-3.8497627525027993
DVSGWSA	-6.489390448383974	0	-6.489390448383974	LY6C1	sat_mut	-6.489390448383974	-6.489390448383974
DVSGWSS	-5.241548952489712	0	-5.241548952489712	LY6C1	sat_mut	-5.241548952489712	-5.241548952489712
DVSGYSA	-2.8390965145671943	0	-2.8390965145671943	LY6C1	sat_mut	-2.8390965145671943	-2.8390965145671943
DVSGYSS	-6.427725734202154	0	-6.427725734202154	LY6C1	sat_mut	-6.427725734202154	-6.427725734202154
DVTGWSA	-3.387115447175801	0	-3.387115447175801	LY6C1	sat_mut	-3.387115447175801	-3.387115447175801
DVTGYSA	-5.1615155058027	0	-5.1615155058027	LY6C1	sat_mut	-5.1615155058027	-5.1615155058027
DWKGYSA	-2.0788009056764936	0	-2.0788009056764936	LY6C1	sat_mut	-2.0788009056764936	-2.0788009056764936
DWQGYSA	-4.62430314323307	0	-4.62430314323307	LY6C1	sat_mut	-4.62430314323307	-4.62430314323307
DYDGYSA	-5.094197764166399	0	-5.094197764166399	LY6C1	sat_mut	-5.094197764166399	-5.094197764166399
DYEGWSA	-2.426277325180312	0	-2.426277325180312	LY6C1	sat_mut	-2.426277325180312	-2.426277325180312
DYGGYSA	-5.183709486624824	0	-5.183709486624824	LY6C1	sat_mut	-5.183709486624824	-5.183709486624824
DYKGWSA	0.6104580643121333	0	0.6104580643121333	LY6C1	sat_mut	0.6104580643121333	0.6104580643121333
DYKGYSA	-4.316699817628185	0	-4.316699817628185	LY6C1	sat_mut	-4.316699817628185	-4.316699817628185
DYKGYSS	0.7897003410111171	0	0.7897003410111171	LY6C1	sat_mut	0.7897003410111171	0.7897003410111171
DYNGYSA	-2.692926304442704	0	-2.692926304442704	LY6C1	sat_mut	-2.692926304442704	-2.692926304442704
DYPGWSA	5.167070354014199	0	5.167070354014199	LY6C1	sat_mut	5.167070354014199	5.167070354014199
DYPGYSA	4.292625049561847	0	4.292625049561847	LY6C1	sat_mut	4.292625049561847	4.292625049561847
DYPGYSS	5.086803435910237	0	5.086803435910237	LY6C1	sat_mut	5.086803435910237	5.086803435910237
DYQGYSA	-4.093005328315076	0	-4.093005328315076	LY6C1	sat_mut	-4.093005328315076	-4.093005328315076
DYQGYSS	-4.70313532182889	0	-4.70313532182889	LY6C1	sat_mut	-4.70313532182889	-4.70313532182889
DYRGYSA	-3.1376346525800685	0	-3.1376346525800685	LY6C1	sat_mut	-3.1376346525800685	-3.1376346525800685
DYTGYSA	-2.0299881584369577	0	-2.0299881584369577	LY6C1	sat_mut	-2.0299881584369577	-2.0299881584369577
EAAGYSA	-2.527341351776879	0	-2.527341351776879	LY6C1	sat_mut	-2.527341351776879	-2.527341351776879
EADGWSA	-3.0368513218472764	0	-3.0368513218472764	LY6C1	sat_mut	-3.0368513218472764	-3.0368513218472764
EADGYSS	-6.152952583087015	0	-6.152952583087015	LY6C1	sat_mut	-6.152952583087015	-6.152952583087015
EAEGWSA	-2.105091874075238	0	-2.105091874075238	LY6C1	sat_mut	-2.105091874075238	-2.105091874075238
EAEGWSS	-1.7467521195463849	0	-1.7467521195463849	LY6C1	sat_mut	-1.7467521195463849	-1.7467521195463849
EAEGYSS	-4.7769057552293495	0	-4.7769057552293495	LY6C1	sat_mut	-4.7769057552293495	-4.7769057552293495
EAGGWSA	-2.96875781288831	0	-2.96875781288831	LY6C1	sat_mut	-2.96875781288831	-2.96875781288831
EAGGWSS	-4.387700030934905	0	-4.387700030934905	LY6C1	sat_mut	-4.387700030934905	-4.387700030934905
EAGGYSA	-4.488996545843653	0	-4.488996545843653	LY6C1	sat_mut	-4.488996545843653	-4.488996545843653
EAGGYSS	-5.05635351659451	0	-5.05635351659451	LY6C1	sat_mut	-5.05635351659451	-5.05635351659451
EAHGWSA	-0.0282323059840455	0	-0.0282323059840455	LY6C1	sat_mut	-0.0282323059840455	-0.0282323059840455
EAHGYSA	-3.1799291105315075	0	-3.1799291105315075	LY6C1	sat_mut	-3.1799291105315075	-3.1799291105315075
EAIGYSA	1.5997925195207512	0	1.5997925195207512	LY6C1	sat_mut	1.5997925195207512	1.5997925195207512
EAKGWSA	-0.0294798445456333	0	-0.0294798445456333	LY6C1	sat_mut	-0.0294798445456333	-0.0294798445456333
EAKGWSS	4.171269654243579	0	4.171269654243579	LY6C1	sat_mut	4.171269654243579	4.171269654243579
EAKGYSA	-2.25287127477725	0	-2.25287127477725	LY6C1	sat_mut	-2.25287127477725	-2.25287127477725
EAKGYSS	2.023500769783893	0	2.023500769783893	LY6C1	sat_mut	2.023500769783893	2.023500769783893
EALGYSA	-3.194863433123831	0	-3.194863433123831	LY6C1	sat_mut	-3.194863433123831	-3.194863433123831
EAMGYSA	-1.3738282909619546	0	-1.3738282909619546	LY6C1	sat_mut	-1.3738282909619546	-1.3738282909619546
EANGWSS	-2.243415612342092	0	-2.243415612342092	LY6C1	sat_mut	-2.243415612342092	-2.243415612342092
EANGYSA	-2.736045084577421	0	-2.736045084577421	LY6C1	sat_mut	-2.736045084577421	-2.736045084577421
EANGYSS	-2.7156529135128897	0	-2.7156529135128897	LY6C1	sat_mut	-2.7156529135128897	-2.7156529135128897
EAPGWSA	3.518305111686216	0	3.518305111686216	LY6C1	sat_mut	3.518305111686216	3.518305111686216
EAPGWSS	5.03603478766734	0	5.03603478766734	LY6C1	sat_mut	5.03603478766734	5.03603478766734
EAPGYSA	-2.634009312691009	0	-2.634009312691009	LY6C1	sat_mut	-2.634009312691009	-2.634009312691009
EAPGYSS	1.4414307698586586	0	1.4414307698586586	LY6C1	sat_mut	1.4414307698586586	1.4414307698586586
EAQGYSA	-1.4555486513441915	0	-1.4555486513441915	LY6C1	sat_mut	-1.4555486513441915	-1.4555486513441915
EAQGYSS	-1.5181682292230865	0	-1.5181682292230865	LY6C1	sat_mut	-1.5181682292230865	-1.5181682292230865
EARGYSA	-2.275203278202312	0	-2.275203278202312	LY6C1	sat_mut	-2.275203278202312	-2.275203278202312
EARGYSS	4.722589004347698	0	4.722589004347698	LY6C1	sat_mut	4.722589004347698	4.722589004347698
EASGWSA	-2.2949515410970545	0	-2.2949515410970545	LY6C1	sat_mut	-2.2949515410970545	-2.2949515410970545
EASGYSA	-3.262570702102865	0	-3.262570702102865	LY6C1	sat_mut	-3.262570702102865	-3.262570702102865
EASGYSS	-3.249300404687937	0	-3.249300404687937	LY6C1	sat_mut	-3.249300404687937	-3.249300404687937
EATGYSA	-4.845046668670065	0	-4.845046668670065	LY6C1	sat_mut	-4.845046668670065	-4.845046668670065
EATGYSS	-2.903751972723657	0	-2.903751972723657	LY6C1	sat_mut	-2.903751972723657	-2.903751972723657
EAVGYSA	-1.7694407346390577	0	-1.7694407346390577	LY6C1	sat_mut	-1.7694407346390577	-1.7694407346390577
EDDGYSA	-5.071539588620348	0	-5.071539588620348	LY6C1	sat_mut	-5.071539588620348	-5.071539588620348
EDGGYSS	-3.798761816679336	0	-3.798761816679336	LY6C1	sat_mut	-3.798761816679336	-3.798761816679336
EDHGWSA	-2.480259124498469	0	-2.480259124498469	LY6C1	sat_mut	-2.480259124498469	-2.480259124498469
EDKGWSA	-5.548987450821644	0	-5.548987450821644	LY6C1	sat_mut	-5.548987450821644	-5.548987450821644
EDRGWSA	-3.2936550112266767	0	-3.2936550112266767	LY6C1	sat_mut	-3.2936550112266767	-3.2936550112266767
EDRGYSS	-1.6639591384246053	0	-1.6639591384246053	LY6C1	sat_mut	-1.6639591384246053	-1.6639591384246053
EDTGYSA	-7.84859958192944	0	-7.84859958192944	LY6C1	sat_mut	-7.84859958192944	-7.84859958192944
EEGGYSS	-2.9063119758623843	0	-2.9063119758623843	LY6C1	sat_mut	-2.9063119758623843	-2.9063119758623843
EEHGYSA	-3.159832946033301	0	-3.159832946033301	LY6C1	sat_mut	-3.159832946033301	-3.159832946033301
EEKGWSA	-2.110943537557414	0	-2.110943537557414	LY6C1	sat_mut	-2.110943537557414	-2.110943537557414
EEKGWSS	-2.9017787798891286	0	-2.9017787798891286	LY6C1	sat_mut	-2.9017787798891286	-2.9017787798891286
EEKGYSA	-4.3473290320939215	0	-4.3473290320939215	LY6C1	sat_mut	-4.3473290320939215	-4.3473290320939215
EEKGYSS	-3.647715215995232	0	-3.647715215995232	LY6C1	sat_mut	-3.647715215995232	-3.647715215995232
EEPGWSS	3.8444441779140632	0	3.8444441779140632	LY6C1	sat_mut	3.8444441779140632	3.8444441779140632
EEPGYSA	-4.685113644433024	0	-4.685113644433024	LY6C1	sat_mut	-4.685113644433024	-4.685113644433024
EEQGWSA	-2.9057744686800118	0	-2.9057744686800118	LY6C1	sat_mut	-2.9057744686800118	-2.9057744686800118
EERGWSA	-2.506790471598806	0	-2.506790471598806	LY6C1	sat_mut	-2.506790471598806	-2.506790471598806
EESGYSS	-2.4632796740489087	0	-2.4632796740489087	LY6C1	sat_mut	-2.4632796740489087	-2.4632796740489087
EETGYSS	-4.0315291438761385	0	-4.0315291438761385	LY6C1	sat_mut	-4.0315291438761385	-4.0315291438761385
EFEGWSA	0.4028464499725102	0	0.4028464499725102	LY6C1	sat_mut	0.4028464499725102	0.4028464499725102
EFEGYSA	-2.9326600820740905	0	-2.9326600820740905	LY6C1	sat_mut	-2.9326600820740905	-2.9326600820740905
EFGGYSA	-1.7793403689279703	0	-1.7793403689279703	LY6C1	sat_mut	-1.7793403689279703	-1.7793403689279703
EFHGYSA	4.433778718443115	0	4.433778718443115	LY6C1	sat_mut	4.433778718443115	4.433778718443115
EFKGYSA	2.4692620135816945	0	2.4692620135816945	LY6C1	sat_mut	2.4692620135816945	2.4692620135816945
EFKGYSS	4.944837384317018	0	4.944837384317018	LY6C1	sat_mut	4.944837384317018	4.944837384317018
EFPGYSS	5.024140305666451	0	5.024140305666451	LY6C1	sat_mut	5.024140305666451	5.024140305666451
EFQGYSA	-2.5226704723183966	0	-2.5226704723183966	LY6C1	sat_mut	-2.5226704723183966	-2.5226704723183966
EFRGYSA	4.584476580084298	0	4.584476580084298	LY6C1	sat_mut	4.584476580084298	4.584476580084298
EGFGYSA	-6.333374685138377	0	-6.333374685138377	LY6C1	sat_mut	-6.333374685138377	-6.333374685138377
EGGGYSA	-5.306734351221874	0	-5.306734351221874	LY6C1	sat_mut	-5.306734351221874	-5.306734351221874
EGHGWSA	-1.2068296149145754	0	-1.2068296149145754	LY6C1	sat_mut	-1.2068296149145754	-1.2068296149145754
EGHGWSS	3.749931918378445	0	3.749931918378445	LY6C1	sat_mut	3.749931918378445	3.749931918378445
EGHGYSA	-5.39531978641009	0	-5.39531978641009	LY6C1	sat_mut	-5.39531978641009	-5.39531978641009
EGKGWSA	-2.8991031428439467	0	-2.8991031428439467	LY6C1	sat_mut	-2.8991031428439467	-2.8991031428439467
EGKGWSS	2.3575097975191115	0	2.3575097975191115	LY6C1	sat_mut	2.3575097975191115	2.3575097975191115
EGKGYSA	-3.984225017883064	0	-3.984225017883064	LY6C1	sat_mut	-3.984225017883064	-3.984225017883064
EGKGYSS	-1.4299270223299072	0	-1.4299270223299072	LY6C1	sat_mut	-1.4299270223299072	-1.4299270223299072
EGQGWSA	-4.463614930062743	0	-4.463614930062743	LY6C1	sat_mut	-4.463614930062743	-4.463614930062743
EGQGWSS	-1.406724117511401	0	-1.406724117511401	LY6C1	sat_mut	-1.406724117511401	-1.406724117511401
EGQGYSS	-6.153946304748265	0	-6.153946304748265	LY6C1	sat_mut	-6.153946304748265	-6.153946304748265
EGRGWSA	-1.145489281333386	0	-1.145489281333386	LY6C1	sat_mut	-1.145489281333386	-1.145489281333386
EGRGWSS	0.9520674620245648	0	0.9520674620245648	LY6C1	sat_mut	0.9520674620245648	0.9520674620245648
EGRGYSA	-3.5021537245752894	0	-3.5021537245752894	LY6C1	sat_mut	-3.5021537245752894	-3.5021537245752894
EGRGYSS	3.925656201211783	0	3.925656201211783	LY6C1	sat_mut	3.925656201211783	3.925656201211783
EGTGYSA	-4.364253535800573	0	-4.364253535800573	LY6C1	sat_mut	-4.364253535800573	-4.364253535800573
EHDGYSA	-8.824450583563085	0	-8.824450583563085	LY6C1	sat_mut	-8.824450583563085	-8.824450583563085
EHEGWSA	-2.4938931402661697	0	-2.4938931402661697	LY6C1	sat_mut	-2.4938931402661697	-2.4938931402661697
EHEGWSS	2.054432741321427	0	2.054432741321427	LY6C1	sat_mut	2.054432741321427	2.054432741321427
EHEGYSA	-5.0365003647035484	0	-5.0365003647035484	LY6C1	sat_mut	-5.0365003647035484	-5.0365003647035484
EHGGYSA	-4.877565994720616	0	-4.877565994720616	LY6C1	sat_mut	-4.877565994720616	-4.877565994720616
EHGGYSS	-3.0019256206335854	0	-3.0019256206335854	LY6C1	sat_mut	-3.0019256206335854	-3.0019256206335854
EHHGWSA	4.357703723654371	0	4.357703723654371	LY6C1	sat_mut	4.357703723654371	4.357703723654371
EHHGYSA	-2.4895020122634066	0	-2.4895020122634066	LY6C1	sat_mut	-2.4895020122634066	-2.4895020122634066
EHHGYSS	3.1739830262623228	0	3.1739830262623228	LY6C1	sat_mut	3.1739830262623228	3.1739830262623228
EHKGWSA	4.135832927592162	0	4.135832927592162	LY6C1	sat_mut	4.135832927592162	4.135832927592162
EHKGWSS	3.90479217336251	0	3.90479217336251	LY6C1	sat_mut	3.90479217336251	3.90479217336251
EHKGYSA	-4.475944445454516	0	-4.475944445454516	LY6C1	sat_mut	-4.475944445454516	-4.475944445454516
EHKGYSS	3.53603373900782	0	3.53603373900782	LY6C1	sat_mut	3.53603373900782	3.53603373900782
EHPGWSA	4.870324886557301	0	4.870324886557301	LY6C1	sat_mut	4.870324886557301	4.870324886557301
EHPGYSA	3.330085134293412	0	3.330085134293412	LY6C1	sat_mut	3.330085134293412	3.330085134293412
EHPGYSS	4.600347825673135	0	4.600347825673135	LY6C1	sat_mut	4.600347825673135	4.600347825673135
EHQGWSA	1.232061890730483	0	1.232061890730483	LY6C1	sat_mut	1.232061890730483	1.232061890730483
EHQGYSA	-4.268044703459522	0	-4.268044703459522	LY6C1	sat_mut	-4.268044703459522	-4.268044703459522
EHQGYSS	-2.128072613783171	0	-2.128072613783171	LY6C1	sat_mut	-2.128072613783171	-2.128072613783171
EHRGYSA	-0.1476404678403117	0	-0.1476404678403117	LY6C1	sat_mut	-0.1476404678403117	-0.1476404678403117
EHRGYSS	4.700053188839159	0	4.700053188839159	LY6C1	sat_mut	4.700053188839159	4.700053188839159
EHVGYSS	2.451662807229831	0	2.451662807229831	LY6C1	sat_mut	2.451662807229831	2.451662807229831
EIEGYSS	-2.579298087166712	0	-2.579298087166712	LY6C1	sat_mut	-2.579298087166712	-2.579298087166712
EIHGYSA	-3.906935123065413	0	-3.906935123065413	LY6C1	sat_mut	-3.906935123065413	-3.906935123065413
EIKGWSA	2.370326669547824	0	2.370326669547824	LY6C1	sat_mut	2.370326669547824	2.370326669547824
EIKGWSS	4.448216944624611	0	4.448216944624611	LY6C1	sat_mut	4.448216944624611	4.448216944624611
EIKGYSA	-2.984594237864441	0	-2.984594237864441	LY6C1	sat_mut	-2.984594237864441	-2.984594237864441
EIKGYSS	-1.9210990625574067	0	-1.9210990625574067	LY6C1	sat_mut	-1.9210990625574067	-1.9210990625574067
EINGWSA	-4.914670959252419	0	-4.914670959252419	LY6C1	sat_mut	-4.914670959252419	-4.914670959252419
EINGYSA	-4.738903469192405	0	-4.738903469192405	LY6C1	sat_mut	-4.738903469192405	-4.738903469192405
EINGYSS	-3.017174263722628	0	-3.017174263722628	LY6C1	sat_mut	-3.017174263722628	-3.017174263722628
EIPGWSA	4.95695285040524	0	4.95695285040524	LY6C1	sat_mut	4.95695285040524	4.95695285040524
EIPGWSS	4.953707929363145	0	4.953707929363145	LY6C1	sat_mut	4.953707929363145	4.953707929363145
EIPGYSS	2.678450050254881	0	2.678450050254881	LY6C1	sat_mut	2.678450050254881	2.678450050254881
EIQGYSA	-2.9808111311957184	0	-2.9808111311957184	LY6C1	sat_mut	-2.9808111311957184	-2.9808111311957184
EIRGYSA	1.3521291136179847	0	1.3521291136179847	LY6C1	sat_mut	1.3521291136179847	1.3521291136179847
EIRGYSS	3.48704323912481	0	3.48704323912481	LY6C1	sat_mut	3.48704323912481	3.48704323912481
EITGYSS	-4.2004087585111245	0	-4.2004087585111245	LY6C1	sat_mut	-4.2004087585111245	-4.2004087585111245
EKAGWSA	4.573852606334414	0	4.573852606334414	LY6C1	sat_mut	4.573852606334414	4.573852606334414
EKAGWSS	4.887957435258779	0	4.887957435258779	LY6C1	sat_mut	4.887957435258779	4.887957435258779
EKAGYSA	-0.1299535754862298	0	-0.1299535754862298	LY6C1	sat_mut	-0.1299535754862298	-0.1299535754862298
EKAGYSS	3.3622968246258096	0	3.3622968246258096	LY6C1	sat_mut	3.3622968246258096	3.3622968246258096
EKDGWSA	-4.406538064822584	0	-4.406538064822584	LY6C1	sat_mut	-4.406538064822584	-4.406538064822584
EKDGWSS	-1.418324974068499	0	-1.418324974068499	LY6C1	sat_mut	-1.418324974068499	-1.418324974068499
EKEGWSA	2.5530665257511327	0	2.5530665257511327	LY6C1	sat_mut	2.5530665257511327	2.5530665257511327
EKEGWSS	2.1864401733948853	0	2.1864401733948853	LY6C1	sat_mut	2.1864401733948853	2.1864401733948853
EKEGYSA	-4.53372133212754	0	-4.53372133212754	LY6C1	sat_mut	-4.53372133212754	-4.53372133212754
EKEGYSS	-3.0048494126841003	0	-3.0048494126841003	LY6C1	sat_mut	-3.0048494126841003	-3.0048494126841003
EKGGWSA	-1.9326531115805443	0	-1.9326531115805443	LY6C1	sat_mut	-1.9326531115805443	-1.9326531115805443
EKGGWSS	1.72162767545428	0	1.72162767545428	LY6C1	sat_mut	1.72162767545428	1.72162767545428
EKGGYSA	-4.8664348073000125	0	-4.8664348073000125	LY6C1	sat_mut	-4.8664348073000125	-4.8664348073000125
EKGGYSS	-2.3597177114048247	0	-2.3597177114048247	LY6C1	sat_mut	-2.3597177114048247	-2.3597177114048247
EKHGWSA	4.597889653246509	0	4.597889653246509	LY6C1	sat_mut	4.597889653246509	4.597889653246509
EKHGWSS	3.965739704945416	0	3.965739704945416	LY6C1	sat_mut	3.965739704945416	3.965739704945416
EKHGYSA	3.0489425288086456	0	3.0489425288086456	LY6C1	sat_mut	3.0489425288086456	3.0489425288086456
EKHGYSS	4.7023725442088775	0	4.7023725442088775	LY6C1	sat_mut	4.7023725442088775	4.7023725442088775
EKIGWSA	5.105192261245583	0	5.105192261245583	LY6C1	sat_mut	5.105192261245583	5.105192261245583
EKIGYSA	4.630865353091742	0	4.630865353091742	LY6C1	sat_mut	4.630865353091742	4.630865353091742
EKIGYSS	4.681565228709646	0	4.681565228709646	LY6C1	sat_mut	4.681565228709646	4.681565228709646
EKKGYSA	3.512874186751764	0	3.512874186751764	LY6C1	sat_mut	3.512874186751764	3.512874186751764
EKKGYSS	4.6042310121887535	0	4.6042310121887535	LY6C1	sat_mut	4.6042310121887535	4.6042310121887535
EKLGWSA	4.826914241491647	0	4.826914241491647	LY6C1	sat_mut	4.826914241491647	4.826914241491647
EKLGYSA	1.3703635230850653	0	1.3703635230850653	LY6C1	sat_mut	1.3703635230850653	1.3703635230850653
EKLGYSS	3.957708843495613	0	3.957708843495613	LY6C1	sat_mut	3.957708843495613	3.957708843495613
EKMGWSA	4.037685268111534	0	4.037685268111534	LY6C1	sat_mut	4.037685268111534	4.037685268111534
EKMGYSA	-0.4097902000945463	0	-0.4097902000945463	LY6C1	sat_mut	-0.4097902000945463	-0.4097902000945463
EKMGYSS	3.521608518687345	0	3.521608518687345	LY6C1	sat_mut	3.521608518687345	3.521608518687345
EKNGWSA	-2.5498415257233717	0	-2.5498415257233717	LY6C1	sat_mut	-2.5498415257233717	-2.5498415257233717
EKNGWSS	0.0616921284294992	0	0.0616921284294992	LY6C1	sat_mut	0.0616921284294992	0.0616921284294992
EKNGYSA	-3.3347405519084656	0	-3.3347405519084656	LY6C1	sat_mut	-3.3347405519084656	-3.3347405519084656
EKNGYSS	-3.3705108638119525	0	-3.3705108638119525	LY6C1	sat_mut	-3.3705108638119525	-3.3705108638119525
EKPGWSA	4.743491612729953	0	4.743491612729953	LY6C1	sat_mut	4.743491612729953	4.743491612729953
EKPGWSS	4.937168314362332	0	4.937168314362332	LY6C1	sat_mut	4.937168314362332	4.937168314362332
EKPGYSA	0.7074179463723305	0	0.7074179463723305	LY6C1	sat_mut	0.7074179463723305	0.7074179463723305
EKPGYSS	2.5492597918070805	0	2.5492597918070805	LY6C1	sat_mut	2.5492597918070805	2.5492597918070805
EKQGWSA	4.24035804781809	0	4.24035804781809	LY6C1	sat_mut	4.24035804781809	4.24035804781809
EKQGWSS	4.794236414312184	0	4.794236414312184	LY6C1	sat_mut	4.794236414312184	4.794236414312184
EKQGYSA	-2.149166222566097	0	-2.149166222566097	LY6C1	sat_mut	-2.149166222566097	-2.149166222566097
EKQGYSS	2.1300210813348985	0	2.1300210813348985	LY6C1	sat_mut	2.1300210813348985	2.1300210813348985
EKSGWSA	3.3995709897179696	0	3.3995709897179696	LY6C1	sat_mut	3.3995709897179696	3.3995709897179696
EKSGWSS	4.532463818136093	0	4.532463818136093	LY6C1	sat_mut	4.532463818136093	4.532463818136093
EKSGYSA	-2.2409019029570585	0	-2.2409019029570585	LY6C1	sat_mut	-2.2409019029570585	-2.2409019029570585
EKSGYSS	0.8364827003006619	0	0.8364827003006619	LY6C1	sat_mut	0.8364827003006619	0.8364827003006619
EKTGWSA	4.502360560049389	0	4.502360560049389	LY6C1	sat_mut	4.502360560049389	4.502360560049389
EKTGWSS	4.803791482205819	0	4.803791482205819	LY6C1	sat_mut	4.803791482205819	4.803791482205819
EKTGYSA	-1.1186528911934193	0	-1.1186528911934193	LY6C1	sat_mut	-1.1186528911934193	-1.1186528911934193
EKTGYSS	2.024121277571908	0	2.024121277571908	LY6C1	sat_mut	2.024121277571908	2.024121277571908
EKVGWSA	5.023058479781294	0	5.023058479781294	LY6C1	sat_mut	5.023058479781294	5.023058479781294
EKVGWSS	5.113636960213944	0	5.113636960213944	LY6C1	sat_mut	5.113636960213944	5.113636960213944
EKVGYSA	3.623415973752568	0	3.623415973752568	LY6C1	sat_mut	3.623415973752568	3.623415973752568
EKVGYSS	3.949942499018861	0	3.949942499018861	LY6C1	sat_mut	3.949942499018861	3.949942499018861
EKYGYSA	4.895147460958809	0	4.895147460958809	LY6C1	sat_mut	4.895147460958809	4.895147460958809
EKYGYSS	4.8687660553314185	0	4.8687660553314185	LY6C1	sat_mut	4.8687660553314185	4.8687660553314185
ELGGWSA	-2.7631027579718896	0	-2.7631027579718896	LY6C1	sat_mut	-2.7631027579718896	-2.7631027579718896
ELGGYSA	-5.2790300200036615	0	-5.2790300200036615	LY6C1	sat_mut	-5.2790300200036615	-5.2790300200036615
ELHGWSA	1.0045035171555348	0	1.0045035171555348	LY6C1	sat_mut	1.0045035171555348	1.0045035171555348
ELHGYSA	-4.245671890495575	0	-4.245671890495575	LY6C1	sat_mut	-4.245671890495575	-4.245671890495575
ELHGYSS	0.2783349005543337	0	0.2783349005543337	LY6C1	sat_mut	0.2783349005543337	0.2783349005543337
ELKGWSA	2.497753472567801	0	2.497753472567801	LY6C1	sat_mut	2.497753472567801	2.497753472567801
ELKGWSS	4.30580870485702	0	4.30580870485702	LY6C1	sat_mut	4.30580870485702	4.30580870485702
ELKGYSA	-3.0636107985135155	0	-3.0636107985135155	LY6C1	sat_mut	-3.0636107985135155	-3.0636107985135155
ELKGYSS	-0.1841626272468246	0	-0.1841626272468246	LY6C1	sat_mut	-0.1841626272468246	-0.1841626272468246
ELNGYSA	-2.1553968775259142	0	-2.1553968775259142	LY6C1	sat_mut	-2.1553968775259142	-2.1553968775259142
ELPGWSA	4.372794619143734	0	4.372794619143734	LY6C1	sat_mut	4.372794619143734	4.372794619143734
ELPGYSA	0.2404956038873071	0	0.2404956038873071	LY6C1	sat_mut	0.2404956038873071	0.2404956038873071
ELPGYSS	-2.3666572413020903	0	-2.3666572413020903	LY6C1	sat_mut	-2.3666572413020903	-2.3666572413020903
ELQGYSA	-2.2118117189028808	0	-2.2118117189028808	LY6C1	sat_mut	-2.2118117189028808	-2.2118117189028808
ELQGYSS	-3.2372123707082805	0	-3.2372123707082805	LY6C1	sat_mut	-3.2372123707082805	-3.2372123707082805
ELRGYSA	0.2978482417013417	0	0.2978482417013417	LY6C1	sat_mut	0.2978482417013417	0.2978482417013417
ELRGYSS	4.103509415341917	0	4.103509415341917	LY6C1	sat_mut	4.103509415341917	4.103509415341917
EMDGWSA	-4.909610030325552	0	-4.909610030325552	LY6C1	sat_mut	-4.909610030325552	-4.909610030325552
EMEGWSA	-1.6833809867544136	0	-1.6833809867544136	LY6C1	sat_mut	-1.6833809867544136	-1.6833809867544136
EMEGWSS	1.5759469316259975	0	1.5759469316259975	LY6C1	sat_mut	1.5759469316259975	1.5759469316259975
EMGGYSA	-1.9998295250142477	0	-1.9998295250142477	LY6C1	sat_mut	-1.9998295250142477	-1.9998295250142477
EMHGYSA	-1.955552642711988	0	-1.955552642711988	LY6C1	sat_mut	-1.955552642711988	-1.955552642711988
EMKGWSA	4.283670983847695	0	4.283670983847695	LY6C1	sat_mut	4.283670983847695	4.283670983847695
EMKGWSS	4.862669086352899	0	4.862669086352899	LY6C1	sat_mut	4.862669086352899	4.862669086352899
EMKGYSA	-2.4844343745414363	0	-2.4844343745414363	LY6C1	sat_mut	-2.4844343745414363	-2.4844343745414363
EMKGYSS	2.888550276900617	0	2.888550276900617	LY6C1	sat_mut	2.888550276900617	2.888550276900617
EMNGYSA	-4.847894432281231	0	-4.847894432281231	LY6C1	sat_mut	-4.847894432281231	-4.847894432281231
EMPGWSA	4.504701626249001	0	4.504701626249001	LY6C1	sat_mut	4.504701626249001	4.504701626249001
EMPGYSA	0.6594164858540579	0	0.6594164858540579	LY6C1	sat_mut	0.6594164858540579	0.6594164858540579
EMPGYSS	0.1242044017343481	0	0.1242044017343481	LY6C1	sat_mut	0.1242044017343481	0.1242044017343481
EMRGYSA	2.6875747669705103	0	2.6875747669705103	LY6C1	sat_mut	2.6875747669705103	2.6875747669705103
EMRGYSS	4.706611461909791	0	4.706611461909791	LY6C1	sat_mut	4.706611461909791	4.706611461909791
EMSGYSA	-5.303621923404924	0	-5.303621923404924	LY6C1	sat_mut	-5.303621923404924	-5.303621923404924
ENAGYSA	-4.5131954453809255	0	-4.5131954453809255	LY6C1	sat_mut	-4.5131954453809255	-4.5131954453809255
ENDGWSA	-3.633159403736845	0	-3.633159403736845	LY6C1	sat_mut	-3.633159403736845	-3.633159403736845
ENDGYSA	-4.532983846707091	0	-4.532983846707091	LY6C1	sat_mut	-4.532983846707091	-4.532983846707091
ENEGWSA	-1.5670741486881603	0	-1.5670741486881603	LY6C1	sat_mut	-1.5670741486881603	-1.5670741486881603
ENEGYSS	-4.898503953175347	0	-4.898503953175347	LY6C1	sat_mut	-4.898503953175347	-4.898503953175347
ENGGYSA	-4.703173281290895	0	-4.703173281290895	LY6C1	sat_mut	-4.703173281290895	-4.703173281290895
ENHGYSA	-5.4331333879333314	0	-5.4331333879333314	LY6C1	sat_mut	-5.4331333879333314	-5.4331333879333314
ENKGWSA	-1.3022796084344206	0	-1.3022796084344206	LY6C1	sat_mut	-1.3022796084344206	-1.3022796084344206
ENKGWSS	4.6233144830717645	0	4.6233144830717645	LY6C1	sat_mut	4.6233144830717645	4.6233144830717645
ENKGYSA	-4.45521010392584	0	-4.45521010392584	LY6C1	sat_mut	-4.45521010392584	-4.45521010392584
ENKGYSS	0.9417820536834944	0	0.9417820536834944	LY6C1	sat_mut	0.9417820536834944	0.9417820536834944
ENNGYSA	-2.4810217212616217	0	-2.4810217212616217	LY6C1	sat_mut	-2.4810217212616217	-2.4810217212616217
ENPGWSS	4.685497613192235	0	4.685497613192235	LY6C1	sat_mut	4.685497613192235	4.685497613192235
ENPGYSA	-4.457604559532071	0	-4.457604559532071	LY6C1	sat_mut	-4.457604559532071	-4.457604559532071
ENPGYSS	-3.10970403528923	0	-3.10970403528923	LY6C1	sat_mut	-3.10970403528923	-3.10970403528923
ENQGYSA	-8.836289102515124	0	-8.836289102515124	LY6C1	sat_mut	-8.836289102515124	-8.836289102515124
ENRGYSA	-3.509936988291557	0	-3.509936988291557	LY6C1	sat_mut	-3.509936988291557	-3.509936988291557
ENRGYSS	4.479224021949084	0	4.479224021949084	LY6C1	sat_mut	4.479224021949084	4.479224021949084
ENTGYSA	-5.337048612844009	0	-5.337048612844009	LY6C1	sat_mut	-5.337048612844009	-5.337048612844009
EPAGWSS	-4.347028039701092	0	-4.347028039701092	LY6C1	sat_mut	-4.347028039701092	-4.347028039701092
EPAGYSA	-3.717243848930729	0	-3.717243848930729	LY6C1	sat_mut	-3.717243848930729	-3.717243848930729
EPAGYSS	-3.2948698025653127	0	-3.2948698025653127	LY6C1	sat_mut	-3.2948698025653127	-3.2948698025653127
EPGGWSA	-3.518026341031513	0	-3.518026341031513	LY6C1	sat_mut	-3.518026341031513	-3.518026341031513
EPGGYSA	-5.546942430898385	0	-5.546942430898385	LY6C1	sat_mut	-5.546942430898385	-5.546942430898385
EPGGYSS	-2.992143752946811	0	-2.992143752946811	LY6C1	sat_mut	-2.992143752946811	-2.992143752946811
EPHGWSA	-2.983979622459267	0	-2.983979622459267	LY6C1	sat_mut	-2.983979622459267	-2.983979622459267
EPHGYSA	-5.398067334418224	0	-5.398067334418224	LY6C1	sat_mut	-5.398067334418224	-5.398067334418224
EPHGYSS	-4.7527559526639935	0	-4.7527559526639935	LY6C1	sat_mut	-4.7527559526639935	-4.7527559526639935
EPIGYSA	-3.476129253898835	0	-3.476129253898835	LY6C1	sat_mut	-3.476129253898835	-3.476129253898835
EPKGWSA	-2.977207143913451	0	-2.977207143913451	LY6C1	sat_mut	-2.977207143913451	-2.977207143913451
EPKGWSS	-4.493487421226383	0	-4.493487421226383	LY6C1	sat_mut	-4.493487421226383	-4.493487421226383
EPKGYSA	-3.758700544000805	0	-3.758700544000805	LY6C1	sat_mut	-3.758700544000805	-3.758700544000805
EPKGYSS	-6.371600737610164	0	-6.371600737610164	LY6C1	sat_mut	-6.371600737610164	-6.371600737610164
EPLGYSA	-3.7393966354545767	0	-3.7393966354545767	LY6C1	sat_mut	-3.7393966354545767	-3.7393966354545767
EPMGYSS	-5.017087426489425	0	-5.017087426489425	LY6C1	sat_mut	-5.017087426489425	-5.017087426489425
EPPGWSA	-2.0564789046960565	0	-2.0564789046960565	LY6C1	sat_mut	-2.0564789046960565	-2.0564789046960565
EPPGYSA	-2.987127687612186	0	-2.987127687612186	LY6C1	sat_mut	-2.987127687612186	-2.987127687612186
EPPGYSS	-3.0024013560268656	0	-3.0024013560268656	LY6C1	sat_mut	-3.0024013560268656	-3.0024013560268656
EPQGWSA	-3.328749441613545	0	-3.328749441613545	LY6C1	sat_mut	-3.328749441613545	-3.328749441613545
EPQGYSA	-2.6937608136709965	0	-2.6937608136709965	LY6C1	sat_mut	-2.6937608136709965	-2.6937608136709965
EPQGYSS	-5.029871519717164	0	-5.029871519717164	LY6C1	sat_mut	-5.029871519717164	-5.029871519717164
EPRGWSA	-2.83066163016223	0	-2.83066163016223	LY6C1	sat_mut	-2.83066163016223	-2.83066163016223
EPRGYSA	-3.122605716753162	0	-3.122605716753162	LY6C1	sat_mut	-3.122605716753162	-3.122605716753162
EPRGYSS	-6.861879469870162	0	-6.861879469870162	LY6C1	sat_mut	-6.861879469870162	-6.861879469870162
EPSGWSA	-1.1180897178655873	0	-1.1180897178655873	LY6C1	sat_mut	-1.1180897178655873	-1.1180897178655873
EPSGYSA	-4.815225189982884	0	-4.815225189982884	LY6C1	sat_mut	-4.815225189982884	-4.815225189982884
EPSGYSS	-3.5852100350613205	0	-3.5852100350613205	LY6C1	sat_mut	-3.5852100350613205	-3.5852100350613205
EPTGYSS	-6.397899725237356	0	-6.397899725237356	LY6C1	sat_mut	-6.397899725237356	-6.397899725237356
EPVGYSS	-3.1043178242338083	0	-3.1043178242338083	LY6C1	sat_mut	-3.1043178242338083	-3.1043178242338083
EPYGYSA	-2.2172973316180284	0	-2.2172973316180284	LY6C1	sat_mut	-2.2172973316180284	-2.2172973316180284
EQAGYSA	-3.448830581647451	0	-3.448830581647451	LY6C1	sat_mut	-3.448830581647451	-3.448830581647451
EQDGWSS	0.3737150392571148	0	0.3737150392571148	LY6C1	sat_mut	0.3737150392571148	0.3737150392571148
EQEGWSA	-1.157997370396146	0	-1.157997370396146	LY6C1	sat_mut	-1.157997370396146	-1.157997370396146
EQGGYSA	-4.35653909351746	0	-4.35653909351746	LY6C1	sat_mut	-4.35653909351746	-4.35653909351746
EQHGWSA	3.248533189197885	0	3.248533189197885	LY6C1	sat_mut	3.248533189197885	3.248533189197885
EQHGYSA	-3.392202181737171	0	-3.392202181737171	LY6C1	sat_mut	-3.392202181737171	-3.392202181737171
EQKGWSA	3.940734341343908	0	3.940734341343908	LY6C1	sat_mut	3.940734341343908	3.940734341343908
EQKGWSS	4.887757198661019	0	4.887757198661019	LY6C1	sat_mut	4.887757198661019	4.887757198661019
EQKGYSA	-4.221815295151797	0	-4.221815295151797	LY6C1	sat_mut	-4.221815295151797	-4.221815295151797
EQKGYSS	0.9814421648832328	0	0.9814421648832328	LY6C1	sat_mut	0.9814421648832328	0.9814421648832328
EQLGYSS	-2.3395607255624493	0	-2.3395607255624493	LY6C1	sat_mut	-2.3395607255624493	-2.3395607255624493
EQPGYSA	-2.538542869210729	0	-2.538542869210729	LY6C1	sat_mut	-2.538542869210729	-2.538542869210729
EQPGYSS	-2.8870422231739736	0	-2.8870422231739736	LY6C1	sat_mut	-2.8870422231739736	-2.8870422231739736
EQQGWSA	1.3536921010753995	0	1.3536921010753995	LY6C1	sat_mut	1.3536921010753995	1.3536921010753995
EQQGYSA	-3.1491765480153897	0	-3.1491765480153897	LY6C1	sat_mut	-3.1491765480153897	-3.1491765480153897
EQQGYSS	-6.035040350887399	0	-6.035040350887399	LY6C1	sat_mut	-6.035040350887399	-6.035040350887399
EQRGWSA	4.834681893273459	0	4.834681893273459	LY6C1	sat_mut	4.834681893273459	4.834681893273459
EQRGYSA	-1.7977147555705093	0	-1.7977147555705093	LY6C1	sat_mut	-1.7977147555705093	-1.7977147555705093
EQRGYSS	4.509691992172631	0	4.509691992172631	LY6C1	sat_mut	4.509691992172631	4.509691992172631
EQSGYSA	-2.84730499135014	0	-2.84730499135014	LY6C1	sat_mut	-2.84730499135014	-2.84730499135014
EQTGYSA	-3.408577381450796	0	-3.408577381450796	LY6C1	sat_mut	-3.408577381450796	-3.408577381450796
EQTGYSS	-3.999909147279594	0	-3.999909147279594	LY6C1	sat_mut	-3.999909147279594	-3.999909147279594
ERAGWSA	4.975488792545567	0	4.975488792545567	LY6C1	sat_mut	4.975488792545567	4.975488792545567
ERAGWSS	5.195946110518111	0	5.195946110518111	LY6C1	sat_mut	5.195946110518111	5.195946110518111
ERAGYSA	3.490760213744541	0	3.490760213744541	LY6C1	sat_mut	3.490760213744541	3.490760213744541
ERAGYSS	4.601623843153889	0	4.601623843153889	LY6C1	sat_mut	4.601623843153889	4.601623843153889
ERDGWSA	-1.520736520669682	0	-1.520736520669682	LY6C1	sat_mut	-1.520736520669682	-1.520736520669682
ERDGWSS	3.518737039315844	0	3.518737039315844	LY6C1	sat_mut	3.518737039315844	3.518737039315844
ERDGYSA	-3.778550484304032	0	-3.778550484304032	LY6C1	sat_mut	-3.778550484304032	-3.778550484304032
ERDGYSS	-2.191677640134156	0	-2.191677640134156	LY6C1	sat_mut	-2.191677640134156	-2.191677640134156
EREGWSA	4.358978606748158	0	4.358978606748158	LY6C1	sat_mut	4.358978606748158	4.358978606748158
EREGWSS	4.741150060520295	0	4.741150060520295	LY6C1	sat_mut	4.741150060520295	4.741150060520295
EREGYSA	-3.249929916052043	0	-3.249929916052043	LY6C1	sat_mut	-3.249929916052043	-3.249929916052043
EREGYSS	-0.9650460508880996	0	-0.9650460508880996	LY6C1	sat_mut	-0.9650460508880996	-0.9650460508880996
ERGGWSA	1.210121932248711	0	1.210121932248711	LY6C1	sat_mut	1.210121932248711	1.210121932248711
ERGGYSA	-3.630462120403015	0	-3.630462120403015	LY6C1	sat_mut	-3.630462120403015	-3.630462120403015
ERGGYSS	1.6710735173558908	0	1.6710735173558908	LY6C1	sat_mut	1.6710735173558908	1.6710735173558908
ERHGWSA	2.749286727184899	0	2.749286727184899	LY6C1	sat_mut	2.749286727184899	2.749286727184899
ERHGYSA	4.544513293079236	0	4.544513293079236	LY6C1	sat_mut	4.544513293079236	4.544513293079236
ERHGYSS	4.822891428301569	0	4.822891428301569	LY6C1	sat_mut	4.822891428301569	4.822891428301569
ERIGWSA	5.1113986900422805	0	5.1113986900422805	LY6C1	sat_mut	5.1113986900422805	5.1113986900422805
ERIGYSA	4.935875431756996	0	4.935875431756996	LY6C1	sat_mut	4.935875431756996	4.935875431756996
ERIGYSS	4.862682647943472	0	4.862682647943472	LY6C1	sat_mut	4.862682647943472	4.862682647943472
ERLGYSA	4.3477375853716085	0	4.3477375853716085	LY6C1	sat_mut	4.3477375853716085	4.3477375853716085
ERLGYSS	4.835572102638594	0	4.835572102638594	LY6C1	sat_mut	4.835572102638594	4.835572102638594
ERMGWSA	4.83336436672331	0	4.83336436672331	LY6C1	sat_mut	4.83336436672331	4.83336436672331
ERMGYSA	2.9995322305522847	0	2.9995322305522847	LY6C1	sat_mut	2.9995322305522847	2.9995322305522847
ERMGYSS	4.521080235196113	0	4.521080235196113	LY6C1	sat_mut	4.521080235196113	4.521080235196113
ERNGWSA	2.058898515281069	0	2.058898515281069	LY6C1	sat_mut	2.058898515281069	2.058898515281069
ERNGWSS	3.96897228071415	0	3.96897228071415	LY6C1	sat_mut	3.96897228071415	3.96897228071415
ERNGYSA	-4.2692122102836425	0	-4.2692122102836425	LY6C1	sat_mut	-4.2692122102836425	-4.2692122102836425
ERNGYSS	-2.2193994028223725	0	-2.2193994028223725	LY6C1	sat_mut	-2.2193994028223725	-2.2193994028223725
ERPGWSA	5.016080669993956	0	5.016080669993956	LY6C1	sat_mut	5.016080669993956	5.016080669993956
ERPGWSS	5.125459419818896	0	5.125459419818896	LY6C1	sat_mut	5.125459419818896	5.125459419818896
ERPGYSA	3.872861750871314	0	3.872861750871314	LY6C1	sat_mut	3.872861750871314	3.872861750871314
ERPGYSS	4.333125142248493	0	4.333125142248493	LY6C1	sat_mut	4.333125142248493	4.333125142248493
ERQGWSA	5.019590009589371	0	5.019590009589371	LY6C1	sat_mut	5.019590009589371	5.019590009589371
ERQGWSS	4.700880941116405	0	4.700880941116405	LY6C1	sat_mut	4.700880941116405	4.700880941116405
ERQGYSA	1.3725262485163907	0	1.3725262485163907	LY6C1	sat_mut	1.3725262485163907	1.3725262485163907
ERQGYSS	4.083163841683708	0	4.083163841683708	LY6C1	sat_mut	4.083163841683708	4.083163841683708
ERSGWSA	4.967045037633256	0	4.967045037633256	LY6C1	sat_mut	4.967045037633256	4.967045037633256
ERSGYSA	0.950070759114203	0	0.950070759114203	LY6C1	sat_mut	0.950070759114203	0.950070759114203
ERSGYSS	4.242955083128513	0	4.242955083128513	LY6C1	sat_mut	4.242955083128513	4.242955083128513
ERTGWSA	5.107078899541482	0	5.107078899541482	LY6C1	sat_mut	5.107078899541482	5.107078899541482
ERTGWSS	4.862857437143527	0	4.862857437143527	LY6C1	sat_mut	4.862857437143527	4.862857437143527
ERTGYSA	2.6730509915061167	0	2.6730509915061167	LY6C1	sat_mut	2.6730509915061167	2.6730509915061167
ERTGYSS	4.213618724462871	0	4.213618724462871	LY6C1	sat_mut	4.213618724462871	4.213618724462871
ERVGWSA	5.2418629267649415	0	5.2418629267649415	LY6C1	sat_mut	5.2418629267649415	5.2418629267649415
ERVGYSA	4.357551941017291	0	4.357551941017291	LY6C1	sat_mut	4.357551941017291	4.357551941017291
ERVGYSS	4.735583423226102	0	4.735583423226102	LY6C1	sat_mut	4.735583423226102	4.735583423226102
ERYGYSA	4.547223359904317	0	4.547223359904317	LY6C1	sat_mut	4.547223359904317	4.547223359904317
ERYGYSS	3.903889115550701	0	3.903889115550701	LY6C1	sat_mut	3.903889115550701	3.903889115550701
ESDGWSA	-6.262452044162305	0	-6.262452044162305	LY6C1	sat_mut	-6.262452044162305	-6.262452044162305
ESEGWSA	-5.133331629260874	0	-5.133331629260874	LY6C1	sat_mut	-5.133331629260874	-5.133331629260874
ESEGYSA	-3.510501308354044	0	-3.510501308354044	LY6C1	sat_mut	-3.510501308354044	-3.510501308354044
ESGGYSA	-3.2545432675927217	0	-3.2545432675927217	LY6C1	sat_mut	-3.2545432675927217	-3.2545432675927217
ESGGYSS	-3.7132847147618193	0	-3.7132847147618193	LY6C1	sat_mut	-3.7132847147618193	-3.7132847147618193
ESHGWSA	-0.5485461543423028	0	-0.5485461543423028	LY6C1	sat_mut	-0.5485461543423028	-0.5485461543423028
ESHGYSA	-3.083677664585619	0	-3.083677664585619	LY6C1	sat_mut	-3.083677664585619	-3.083677664585619
ESHGYSS	-0.7987698341556004	0	-0.7987698341556004	LY6C1	sat_mut	-0.7987698341556004	-0.7987698341556004
ESKGWSA	-2.278722199098701	0	-2.278722199098701	LY6C1	sat_mut	-2.278722199098701	-2.278722199098701
ESKGWSS	3.1903854516912507	0	3.1903854516912507	LY6C1	sat_mut	3.1903854516912507	3.1903854516912507
ESKGYSA	-5.060128188720243	0	-5.060128188720243	LY6C1	sat_mut	-5.060128188720243	-5.060128188720243
ESKGYSS	-1.1695329207874698	0	-1.1695329207874698	LY6C1	sat_mut	-1.1695329207874698	-1.1695329207874698
ESLGYSA	-4.025714370534079	0	-4.025714370534079	LY6C1	sat_mut	-4.025714370534079	-4.025714370534079
ESMGYSA	-4.768135459951141	0	-4.768135459951141	LY6C1	sat_mut	-4.768135459951141	-4.768135459951141
ESPGYSS	-2.87712738216743	0	-2.87712738216743	LY6C1	sat_mut	-2.87712738216743	-2.87712738216743
ESQGWSA	-3.316888404156367	0	-3.316888404156367	LY6C1	sat_mut	-3.316888404156367	-3.316888404156367
ESQGYSA	-3.946297050444858	0	-3.946297050444858	LY6C1	sat_mut	-3.946297050444858	-3.946297050444858
ESQGYSS	-4.64158866257432	0	-4.64158866257432	LY6C1	sat_mut	-4.64158866257432	-4.64158866257432
ESRGYSA	-2.6972588518362834	0	-2.6972588518362834	LY6C1	sat_mut	-2.6972588518362834	-2.6972588518362834
ESRGYSS	3.955827433249334	0	3.955827433249334	LY6C1	sat_mut	3.955827433249334	3.955827433249334
ESSGYSA	-4.604478228218136	0	-4.604478228218136	LY6C1	sat_mut	-4.604478228218136	-4.604478228218136
ESTGYSA	-4.96234518524671	0	-4.96234518524671	LY6C1	sat_mut	-4.96234518524671	-4.96234518524671
ETGGYSA	-5.581541974655796	0	-5.581541974655796	LY6C1	sat_mut	-5.581541974655796	-5.581541974655796
ETGGYSS	-3.168731663915185	0	-3.168731663915185	LY6C1	sat_mut	-3.168731663915185	-3.168731663915185
ETHGWSA	-2.5290288307098714	0	-2.5290288307098714	LY6C1	sat_mut	-2.5290288307098714	-2.5290288307098714
ETHGYSA	-5.29563656644823	0	-5.29563656644823	LY6C1	sat_mut	-5.29563656644823	-5.29563656644823
ETHGYSS	-2.0047681353311284	0	-2.0047681353311284	LY6C1	sat_mut	-2.0047681353311284	-2.0047681353311284
ETKGWSA	-1.3207762583998952	0	-1.3207762583998952	LY6C1	sat_mut	-1.3207762583998952	-1.3207762583998952
ETKGWSS	2.314031388922945	0	2.314031388922945	LY6C1	sat_mut	2.314031388922945	2.314031388922945
ETKGYSA	-4.076313381556716	0	-4.076313381556716	LY6C1	sat_mut	-4.076313381556716	-4.076313381556716
ETKGYSS	-2.8599678311338628	0	-2.8599678311338628	LY6C1	sat_mut	-2.8599678311338628	-2.8599678311338628
ETNGYSA	-4.525612442885959	0	-4.525612442885959	LY6C1	sat_mut	-4.525612442885959	-4.525612442885959
ETPGYSA	0.4375281947875024	0	0.4375281947875024	LY6C1	sat_mut	0.4375281947875024	0.4375281947875024
ETPGYSS	-2.197655371636976	0	-2.197655371636976	LY6C1	sat_mut	-2.197655371636976	-2.197655371636976
ETQGWSA	-1.5553326646462626	0	-1.5553326646462626	LY6C1	sat_mut	-1.5553326646462626	-1.5553326646462626
ETQGYSA	-4.2618982040036615	0	-4.2618982040036615	LY6C1	sat_mut	-4.2618982040036615	-4.2618982040036615
ETQGYSS	-3.91661574724966	0	-3.91661574724966	LY6C1	sat_mut	-3.91661574724966	-3.91661574724966
ETRGWSA	2.822326129052426	0	2.822326129052426	LY6C1	sat_mut	2.822326129052426	2.822326129052426
ETRGYSA	-2.6872928878300497	0	-2.6872928878300497	LY6C1	sat_mut	-2.6872928878300497	-2.6872928878300497
ETRGYSS	2.417579633864413	0	2.417579633864413	LY6C1	sat_mut	2.417579633864413	2.417579633864413
ETSGYSA	-3.9483821043753937	0	-3.9483821043753937	LY6C1	sat_mut	-3.9483821043753937	-3.9483821043753937
ETSGYSS	-6.053348283815843	0	-6.053348283815843	LY6C1	sat_mut	-6.053348283815843	-6.053348283815843
EVAGYSA	-3.134002048368719	0	-3.134002048368719	LY6C1	sat_mut	-3.134002048368719	-3.134002048368719
EVAGYSS	-2.550174138686045	0	-2.550174138686045	LY6C1	sat_mut	-2.550174138686045	-2.550174138686045
EVEGWSA	-3.1264250721718763	0	-3.1264250721718763	LY6C1	sat_mut	-3.1264250721718763	-3.1264250721718763
EVGGWSA	-3.254018410349909	0	-3.254018410349909	LY6C1	sat_mut	-3.254018410349909	-3.254018410349909
EVGGYSA	-5.392175177103522	0	-5.392175177103522	LY6C1	sat_mut	-5.392175177103522	-5.392175177103522
EVGGYSS	-3.3703952629370297	0	-3.3703952629370297	LY6C1	sat_mut	-3.3703952629370297	-3.3703952629370297
EVHGYSA	-2.4848962060324085	0	-2.4848962060324085	LY6C1	sat_mut	-2.4848962060324085	-2.4848962060324085
EVKGWSA	0.5458976851037957	0	0.5458976851037957	LY6C1	sat_mut	0.5458976851037957	0.5458976851037957
EVKGWSS	3.6887753879778025	0	3.6887753879778025	LY6C1	sat_mut	3.6887753879778025	3.6887753879778025
EVKGYSA	-6.186716018187045	0	-6.186716018187045	LY6C1	sat_mut	-6.186716018187045	-6.186716018187045
EVKGYSS	-3.2510430804069537	0	-3.2510430804069537	LY6C1	sat_mut	-3.2510430804069537	-3.2510430804069537
EVNGYSA	-3.4866279750793674	0	-3.4866279750793674	LY6C1	sat_mut	-3.4866279750793674	-3.4866279750793674
EVNGYSS	-2.3991143588069197	0	-2.3991143588069197	LY6C1	sat_mut	-2.3991143588069197	-2.3991143588069197
EVPGWSA	4.61968190010398	0	4.61968190010398	LY6C1	sat_mut	4.61968190010398	4.61968190010398
EVPGYSA	0.6056358627769369	0	0.6056358627769369	LY6C1	sat_mut	0.6056358627769369	0.6056358627769369
EVPGYSS	-0.9414007292702689	0	-0.9414007292702689	LY6C1	sat_mut	-0.9414007292702689	-0.9414007292702689
EVQGWSA	-0.9072162082870132	0	-0.9072162082870132	LY6C1	sat_mut	-0.9072162082870132	-0.9072162082870132
EVQGWSS	3.0944294856625487	0	3.0944294856625487	LY6C1	sat_mut	3.0944294856625487	3.0944294856625487
EVQGYSA	-4.130112176340606	0	-4.130112176340606	LY6C1	sat_mut	-4.130112176340606	-4.130112176340606
EVQGYSS	-4.170708570210421	0	-4.170708570210421	LY6C1	sat_mut	-4.170708570210421	-4.170708570210421
EVRGWSA	4.212784879245839	0	4.212784879245839	LY6C1	sat_mut	4.212784879245839	4.212784879245839
EVRGYSA	-2.245818720108031	0	-2.245818720108031	LY6C1	sat_mut	-2.245818720108031	-2.245818720108031
EVRGYSS	1.1680667119153456	0	1.1680667119153456	LY6C1	sat_mut	1.1680667119153456	1.1680667119153456
EVSGYSA	-5.54650554680939	0	-5.54650554680939	LY6C1	sat_mut	-5.54650554680939	-5.54650554680939
EVSGYSS	-5.792515747073625	0	-5.792515747073625	LY6C1	sat_mut	-5.792515747073625	-5.792515747073625
EVTGYSA	-5.467759213075156	0	-5.467759213075156	LY6C1	sat_mut	-5.467759213075156	-5.467759213075156
EVTGYSS	-2.4614600305219465	0	-2.4614600305219465	LY6C1	sat_mut	-2.4614600305219465	-2.4614600305219465
EVVGYSS	-5.867212754887733	0	-5.867212754887733	LY6C1	sat_mut	-5.867212754887733	-5.867212754887733
EWKGYSA	5.009779782660775	0	5.009779782660775	LY6C1	sat_mut	5.009779782660775	5.009779782660775
EWKGYSS	4.924297015147847	0	4.924297015147847	LY6C1	sat_mut	4.924297015147847	4.924297015147847
EYDGYSA	-4.036226782202616	0	-4.036226782202616	LY6C1	sat_mut	-4.036226782202616	-4.036226782202616
EYEGYSA	-2.597334740853656	0	-2.597334740853656	LY6C1	sat_mut	-2.597334740853656	-2.597334740853656
EYHGYSA	4.579860663315541	0	4.579860663315541	LY6C1	sat_mut	4.579860663315541	4.579860663315541
EYKGYSA	1.0099711875291562	0	1.0099711875291562	LY6C1	sat_mut	1.0099711875291562	1.0099711875291562
EYKGYSS	4.842438424480302	0	4.842438424480302	LY6C1	sat_mut	4.842438424480302	4.842438424480302
EYNGYSA	-6.142182860176709	0	-6.142182860176709	LY6C1	sat_mut	-6.142182860176709	-6.142182860176709
EYPGYSA	5.034766583770812	0	5.034766583770812	LY6C1	sat_mut	5.034766583770812	5.034766583770812
EYPGYSS	5.077845246759919	0	5.077845246759919	LY6C1	sat_mut	5.077845246759919	5.077845246759919
EYRGYSS	4.082570373543382	0	4.082570373543382	LY6C1	sat_mut	4.082570373543382	4.082570373543382
FAAGWSA	-2.2969364810815223	0	-2.2969364810815223	LY6C1	sat_mut	-2.2969364810815223	-2.2969364810815223
FAAGWSS	2.9127129066160697	0	2.9127129066160697	LY6C1	sat_mut	2.9127129066160697	2.9127129066160697
FAAGYSA	-3.276477388410336	0	-3.276477388410336	LY6C1	sat_mut	-3.276477388410336	-3.276477388410336
FAAGYSS	-1.885762278840392	0	-1.885762278840392	LY6C1	sat_mut	-1.885762278840392	-1.885762278840392
FADGWSA	-4.082774547222806	0	-4.082774547222806	LY6C1	sat_mut	-4.082774547222806	-4.082774547222806
FADGWSS	-1.8073625693005664	0	-1.8073625693005664	LY6C1	sat_mut	-1.8073625693005664	-1.8073625693005664
FADGYSA	-7.161632370538543	0	-7.161632370538543	LY6C1	sat_mut	-7.161632370538543	-7.161632370538543
FADGYSS	-5.206910282380171	0	-5.206910282380171	LY6C1	sat_mut	-5.206910282380171	-5.206910282380171
FAEGWSA	-7.19880836098283	0	-7.19880836098283	LY6C1	sat_mut	-7.19880836098283	-7.19880836098283
FAEGWSS	-1.7153260277536926	0	-1.7153260277536926	LY6C1	sat_mut	-1.7153260277536926	-1.7153260277536926
FAEGYSS	-2.092276440134998	0	-2.092276440134998	LY6C1	sat_mut	-2.092276440134998	-2.092276440134998
FAGGWSA	-3.55625838971006	0	-3.55625838971006	LY6C1	sat_mut	-3.55625838971006	-3.55625838971006
FAGGYSA	-4.646632876922674	0	-4.646632876922674	LY6C1	sat_mut	-4.646632876922674	-4.646632876922674
FAGGYSS	-4.754453493482721	0	-4.754453493482721	LY6C1	sat_mut	-4.754453493482721	-4.754453493482721
FAHGWSA	0.1409129188536812	0	0.1409129188536812	LY6C1	sat_mut	0.1409129188536812	0.1409129188536812
FAHGYSA	-3.378271680132591	0	-3.378271680132591	LY6C1	sat_mut	-3.378271680132591	-3.378271680132591
FAHGYSS	4.318228754077122	0	4.318228754077122	LY6C1	sat_mut	4.318228754077122	4.318228754077122
FAIGYSA	-4.835701329217093	0	-4.835701329217093	LY6C1	sat_mut	-4.835701329217093	-4.835701329217093
FAIGYSS	-0.6038026079055262	0	-0.6038026079055262	LY6C1	sat_mut	-0.6038026079055262	-0.6038026079055262
FAKGWSA	-2.380524920438019	0	-2.380524920438019	LY6C1	sat_mut	-2.380524920438019	-2.380524920438019
FAKGWSS	0.7825715756926523	0	0.7825715756926523	LY6C1	sat_mut	0.7825715756926523	0.7825715756926523
FAKGYSA	-3.670191251547029	0	-3.670191251547029	LY6C1	sat_mut	-3.670191251547029	-3.670191251547029
FAKGYSS	3.496036481368126	0	3.496036481368126	LY6C1	sat_mut	3.496036481368126	3.496036481368126
FALGYSA	-3.601186708186324	0	-3.601186708186324	LY6C1	sat_mut	-3.601186708186324	-3.601186708186324
FALGYSS	2.49751928012027	0	2.49751928012027	LY6C1	sat_mut	2.49751928012027	2.49751928012027
FAMGYSA	-2.9004002906360906	0	-2.9004002906360906	LY6C1	sat_mut	-2.9004002906360906	-2.9004002906360906
FAMGYSS	0.2652058220269067	0	0.2652058220269067	LY6C1	sat_mut	0.2652058220269067	0.2652058220269067
FANGWSA	-4.088499956694276	0	-4.088499956694276	LY6C1	sat_mut	-4.088499956694276	-4.088499956694276
FANGYSA	-5.418624693116953	0	-5.418624693116953	LY6C1	sat_mut	-5.418624693116953	-5.418624693116953
FANGYSS	-3.779032564373384	0	-3.779032564373384	LY6C1	sat_mut	-3.779032564373384	-3.779032564373384
FAPGWSA	-1.6725191761460552	0	-1.6725191761460552	LY6C1	sat_mut	-1.6725191761460552	-1.6725191761460552
FAPGWSS	1.3199736424201465	0	1.3199736424201465	LY6C1	sat_mut	1.3199736424201465	1.3199736424201465
FAPGYSA	-2.0559109867807392	0	-2.0559109867807392	LY6C1	sat_mut	-2.0559109867807392	-2.0559109867807392
FAPGYSS	-3.8073494002214967	0	-3.8073494002214967	LY6C1	sat_mut	-3.8073494002214967	-3.8073494002214967
FAQGWSA	-1.9027210657075968	0	-1.9027210657075968	LY6C1	sat_mut	-1.9027210657075968	-1.9027210657075968
FAQGWSS	3.883057836637086	0	3.883057836637086	LY6C1	sat_mut	3.883057836637086	3.883057836637086
FAQGYSA	-4.20866271722949	0	-4.20866271722949	LY6C1	sat_mut	-4.20866271722949	-4.20866271722949
FAQGYSS	-1.118930950239484	0	-1.118930950239484	LY6C1	sat_mut	-1.118930950239484	-1.118930950239484
FARGYSA	-3.131072524678579	0	-3.131072524678579	LY6C1	sat_mut	-3.131072524678579	-3.131072524678579
FASGWSA	-3.2412750532700967	0	-3.2412750532700967	LY6C1	sat_mut	-3.2412750532700967	-3.2412750532700967
FASGWSS	3.662902485043933	0	3.662902485043933	LY6C1	sat_mut	3.662902485043933	3.662902485043933
FASGYSA	-3.3060261559216166	0	-3.3060261559216166	LY6C1	sat_mut	-3.3060261559216166	-3.3060261559216166
FASGYSS	-2.75901833119249	0	-2.75901833119249	LY6C1	sat_mut	-2.75901833119249	-2.75901833119249
FATGWSA	-3.4317536160024225	0	-3.4317536160024225	LY6C1	sat_mut	-3.4317536160024225	-3.4317536160024225
FATGWSS	3.211172695022746	0	3.211172695022746	LY6C1	sat_mut	3.211172695022746	3.211172695022746
FATGYSA	-4.278295964487791	0	-4.278295964487791	LY6C1	sat_mut	-4.278295964487791	-4.278295964487791
FATGYSS	-2.591128563345755	0	-2.591128563345755	LY6C1	sat_mut	-2.591128563345755	-2.591128563345755
FAVGWSA	-2.8580890507331453	0	-2.8580890507331453	LY6C1	sat_mut	-2.8580890507331453	-2.8580890507331453
FAVGWSS	4.232357285666419	0	4.232357285666419	LY6C1	sat_mut	4.232357285666419	4.232357285666419
FAVGYSA	-3.0689576744055618	0	-3.0689576744055618	LY6C1	sat_mut	-3.0689576744055618	-3.0689576744055618
FAVGYSS	-1.2425361974122218	0	-1.2425361974122218	LY6C1	sat_mut	-1.2425361974122218	-1.2425361974122218
FDAGWSA	-2.7355573426288564	0	-2.7355573426288564	LY6C1	sat_mut	-2.7355573426288564	-2.7355573426288564
FDAGYSA	-4.306040341173293	0	-4.306040341173293	LY6C1	sat_mut	-4.306040341173293	-4.306040341173293
FDDGWSA	-4.856064382009103	0	-4.856064382009103	LY6C1	sat_mut	-4.856064382009103	-4.856064382009103
FDEGYSA	-5.11075907489153	0	-5.11075907489153	LY6C1	sat_mut	-5.11075907489153	-5.11075907489153
FDEGYSS	-6.117817110460974	0	-6.117817110460974	LY6C1	sat_mut	-6.117817110460974	-6.117817110460974
FDGGWSA	-5.642240750299288	0	-5.642240750299288	LY6C1	sat_mut	-5.642240750299288	-5.642240750299288
FDGGYSA	-2.530179923013155	0	-2.530179923013155	LY6C1	sat_mut	-2.530179923013155	-2.530179923013155
FDHGWSA	-2.317709633518902	0	-2.317709633518902	LY6C1	sat_mut	-2.317709633518902	-2.317709633518902
FDHGWSS	2.0700135398423374	0	2.0700135398423374	LY6C1	sat_mut	2.0700135398423374	2.0700135398423374
FDHGYSA	-3.006063089396461	0	-3.006063089396461	LY6C1	sat_mut	-3.006063089396461	-3.006063089396461
FDHGYSS	-3.0810407987823134	0	-3.0810407987823134	LY6C1	sat_mut	-3.0810407987823134	-3.0810407987823134
FDIGWSA	-2.639490200181699	0	-2.639490200181699	LY6C1	sat_mut	-2.639490200181699	-2.639490200181699
FDIGWSS	3.437969936800384	0	3.437969936800384	LY6C1	sat_mut	3.437969936800384	3.437969936800384
FDIGYSA	-4.941648222667978	0	-4.941648222667978	LY6C1	sat_mut	-4.941648222667978	-4.941648222667978
FDIGYSS	-3.240301597651676	0	-3.240301597651676	LY6C1	sat_mut	-3.240301597651676	-3.240301597651676
FDKGWSA	-4.888874580692351	0	-4.888874580692351	LY6C1	sat_mut	-4.888874580692351	-4.888874580692351
FDKGWSS	1.045530747061601	0	1.045530747061601	LY6C1	sat_mut	1.045530747061601	1.045530747061601
FDKGYSA	-4.901476823199293	0	-4.901476823199293	LY6C1	sat_mut	-4.901476823199293	-4.901476823199293
FDKGYSS	-2.392076424086326	0	-2.392076424086326	LY6C1	sat_mut	-2.392076424086326	-2.392076424086326
FDNGWSA	-4.5185438845045045	0	-4.5185438845045045	LY6C1	sat_mut	-4.5185438845045045	-4.5185438845045045
FDNGYSA	-5.943669102222981	0	-5.943669102222981	LY6C1	sat_mut	-5.943669102222981	-5.943669102222981
FDPGWSA	-3.745203867055909	0	-3.745203867055909	LY6C1	sat_mut	-3.745203867055909	-3.745203867055909
FDPGWSS	-2.9125267928677188	0	-2.9125267928677188	LY6C1	sat_mut	-2.9125267928677188	-2.9125267928677188
FDPGYSA	-5.395285241148106	0	-5.395285241148106	LY6C1	sat_mut	-5.395285241148106	-5.395285241148106
FDQGYSS	-4.262161939009724	0	-4.262161939009724	LY6C1	sat_mut	-4.262161939009724	-4.262161939009724
FDRGWSA	-2.3094462211939937	0	-2.3094462211939937	LY6C1	sat_mut	-2.3094462211939937	-2.3094462211939937
FDRGYSA	-2.356523703559393	0	-2.356523703559393	LY6C1	sat_mut	-2.356523703559393	-2.356523703559393
FDRGYSS	3.564037091098629	0	3.564037091098629	LY6C1	sat_mut	3.564037091098629	3.564037091098629
FDSGYSA	-4.234696387197227	0	-4.234696387197227	LY6C1	sat_mut	-4.234696387197227	-4.234696387197227
FDSGYSS	-3.118638812871276	0	-3.118638812871276	LY6C1	sat_mut	-3.118638812871276	-3.118638812871276
FDTGWSA	-4.677299624241474	0	-4.677299624241474	LY6C1	sat_mut	-4.677299624241474	-4.677299624241474
FDVGWSA	-2.7597244123947395	0	-2.7597244123947395	LY6C1	sat_mut	-2.7597244123947395	-2.7597244123947395
FDVGWSS	2.3447622499009566	0	2.3447622499009566	LY6C1	sat_mut	2.3447622499009566	2.3447622499009566
FDVGYSA	-6.370008999575618	0	-6.370008999575618	LY6C1	sat_mut	-6.370008999575618	-6.370008999575618
FDVGYSS	-3.177526116482821	0	-3.177526116482821	LY6C1	sat_mut	-3.177526116482821	-3.177526116482821
FEAGWSA	-4.653252832654542	0	-4.653252832654542	LY6C1	sat_mut	-4.653252832654542	-4.653252832654542
FEAGWSS	-3.092458155634229	0	-3.092458155634229	LY6C1	sat_mut	-3.092458155634229	-3.092458155634229
FEAGYSA	-8.529321001389562	0	-8.529321001389562	LY6C1	sat_mut	-8.529321001389562	-8.529321001389562
FEAGYSS	-4.423558155784766	0	-4.423558155784766	LY6C1	sat_mut	-4.423558155784766	-4.423558155784766
FEDGYSA	-3.0907534424121903	0	-3.0907534424121903	LY6C1	sat_mut	-3.0907534424121903	-3.0907534424121903
FEEGWSS	-3.5767942618078963	0	-3.5767942618078963	LY6C1	sat_mut	-3.5767942618078963	-3.5767942618078963
FEGGWSA	-2.565943853132866	0	-2.565943853132866	LY6C1	sat_mut	-2.565943853132866	-2.565943853132866
FEGGWSS	-2.355191600446373	0	-2.355191600446373	LY6C1	sat_mut	-2.355191600446373	-2.355191600446373
FEGGYSA	-3.266886664355992	0	-3.266886664355992	LY6C1	sat_mut	-3.266886664355992	-3.266886664355992
FEGGYSS	-5.594382513918106	0	-5.594382513918106	LY6C1	sat_mut	-5.594382513918106	-5.594382513918106
FEHGWSA	-3.047990957566312	0	-3.047990957566312	LY6C1	sat_mut	-3.047990957566312	-3.047990957566312
FEHGYSA	-2.061355215415775	0	-2.061355215415775	LY6C1	sat_mut	-2.061355215415775	-2.061355215415775
FEHGYSS	-2.4761466222266084	0	-2.4761466222266084	LY6C1	sat_mut	-2.4761466222266084	-2.4761466222266084
FEIGYSA	-5.142480252588913	0	-5.142480252588913	LY6C1	sat_mut	-5.142480252588913	-5.142480252588913
FEIGYSS	-3.5468337994449177	0	-3.5468337994449177	LY6C1	sat_mut	-3.5468337994449177	-3.5468337994449177
FEKGWSA	-3.270599195539376	0	-3.270599195539376	LY6C1	sat_mut	-3.270599195539376	-3.270599195539376
FEKGWSS	1.5259281029366765	0	1.5259281029366765	LY6C1	sat_mut	1.5259281029366765	1.5259281029366765
FEKGYSA	-5.202819818562789	0	-5.202819818562789	LY6C1	sat_mut	-5.202819818562789	-5.202819818562789
FEKGYSS	-1.893302302885271	0	-1.893302302885271	LY6C1	sat_mut	-1.893302302885271	-1.893302302885271
FELGYSS	-2.40465666485758	0	-2.40465666485758	LY6C1	sat_mut	-2.40465666485758	-2.40465666485758
FEMGYSA	-4.807009764252024	0	-4.807009764252024	LY6C1	sat_mut	-4.807009764252024	-4.807009764252024
FENGWSA	-5.678429987110452	0	-5.678429987110452	LY6C1	sat_mut	-5.678429987110452	-5.678429987110452
FENGWSS	-3.572921689387453	0	-3.572921689387453	LY6C1	sat_mut	-3.572921689387453	-3.572921689387453
FENGYSS	-5.621626003892583	0	-5.621626003892583	LY6C1	sat_mut	-5.621626003892583	-5.621626003892583
FEPGWSA	-4.011690394984641	0	-4.011690394984641	LY6C1	sat_mut	-4.011690394984641	-4.011690394984641
FEPGWSS	-2.535831438864604	0	-2.535831438864604	LY6C1	sat_mut	-2.535831438864604	-2.535831438864604
FEPGYSA	-4.9919168683994375	0	-4.9919168683994375	LY6C1	sat_mut	-4.9919168683994375	-4.9919168683994375
FEPGYSS	-3.255516801884046	0	-3.255516801884046	LY6C1	sat_mut	-3.255516801884046	-3.255516801884046
FEQGWSA	-3.929090012257436	0	-3.929090012257436	LY6C1	sat_mut	-3.929090012257436	-3.929090012257436
FEQGWSS	-2.1007402106494566	0	-2.1007402106494566	LY6C1	sat_mut	-2.1007402106494566	-2.1007402106494566
FEQGYSS	-2.7968145165813745	0	-2.7968145165813745	LY6C1	sat_mut	-2.7968145165813745	-2.7968145165813745
FERGWSA	-1.6891960023094372	0	-1.6891960023094372	LY6C1	sat_mut	-1.6891960023094372	-1.6891960023094372
FERGYSA	-4.650671893191637	0	-4.650671893191637	LY6C1	sat_mut	-4.650671893191637	-4.650671893191637
FERGYSS	2.6548831185624677	0	2.6548831185624677	LY6C1	sat_mut	2.6548831185624677	2.6548831185624677
FESGWSA	-3.928717355863104	0	-3.928717355863104	LY6C1	sat_mut	-3.928717355863104	-3.928717355863104
FESGWSS	-1.996728064742572	0	-1.996728064742572	LY6C1	sat_mut	-1.996728064742572	-1.996728064742572
FESGYSA	-6.167675668812271	0	-6.167675668812271	LY6C1	sat_mut	-6.167675668812271	-6.167675668812271
FESGYSS	-3.52287450054766	0	-3.52287450054766	LY6C1	sat_mut	-3.52287450054766	-3.52287450054766
FETGWSA	-2.526968065284019	0	-2.526968065284019	LY6C1	sat_mut	-2.526968065284019	-2.526968065284019
FETGWSS	-1.745902815060178	0	-1.745902815060178	LY6C1	sat_mut	-1.745902815060178	-1.745902815060178
FETGYSS	-4.564559531941067	0	-4.564559531941067	LY6C1	sat_mut	-4.564559531941067	-4.564559531941067
FEVGWSA	-3.176157589327212	0	-3.176157589327212	LY6C1	sat_mut	-3.176157589327212	-3.176157589327212
FEVGWSS	0.8408214692778074	0	0.8408214692778074	LY6C1	sat_mut	0.8408214692778074	0.8408214692778074
FEVGYSA	-5.406069485960834	0	-5.406069485960834	LY6C1	sat_mut	-5.406069485960834	-5.406069485960834
FEVGYSS	-1.3730045872886276	0	-1.3730045872886276	LY6C1	sat_mut	-1.3730045872886276	-1.3730045872886276
FFDGYSS	-2.367420197182564	0	-2.367420197182564	LY6C1	sat_mut	-2.367420197182564	-2.367420197182564
FFEGYSA	-2.5611088667676696	0	-2.5611088667676696	LY6C1	sat_mut	-2.5611088667676696	-2.5611088667676696
FGAGWSA	-1.6913951540123404	0	-1.6913951540123404	LY6C1	sat_mut	-1.6913951540123404	-1.6913951540123404
FGAGWSS	4.377296622725949	0	4.377296622725949	LY6C1	sat_mut	4.377296622725949	4.377296622725949
FGAGYSA	-4.589143822516855	0	-4.589143822516855	LY6C1	sat_mut	-4.589143822516855	-4.589143822516855
FGAGYSS	-3.5558515922946925	0	-3.5558515922946925	LY6C1	sat_mut	-3.5558515922946925	-3.5558515922946925
FGDGWSS	0.384240216512104	0	0.384240216512104	LY6C1	sat_mut	0.384240216512104	0.384240216512104
FGDGYSA	-4.464298934632298	0	-4.464298934632298	LY6C1	sat_mut	-4.464298934632298	-4.464298934632298
FGEGWSA	-3.7953032937595337	0	-3.7953032937595337	LY6C1	sat_mut	-3.7953032937595337	-3.7953032937595337
FGEGWSS	-2.3714332138555867	0	-2.3714332138555867	LY6C1	sat_mut	-2.3714332138555867	-2.3714332138555867
FGEGYSA	-4.676487629679162	0	-4.676487629679162	LY6C1	sat_mut	-4.676487629679162	-4.676487629679162
FGEGYSS	-4.0485589005461	0	-4.0485589005461	LY6C1	sat_mut	-4.0485589005461	-4.0485589005461
FGGGWSA	-3.655868435694914	0	-3.655868435694914	LY6C1	sat_mut	-3.655868435694914	-3.655868435694914
FGGGYSA	-4.345888274618268	0	-4.345888274618268	LY6C1	sat_mut	-4.345888274618268	-4.345888274618268
FGGGYSS	-2.6729488785070616	0	-2.6729488785070616	LY6C1	sat_mut	-2.6729488785070616	-2.6729488785070616
FGHGWSA	-1.7953965104995595	0	-1.7953965104995595	LY6C1	sat_mut	-1.7953965104995595	-1.7953965104995595
FGHGYSA	-4.116787192981511	0	-4.116787192981511	LY6C1	sat_mut	-4.116787192981511	-4.116787192981511
FGHGYSS	1.7248737719865066	0	1.7248737719865066	LY6C1	sat_mut	1.7248737719865066	1.7248737719865066
FGIGYSA	-3.5365436558857555	0	-3.5365436558857555	LY6C1	sat_mut	-3.5365436558857555	-3.5365436558857555
FGIGYSS	-2.1051503955377253	0	-2.1051503955377253	LY6C1	sat_mut	-2.1051503955377253	-2.1051503955377253
FGKGWSA	-2.416932115373584	0	-2.416932115373584	LY6C1	sat_mut	-2.416932115373584	-2.416932115373584
FGKGYSA	-2.499552953080455	0	-2.499552953080455	LY6C1	sat_mut	-2.499552953080455	-2.499552953080455
FGKGYSS	-0.8159862572682367	0	-0.8159862572682367	LY6C1	sat_mut	-0.8159862572682367	-0.8159862572682367
FGLGYSA	-2.9807042934809145	0	-2.9807042934809145	LY6C1	sat_mut	-2.9807042934809145	-2.9807042934809145
FGLGYSS	-3.995589357608916	0	-3.995589357608916	LY6C1	sat_mut	-3.995589357608916	-3.995589357608916
FGMGYSA	-4.095936149166641	0	-4.095936149166641	LY6C1	sat_mut	-4.095936149166641	-4.095936149166641
FGMGYSS	-2.222555333718987	0	-2.222555333718987	LY6C1	sat_mut	-2.222555333718987	-2.222555333718987
FGNGWSA	-3.097148946625237	0	-3.097148946625237	LY6C1	sat_mut	-3.097148946625237	-3.097148946625237
FGNGYSA	-5.021271037328595	0	-5.021271037328595	LY6C1	sat_mut	-5.021271037328595	-5.021271037328595
FGNGYSS	-4.197178769936507	0	-4.197178769936507	LY6C1	sat_mut	-4.197178769936507	-4.197178769936507
FGPGWSA	-2.427221041585797	0	-2.427221041585797	LY6C1	sat_mut	-2.427221041585797	-2.427221041585797
FGPGWSS	4.355650467743557	0	4.355650467743557	LY6C1	sat_mut	4.355650467743557	4.355650467743557
FGPGYSA	-4.775597954970249	0	-4.775597954970249	LY6C1	sat_mut	-4.775597954970249	-4.775597954970249
FGPGYSS	-3.677409655611235	0	-3.677409655611235	LY6C1	sat_mut	-3.677409655611235	-3.677409655611235
FGQGYSA	-4.4125013429155455	0	-4.4125013429155455	LY6C1	sat_mut	-4.4125013429155455	-4.4125013429155455
FGQGYSS	-2.047645472451758	0	-2.047645472451758	LY6C1	sat_mut	-2.047645472451758	-2.047645472451758
FGSGWSA	-2.0916732769099786	0	-2.0916732769099786	LY6C1	sat_mut	-2.0916732769099786	-2.0916732769099786
FGSGYSA	-7.278304157642795	0	-7.278304157642795	LY6C1	sat_mut	-7.278304157642795	-7.278304157642795
FGSGYSS	-3.8513237868816494	0	-3.8513237868816494	LY6C1	sat_mut	-3.8513237868816494	-3.8513237868816494
FGTGWSA	-1.6328676231676424	0	-1.6328676231676424	LY6C1	sat_mut	-1.6328676231676424	-1.6328676231676424
FGTGYSA	-3.464909282148168	0	-3.464909282148168	LY6C1	sat_mut	-3.464909282148168	-3.464909282148168
FGTGYSS	-2.971019123794038	0	-2.971019123794038	LY6C1	sat_mut	-2.971019123794038	-2.971019123794038
FGVGYSA	-4.2826271194522905	0	-4.2826271194522905	LY6C1	sat_mut	-4.2826271194522905	-4.2826271194522905
FGVGYSS	-2.748598868103842	0	-2.748598868103842	LY6C1	sat_mut	-2.748598868103842	-2.748598868103842
FHAGYSA	-1.538122026324811	0	-1.538122026324811	LY6C1	sat_mut	-1.538122026324811	-1.538122026324811
FHAGYSS	1.4977373409433954	0	1.4977373409433954	LY6C1	sat_mut	1.4977373409433954	1.4977373409433954
FHDGWSA	-3.6024392105313203	0	-3.6024392105313203	LY6C1	sat_mut	-3.6024392105313203	-3.6024392105313203
FHDGWSS	1.3394469346617277	0	1.3394469346617277	LY6C1	sat_mut	1.3394469346617277	1.3394469346617277
FHDGYSA	-1.7767467713844864	0	-1.7767467713844864	LY6C1	sat_mut	-1.7767467713844864	-1.7767467713844864
FHDGYSS	-3.942606570289352	0	-3.942606570289352	LY6C1	sat_mut	-3.942606570289352	-3.942606570289352
FHEGWSA	-3.175273297489952	0	-3.175273297489952	LY6C1	sat_mut	-3.175273297489952	-3.175273297489952
FHEGWSS	1.6585663701096258	0	1.6585663701096258	LY6C1	sat_mut	1.6585663701096258	1.6585663701096258
FHEGYSA	-7.732016346587481	0	-7.732016346587481	LY6C1	sat_mut	-7.732016346587481	-7.732016346587481
FHEGYSS	-1.6852248839881463	0	-1.6852248839881463	LY6C1	sat_mut	-1.6852248839881463	-1.6852248839881463
FHGGYSA	-2.812656946591409	0	-2.812656946591409	LY6C1	sat_mut	-2.812656946591409	-2.812656946591409
FHGGYSS	-1.930261333740369	0	-1.930261333740369	LY6C1	sat_mut	-1.930261333740369	-1.930261333740369
FHHGYSA	-1.5619938332185703	0	-1.5619938332185703	LY6C1	sat_mut	-1.5619938332185703	-1.5619938332185703
FHHGYSS	2.737601945544984	0	2.737601945544984	LY6C1	sat_mut	2.737601945544984	2.737601945544984
FHIGYSA	4.077369132782462	0	4.077369132782462	LY6C1	sat_mut	4.077369132782462	4.077369132782462
FHKGYSA	-2.8825685681709867	0	-2.8825685681709867	LY6C1	sat_mut	-2.8825685681709867	-2.8825685681709867
FHNGYSS	-2.6376902554961554	0	-2.6376902554961554	LY6C1	sat_mut	-2.6376902554961554	-2.6376902554961554
FHPGWSA	2.6234760481575714	0	2.6234760481575714	LY6C1	sat_mut	2.6234760481575714	2.6234760481575714
FHPGYSA	-1.878550600100125	0	-1.878550600100125	LY6C1	sat_mut	-1.878550600100125	-1.878550600100125
FHPGYSS	1.2457604139026308	0	1.2457604139026308	LY6C1	sat_mut	1.2457604139026308	1.2457604139026308
FHQGYSA	-1.6504426195832542	0	-1.6504426195832542	LY6C1	sat_mut	-1.6504426195832542	-1.6504426195832542
FHQGYSS	1.0411179765231509	0	1.0411179765231509	LY6C1	sat_mut	1.0411179765231509	1.0411179765231509
FHSGYSA	-2.3484692477845885	0	-2.3484692477845885	LY6C1	sat_mut	-2.3484692477845885	-2.3484692477845885
FHSGYSS	-1.0252267904081174	0	-1.0252267904081174	LY6C1	sat_mut	-1.0252267904081174	-1.0252267904081174
FHTGYSA	-1.697959583123587	0	-1.697959583123587	LY6C1	sat_mut	-1.697959583123587	-1.697959583123587
FHTGYSS	0.827635311577487	0	0.827635311577487	LY6C1	sat_mut	0.827635311577487	0.827635311577487
FHVGYSA	1.8419472099026968	0	1.8419472099026968	LY6C1	sat_mut	1.8419472099026968	1.8419472099026968
FIAGYSA	-2.6161719353062307	0	-2.6161719353062307	LY6C1	sat_mut	-2.6161719353062307	-2.6161719353062307
FIAGYSS	0.4824380846437063	0	0.4824380846437063	LY6C1	sat_mut	0.4824380846437063	0.4824380846437063
FIDGWSA	-4.6767763424738735	0	-4.6767763424738735	LY6C1	sat_mut	-4.6767763424738735	-4.6767763424738735
FIDGYSA	-4.37744570483796	0	-4.37744570483796	LY6C1	sat_mut	-4.37744570483796	-4.37744570483796
FIEGYSS	-1.6117611435811077	0	-1.6117611435811077	LY6C1	sat_mut	-1.6117611435811077	-1.6117611435811077
FIGGYSA	-3.425805642077636	0	-3.425805642077636	LY6C1	sat_mut	-3.425805642077636	-3.425805642077636
FIGGYSS	-4.125989718243267	0	-4.125989718243267	LY6C1	sat_mut	-4.125989718243267	-4.125989718243267
FIHGYSA	-0.617634202342121	0	-0.617634202342121	LY6C1	sat_mut	-0.617634202342121	-0.617634202342121
FIKGYSA	-2.2601635480228217	0	-2.2601635480228217	LY6C1	sat_mut	-2.2601635480228217	-2.2601635480228217
FINGYSS	-7.246826235552978	0	-7.246826235552978	LY6C1	sat_mut	-7.246826235552978	-7.246826235552978
FIPGYSS	-0.5952525081454043	0	-0.5952525081454043	LY6C1	sat_mut	-0.5952525081454043	-0.5952525081454043
FIQGYSA	-3.282641330459483	0	-3.282641330459483	LY6C1	sat_mut	-3.282641330459483	-3.282641330459483
FIQGYSS	-1.962031662860724	0	-1.962031662860724	LY6C1	sat_mut	-1.962031662860724	-1.962031662860724
FISGYSA	-2.031365887384949	0	-2.031365887384949	LY6C1	sat_mut	-2.031365887384949	-2.031365887384949
FISGYSS	-1.9549109472109971	0	-1.9549109472109971	LY6C1	sat_mut	-1.9549109472109971	-1.9549109472109971
FITGYSS	-2.339534277713556	0	-2.339534277713556	LY6C1	sat_mut	-2.339534277713556	-2.339534277713556
FKAGWSA	-0.818945515856626	0	-0.818945515856626	LY6C1	sat_mut	-0.818945515856626	-0.818945515856626
FKAGWSS	0.3359780398872245	0	0.3359780398872245	LY6C1	sat_mut	0.3359780398872245	0.3359780398872245
FKAGYSA	-2.59340206701591	0	-2.59340206701591	LY6C1	sat_mut	-2.59340206701591	-2.59340206701591
FKAGYSS	3.9879055535385697	0	3.9879055535385697	LY6C1	sat_mut	3.9879055535385697	3.9879055535385697
FKDGWSA	-4.542448665484312	0	-4.542448665484312	LY6C1	sat_mut	-4.542448665484312	-4.542448665484312
FKDGWSS	-1.670503620187349	0	-1.670503620187349	LY6C1	sat_mut	-1.670503620187349	-1.670503620187349
FKDGYSA	-3.260239103076323	0	-3.260239103076323	LY6C1	sat_mut	-3.260239103076323	-3.260239103076323
FKDGYSS	-4.501555226857609	0	-4.501555226857609	LY6C1	sat_mut	-4.501555226857609	-4.501555226857609
FKEGWSA	-3.6455766383726873	0	-3.6455766383726873	LY6C1	sat_mut	-3.6455766383726873	-3.6455766383726873
FKEGWSS	2.3465218322072467	0	2.3465218322072467	LY6C1	sat_mut	2.3465218322072467	2.3465218322072467
FKEGYSA	-4.550486047789764	0	-4.550486047789764	LY6C1	sat_mut	-4.550486047789764	-4.550486047789764
FKEGYSS	-2.686823165553176	0	-2.686823165553176	LY6C1	sat_mut	-2.686823165553176	-2.686823165553176
FKGGWSA	-2.5301361046751376	0	-2.5301361046751376	LY6C1	sat_mut	-2.5301361046751376	-2.5301361046751376
FKGGYSA	-1.5101123373529162	0	-1.5101123373529162	LY6C1	sat_mut	-1.5101123373529162	-1.5101123373529162
FKGGYSS	-3.0176719577284308	0	-3.0176719577284308	LY6C1	sat_mut	-3.0176719577284308	-3.0176719577284308
FKHGYSA	-1.072083832067504	0	-1.072083832067504	LY6C1	sat_mut	-1.072083832067504	-1.072083832067504
FKHGYSS	0.5376608980575079	0	0.5376608980575079	LY6C1	sat_mut	0.5376608980575079	0.5376608980575079
FKIGWSA	4.439154067554007	0	4.439154067554007	LY6C1	sat_mut	4.439154067554007	4.439154067554007
FKIGYSA	-1.0360400692296436	0	-1.0360400692296436	LY6C1	sat_mut	-1.0360400692296436	-1.0360400692296436
FKIGYSS	4.529534825269161	0	4.529534825269161	LY6C1	sat_mut	4.529534825269161	4.529534825269161
FKLGYSS	4.151684455244136	0	4.151684455244136	LY6C1	sat_mut	4.151684455244136	4.151684455244136
FKMGYSA	-2.450457083403037	0	-2.450457083403037	LY6C1	sat_mut	-2.450457083403037	-2.450457083403037
FKMGYSS	4.07980819930195	0	4.07980819930195	LY6C1	sat_mut	4.07980819930195	4.07980819930195
FKNGYSA	-4.59697991524427	0	-4.59697991524427	LY6C1	sat_mut	-4.59697991524427	-4.59697991524427
FKNGYSS	-2.015957411457686	0	-2.015957411457686	LY6C1	sat_mut	-2.015957411457686	-2.015957411457686
FKPGWSA	-3.35932998574184	0	-3.35932998574184	LY6C1	sat_mut	-3.35932998574184	-3.35932998574184
FKPGWSS	-0.6575043636027499	0	-0.6575043636027499	LY6C1	sat_mut	-0.6575043636027499	-0.6575043636027499
FKPGYSA	-3.787566854875405	0	-3.787566854875405	LY6C1	sat_mut	-3.787566854875405	-3.787566854875405
FKPGYSS	-1.3804807578853548	0	-1.3804807578853548	LY6C1	sat_mut	-1.3804807578853548	-1.3804807578853548
FKQGWSA	-1.012106368441279	0	-1.012106368441279	LY6C1	sat_mut	-1.012106368441279	-1.012106368441279
FKQGWSS	0.3286072936604537	0	0.3286072936604537	LY6C1	sat_mut	0.3286072936604537	0.3286072936604537
FKQGYSA	-4.1781854233954725	0	-4.1781854233954725	LY6C1	sat_mut	-4.1781854233954725	-4.1781854233954725
FKQGYSS	3.999263911553318	0	3.999263911553318	LY6C1	sat_mut	3.999263911553318	3.999263911553318
FKSGWSA	-2.0569160975034912	0	-2.0569160975034912	LY6C1	sat_mut	-2.0569160975034912	-2.0569160975034912
FKSGYSA	-2.50411324564614	0	-2.50411324564614	LY6C1	sat_mut	-2.50411324564614	-2.50411324564614
FKSGYSS	3.773153332928885	0	3.773153332928885	LY6C1	sat_mut	3.773153332928885	3.773153332928885
FKTGWSA	1.1364213642535836	0	1.1364213642535836	LY6C1	sat_mut	1.1364213642535836	1.1364213642535836
FKTGWSS	0.6503432418661853	0	0.6503432418661853	LY6C1	sat_mut	0.6503432418661853	0.6503432418661853
FKTGYSA	-3.416819569703112	0	-3.416819569703112	LY6C1	sat_mut	-3.416819569703112	-3.416819569703112
FKTGYSS	3.6824299870375623	0	3.6824299870375623	LY6C1	sat_mut	3.6824299870375623	3.6824299870375623
FKVGWSA	2.283580665125648	0	2.283580665125648	LY6C1	sat_mut	2.283580665125648	2.283580665125648
FKVGYSA	-2.294748606786921	0	-2.294748606786921	LY6C1	sat_mut	-2.294748606786921	-2.294748606786921
FKVGYSS	3.0105686163431256	0	3.0105686163431256	LY6C1	sat_mut	3.0105686163431256	3.0105686163431256
FLAGYSA	2.409965137258454	0	2.409965137258454	LY6C1	sat_mut	2.409965137258454	2.409965137258454
FLDGWSA	-2.419195144777212	0	-2.419195144777212	LY6C1	sat_mut	-2.419195144777212	-2.419195144777212
FLEGWSS	3.5214712098280163	0	3.5214712098280163	LY6C1	sat_mut	3.5214712098280163	3.5214712098280163
FLEGYSA	-3.0759933905205954	0	-3.0759933905205954	LY6C1	sat_mut	-3.0759933905205954	-3.0759933905205954
FLEGYSS	-4.9952869244729925	0	-4.9952869244729925	LY6C1	sat_mut	-4.9952869244729925	-4.9952869244729925
FLGGYSS	-1.7793765509390704	0	-1.7793765509390704	LY6C1	sat_mut	-1.7793765509390704	-1.7793765509390704
FLHGYSA	4.052431347135893	0	4.052431347135893	LY6C1	sat_mut	4.052431347135893	4.052431347135893
FLHGYSS	4.9647103504725125	0	4.9647103504725125	LY6C1	sat_mut	4.9647103504725125	4.9647103504725125
FLKGYSA	-0.881311776979204	0	-0.881311776979204	LY6C1	sat_mut	-0.881311776979204	-0.881311776979204
FLKGYSS	4.979902905948345	0	4.979902905948345	LY6C1	sat_mut	4.979902905948345	4.979902905948345
FLNGYSS	-2.1852493542821154	0	-2.1852493542821154	LY6C1	sat_mut	-2.1852493542821154	-2.1852493542821154
FLPGWSA	0.9477687383835912	0	0.9477687383835912	LY6C1	sat_mut	0.9477687383835912	0.9477687383835912
FLPGYSA	-2.355349127345116	0	-2.355349127345116	LY6C1	sat_mut	-2.355349127345116	-2.355349127345116
FLPGYSS	-2.075611258820051	0	-2.075611258820051	LY6C1	sat_mut	-2.075611258820051	-2.075611258820051
FLQGYSA	-3.388959054169915	0	-3.388959054169915	LY6C1	sat_mut	-3.388959054169915	-3.388959054169915
FLQGYSS	2.995444988704223	0	2.995444988704223	LY6C1	sat_mut	2.995444988704223	2.995444988704223
FLSGYSS	2.901624830414609	0	2.901624830414609	LY6C1	sat_mut	2.901624830414609	2.901624830414609
FLTGYSA	-1.9924566216842312	0	-1.9924566216842312	LY6C1	sat_mut	-1.9924566216842312	-1.9924566216842312
FLTGYSS	2.3994333192882102	0	2.3994333192882102	LY6C1	sat_mut	2.3994333192882102	2.3994333192882102
FMAGYSA	-1.2390085041843408	0	-1.2390085041843408	LY6C1	sat_mut	-1.2390085041843408	-1.2390085041843408
FMAGYSS	2.298419412094748	0	2.298419412094748	LY6C1	sat_mut	2.298419412094748	2.298419412094748
FMDGWSA	-3.2475227426864044	0	-3.2475227426864044	LY6C1	sat_mut	-3.2475227426864044	-3.2475227426864044
FMDGWSS	-0.8392774864005763	0	-0.8392774864005763	LY6C1	sat_mut	-0.8392774864005763	-0.8392774864005763
FMDGYSA	-3.9215202918958143	0	-3.9215202918958143	LY6C1	sat_mut	-3.9215202918958143	-3.9215202918958143
FMDGYSS	-3.3345473508646646	0	-3.3345473508646646	LY6C1	sat_mut	-3.3345473508646646	-3.3345473508646646
FMEGWSA	-2.013694838636081	0	-2.013694838636081	LY6C1	sat_mut	-2.013694838636081	-2.013694838636081
FMEGWSS	1.2641167697047992	0	1.2641167697047992	LY6C1	sat_mut	1.2641167697047992	1.2641167697047992
FMEGYSA	-3.8521058622016393	0	-3.8521058622016393	LY6C1	sat_mut	-3.8521058622016393	-3.8521058622016393
FMEGYSS	-4.0045585620887865	0	-4.0045585620887865	LY6C1	sat_mut	-4.0045585620887865	-4.0045585620887865
FMGGYSA	-3.158010016119499	0	-3.158010016119499	LY6C1	sat_mut	-3.158010016119499	-3.158010016119499
FMHGYSA	1.6452011986229478	0	1.6452011986229478	LY6C1	sat_mut	1.6452011986229478	1.6452011986229478
FMHGYSS	4.52899227392339	0	4.52899227392339	LY6C1	sat_mut	4.52899227392339	4.52899227392339
FMKGYSA	-1.2121256846818482	0	-1.2121256846818482	LY6C1	sat_mut	-1.2121256846818482	-1.2121256846818482
FMKGYSS	4.5506084908950655	0	4.5506084908950655	LY6C1	sat_mut	4.5506084908950655	4.5506084908950655
FMNGYSA	-3.966458764904669	0	-3.966458764904669	LY6C1	sat_mut	-3.966458764904669	-3.966458764904669
FMPGYSA	-1.4125610949370209	0	-1.4125610949370209	LY6C1	sat_mut	-1.4125610949370209	-1.4125610949370209
FMPGYSS	-1.7598729401017654	0	-1.7598729401017654	LY6C1	sat_mut	-1.7598729401017654	-1.7598729401017654
FMQGYSA	-4.033542199163895	0	-4.033542199163895	LY6C1	sat_mut	-4.033542199163895	-4.033542199163895
FMQGYSS	2.2466274739142493	0	2.2466274739142493	LY6C1	sat_mut	2.2466274739142493	2.2466274739142493
FMSGYSA	-2.584789926662433	0	-2.584789926662433	LY6C1	sat_mut	-2.584789926662433	-2.584789926662433
FMSGYSS	1.4704769165800526	0	1.4704769165800526	LY6C1	sat_mut	1.4704769165800526	1.4704769165800526
FMTGYSA	-5.144810624577505	0	-5.144810624577505	LY6C1	sat_mut	-5.144810624577505	-5.144810624577505
FMTGYSS	1.2760866659597807	0	1.2760866659597807	LY6C1	sat_mut	1.2760866659597807	1.2760866659597807
FMVGYSS	2.320353103248623	0	2.320353103248623	LY6C1	sat_mut	2.320353103248623	2.320353103248623
FNAGWSA	-2.06316690238889	0	-2.06316690238889	LY6C1	sat_mut	-2.06316690238889	-2.06316690238889
FNAGYSA	-4.019514599780868	0	-4.019514599780868	LY6C1	sat_mut	-4.019514599780868	-4.019514599780868
FNAGYSS	-4.34929744030974	0	-4.34929744030974	LY6C1	sat_mut	-4.34929744030974	-4.34929744030974
FNDGWSA	-3.207491252900332	0	-3.207491252900332	LY6C1	sat_mut	-3.207491252900332	-3.207491252900332
FNDGYSA	-5.251683326327196	0	-5.251683326327196	LY6C1	sat_mut	-5.251683326327196	-5.251683326327196
FNDGYSS	-2.2732215826368574	0	-2.2732215826368574	LY6C1	sat_mut	-2.2732215826368574	-2.2732215826368574
FNEGWSA	-5.160400616613371	0	-5.160400616613371	LY6C1	sat_mut	-5.160400616613371	-5.160400616613371
FNEGWSS	-2.053273041325001	0	-2.053273041325001	LY6C1	sat_mut	-2.053273041325001	-2.053273041325001
FNEGYSS	-4.18473648352279	0	-4.18473648352279	LY6C1	sat_mut	-4.18473648352279	-4.18473648352279
FNGGWSA	-4.457577801413089	0	-4.457577801413089	LY6C1	sat_mut	-4.457577801413089	-4.457577801413089
FNGGYSA	-6.534491787072752	0	-6.534491787072752	LY6C1	sat_mut	-6.534491787072752	-6.534491787072752
FNGGYSS	-3.834064466021533	0	-3.834064466021533	LY6C1	sat_mut	-3.834064466021533	-3.834064466021533
FNHGYSA	-1.591609534751178	0	-1.591609534751178	LY6C1	sat_mut	-1.591609534751178	-1.591609534751178
FNHGYSS	3.1297977799541505	0	3.1297977799541505	LY6C1	sat_mut	3.1297977799541505	3.1297977799541505
FNIGYSA	-2.8773466335726545	0	-2.8773466335726545	LY6C1	sat_mut	-2.8773466335726545	-2.8773466335726545
FNIGYSS	1.067428433675515	0	1.067428433675515	LY6C1	sat_mut	1.067428433675515	1.067428433675515
FNKGYSA	-2.1639913353783307	0	-2.1639913353783307	LY6C1	sat_mut	-2.1639913353783307	-2.1639913353783307
FNKGYSS	3.0099913187128777	0	3.0099913187128777	LY6C1	sat_mut	3.0099913187128777	3.0099913187128777
FNLGYSS	1.041007409951381	0	1.041007409951381	LY6C1	sat_mut	1.041007409951381	1.041007409951381
FNMGYSA	-4.328016103305756	0	-4.328016103305756	LY6C1	sat_mut	-4.328016103305756	-4.328016103305756
FNNGWSA	-1.2075552572418875	0	-1.2075552572418875	LY6C1	sat_mut	-1.2075552572418875	-1.2075552572418875
FNNGYSA	-7.56707915976178	0	-7.56707915976178	LY6C1	sat_mut	-7.56707915976178	-7.56707915976178
FNNGYSS	-3.205038415280458	0	-3.205038415280458	LY6C1	sat_mut	-3.205038415280458	-3.205038415280458
FNPGWSA	-2.756272754107993	0	-2.756272754107993	LY6C1	sat_mut	-2.756272754107993	-2.756272754107993
FNPGWSS	3.259585835375788	0	3.259585835375788	LY6C1	sat_mut	3.259585835375788	3.259585835375788
FNPGYSA	-3.245964269763568	0	-3.245964269763568	LY6C1	sat_mut	-3.245964269763568	-3.245964269763568
FNPGYSS	-4.0393221335439184	0	-4.0393221335439184	LY6C1	sat_mut	-4.0393221335439184	-4.0393221335439184
FNQGWSA	0.1508450282755061	0	0.1508450282755061	LY6C1	sat_mut	0.1508450282755061	0.1508450282755061
FNQGYSA	-2.2105651634320305	0	-2.2105651634320305	LY6C1	sat_mut	-2.2105651634320305	-2.2105651634320305
FNQGYSS	-1.9233158930904024	0	-1.9233158930904024	LY6C1	sat_mut	-1.9233158930904024	-1.9233158930904024
FNSGWSA	-1.5020685324363892	0	-1.5020685324363892	LY6C1	sat_mut	-1.5020685324363892	-1.5020685324363892
FNSGYSA	-2.555477611071057	0	-2.555477611071057	LY6C1	sat_mut	-2.555477611071057	-2.555477611071057
FNSGYSS	-1.8075791295057733	0	-1.8075791295057733	LY6C1	sat_mut	-1.8075791295057733	-1.8075791295057733
FNTGWSA	-3.092844706551181	0	-3.092844706551181	LY6C1	sat_mut	-3.092844706551181	-3.092844706551181
FNTGYSA	-2.371423846090288	0	-2.371423846090288	LY6C1	sat_mut	-2.371423846090288	-2.371423846090288
[truncated: 10,272 more rows]
