# Supplementary material for: Targeting AAV vectors to the central nervous system by engineering capsid–receptor interactions that enable crossing of the blood–brain barrier
Source: PLoS Biol. 2023 Jul 19;21(7):e3002112. doi: 10.1371/journal.pbio.3002112 (PMC10355383; doi:10.1371/journal.pbio.3002112)
Supplement: S23 Data — (CSV) [file pbio.3002112.s038.csv]

AA	Ly6C_log2enr_x	umap_cluster	Ly6C_log2enr_x_calibrated	plot	series_in_plot	value	value_calibrated
AGRGAGG	-5.24642386738212	0	-5.24642386738212	LY6C1	SVAE	-5.24642386738212	-5.24642386738212
AGRGALG	-3.547782576731453	1	-3.547782576731453	LY6C1	SVAE	-3.547782576731453	-3.547782576731453
AGRGALS	-1.0579316802934118	1	-1.0579316802934118	LY6C1	SVAE	-1.0579316802934118	-1.0579316802934118
AGRGASG	-3.1312249314689597	1	-3.1312249314689597	LY6C1	SVAE	-3.1312249314689597	-3.1312249314689597
AGRGGGY	-6.566648231913651	5	-6.566648231913651	LY6C1	SVAE	-6.566648231913651	-6.566648231913651
AGRGGLG	-3.358459651730028	2	-3.358459651730028	LY6C1	SVAE	-3.358459651730028	-3.358459651730028
AGRGSGG	-2.4944607289760765	1	-2.4944607289760765	LY6C1	SVAE	-2.4944607289760765	-2.4944607289760765
AGRGSLG	-2.5196727038677875	1	-2.5196727038677875	LY6C1	SVAE	-2.5196727038677875	-2.5196727038677875
AGRGSSG	-5.112592413834085	1	-5.112592413834085	LY6C1	SVAE	-5.112592413834085	-5.112592413834085
AGRSAGG	-5.405164376411694	0	-5.405164376411694	LY6C1	SVAE	-5.405164376411694	-5.405164376411694
AGRSAGS	-3.168846293408395	0	-3.168846293408395	LY6C1	SVAE	-3.168846293408395	-3.168846293408395
AGRSALG	-2.8741217454809087	3	-2.8741217454809087	LY6C1	SVAE	-2.8741217454809087	-2.8741217454809087
AGRSASG	-3.6319950125969873	3	-3.6319950125969873	LY6C1	SVAE	-3.6319950125969873	-3.6319950125969873
AGRSASS	-3.0239166388293404	1	-3.0239166388293404	LY6C1	SVAE	-3.0239166388293404	-3.0239166388293404
AGRSGGG	-2.947016344648965	2	-2.947016344648965	LY6C1	SVAE	-2.947016344648965	-2.947016344648965
AGRSGLG	-5.281069147160095	2	-5.281069147160095	LY6C1	SVAE	-5.281069147160095	-5.281069147160095
AGRSSGG	-5.592495709444825	0	-5.592495709444825	LY6C1	SVAE	-5.592495709444825	-5.592495709444825
AGRSSGS	-4.426535596872872	4	-4.426535596872872	LY6C1	SVAE	-4.426535596872872	-4.426535596872872
AGRSSLG	-2.127357909412344	3	-2.127357909412344	LY6C1	SVAE	-2.127357909412344	-2.127357909412344
AGRSSSG	-5.583988888106442	-1	-5.583988888106442	LY6C1	SVAE	-5.583988888106442	-5.583988888106442
AGRTAGG	-4.345420445773069	0	-4.345420445773069	LY6C1	SVAE	-4.345420445773069	-4.345420445773069
AGRTAGS	-5.136658919230196	0	-5.136658919230196	LY6C1	SVAE	-5.136658919230196	-5.136658919230196
AGRTAGY	-4.079116787928812	5	-4.079116787928812	LY6C1	SVAE	-4.079116787928812	-4.079116787928812
AGRTALS	-5.09724398227454	6	-5.09724398227454	LY6C1	SVAE	-5.09724398227454	-5.09724398227454
AGRTASG	-5.750333952921083	1	-5.750333952921083	LY6C1	SVAE	-5.750333952921083	-5.750333952921083
AGRTASS	-8.983750946033155	1	-8.983750946033155	LY6C1	SVAE	-8.983750946033155	-8.983750946033155
AGRTGGG	-3.2647848613929837	2	-3.2647848613929837	LY6C1	SVAE	-3.2647848613929837	-3.2647848613929837
AGRTSGG	-4.514192954387896	0	-4.514192954387896	LY6C1	SVAE	-4.514192954387896	-4.514192954387896
AGRTSGS	-2.884805347571846	-1	-2.884805347571846	LY6C1	SVAE	-2.884805347571846	-2.884805347571846
AGRTSGY	-2.012994370188031	5	-2.012994370188031	LY6C1	SVAE	-2.012994370188031	-2.012994370188031
AGRTSLG	-3.3861541842869656	0	-3.3861541842869656	LY6C1	SVAE	-3.3861541842869656	-3.3861541842869656
AGRTSLS	-3.7374850906790553	1	-3.7374850906790553	LY6C1	SVAE	-3.7374850906790553	-3.7374850906790553
AGRTSSG	-4.484687822139611	-1	-4.484687822139611	LY6C1	SVAE	-4.484687822139611	-4.484687822139611
AGSRGSS	-3.967732615430294	1	-3.967732615430294	LY6C1	SVAE	-3.967732615430294	-3.967732615430294
AGSSRGG	-4.613001759151794	6	-4.613001759151794	LY6C1	SVAE	-4.613001759151794	-4.613001759151794
AGSSRSG	-0.5613594738151318	6	-0.5613594738151318	LY6C1	SVAE	-0.5613594738151318	-0.5613594738151318
AGSSRSS	-4.130363676032121	1	-4.130363676032121	LY6C1	SVAE	-4.130363676032121	-4.130363676032121
AGSTRGG	-0.261395121902009	-1	-0.261395121902009	LY6C1	SVAE	-0.261395121902009	-0.261395121902009
AGSTRLG	-3.368942563774649	6	-3.368942563774649	LY6C1	SVAE	-3.368942563774649	-3.368942563774649
AGVGGLY	-5.610652835763299	1	-5.610652835763299	LY6C1	SVAE	-5.610652835763299	-5.610652835763299
AGVGGRY	-3.16388666148988	-1	-3.16388666148988	LY6C1	SVAE	-3.16388666148988	-3.16388666148988
AGVSGRY	-8.500212435156609	7	-8.500212435156609	LY6C1	SVAE	-8.500212435156609	-8.500212435156609
AGVTGRY	-3.128509384192117	7	-3.128509384192117	LY6C1	SVAE	-3.128509384192117	-3.128509384192117
AGVTRLG	-2.999593481663799	8	-2.999593481663799	LY6C1	SVAE	-2.999593481663799	-2.999593481663799
AGVTRSY	-2.3626971632904152	-1	-2.3626971632904152	LY6C1	SVAE	-2.3626971632904152	-2.3626971632904152
AGYGGSS	-4.2108505373491045	1	-4.2108505373491045	LY6C1	SVAE	-4.2108505373491045	-4.2108505373491045
AGYGSSS	-2.3110502467055265	1	-2.3110502467055265	LY6C1	SVAE	-2.3110502467055265	-2.3110502467055265
AGYSGSS	-3.5544136685474075	1	-3.5544136685474075	LY6C1	SVAE	-3.5544136685474075	-3.5544136685474075
AGYSGSY	-0.4149390200492634	1	-0.4149390200492634	LY6C1	SVAE	-0.4149390200492634	-0.4149390200492634
ALSRGSS	-3.4075878447506094	1	-3.4075878447506094	LY6C1	SVAE	-3.4075878447506094	-3.4075878447506094
ALSTRSG	0.8202682654729739	1	0.8202682654729739	LY6C1	SVAE	0.8202682654729739	0.8202682654729739
ALVGAGY	-5.087721991840094	1	-5.087721991840094	LY6C1	SVAE	-5.087721991840094	-5.087721991840094
ALVGRLG	-2.853676591532336	1	-2.853676591532336	LY6C1	SVAE	-2.853676591532336	-2.853676591532336
ALVTRSG	1.2108118912929222	1	1.2108118912929222	LY6C1	SVAE	1.2108118912929222	1.2108118912929222
ALYGGSS	-3.955559083055225	1	-3.955559083055225	LY6C1	SVAE	-3.955559083055225	-3.955559083055225
ALYSGSS	-7.823340702527012	1	-7.823340702527012	LY6C1	SVAE	-7.823340702527012	-7.823340702527012
ARSGAGY	-3.144521136775252	1	-3.144521136775252	LY6C1	SVAE	-3.144521136775252	-3.144521136775252
ARSGGGY	-4.196589074410145	1	-4.196589074410145	LY6C1	SVAE	-4.196589074410145	-4.196589074410145
ARSGGSS	-4.147199664458319	1	-4.147199664458319	LY6C1	SVAE	-4.147199664458319	-4.147199664458319
ARSGSGY	-2.3436904112830264	1	-2.3436904112830264	LY6C1	SVAE	-2.3436904112830264	-2.3436904112830264
ARSSAGY	-2.685634016216829	5	-2.685634016216829	LY6C1	SVAE	-2.685634016216829	-2.685634016216829
ARSSGGY	-3.832757540476819	2	-3.832757540476819	LY6C1	SVAE	-3.832757540476819	-3.832757540476819
ARSSSGY	-6.586215168046469	-1	-6.586215168046469	LY6C1	SVAE	-6.586215168046469	-6.586215168046469
ARVGASS	-3.925976085667332	1	-3.925976085667332	LY6C1	SVAE	-3.925976085667332	-3.925976085667332
ARVGASY	-2.7275491075952387	1	-2.7275491075952387	LY6C1	SVAE	-2.7275491075952387	-2.7275491075952387
ARVGGSS	-3.256394650189551	1	-3.256394650189551	LY6C1	SVAE	-3.256394650189551	-3.256394650189551
ARVGGSY	-2.8747592831880704	1	-2.8747592831880704	LY6C1	SVAE	-2.8747592831880704	-2.8747592831880704
ARVGSSS	-2.323475045539073	1	-2.323475045539073	LY6C1	SVAE	-2.323475045539073	-2.323475045539073
ARVGSSY	-1.108505380803782	1	-1.108505380803782	LY6C1	SVAE	-1.108505380803782	-1.108505380803782
ARYGGSS	-2.703165032194008	1	-2.703165032194008	LY6C1	SVAE	-2.703165032194008	-2.703165032194008
ARYGSSS	-3.0166699239256705	1	-3.0166699239256705	LY6C1	SVAE	-3.0166699239256705	-3.0166699239256705
ARYTGSS	-1.471094892220498	1	-1.471094892220498	LY6C1	SVAE	-1.471094892220498	-1.471094892220498
AVSRASS	-4.237058405716609	1	-4.237058405716609	LY6C1	SVAE	-4.237058405716609	-4.237058405716609
AVSRGGS	-3.5030400847530685	1	-3.5030400847530685	LY6C1	SVAE	-3.5030400847530685	-3.5030400847530685
AVSRGSS	-4.5254019767483085	1	-4.5254019767483085	LY6C1	SVAE	-4.5254019767483085	-4.5254019767483085
AVSSGSW	0.8678494655481084	2	0.8678494655481084	LY6C1	SVAE	0.8678494655481084	0.8678494655481084
AVSSRGG	-4.322987442315784	4	-4.322987442315784	LY6C1	SVAE	-4.322987442315784	-4.322987442315784
AVSSRSG	-5.817837573615504	-1	-5.817837573615504	LY6C1	SVAE	-5.817837573615504	-5.817837573615504
AVSTGSW	-1.3220828693228768	2	-1.3220828693228768	LY6C1	SVAE	-1.3220828693228768	-1.3220828693228768
AVSTRGG	-3.417944149719426	4	-3.417944149719426	LY6C1	SVAE	-3.417944149719426	-3.417944149719426
AVSTRSG	-4.393451158575676	-1	-4.393451158575676	LY6C1	SVAE	-4.393451158575676	-4.393451158575676
AVSTRSS	-3.987489320857109	1	-3.987489320857109	LY6C1	SVAE	-3.987489320857109	-3.987489320857109
AVVGASS	-4.100320367821176	1	-4.100320367821176	LY6C1	SVAE	-4.100320367821176	-4.100320367821176
AVVGGSS	-2.6821612433398685	1	-2.6821612433398685	LY6C1	SVAE	-2.6821612433398685	-2.6821612433398685
AVVRGSS	-4.389941927289863	1	-4.389941927289863	LY6C1	SVAE	-4.389941927289863	-4.389941927289863
AVVTRGG	-3.0387605968431237	-1	-3.0387605968431237	LY6C1	SVAE	-3.0387605968431237	-3.0387605968431237
AVYGGSS	-1.9808674433067717	1	-1.9808674433067717	LY6C1	SVAE	-1.9808674433067717	-1.9808674433067717
AVYGSSS	-3.1432999299911333	1	-3.1432999299911333	LY6C1	SVAE	-3.1432999299911333	-3.1432999299911333
AVYSGSS	-1.8190970861407352	1	-1.8190970861407352	LY6C1	SVAE	-1.8190970861407352	-1.8190970861407352
AVYTGSS	-4.277353409676791	1	-4.277353409676791	LY6C1	SVAE	-4.277353409676791	-4.277353409676791
DSKGWSS	-2.949271798355289	1	-2.949271798355289	LY6C1	SVAE	-2.949271798355289	-2.949271798355289
DSKHGSS	-3.241698448762812	1	-3.241698448762812	LY6C1	SVAE	-3.241698448762812	-3.241698448762812
DSKHWSS	-1.810857512424657	1	-1.810857512424657	LY6C1	SVAE	-1.810857512424657	-1.810857512424657
DSKLGSS	-3.721113545287973	1	-3.721113545287973	LY6C1	SVAE	-3.721113545287973	-3.721113545287973
DSKYGSA	-3.5740124603477685	1	-3.5740124603477685	LY6C1	SVAE	-3.5740124603477685	-3.5740124603477685
DSKYGSS	-0.5175616769782881	1	-0.5175616769782881	LY6C1	SVAE	-0.5175616769782881	-0.5175616769782881
DSKYSSS	-3.808483321448117	1	-3.808483321448117	LY6C1	SVAE	-3.808483321448117	-3.808483321448117
DSKYSYS	-2.9172773589712917	1	-2.9172773589712917	LY6C1	SVAE	-2.9172773589712917	-2.9172773589712917
DSLHGSS	-2.034050496323347	1	-2.034050496323347	LY6C1	SVAE	-2.034050496323347	-2.034050496323347
DSTGGRW	-0.8136861608816629	7	-0.8136861608816629	LY6C1	SVAE	-0.8136861608816629	-0.8136861608816629
DSTHGSA	-3.985695761537196	1	-3.985695761537196	LY6C1	SVAE	-3.985695761537196	-3.985695761537196
DSTHGSS	-7.5979285710363325	1	-7.5979285710363325	LY6C1	SVAE	-7.5979285710363325	-7.5979285710363325
DSVHGSS	-6.038875957010926	1	-6.038875957010926	LY6C1	SVAE	-6.038875957010926	-6.038875957010926
DSVYGSA	-3.569633013802025	1	-3.569633013802025	LY6C1	SVAE	-3.569633013802025	-3.569633013802025
DTKGWSS	-2.634939101511476	1	-2.634939101511476	LY6C1	SVAE	-2.634939101511476	-2.634939101511476
DTKHGSS	-3.388566058045102	1	-3.388566058045102	LY6C1	SVAE	-3.388566058045102	-3.388566058045102
DTKHGSW	-2.247120645907454	1	-2.247120645907454	LY6C1	SVAE	-2.247120645907454	-2.247120645907454
DTKLGSS	-3.82377569720276	1	-3.82377569720276	LY6C1	SVAE	-3.82377569720276	-3.82377569720276
DTKYGSA	-4.21348965199953	1	-4.21348965199953	LY6C1	SVAE	-4.21348965199953	-4.21348965199953
DTKYGSS	-2.1801588077794505	1	-2.1801588077794505	LY6C1	SVAE	-2.1801588077794505	-2.1801588077794505
DTKYSSS	-3.3719974612252344	1	-3.3719974612252344	LY6C1	SVAE	-3.3719974612252344	-3.3719974612252344
DTKYSYS	-3.6221221489047286	1	-3.6221221489047286	LY6C1	SVAE	-3.6221221489047286	-3.6221221489047286
DTLHGSS	-3.231895842818908	1	-3.231895842818908	LY6C1	SVAE	-3.231895842818908	-3.231895842818908
DTVGGSS	-2.71103107850939	1	-2.71103107850939	LY6C1	SVAE	-2.71103107850939	-2.71103107850939
DTVHGSA	-3.8169665747312536	1	-3.8169665747312536	LY6C1	SVAE	-3.8169665747312536	-3.8169665747312536
DTVHGSS	-4.4861103684935	1	-4.4861103684935	LY6C1	SVAE	-4.4861103684935	-4.4861103684935
DTVLGSA	-3.593896682047046	1	-3.593896682047046	LY6C1	SVAE	-3.593896682047046	-3.593896682047046
DTVYGSA	-4.024619725990225	1	-4.024619725990225	LY6C1	SVAE	-4.024619725990225	-4.024619725990225
DTVYRSS	-2.464152062024054	1	-2.464152062024054	LY6C1	SVAE	-2.464152062024054	-2.464152062024054
DVKGGSS	-3.47686858541692	1	-3.47686858541692	LY6C1	SVAE	-3.47686858541692	-3.47686858541692
DVKGGSW	-3.3095424887466494	1	-3.3095424887466494	LY6C1	SVAE	-3.3095424887466494	-3.3095424887466494
DVKGWSS	-3.699336634369645	-1	-3.699336634369645	LY6C1	SVAE	-3.699336634369645	-3.699336634369645
DVKHGSA	-3.8902520993509344	1	-3.8902520993509344	LY6C1	SVAE	-3.8902520993509344	-3.8902520993509344
DVKHGSS	-2.1678767881533845	1	-2.1678767881533845	LY6C1	SVAE	-2.1678767881533845	-2.1678767881533845
DVKHGSW	-0.3464324102861318	1	-0.3464324102861318	LY6C1	SVAE	-0.3464324102861318	-0.3464324102861318
DVKHGYA	-2.1945672902857143	1	-2.1945672902857143	LY6C1	SVAE	-2.1945672902857143	-2.1945672902857143
DVKHGYS	-2.75923787673101	1	-2.75923787673101	LY6C1	SVAE	-2.75923787673101	-2.75923787673101
DVKLGSA	-5.774950805369626	1	-5.774950805369626	LY6C1	SVAE	-5.774950805369626	-5.774950805369626
DVKLGSS	-3.215690473841833	1	-3.215690473841833	LY6C1	SVAE	-3.215690473841833	-3.215690473841833
DVKYGSA	0.4790997177440694	1	0.4790997177440694	LY6C1	SVAE	0.4790997177440694	0.4790997177440694
DVKYGSS	4.213551432677167	1	4.213551432677167	LY6C1	SVAE	4.213551432677167	4.213551432677167
DVKYGYA	0.5095222801455782	1	0.5095222801455782	LY6C1	SVAE	0.5095222801455782	0.5095222801455782
DVKYGYS	3.068304467941208	1	3.068304467941208	LY6C1	SVAE	3.068304467941208	3.068304467941208
DVKYSSS	-3.9243777687996113	1	-3.9243777687996113	LY6C1	SVAE	-3.9243777687996113	-3.9243777687996113
DVKYSYA	-2.6402766516330884	1	-2.6402766516330884	LY6C1	SVAE	-2.6402766516330884	-2.6402766516330884
DVKYSYS	-2.2470557323776834	1	-2.2470557323776834	LY6C1	SVAE	-2.2470557323776834	-2.2470557323776834
DVLGGSS	-2.587616236970895	1	-2.587616236970895	LY6C1	SVAE	-2.587616236970895	-2.587616236970895
DVLHGSA	-2.657911723544781	1	-2.657911723544781	LY6C1	SVAE	-2.657911723544781	-2.657911723544781
DVLHGSS	-2.309605038174228	1	-2.309605038174228	LY6C1	SVAE	-2.309605038174228	-2.309605038174228
DVTGGRW	1.4536608443594958	7	1.4536608443594958	LY6C1	SVAE	1.4536608443594958	1.4536608443594958
DVTGGSS	-2.798601662453183	1	-2.798601662453183	LY6C1	SVAE	-2.798601662453183	-2.798601662453183
DVTHGSA	-2.630711960300437	1	-2.630711960300437	LY6C1	SVAE	-2.630711960300437	-2.630711960300437
DVTHGSS	0.0638239210067496	1	0.0638239210067496	LY6C1	SVAE	0.0638239210067496	0.0638239210067496
DVTHGYA	-3.3861541292635957	1	-3.3861541292635957	LY6C1	SVAE	-3.3861541292635957	-3.3861541292635957
DVVGGSA	-3.282172780592788	1	-3.282172780592788	LY6C1	SVAE	-3.282172780592788	-3.282172780592788
DVVGGSS	-3.451341951290157	1	-3.451341951290157	LY6C1	SVAE	-3.451341951290157	-3.451341951290157
DVVGSSS	-5.613511756537235	1	-5.613511756537235	LY6C1	SVAE	-5.613511756537235	-5.613511756537235
DVVHGSA	-4.706603345540295	1	-4.706603345540295	LY6C1	SVAE	-4.706603345540295	-4.706603345540295
DVVHGSS	-3.763687707562263	1	-3.763687707562263	LY6C1	SVAE	-3.763687707562263	-3.763687707562263
DVVYGSA	-2.856858550376773	1	-2.856858550376773	LY6C1	SVAE	-2.856858550376773	-2.856858550376773
DVVYGSS	0.0991490945855402	1	0.0991490945855402	LY6C1	SVAE	0.0991490945855402	0.0991490945855402
DVVYRSS	-6.090214698336179	1	-6.090214698336179	LY6C1	SVAE	-6.090214698336179	-6.090214698336179
DYKGGSA	-3.4350183269146704	1	-3.4350183269146704	LY6C1	SVAE	-3.4350183269146704	-3.4350183269146704
DYKGGSS	-4.629978703941938	1	-4.629978703941938	LY6C1	SVAE	-4.629978703941938	-4.629978703941938
DYKGGSW	-0.6190042482843441	1	-0.6190042482843441	LY6C1	SVAE	-0.6190042482843441	-0.6190042482843441
DYKGGYS	-2.574484959640857	1	-2.574484959640857	LY6C1	SVAE	-2.574484959640857	-2.574484959640857
DYKGSSS	-2.0424644784304022	1	-2.0424644784304022	LY6C1	SVAE	-2.0424644784304022	-2.0424644784304022
DYKHGSA	-7.084487854477217	1	-7.084487854477217	LY6C1	SVAE	-7.084487854477217	-7.084487854477217
DYKHGSS	2.123627904591373	1	2.123627904591373	LY6C1	SVAE	2.123627904591373	2.123627904591373
DYKHGYA	0.2239692732457473	1	0.2239692732457473	LY6C1	SVAE	0.2239692732457473	0.2239692732457473
DYKHGYS	0.1810830212149213	1	0.1810830212149213	LY6C1	SVAE	0.1810830212149213	0.1810830212149213
DYKLGSA	-3.108116842236491	1	-3.108116842236491	LY6C1	SVAE	-3.108116842236491	-3.108116842236491
DYKLGSS	-2.214213629515914	1	-2.214213629515914	LY6C1	SVAE	-2.214213629515914	-2.214213629515914
DYKYGSA	3.793015606080844	1	3.793015606080844	LY6C1	SVAE	3.793015606080844	3.793015606080844
DYKYGSS	4.71725431591569	1	4.71725431591569	LY6C1	SVAE	4.71725431591569	4.71725431591569
DYKYSSS	1.6445057990198522	1	1.6445057990198522	LY6C1	SVAE	1.6445057990198522	1.6445057990198522
DYLGGSS	-4.09871265032424	1	-4.09871265032424	LY6C1	SVAE	-4.09871265032424	-4.09871265032424
DYTHGSA	-1.059582067386744	1	-1.059582067386744	LY6C1	SVAE	-1.059582067386744	-1.059582067386744
DYVGGSA	-2.626465197180308	1	-2.626465197180308	LY6C1	SVAE	-2.626465197180308	-2.626465197180308
DYVGRSS	-3.6684800119499754	1	-3.6684800119499754	LY6C1	SVAE	-3.6684800119499754	-3.6684800119499754
EARLGSA	-1.444805514621965	1	-1.444805514621965	LY6C1	SVAE	-1.444805514621965	-1.444805514621965
EARLGSS	-5.31843756352719	1	-5.31843756352719	LY6C1	SVAE	-5.31843756352719	-5.31843756352719
EARLGST	-3.786661811965172	1	-3.786661811965172	LY6C1	SVAE	-3.786661811965172	-3.786661811965172
EASGGRW	-1.0541256426668837	-1	-1.0541256426668837	LY6C1	SVAE	-1.0541256426668837	-1.0541256426668837
EASGSRW	1.124253646389413	9	1.124253646389413	LY6C1	SVAE	1.124253646389413	1.124253646389413
EASLGSA	-2.633969840286825	1	-2.633969840286825	LY6C1	SVAE	-2.633969840286825	-2.633969840286825
EASRGAA	-3.7184270007577696	1	-3.7184270007577696	LY6C1	SVAE	-3.7184270007577696	-3.7184270007577696
EASRGAS	-4.189794422811757	1	-4.189794422811757	LY6C1	SVAE	-4.189794422811757	-4.189794422811757
EASRGSA	-2.743051803939603	1	-2.743051803939603	LY6C1	SVAE	-2.743051803939603	-2.743051803939603
EASRGSS	-3.212179809288521	1	-3.212179809288521	LY6C1	SVAE	-3.212179809288521	-3.212179809288521
EASRGST	-3.4626936113243105	1	-3.4626936113243105	LY6C1	SVAE	-3.4626936113243105	-3.4626936113243105
EASSRWA	0.1716025469058614	6	0.1716025469058614	LY6C1	SVAE	0.1716025469058614	0.1716025469058614
EASSRWS	-0.7394473959186031	6	-0.7394473959186031	LY6C1	SVAE	-0.7394473959186031	-0.7394473959186031
EAVGGAA	-5.427893303537388	1	-5.427893303537388	LY6C1	SVAE	-5.427893303537388	-5.427893303537388
EAVGGAS	-4.697858119118802	1	-4.697858119118802	LY6C1	SVAE	-4.697858119118802	-4.697858119118802
EAVGGSA	-4.24941450568632	1	-4.24941450568632	LY6C1	SVAE	-4.24941450568632	-4.24941450568632
EAVGGSS	-3.083662968145424	1	-3.083662968145424	LY6C1	SVAE	-3.083662968145424	-3.083662968145424
EAVGLSS	-3.278813140046519	1	-3.278813140046519	LY6C1	SVAE	-3.278813140046519	-3.278813140046519
EAVGSSS	-4.387798481981342	1	-4.387798481981342	LY6C1	SVAE	-4.387798481981342	-4.387798481981342
EAVLGAA	-3.420076624250572	1	-3.420076624250572	LY6C1	SVAE	-3.420076624250572	-3.420076624250572
EAVRGAA	-6.202457045916064	1	-6.202457045916064	LY6C1	SVAE	-6.202457045916064	-6.202457045916064
EAVRGAS	-3.5198619603997785	1	-3.5198619603997785	LY6C1	SVAE	-3.5198619603997785	-3.5198619603997785
EAVRGAT	-4.154200506211277	1	-4.154200506211277	LY6C1	SVAE	-4.154200506211277	-4.154200506211277
EAVRGSA	-2.8720213676840323	1	-2.8720213676840323	LY6C1	SVAE	-2.8720213676840323	-2.8720213676840323
EAVRGSS	-5.699629915608224	1	-5.699629915608224	LY6C1	SVAE	-5.699629915608224	-5.699629915608224
EAVRGST	-4.075509900931028	1	-4.075509900931028	LY6C1	SVAE	-4.075509900931028	-4.075509900931028
EAVSGRW	-1.4181188537343228	7	-1.4181188537343228	LY6C1	SVAE	-1.4181188537343228	-1.4181188537343228
EAVSSRW	0.8667850123709435	-1	0.8667850123709435	LY6C1	SVAE	0.8667850123709435	0.8667850123709435
EAYGGAS	-1.886174189236136	1	-1.886174189236136	LY6C1	SVAE	-1.886174189236136	-1.886174189236136
EAYGGSA	-3.995057009780867	1	-3.995057009780867	LY6C1	SVAE	-3.995057009780867	-3.995057009780867
EAYGGSS	-3.7174663680947897	1	-3.7174663680947897	LY6C1	SVAE	-3.7174663680947897	-3.7174663680947897
EAYGSSS	-6.439768455962823	1	-6.439768455962823	LY6C1	SVAE	-6.439768455962823	-6.439768455962823
EAYLGSA	1.6824080153543983	1	1.6824080153543983	LY6C1	SVAE	1.6824080153543983	1.6824080153543983
EAYRGAA	2.994038362192702	1	2.994038362192702	LY6C1	SVAE	2.994038362192702	2.994038362192702
EAYRGAS	1.8154195253280725	1	1.8154195253280725	LY6C1	SVAE	1.8154195253280725	1.8154195253280725
EAYRGAT	-2.0511254047145373	1	-2.0511254047145373	LY6C1	SVAE	-2.0511254047145373	-2.0511254047145373
EAYRGSA	4.841723592370513	1	4.841723592370513	LY6C1	SVAE	4.841723592370513	4.841723592370513
EAYRGST	4.928509895985422	1	4.928509895985422	LY6C1	SVAE	4.928509895985422	4.928509895985422
EAYRLAA	-2.660705433659832	13	-2.660705433659832	LY6C1	SVAE	-2.660705433659832	-2.660705433659832
EAYRLAS	0.44813218901944	1	0.44813218901944	LY6C1	SVAE	0.44813218901944	0.44813218901944
EAYRLSA	-3.3246591855894434	1	-3.3246591855894434	LY6C1	SVAE	-3.3246591855894434	-3.3246591855894434
EAYSGAS	-4.688835881843982	1	-4.688835881843982	LY6C1	SVAE	-4.688835881843982	-4.688835881843982
EAYSGSA	-3.665413475381468	1	-3.665413475381468	LY6C1	SVAE	-3.665413475381468	-3.665413475381468
EAYSGSS	-4.259302515185728	1	-4.259302515185728	LY6C1	SVAE	-4.259302515185728	-4.259302515185728
EGSGGRW	1.678025957053458	7	1.678025957053458	LY6C1	SVAE	1.678025957053458	1.678025957053458
EGSSGRW	3.314321946102809	7	3.314321946102809	LY6C1	SVAE	3.314321946102809	3.314321946102809
EGSSRWA	0.0561634276441739	6	0.0561634276441739	LY6C1	SVAE	0.0561634276441739	0.0561634276441739
EGSSRWS	-1.891088293783337	6	-1.891088293783337	LY6C1	SVAE	-1.891088293783337	-1.891088293783337
EGVGGSS	-6.938752557333731	1	-6.938752557333731	LY6C1	SVAE	-6.938752557333731	-6.938752557333731
EGVSGRW	2.308450529538568	7	2.308450529538568	LY6C1	SVAE	2.308450529538568	2.308450529538568
EGYGGSS	-4.701353251138998	1	-4.701353251138998	LY6C1	SVAE	-4.701353251138998	-4.701353251138998
EGYGLSS	0.5343024685523173	1	0.5343024685523173	LY6C1	SVAE	0.5343024685523173	0.5343024685523173
EGYGRSS	0.5283984733154641	1	0.5283984733154641	LY6C1	SVAE	0.5283984733154641	0.5283984733154641
EGYGRST	-1.0905705507946803	1	-1.0905705507946803	LY6C1	SVAE	-1.0905705507946803	-1.0905705507946803
EGYRGAA	-2.3269526225792347	1	-2.3269526225792347	LY6C1	SVAE	-2.3269526225792347	-2.3269526225792347
EGYRGAS	0.6165277887828423	1	0.6165277887828423	LY6C1	SVAE	0.6165277887828423	0.6165277887828423
EGYRGSA	1.668065840264256	1	1.668065840264256	LY6C1	SVAE	1.668065840264256	1.668065840264256
EGYRGSS	4.098455073388207	1	4.098455073388207	LY6C1	SVAE	4.098455073388207	4.098455073388207
EGYRGST	4.428965263471459	1	4.428965263471459	LY6C1	SVAE	4.428965263471459	4.428965263471459
EGYRLAA	-3.2144931492721955	-1	-3.2144931492721955	LY6C1	SVAE	-3.2144931492721955	-3.2144931492721955
EGYRLAS	0.8410297393291574	-1	0.8410297393291574	LY6C1	SVAE	0.8410297393291574	0.8410297393291574
EGYRLSA	-2.9228019720404705	1	-2.9228019720404705	LY6C1	SVAE	-2.9228019720404705	-2.9228019720404705
EGYRLSS	1.7174612880383815	1	1.7174612880383815	LY6C1	SVAE	1.7174612880383815	1.7174612880383815
EGYRLST	2.2402875118759225	13	2.2402875118759225	LY6C1	SVAE	2.2402875118759225	2.2402875118759225
EGYSRST	-4.264626047206358	1	-4.264626047206358	LY6C1	SVAE	-4.264626047206358	-4.264626047206358
ERSGGAS	-3.9918904051505857	1	-3.9918904051505857	LY6C1	SVAE	-3.9918904051505857	-3.9918904051505857
ERSGGSA	-3.485098343447369	1	-3.485098343447369	LY6C1	SVAE	-3.485098343447369	-3.485098343447369
ERSGGSS	-3.3580897449361617	1	-3.3580897449361617	LY6C1	SVAE	-3.3580897449361617	-3.3580897449361617
ERSGGST	-3.944447672120377	1	-3.944447672120377	LY6C1	SVAE	-3.944447672120377	-3.944447672120377
ERSGGSW	-2.0960046128198475	1	-2.0960046128198475	LY6C1	SVAE	-2.0960046128198475	-2.0960046128198475
ERSGGWA	-0.6381520450015497	1	-0.6381520450015497	LY6C1	SVAE	-0.6381520450015497	-0.6381520450015497
ERSGGWS	-2.079734797647114	1	-2.079734797647114	LY6C1	SVAE	-2.079734797647114	-2.079734797647114
ERSLGAA	-2.924441514136876	1	-2.924441514136876	LY6C1	SVAE	-2.924441514136876	-2.924441514136876
ERSLGSA	-2.1346617871276874	1	-2.1346617871276874	LY6C1	SVAE	-2.1346617871276874	-2.1346617871276874
ERSLGSS	-0.9790556476901822	1	-0.9790556476901822	LY6C1	SVAE	-0.9790556476901822	-0.9790556476901822
ERVGGAA	-3.593802874133357	1	-3.593802874133357	LY6C1	SVAE	-3.593802874133357	-3.593802874133357
ERVGGAS	-4.06917731974253	1	-4.06917731974253	LY6C1	SVAE	-4.06917731974253	-4.06917731974253
ERVGGAT	-6.69088197162207	1	-6.69088197162207	LY6C1	SVAE	-6.69088197162207	-6.69088197162207
ERVGGAW	-4.869586666441989	1	-4.869586666441989	LY6C1	SVAE	-4.869586666441989	-4.869586666441989
ERVGGSA	-3.637808130374046	1	-3.637808130374046	LY6C1	SVAE	-3.637808130374046	-3.637808130374046
ERVGGSS	-3.1743418716383816	1	-3.1743418716383816	LY6C1	SVAE	-3.1743418716383816	-3.1743418716383816
ERVGGST	-3.215511123042571	1	-3.215511123042571	LY6C1	SVAE	-3.215511123042571	-3.215511123042571
ERVGGSW	-1.6636596979768368	1	-1.6636596979768368	LY6C1	SVAE	-1.6636596979768368	-1.6636596979768368
ERVGGWA	0.2019606523805318	1	0.2019606523805318	LY6C1	SVAE	0.2019606523805318	0.2019606523805318
ERVGLAS	-3.5129092397289314	1	-3.5129092397289314	LY6C1	SVAE	-3.5129092397289314	-3.5129092397289314
ERVGLSA	-3.754662536886592	1	-3.754662536886592	LY6C1	SVAE	-3.754662536886592	-3.754662536886592
ERVGLSS	-4.718943937797024	1	-4.718943937797024	LY6C1	SVAE	-4.718943937797024	-4.718943937797024
ERVGLST	-3.9463010323574186	1	-3.9463010323574186	LY6C1	SVAE	-3.9463010323574186	-3.9463010323574186
ERVGSAA	-4.673491599121848	1	-4.673491599121848	LY6C1	SVAE	-4.673491599121848	-4.673491599121848
ERVGSAS	-2.4695505089345056	1	-2.4695505089345056	LY6C1	SVAE	-2.4695505089345056	-2.4695505089345056
ERVGSAW	-2.324454918539669	1	-2.324454918539669	LY6C1	SVAE	-2.324454918539669	-2.324454918539669
ERVGSSA	-5.6353951556529385	1	-5.6353951556529385	LY6C1	SVAE	-5.6353951556529385	-5.6353951556529385
ERVGSSS	-3.323586562212919	1	-3.323586562212919	LY6C1	SVAE	-3.323586562212919	-3.323586562212919
ERVGSST	-3.691587595488789	1	-3.691587595488789	LY6C1	SVAE	-3.691587595488789	-3.691587595488789
ERVGSSW	-2.953229988123052	-1	-2.953229988123052	LY6C1	SVAE	-2.953229988123052	-2.953229988123052
ERVLGAA	-1.4907791161948702	1	-1.4907791161948702	LY6C1	SVAE	-1.4907791161948702	-1.4907791161948702
ERVLGAS	-3.6058252485140887	1	-3.6058252485140887	LY6C1	SVAE	-3.6058252485140887	-3.6058252485140887
ERVLGAT	-5.794335405721219	1	-5.794335405721219	LY6C1	SVAE	-5.794335405721219	-5.794335405721219
ERVLGSA	1.0788185427368189	1	1.0788185427368189	LY6C1	SVAE	1.0788185427368189	1.0788185427368189
ERVLGSS	-0.0356838677643022	1	-0.0356838677643022	LY6C1	SVAE	-0.0356838677643022	-0.0356838677643022
ERVLGST	-2.187931246323436	1	-2.187931246323436	LY6C1	SVAE	-2.187931246323436	-2.187931246323436
ERVRGAA	2.4229773010545625	1	2.4229773010545625	LY6C1	SVAE	2.4229773010545625	2.4229773010545625
ERVRGAS	-0.8860156846021107	1	-0.8860156846021107	LY6C1	SVAE	-0.8860156846021107	-0.8860156846021107
ERVSGAA	-7.200223614339667	1	-7.200223614339667	LY6C1	SVAE	-7.200223614339667	-7.200223614339667
ERVSGAW	-2.3098905156937266	2	-2.3098905156937266	LY6C1	SVAE	-2.3098905156937266	-2.3098905156937266
ERVSGSA	-5.386360645262469	1	-5.386360645262469	LY6C1	SVAE	-5.386360645262469	-5.386360645262469
ERVSGST	-2.43133115524237	1	-2.43133115524237	LY6C1	SVAE	-2.43133115524237	-2.43133115524237
ERYGGAA	3.3598503551885432	1	3.3598503551885432	LY6C1	SVAE	3.3598503551885432	3.3598503551885432
ERYGGAS	2.6863310257935287	1	2.6863310257935287	LY6C1	SVAE	2.6863310257935287	2.6863310257935287
ERYGGAT	0.9174795203415006	1	0.9174795203415006	LY6C1	SVAE	0.9174795203415006	0.9174795203415006
ERYGGSA	3.730383043698172	1	3.730383043698172	LY6C1	SVAE	3.730383043698172	3.730383043698172
ERYGGSS	4.361680139569237	1	4.361680139569237	LY6C1	SVAE	4.361680139569237	4.361680139569237
ERYGGST	4.8698818920953	1	4.8698818920953	LY6C1	SVAE	4.8698818920953	4.8698818920953
ERYGLAS	2.433781118753461	1	2.433781118753461	LY6C1	SVAE	2.433781118753461	2.433781118753461
ERYGLSS	4.273556953706529	1	4.273556953706529	LY6C1	SVAE	4.273556953706529	4.273556953706529
ERYGLST	4.206835717324664	1	4.206835717324664	LY6C1	SVAE	4.206835717324664	4.206835717324664
ERYGSAS	0.4285907619768236	1	0.4285907619768236	LY6C1	SVAE	0.4285907619768236	0.4285907619768236
ERYGSAT	-2.988380615532403	1	-2.988380615532403	LY6C1	SVAE	-2.988380615532403	-2.988380615532403
ERYGSSA	-2.0542158210876567	1	-2.0542158210876567	LY6C1	SVAE	-2.0542158210876567	-2.0542158210876567
ERYGSSS	1.1120857093406782	1	1.1120857093406782	LY6C1	SVAE	1.1120857093406782	1.1120857093406782
ERYGSST	1.4810518749680213	1	1.4810518749680213	LY6C1	SVAE	1.4810518749680213	1.4810518749680213
ERYLGAA	5.314193973492888	1	5.314193973492888	LY6C1	SVAE	5.314193973492888	5.314193973492888
ERYLGSA	5.36754168261754	1	5.36754168261754	LY6C1	SVAE	5.36754168261754	5.36754168261754
ERYLGSS	5.127680893372548	1	5.127680893372548	LY6C1	SVAE	5.127680893372548	5.127680893372548
ERYSGAA	-1.7843474368866457	1	-1.7843474368866457	LY6C1	SVAE	-1.7843474368866457	-1.7843474368866457
ERYSGAS	-2.225091445015647	1	-2.225091445015647	LY6C1	SVAE	-2.225091445015647	-2.225091445015647
ERYSGSA	2.39046360905546	1	2.39046360905546	LY6C1	SVAE	2.39046360905546	2.39046360905546
ERYSGSS	2.268153818247377	1	2.268153818247377	LY6C1	SVAE	2.268153818247377	2.268153818247377
ERYSGST	3.407317776432477	1	3.407317776432477	LY6C1	SVAE	3.407317776432477	3.407317776432477
EVRGGSA	-2.530108052696524	1	-2.530108052696524	LY6C1	SVAE	-2.530108052696524	-2.530108052696524
EVRGGSS	-3.55463425193908	1	-3.55463425193908	LY6C1	SVAE	-3.55463425193908	-3.55463425193908
EVRGGST	-3.2201317760943424	1	-3.2201317760943424	LY6C1	SVAE	-3.2201317760943424	-3.2201317760943424
EVRGGSW	-1.9544700625356397	1	-1.9544700625356397	LY6C1	SVAE	-1.9544700625356397	-1.9544700625356397
EVRGLSS	-5.43931946837808	1	-5.43931946837808	LY6C1	SVAE	-5.43931946837808	-5.43931946837808
EVRLGAA	-4.5493228393209	1	-4.5493228393209	LY6C1	SVAE	-4.5493228393209	-4.5493228393209
EVRLGAS	-4.263808154030071	1	-4.263808154030071	LY6C1	SVAE	-4.263808154030071	-4.263808154030071
EVRLGSA	-0.3269018648223671	1	-0.3269018648223671	LY6C1	SVAE	-0.3269018648223671	-0.3269018648223671
EVRLGSS	-3.2231477937485336	1	-3.2231477937485336	LY6C1	SVAE	-3.2231477937485336	-3.2231477937485336
EVRLGST	-3.171677197679585	1	-3.171677197679585	LY6C1	SVAE	-3.171677197679585	-3.171677197679585
EVRSGWA	-1.9135015399052264	1	-1.9135015399052264	LY6C1	SVAE	-1.9135015399052264	-1.9135015399052264
EVSGGAS	-3.678918057260832	1	-3.678918057260832	LY6C1	SVAE	-3.678918057260832	-3.678918057260832
EVSGGRW	-0.5713095227143623	7	-0.5713095227143623	LY6C1	SVAE	-0.5713095227143623	-0.5713095227143623
EVSGGSS	-4.653048747876982	1	-4.653048747876982	LY6C1	SVAE	-4.653048747876982	-4.653048747876982
EVSGGST	-5.071631304183543	1	-5.071631304183543	LY6C1	SVAE	-5.071631304183543	-5.071631304183543
EVSGSRW	1.3433572550811743	-1	1.3433572550811743	LY6C1	SVAE	1.3433572550811743	1.3433572550811743
EVSLGAA	-2.9723969690829333	1	-2.9723969690829333	LY6C1	SVAE	-2.9723969690829333	-2.9723969690829333
EVSLGSA	-4.658448799345329	1	-4.658448799345329	LY6C1	SVAE	-4.658448799345329	-4.658448799345329
EVSRGAA	-2.7093554931409822	1	-2.7093554931409822	LY6C1	SVAE	-2.7093554931409822	-2.7093554931409822
EVSRGAS	-4.112682403747654	1	-4.112682403747654	LY6C1	SVAE	-4.112682403747654	-4.112682403747654
EVSRGAT	-4.37886749136662	1	-4.37886749136662	LY6C1	SVAE	-4.37886749136662	-4.37886749136662
EVSRGAW	-2.405536873892852	2	-2.405536873892852	LY6C1	SVAE	-2.405536873892852	-2.405536873892852
EVSRGSA	-2.803464154970837	1	-2.803464154970837	LY6C1	SVAE	-2.803464154970837	-2.803464154970837
EVSRGSS	-3.2546450205477444	1	-3.2546450205477444	LY6C1	SVAE	-3.2546450205477444	-3.2546450205477444
EVSRGST	-4.830627529446269	1	-4.830627529446269	LY6C1	SVAE	-4.830627529446269	-4.830627529446269
EVSRGSW	0.4709597124779727	1	0.4709597124779727	LY6C1	SVAE	0.4709597124779727	0.4709597124779727
EVSSGRW	1.2321933583997822	7	1.2321933583997822	LY6C1	SVAE	1.2321933583997822	1.2321933583997822
EVSSRWA	-0.6452077099612415	6	-0.6452077099612415	LY6C1	SVAE	-0.6452077099612415	-0.6452077099612415
EVVGGAA	-1.996905775052252	1	-1.996905775052252	LY6C1	SVAE	-1.996905775052252	-1.996905775052252
EVVGGAS	-2.7262975829711453	1	-2.7262975829711453	LY6C1	SVAE	-2.7262975829711453	-2.7262975829711453
EVVGGAT	-4.190742540742455	1	-4.190742540742455	LY6C1	SVAE	-4.190742540742455	-4.190742540742455
EVVGGST	-4.2175595451501495	1	-4.2175595451501495	LY6C1	SVAE	-4.2175595451501495	-4.2175595451501495
EVVGLAS	-6.728115368718536	1	-6.728115368718536	LY6C1	SVAE	-6.728115368718536	-6.728115368718536
EVVGLSS	-5.159266019522256	1	-5.159266019522256	LY6C1	SVAE	-5.159266019522256	-5.159266019522256
EVVGSAA	-6.465230061536209	1	-6.465230061536209	LY6C1	SVAE	-6.465230061536209	-6.465230061536209
EVVGSAS	-5.000176084026907	1	-5.000176084026907	LY6C1	SVAE	-5.000176084026907	-5.000176084026907
EVVLGSS	-4.15859165401099	1	-4.15859165401099	LY6C1	SVAE	-4.15859165401099	-4.15859165401099
EVVRGAA	-3.1077738098793666	1	-3.1077738098793666	LY6C1	SVAE	-3.1077738098793666	-3.1077738098793666
EVVRGAS	-8.338281925549104	1	-8.338281925549104	LY6C1	SVAE	-8.338281925549104	-8.338281925549104
EVVRGAT	-5.07203025340941	1	-5.07203025340941	LY6C1	SVAE	-5.07203025340941	-5.07203025340941
EVVRGSA	-3.569504530337354	1	-3.569504530337354	LY6C1	SVAE	-3.569504530337354	-3.569504530337354
EVVRGSS	-3.7122895030122818	1	-3.7122895030122818	LY6C1	SVAE	-3.7122895030122818	-3.7122895030122818
EVVRGST	-2.5810775569429376	1	-2.5810775569429376	LY6C1	SVAE	-2.5810775569429376	-2.5810775569429376
EVVRLAS	-4.005471436582801	1	-4.005471436582801	LY6C1	SVAE	-4.005471436582801	-4.005471436582801
EVVSGAA	-3.288172582023002	1	-3.288172582023002	LY6C1	SVAE	-3.288172582023002	-3.288172582023002
EVYGGAA	-4.934192126334631	1	-4.934192126334631	LY6C1	SVAE	-4.934192126334631	-4.934192126334631
EVYGGAS	-3.425953294776773	1	-3.425953294776773	LY6C1	SVAE	-3.425953294776773	-3.425953294776773
EVYGGSS	-4.703749859871291	1	-4.703749859871291	LY6C1	SVAE	-4.703749859871291	-4.703749859871291
EVYGSSS	-3.5637490739008446	1	-3.5637490739008446	LY6C1	SVAE	-3.5637490739008446	-3.5637490739008446
EVYRGAA	4.780872961669048	1	4.780872961669048	LY6C1	SVAE	4.780872961669048	4.780872961669048
EVYRGAS	3.931540409224925	1	3.931540409224925	LY6C1	SVAE	3.931540409224925	3.931540409224925
EVYRGAT	-0.128984342337168	1	-0.128984342337168	LY6C1	SVAE	-0.128984342337168	-0.128984342337168
EVYRGSA	5.094424435223558	1	5.094424435223558	LY6C1	SVAE	5.094424435223558	5.094424435223558
EVYRGSS	4.974799966462985	1	4.974799966462985	LY6C1	SVAE	4.974799966462985	4.974799966462985
EVYRGST	4.85412339468178	1	4.85412339468178	LY6C1	SVAE	4.85412339468178	4.85412339468178
EVYRLAS	-0.2050546588710165	1	-0.2050546588710165	LY6C1	SVAE	-0.2050546588710165	-0.2050546588710165
EVYSGAA	-2.039388845025875	1	-2.039388845025875	LY6C1	SVAE	-2.039388845025875	-2.039388845025875
EVYSGSA	-3.1695358043747026	1	-3.1695358043747026	LY6C1	SVAE	-3.1695358043747026	-3.1695358043747026
GAEGARY	-3.491129441121722	5	-3.491129441121722	LY6C1	SVAE	-3.491129441121722	-3.491129441121722
GAEGGFY	-3.897100777929901	2	-3.897100777929901	LY6C1	SVAE	-3.897100777929901	-3.897100777929901
GAEGGRW	-0.6618592677036482	7	-0.6618592677036482	LY6C1	SVAE	-0.6618592677036482	-0.6618592677036482
GAEGSFY	-5.065012948982872	1	-5.065012948982872	LY6C1	SVAE	-5.065012948982872	-5.065012948982872
GAERGFY	-4.68142270290962	2	-4.68142270290962	LY6C1	SVAE	-4.68142270290962	-4.68142270290962
GAERGSW	-0.7873041242039011	2	-0.7873041242039011	LY6C1	SVAE	-0.7873041242039011	-0.7873041242039011
GAESARY	-3.056863829434892	5	-3.056863829434892	LY6C1	SVAE	-3.056863829434892	-3.056863829434892
GAESGRW	2.3161139833731674	7	2.3161139833731674	LY6C1	SVAE	2.3161139833731674	2.3161139833731674
GAESGSW	-2.237933657411046	2	-2.237933657411046	LY6C1	SVAE	-2.237933657411046	-2.237933657411046
GAEWGSS	-2.424738295244212	1	-2.424738295244212	LY6C1	SVAE	-2.424738295244212	-2.424738295244212
GARGAFA	-3.149226222002627	1	-3.149226222002627	LY6C1	SVAE	-3.149226222002627	-3.149226222002627
GARGGFA	-5.610193570230348	1	-5.610193570230348	LY6C1	SVAE	-5.610193570230348	-5.610193570230348
GARGSFA	-2.1980820111284247	1	-2.1980820111284247	LY6C1	SVAE	-2.1980820111284247	-2.1980820111284247
GARSAFA	-8.14009735449845	0	-8.14009735449845	LY6C1	SVAE	-8.14009735449845	-8.14009735449845
GARSGFA	-3.1025904306347742	1	-3.1025904306347742	LY6C1	SVAE	-3.1025904306347742	-3.1025904306347742
GARSSFA	-6.108562601347598	-1	-6.108562601347598	LY6C1	SVAE	-6.108562601347598	-6.108562601347598
GASGRFA	-3.683132723143352	-1	-3.683132723143352	LY6C1	SVAE	-3.683132723143352	-3.683132723143352
GASLRSA	-3.99081236961741	1	-3.99081236961741	LY6C1	SVAE	-3.99081236961741	-3.99081236961741
GASRAFA	-4.272696748933687	1	-4.272696748933687	LY6C1	SVAE	-4.272696748933687	-4.272696748933687
GASRAGY	-3.004362059386166	5	-3.004362059386166	LY6C1	SVAE	-3.004362059386166	-3.004362059386166
GASRASA	-4.237841507195144	1	-4.237841507195144	LY6C1	SVAE	-4.237841507195144	-4.237841507195144
GASRGAA	-2.677500919243132	1	-2.677500919243132	LY6C1	SVAE	-2.677500919243132	-2.677500919243132
GASRGAS	-2.4558683456961488	1	-2.4558683456961488	LY6C1	SVAE	-2.4558683456961488	-2.4558683456961488
GASRGFA	-3.7793013953293015	1	-3.7793013953293015	LY6C1	SVAE	-3.7793013953293015	-3.7793013953293015
GASRGFS	-2.3839709820892105	1	-2.3839709820892105	LY6C1	SVAE	-2.3839709820892105	-2.3839709820892105
GASRGGA	-5.318037431907251	1	-5.318037431907251	LY6C1	SVAE	-5.318037431907251	-5.318037431907251
GASRGGS	-3.8620116590754567	1	-3.8620116590754567	LY6C1	SVAE	-3.8620116590754567	-3.8620116590754567
GASRGGY	-3.4767306362500703	2	-3.4767306362500703	LY6C1	SVAE	-3.4767306362500703	-3.4767306362500703
GASRGSA	-4.491944788525945	1	-4.491944788525945	LY6C1	SVAE	-4.491944788525945	-4.491944788525945
GASRGSS	-3.7142733079142456	1	-3.7142733079142456	LY6C1	SVAE	-3.7142733079142456	-3.7142733079142456
GASRSFA	-5.494223306976237	3	-5.494223306976237	LY6C1	SVAE	-5.494223306976237	-5.494223306976237
GASRSGA	-4.609980832448029	3	-4.609980832448029	LY6C1	SVAE	-4.609980832448029	-4.609980832448029
GASRSSA	-3.741049411221903	1	-3.741049411221903	LY6C1	SVAE	-3.741049411221903	-3.741049411221903
GASSGAW	-2.081150249642815	2	-2.081150249642815	LY6C1	SVAE	-2.081150249642815	-2.081150249642815
GASSGRY	-2.4084006507232285	7	-2.4084006507232285	LY6C1	SVAE	-2.4084006507232285	-2.4084006507232285
GASSGSW	-2.0385375647055777	2	-2.0385375647055777	LY6C1	SVAE	-2.0385375647055777	-2.0385375647055777
GASSRFA	-4.27841969706927	6	-4.27841969706927	LY6C1	SVAE	-4.27841969706927	-4.27841969706927
GASSRGY	-2.631616036845788	-1	-2.631616036845788	LY6C1	SVAE	-2.631616036845788	-2.631616036845788
GASSRSS	-2.347569852503784	1	-2.347569852503784	LY6C1	SVAE	-2.347569852503784	-2.347569852503784
GAVGGRY	-3.238369593628462	5	-3.238369593628462	LY6C1	SVAE	-3.238369593628462	-3.238369593628462
GAVRGFA	-2.4816399343667976	1	-2.4816399343667976	LY6C1	SVAE	-2.4816399343667976	-2.4816399343667976
GAVRGSA	-2.7696384519311787	1	-2.7696384519311787	LY6C1	SVAE	-2.7696384519311787	-2.7696384519311787
GAVSGAW	-2.485243081970438	2	-2.485243081970438	LY6C1	SVAE	-2.485243081970438	-2.485243081970438
GAVSGRY	-4.946120620913565	7	-4.946120620913565	LY6C1	SVAE	-4.946120620913565	-4.946120620913565
GAVSGSW	-2.0165785156266827	2	-2.0165785156266827	LY6C1	SVAE	-2.0165785156266827	-2.0165785156266827
GAYGGST	-2.47303727032815	1	-2.47303727032815	LY6C1	SVAE	-2.47303727032815	-2.47303727032815
GGAGGRY	-4.565113560884251	7	-4.565113560884251	LY6C1	SVAE	-4.565113560884251	-4.565113560884251
GGASGAW	-3.5826944964721537	2	-3.5826944964721537	LY6C1	SVAE	-3.5826944964721537	-3.5826944964721537
GGEGARY	-3.898273491764512	5	-3.898273491764512	LY6C1	SVAE	-3.898273491764512	-3.898273491764512
GGEGGRW	-3.131490057862928	7	-3.131490057862928	LY6C1	SVAE	-3.131490057862928	-3.131490057862928
GGEGGRY	-4.290911200921216	7	-4.290911200921216	LY6C1	SVAE	-4.290911200921216	-4.290911200921216
GGERGSW	-2.661610020797016	2	-2.661610020797016	LY6C1	SVAE	-2.661610020797016	-2.661610020797016
GGESARW	-0.9929220224345934	-1	-0.9929220224345934	LY6C1	SVAE	-0.9929220224345934	-0.9929220224345934
GGESGRW	0.9642446742117934	7	0.9642446742117934	LY6C1	SVAE	0.9642446742117934	0.9642446742117934
GGESGRY	-3.989953200120413	7	-3.989953200120413	LY6C1	SVAE	-3.989953200120413	-3.989953200120413
GGPRSSV	-1.9621790878167047	1	-1.9621790878167047	LY6C1	SVAE	-1.9621790878167047	-1.9621790878167047
GGPYASS	-3.7054313744288594	1	-3.7054313744288594	LY6C1	SVAE	-3.7054313744288594	-3.7054313744288594
GGRGAFA	-2.578378189729287	-1	-2.578378189729287	LY6C1	SVAE	-2.578378189729287	-2.578378189729287
GGRGALG	-3.132093156661393	8	-3.132093156661393	LY6C1	SVAE	-3.132093156661393	-3.132093156661393
GGRGALS	-2.494539082861449	1	-2.494539082861449	LY6C1	SVAE	-2.494539082861449	-2.494539082861449
GGRGGFA	-3.183698190120225	1	-3.183698190120225	LY6C1	SVAE	-3.183698190120225	-3.183698190120225
GGRGGLG	-2.6053050451701365	2	-2.6053050451701365	LY6C1	SVAE	-2.6053050451701365	-2.6053050451701365
GGRGSAV	-4.455413357019592	1	-4.455413357019592	LY6C1	SVAE	-4.455413357019592	-4.455413357019592
GGRGSLG	-4.161538096886429	1	-4.161538096886429	LY6C1	SVAE	-4.161538096886429	-4.161538096886429
GGRGSLS	-2.661059329766962	1	-2.661059329766962	LY6C1	SVAE	-2.661059329766962	-2.661059329766962
GGRSALG	-4.183477548741431	0	-4.183477548741431	LY6C1	SVAE	-4.183477548741431	-4.183477548741431
GGRSGFA	-4.786070650144063	1	-4.786070650144063	LY6C1	SVAE	-4.786070650144063	-4.786070650144063
GGRSGLG	-4.240086943760228	2	-4.240086943760228	LY6C1	SVAE	-4.240086943760228	-4.240086943760228
GGRSSAA	-3.3338636879516903	-1	-3.3338636879516903	LY6C1	SVAE	-3.3338636879516903	-3.3338636879516903
GGRSSFA	-3.7399416487915857	3	-3.7399416487915857	LY6C1	SVAE	-3.7399416487915857	-3.7399416487915857
GGRSSGA	-8.349547796846446	-1	-8.349547796846446	LY6C1	SVAE	-8.349547796846446	-8.349547796846446
GGRSSLG	-6.885051512997619	3	-6.885051512997619	LY6C1	SVAE	-6.885051512997619	-6.885051512997619
GGRSSSA	-3.075233148992793	1	-3.075233148992793	LY6C1	SVAE	-3.075233148992793	-3.075233148992793
GGSGGRY	-3.362086583524673	-1	-3.362086583524673	LY6C1	SVAE	-3.362086583524673	-3.362086583524673
GGSHGSW	-0.2965996931998438	-1	-0.2965996931998438	LY6C1	SVAE	-0.2965996931998438	-0.2965996931998438
GGSLRSA	-2.5822506021959826	10	-2.5822506021959826	LY6C1	SVAE	-2.5822506021959826	-2.5822506021959826
GGSRAFA	-2.0293318661701205	3	-2.0293318661701205	LY6C1	SVAE	-2.0293318661701205	-2.0293318661701205
GGSRASA	-3.916863437065053	1	-3.916863437065053	LY6C1	SVAE	-3.916863437065053	-3.916863437065053
GGSRGFA	-4.098312083808261	1	-4.098312083808261	LY6C1	SVAE	-4.098312083808261	-4.098312083808261
GGSRGLG	-2.932121575634428	-1	-2.932121575634428	LY6C1	SVAE	-2.932121575634428	-2.932121575634428
GGSRGSA	-3.377789045356689	1	-3.377789045356689	LY6C1	SVAE	-3.377789045356689	-3.377789045356689
GGSRSSA	-3.5540741727124963	1	-3.5540741727124963	LY6C1	SVAE	-3.5540741727124963	-3.5540741727124963
GGSSGAW	-3.621415285486784	2	-3.621415285486784	LY6C1	SVAE	-3.621415285486784	-3.621415285486784
GGSSGSW	-2.7498405754109734	7	-2.7498405754109734	LY6C1	SVAE	-2.7498405754109734	-2.7498405754109734
GGSSRFA	-3.191285245824312	6	-3.191285245824312	LY6C1	SVAE	-3.191285245824312	-3.191285245824312
GGSSRGG	-5.185118365927824	6	-5.185118365927824	LY6C1	SVAE	-5.185118365927824	-5.185118365927824
GGSSRLG	-4.140455413925514	6	-4.140455413925514	LY6C1	SVAE	-4.140455413925514	-4.140455413925514
GGSSRSA	-4.582872957513019	6	-4.582872957513019	LY6C1	SVAE	-4.582872957513019	-4.582872957513019
GGSSRSG	-5.5156992412609736	6	-5.5156992412609736	LY6C1	SVAE	-5.5156992412609736	-5.5156992412609736
GGSTGSW	-1.8341009780388229	2	-1.8341009780388229	LY6C1	SVAE	-1.8341009780388229	-1.8341009780388229
GGSTRGG	-2.887059252880812	6	-2.887059252880812	LY6C1	SVAE	-2.887059252880812	-2.887059252880812
GGSTRGS	1.0122553722049834	6	1.0122553722049834	LY6C1	SVAE	1.0122553722049834	1.0122553722049834
GGSTRLG	-3.175750810339318	6	-3.175750810339318	LY6C1	SVAE	-3.175750810339318	-3.175750810339318
GGSVGAW	-2.467829466908004	2	-2.467829466908004	LY6C1	SVAE	-2.467829466908004	-2.467829466908004
GGSVGSW	-2.775447898094398	2	-2.775447898094398	LY6C1	SVAE	-2.775447898094398	-2.775447898094398
GGVGGLY	-4.213558749969006	5	-4.213558749969006	LY6C1	SVAE	-4.213558749969006	-4.213558749969006
GGVGGRY	-3.2410827792931727	7	-3.2410827792931727	LY6C1	SVAE	-3.2410827792931727	-3.2410827792931727
GGVGSLY	-5.042596151073837	1	-5.042596151073837	LY6C1	SVAE	-5.042596151073837	-5.042596151073837
GGVSRLG	-4.664678317268328	6	-4.664678317268328	LY6C1	SVAE	-4.664678317268328	-4.664678317268328
GGVSRSG	-4.731338279075268	6	-4.731338279075268	LY6C1	SVAE	-4.731338279075268	-4.731338279075268
GGVSRSS	-1.793190757937782	1	-1.793190757937782	LY6C1	SVAE	-1.793190757937782	-1.793190757937782
GGVTRGG	-4.886101553426358	6	-4.886101553426358	LY6C1	SVAE	-4.886101553426358	-4.886101553426358
GGVTRLG	-5.414203169261179	6	-5.414203169261179	LY6C1	SVAE	-5.414203169261179	-5.414203169261179
GGYGLSS	0.4960617146087788	1	0.4960617146087788	LY6C1	SVAE	0.4960617146087788	0.4960617146087788
GGYSLST	-2.6738943376626763	1	-2.6738943376626763	LY6C1	SVAE	-2.6738943376626763	-2.6738943376626763
GLPYGSA	-3.011256197014603	1	-3.011256197014603	LY6C1	SVAE	-3.011256197014603	-3.011256197014603
GLPYGSS	-3.8847449061932102	1	-3.8847449061932102	LY6C1	SVAE	-3.8847449061932102	-3.8847449061932102
GLSSGLY	-4.848576974119806	2	-4.848576974119806	LY6C1	SVAE	-4.848576974119806	-4.848576974119806
GLSSGSW	-0.7966963968622781	2	-0.7966963968622781	LY6C1	SVAE	-0.7966963968622781	-0.7966963968622781
GLSTGSW	-2.23752857148016	2	-2.23752857148016	LY6C1	SVAE	-2.23752857148016	-2.23752857148016
GLSTRGG	-4.491554363263052	-1	-4.491554363263052	LY6C1	SVAE	-4.491554363263052	-4.491554363263052
GLSTRLG	-4.122317313365157	1	-4.122317313365157	LY6C1	SVAE	-4.122317313365157	-4.122317313365157
GLSTRSG	-3.2450561909042444	4	-3.2450561909042444	LY6C1	SVAE	-3.2450561909042444	-3.2450561909042444
GLSYGSA	-3.307953978363868	1	-3.307953978363868	LY6C1	SVAE	-3.307953978363868	-3.307953978363868
GLSYGSS	-2.2229736111734906	1	-2.2229736111734906	LY6C1	SVAE	-2.2229736111734906	-2.2229736111734906
GLYHGSS	-2.3767755026582336	1	-2.3767755026582336	LY6C1	SVAE	-2.3767755026582336	-2.3767755026582336
GRAGAAY	-1.795034678639252	1	-1.795034678639252	LY6C1	SVAE	-1.795034678639252	-1.795034678639252
GRAGGAY	-2.645799765437545	1	-2.645799765437545	LY6C1	SVAE	-2.645799765437545	-2.645799765437545
GRAGGSS	-2.9235999386618503	1	-2.9235999386618503	LY6C1	SVAE	-2.9235999386618503	-2.9235999386618503
GRAGGSY	-0.9759233232159212	1	-0.9759233232159212	LY6C1	SVAE	-0.9759233232159212	-0.9759233232159212
GRAGSAY	-3.382029403557778	-1	-3.382029403557778	LY6C1	SVAE	-3.382029403557778	-3.382029403557778
GRASAAY	-3.751688546941496	5	-3.751688546941496	LY6C1	SVAE	-3.751688546941496	-3.751688546941496
GRASGAY	-1.8790534044061489	2	-1.8790534044061489	LY6C1	SVAE	-1.8790534044061489	-1.8790534044061489
GRASGSY	-1.0731596351308	1	-1.0731596351308	LY6C1	SVAE	-1.0731596351308	-1.0731596351308
GREGAFY	-4.806659461623235	1	-4.806659461623235	LY6C1	SVAE	-4.806659461623235	-4.806659461623235
GREGGFA	-2.896709942164102	1	-2.896709942164102	LY6C1	SVAE	-2.896709942164102	-2.896709942164102
GREGGFS	-6.078185735768584	1	-6.078185735768584	LY6C1	SVAE	-6.078185735768584	-6.078185735768584
GREGGFY	-3.265273828047001	1	-3.265273828047001	LY6C1	SVAE	-3.265273828047001	-3.265273828047001
GREGGSW	-0.9221953575744952	-1	-0.9221953575744952	LY6C1	SVAE	-0.9221953575744952	-0.9221953575744952
GREGRFA	-2.878587133855218	1	-2.878587133855218	LY6C1	SVAE	-2.878587133855218	-2.878587133855218
GRERAFA	-3.37988503396763	-1	-3.37988503396763	LY6C1	SVAE	-3.37988503396763	-3.37988503396763
GRERAGA	-4.359651203057732	-1	-4.359651203057732	LY6C1	SVAE	-4.359651203057732	-4.359651203057732
GRERASA	-2.398231875131871	1	-2.398231875131871	LY6C1	SVAE	-2.398231875131871	-2.398231875131871
GRERGFA	-1.9022055448834727	1	-1.9022055448834727	LY6C1	SVAE	-1.9022055448834727	-1.9022055448834727
GRERGFS	-0.9434095704508556	1	-0.9434095704508556	LY6C1	SVAE	-0.9434095704508556	-0.9434095704508556
GRERGGA	-2.1873285408623357	1	-2.1873285408623357	LY6C1	SVAE	-2.1873285408623357	-2.1873285408623357
GRERGGS	-2.323288686467766	1	-2.323288686467766	LY6C1	SVAE	-2.323288686467766	-2.323288686467766
GRERGGY	-1.9886600163693284	2	-1.9886600163693284	LY6C1	SVAE	-1.9886600163693284	-1.9886600163693284
GRERGSA	-1.9012986971051609	1	-1.9012986971051609	LY6C1	SVAE	-1.9012986971051609	-1.9012986971051609
GRERGSS	-3.430230783577297	1	-3.430230783577297	LY6C1	SVAE	-3.430230783577297	-3.430230783577297
GRERSFA	-1.834874676459215	-1	-1.834874676459215	LY6C1	SVAE	-1.834874676459215	-1.834874676459215
GRERSGA	-3.5348535796148544	3	-3.5348535796148544	LY6C1	SVAE	-3.5348535796148544	-3.5348535796148544
GRESGFY	-3.3142915534973887	1	-3.3142915534973887	LY6C1	SVAE	-3.3142915534973887	-3.3142915534973887
GRESGSW	0.3319280880712215	2	0.3319280880712215	LY6C1	SVAE	0.3319280880712215	0.3319280880712215
GRSGAFA	-3.743661913475298	1	-3.743661913475298	LY6C1	SVAE	-3.743661913475298	-3.743661913475298
GRSGAFS	-3.844934256051576	1	-3.844934256051576	LY6C1	SVAE	-3.844934256051576	-3.844934256051576
GRSGAGY	-2.1118406315556686	1	-2.1118406315556686	LY6C1	SVAE	-2.1118406315556686	-2.1118406315556686
GRSGALG	-3.6435232125878794	11	-3.6435232125878794	LY6C1	SVAE	-3.6435232125878794	-3.6435232125878794
GRSGASY	-3.892606653496495	1	-3.892606653496495	LY6C1	SVAE	-3.892606653496495	-3.892606653496495
GRSGGAY	-3.124319947841739	1	-3.124319947841739	LY6C1	SVAE	-3.124319947841739	-3.124319947841739
GRSGGFA	-4.420559422144881	1	-4.420559422144881	LY6C1	SVAE	-4.420559422144881	-4.420559422144881
GRSGGFS	-4.293750837726227	1	-4.293750837726227	LY6C1	SVAE	-4.293750837726227	-4.293750837726227
GRSGGGA	-4.865451167342552	-1	-4.865451167342552	LY6C1	SVAE	-4.865451167342552	-4.865451167342552
GRSGGGY	-2.5995465736126318	1	-2.5995465736126318	LY6C1	SVAE	-2.5995465736126318	-2.5995465736126318
GRSGGLG	-4.611090873890251	2	-4.611090873890251	LY6C1	SVAE	-4.611090873890251	-4.611090873890251
GRSGGSA	-9.884348763397533	1	-9.884348763397533	LY6C1	SVAE	-9.884348763397533	-9.884348763397533
GRSGGSY	-1.9147275837257445	1	-1.9147275837257445	LY6C1	SVAE	-1.9147275837257445	-1.9147275837257445
GRSGSAY	-3.5793059241488314	1	-3.5793059241488314	LY6C1	SVAE	-3.5793059241488314	-3.5793059241488314
GRSGSFA	-4.983391589025394	1	-4.983391589025394	LY6C1	SVAE	-4.983391589025394	-4.983391589025394
GRSGSGY	-3.856823875488041	1	-3.856823875488041	LY6C1	SVAE	-3.856823875488041	-3.856823875488041
GRSGSLG	-5.179158663921771	1	-5.179158663921771	LY6C1	SVAE	-5.179158663921771	-5.179158663921771
GRSSAFA	-5.86185072052227	13	-5.86185072052227	LY6C1	SVAE	-5.86185072052227	-5.86185072052227
GRSSAFS	-3.1334453308081947	1	-3.1334453308081947	LY6C1	SVAE	-3.1334453308081947	-3.1334453308081947
GRSSAGG	-3.692086337893079	-1	-3.692086337893079	LY6C1	SVAE	-3.692086337893079	-3.692086337893079
GRSSAGY	-4.970541498240328	5	-4.970541498240328	LY6C1	SVAE	-4.970541498240328	-4.970541498240328
GRSSALG	-5.536488528239975	3	-5.536488528239975	LY6C1	SVAE	-5.536488528239975	-5.536488528239975
GRSSGFA	-4.742530217164419	1	-4.742530217164419	LY6C1	SVAE	-4.742530217164419	-4.742530217164419
GRSSGFS	-2.894072273879753	-1	-2.894072273879753	LY6C1	SVAE	-2.894072273879753	-2.894072273879753
GRSSGGA	-5.516027888943747	1	-5.516027888943747	LY6C1	SVAE	-5.516027888943747	-5.516027888943747
GRSSGGG	-4.576850381585318	2	-4.576850381585318	LY6C1	SVAE	-4.576850381585318	-4.576850381585318
GRSSGGY	-4.757903566604298	-1	-4.757903566604298	LY6C1	SVAE	-4.757903566604298	-4.757903566604298
GRSSGLG	-4.8151655351773455	2	-4.8151655351773455	LY6C1	SVAE	-4.8151655351773455	-4.8151655351773455
GRSSGSA	-6.558719616772536	1	-6.558719616772536	LY6C1	SVAE	-6.558719616772536	-6.558719616772536
GRSSGSY	-1.629791068362838	1	-1.629791068362838	LY6C1	SVAE	-1.629791068362838	-1.629791068362838
GRSSSAA	-4.166036228928187	1	-4.166036228928187	LY6C1	SVAE	-4.166036228928187	-4.166036228928187
GRSSSFA	-4.555469074166674	4	-4.555469074166674	LY6C1	SVAE	-4.555469074166674	-4.555469074166674
GRSSSLG	-8.146805979821606	3	-8.146805979821606	LY6C1	SVAE	-8.146805979821606	-8.146805979821606
GRSSSSA	-3.492491467801405	1	-3.492491467801405	LY6C1	SVAE	-3.492491467801405	-3.492491467801405
GRSTAGY	-3.1900941532996314	5	-3.1900941532996314	LY6C1	SVAE	-3.1900941532996314	-3.1900941532996314
GRSTALG	-3.712617518502976	3	-3.712617518502976	LY6C1	SVAE	-3.712617518502976	-3.712617518502976
GRSTGGY	-4.73775186349584	2	-4.73775186349584	LY6C1	SVAE	-4.73775186349584	-4.73775186349584
GRSTGLG	-4.3187864750742	2	-4.3187864750742	LY6C1	SVAE	-4.3187864750742	-4.3187864750742
GRSTGLY	-4.559044589200885	2	-4.559044589200885	LY6C1	SVAE	-4.559044589200885	-4.559044589200885
GRSTGSY	-1.8202331397460705	1	-1.8202331397460705	LY6C1	SVAE	-1.8202331397460705	-1.8202331397460705
GRSTSGY	-4.529919082052087	0	-4.529919082052087	LY6C1	SVAE	-4.529919082052087	-4.529919082052087
GRSVAAY	-1.7494132950038626	5	-1.7494132950038626	LY6C1	SVAE	-1.7494132950038626	-1.7494132950038626
GRSVGAY	-3.2611869517328604	2	-3.2611869517328604	LY6C1	SVAE	-3.2611869517328604	-3.2611869517328604
GRSVGSY	-1.297750028988906	1	-1.297750028988906	LY6C1	SVAE	-1.297750028988906	-1.297750028988906
GRSVSSY	-2.7780654061834893	3	-2.7780654061834893	LY6C1	SVAE	-2.7780654061834893	-2.7780654061834893
GRVGAAY	-1.0708506559632656	1	-1.0708506559632656	LY6C1	SVAE	-1.0708506559632656	-1.0708506559632656
GRVGGFA	-3.5862731962712666	1	-3.5862731962712666	LY6C1	SVAE	-3.5862731962712666	-3.5862731962712666
GRVGGFS	-1.8077022632628648	1	-1.8077022632628648	LY6C1	SVAE	-1.8077022632628648	-1.8077022632628648
GRVGGLY	-2.036840870420316	1	-2.036840870420316	LY6C1	SVAE	-2.036840870420316	-2.036840870420316
GRVGGSS	-4.152240742106803	1	-4.152240742106803	LY6C1	SVAE	-4.152240742106803	-4.152240742106803
GRVGGST	-2.4644125765368905	1	-2.4644125765368905	LY6C1	SVAE	-2.4644125765368905	-2.4644125765368905
GRVGLAS	-3.879997825038364	1	-3.879997825038364	LY6C1	SVAE	-3.879997825038364	-3.879997825038364
GRVGLSS	-3.3815749885735964	1	-3.3815749885735964	LY6C1	SVAE	-3.3815749885735964	-3.3815749885735964
GRVGLST	-3.469044490755443	1	-3.469044490755443	LY6C1	SVAE	-3.469044490755443	-3.469044490755443
GRVGSAY	-2.42879372801746	1	-2.42879372801746	LY6C1	SVAE	-2.42879372801746	-2.42879372801746
GRVLGAA	-2.191114125347947	1	-2.191114125347947	LY6C1	SVAE	-2.191114125347947	-2.191114125347947
GRVLGSA	-1.910952998441452	1	-1.910952998441452	LY6C1	SVAE	-1.910952998441452	-1.910952998441452
GRVLGSS	-4.121045491563871	1	-4.121045491563871	LY6C1	SVAE	-4.121045491563871	-4.121045491563871
GRVLGST	-1.222985677267188	1	-1.222985677267188	LY6C1	SVAE	-1.222985677267188	-1.222985677267188
GRVSGAY	-3.385456433663249	2	-3.385456433663249	LY6C1	SVAE	-3.385456433663249	-3.385456433663249
GRVSGFA	-6.1060681257968215	1	-6.1060681257968215	LY6C1	SVAE	-6.1060681257968215	-6.1060681257968215
GRVSGLY	-2.41460347348089	2	-2.41460347348089	LY6C1	SVAE	-2.41460347348089	-2.41460347348089
GRVVGAY	-3.486430803586839	2	-3.486430803586839	LY6C1	SVAE	-3.486430803586839	-3.486430803586839
GSARGAA	-5.3053979097552295	1	-5.3053979097552295	LY6C1	SVAE	-5.3053979097552295	-5.3053979097552295
GSARGAS	-5.435595219098305	1	-5.435595219098305	LY6C1	SVAE	-5.435595219098305	-5.435595219098305
GSARGAY	-6.282717178071345	2	-6.282717178071345	LY6C1	SVAE	-6.282717178071345	-6.282717178071345
GSARGSA	-3.6787290753305424	1	-3.6787290753305424	LY6C1	SVAE	-3.6787290753305424	-3.6787290753305424
GSARGSS	-4.299837853930567	1	-4.299837853930567	LY6C1	SVAE	-4.299837853930567	-4.299837853930567
GSARSSA	-3.27600109106159	1	-3.27600109106159	LY6C1	SVAE	-3.27600109106159	-3.27600109106159
GSAVGAW	-2.941438863881294	2	-2.941438863881294	LY6C1	SVAE	-2.941438863881294	-2.941438863881294
GSKGGYA	-4.564515755905765	1	-4.564515755905765	LY6C1	SVAE	-4.564515755905765	-4.564515755905765
GSKGSYA	-5.621603706659339	1	-5.621603706659339	LY6C1	SVAE	-5.621603706659339	-5.621603706659339
GSKHGGA	2.0823382626375464	1	2.0823382626375464	LY6C1	SVAE	2.0823382626375464	2.0823382626375464
GSKHGSA	2.6119250239224345	1	2.6119250239224345	LY6C1	SVAE	2.6119250239224345	2.6119250239224345
GSKHGYA	-2.9017736739665745	1	-2.9017736739665745	LY6C1	SVAE	-2.9017736739665745	-2.9017736739665745
GSKHGYG	-3.3301603380873925	2	-3.3301603380873925	LY6C1	SVAE	-3.3301603380873925	-3.3301603380873925
GSKHSGA	3.06603632236439	0	3.06603632236439	LY6C1	SVAE	3.06603632236439	3.06603632236439
GSKHSGG	2.6553018987221955	0	2.6553018987221955	LY6C1	SVAE	2.6553018987221955	2.6553018987221955
GSKHSYG	-3.1292146361335083	3	-3.1292146361335083	LY6C1	SVAE	-3.1292146361335083	-3.1292146361335083
GSKYGSA	-4.95547254356185	1	-4.95547254356185	LY6C1	SVAE	-4.95547254356185	-4.95547254356185
GSKYGSS	-3.86823492231075	1	-3.86823492231075	LY6C1	SVAE	-3.86823492231075	-3.86823492231075
GSKYSSA	-3.0481394074375934	1	-3.0481394074375934	LY6C1	SVAE	-3.0481394074375934	-3.0481394074375934
GSKYSSG	-3.3262671759934674	3	-3.3262671759934674	LY6C1	SVAE	-3.3262671759934674	-3.3262671759934674
GSLHGSS	-6.750520382001613	1	-6.750520382001613	LY6C1	SVAE	-6.750520382001613	-6.750520382001613
GSPHGSW	-2.67323185248084	2	-2.67323185248084	LY6C1	SVAE	-2.67323185248084	-2.67323185248084
GSPRGSA	-4.807745798840628	1	-4.807745798840628	LY6C1	SVAE	-4.807745798840628	-4.807745798840628
GSPRGSS	-3.847297945559266	1	-3.847297945559266	LY6C1	SVAE	-3.847297945559266	-3.847297945559266
GSPRGSV	-5.777779925060317	1	-5.777779925060317	LY6C1	SVAE	-5.777779925060317	-5.777779925060317
GSPYAAS	-3.267921268777332	1	-3.267921268777332	LY6C1	SVAE	-3.267921268777332	-3.267921268777332
GSPYASS	-4.423838629063446	1	-4.423838629063446	LY6C1	SVAE	-4.423838629063446	-4.423838629063446
GSPYGSA	-4.248547859733844	1	-4.248547859733844	LY6C1	SVAE	-4.248547859733844	-4.248547859733844
GSPYGSS	-5.053028706933927	1	-5.053028706933927	LY6C1	SVAE	-5.053028706933927	-5.053028706933927
GSRGSAA	-2.96185871894015	1	-2.96185871894015	LY6C1	SVAE	-2.96185871894015	-2.96185871894015
GSRGSAY	-1.6418572531038085	1	-1.6418572531038085	LY6C1	SVAE	-1.6418572531038085	-1.6418572531038085
GSRSSAY	-4.072893154766979	0	-4.072893154766979	LY6C1	SVAE	-4.072893154766979	-4.072893154766979
GSSHGSW	-1.2200383431125943	2	-1.2200383431125943	LY6C1	SVAE	-1.2200383431125943	-1.2200383431125943
GSSRAAS	-4.542727422133282	1	-4.542727422133282	LY6C1	SVAE	-4.542727422133282	-4.542727422133282
GSSRAAV	-4.467939141661813	2	-4.467939141661813	LY6C1	SVAE	-4.467939141661813	-4.467939141661813
GSSRASA	-6.056557748860906	1	-6.056557748860906	LY6C1	SVAE	-6.056557748860906	-6.056557748860906
GSSRGAA	-5.642388560229483	2	-5.642388560229483	LY6C1	SVAE	-5.642388560229483	-5.642388560229483
GSSRGAS	-3.938181599827365	1	-3.938181599827365	LY6C1	SVAE	-3.938181599827365	-3.938181599827365
GSSRGAV	-5.398788222603269	2	-5.398788222603269	LY6C1	SVAE	-5.398788222603269	-5.398788222603269
GSSRGAY	-4.120256909504468	2	-4.120256909504468	LY6C1	SVAE	-4.120256909504468	-4.120256909504468
GSSRGSA	-2.741384714008276	1	-2.741384714008276	LY6C1	SVAE	-2.741384714008276	-2.741384714008276
GSSRGSS	-2.8511597458652926	1	-2.8511597458652926	LY6C1	SVAE	-2.8511597458652926	-2.8511597458652926
GSSRSAS	-5.363948858657791	-1	-5.363948858657791	LY6C1	SVAE	-5.363948858657791	-5.363948858657791
GSSRSAV	-3.3619935879724387	2	-3.3619935879724387	LY6C1	SVAE	-3.3619935879724387	-3.3619935879724387
GSSRSSA	-3.401524813005316	1	-3.401524813005316	LY6C1	SVAE	-3.401524813005316	-3.401524813005316
GSSSGRY	-3.5419265668761057	7	-3.5419265668761057	LY6C1	SVAE	-3.5419265668761057	-3.5419265668761057
GSSSGSW	-1.8401353694514757	-1	-1.8401353694514757	LY6C1	SVAE	-1.8401353694514757	-1.8401353694514757
GSSVGAW	0.2592187115203503	2	0.2592187115203503	LY6C1	SVAE	0.2592187115203503	0.2592187115203503
GSSVGSW	-1.2479214628781168	2	-1.2479214628781168	LY6C1	SVAE	-1.2479214628781168	-1.2479214628781168
GSSYGSS	-3.8960576911465696	1	-3.8960576911465696	LY6C1	SVAE	-3.8960576911465696	-3.8960576911465696
GSTGRYA	-4.675106525514148	8	-4.675106525514148	LY6C1	SVAE	-4.675106525514148	-4.675106525514148
GSTHGSW	-0.8818115560381734	2	-0.8818115560381734	LY6C1	SVAE	-0.8818115560381734	-0.8818115560381734
GSTHRGA	-2.983709862783864	-1	-2.983709862783864	LY6C1	SVAE	-2.983709862783864	-2.983709862783864
GSTLRSA	-2.4080145380841187	1	-2.4080145380841187	LY6C1	SVAE	-2.4080145380841187	-2.4080145380841187
GSTYGSA	-4.385219467639829	1	-4.385219467639829	LY6C1	SVAE	-4.385219467639829	-4.385219467639829
GSTYGSS	-4.854684552638424	1	-4.854684552638424	LY6C1	SVAE	-4.854684552638424	-4.854684552638424
GSVRGSA	-3.731131557548136	1	-3.731131557548136	LY6C1	SVAE	-3.731131557548136	-3.731131557548136
GSVRGSS	-3.4875039743164016	1	-3.4875039743164016	LY6C1	SVAE	-3.4875039743164016	-3.4875039743164016
GSVYGSA	-6.093836903424008	1	-6.093836903424008	LY6C1	SVAE	-6.093836903424008	-6.093836903424008
GSYHGSS	-2.6949532916600085	1	-2.6949532916600085	LY6C1	SVAE	-2.6949532916600085	-2.6949532916600085
GTKGGYA	-2.617061277309575	1	-2.617061277309575	LY6C1	SVAE	-2.617061277309575	-2.617061277309575
GTKGSYA	-4.193499180608227	1	-4.193499180608227	LY6C1	SVAE	-4.193499180608227	-4.193499180608227
GTKHGGA	0.4764807012327338	1	0.4764807012327338	LY6C1	SVAE	0.4764807012327338	0.4764807012327338
GTKHGSA	0.9022789172814112	1	0.9022789172814112	LY6C1	SVAE	0.9022789172814112	0.9022789172814112
GTKHGYA	-2.6616224602788594	1	-2.6616224602788594	LY6C1	SVAE	-2.6616224602788594	-2.6616224602788594
GTKHSGA	1.39116545936247	0	1.39116545936247	LY6C1	SVAE	1.39116545936247	1.39116545936247
GTKHSYA	-4.132463806900922	3	-4.132463806900922	LY6C1	SVAE	-4.132463806900922	-4.132463806900922
GTKYGSA	-3.6595913862460656	1	-3.6595913862460656	LY6C1	SVAE	-3.6595913862460656	-3.6595913862460656
GTKYGSS	-2.096246155985836	1	-2.096246155985836	LY6C1	SVAE	-2.096246155985836	-2.096246155985836
GTKYGYA	-0.2164761251643673	1	-0.2164761251643673	LY6C1	SVAE	-0.2164761251643673	-0.2164761251643673
GTTGRYA	-8.29877666191945	1	-8.29877666191945	LY6C1	SVAE	-8.29877666191945	-8.29877666191945
GTTGSRA	-4.610496214544465	-1	-4.610496214544465	LY6C1	SVAE	-4.610496214544465	-4.610496214544465
GTTHGGW	-1.2606560811756529	2	-1.2606560811756529	LY6C1	SVAE	-1.2606560811756529	-1.2606560811756529
GTTHGSW	-1.3787057493034447	1	-1.3787057493034447	LY6C1	SVAE	-1.3787057493034447	-1.3787057493034447
GTTHRGA	-4.468248139819492	4	-4.468248139819492	LY6C1	SVAE	-4.468248139819492	-4.468248139819492
GTTLRSA	-3.241498942344504	1	-3.241498942344504	LY6C1	SVAE	-3.241498942344504	-3.241498942344504
GTTYGSS	-2.7488824489216976	1	-2.7488824489216976	LY6C1	SVAE	-2.7488824489216976	-2.7488824489216976
GTVYGSA	-3.775641349199189	1	-3.775641349199189	LY6C1	SVAE	-3.775641349199189	-3.775641349199189
GTVYGSS	-5.903568106585274	1	-5.903568106585274	LY6C1	SVAE	-5.903568106585274	-5.903568106585274
GVAGARY	-3.2930051740591675	5	-3.2930051740591675	LY6C1	SVAE	-3.2930051740591675	-3.2930051740591675
GVAGGRY	-4.474441366324015	5	-4.474441366324015	LY6C1	SVAE	-4.474441366324015	-4.474441366324015
GVARGAS	-4.4865556756403215	1	-4.4865556756403215	LY6C1	SVAE	-4.4865556756403215	-4.4865556756403215
GVARGSA	-4.471211048688565	1	-4.471211048688565	LY6C1	SVAE	-4.471211048688565	-4.471211048688565
GVARGSS	-2.009554061142733	1	-2.009554061142733	LY6C1	SVAE	-2.009554061142733	-2.009554061142733
GVASGAW	-2.909570870763356	2	-2.909570870763356	LY6C1	SVAE	-2.909570870763356	-2.909570870763356
GVASGRY	-3.183271888572215	-1	-3.183271888572215	LY6C1	SVAE	-3.183271888572215	-3.183271888572215
GVASGSW	-0.2748900477249993	2	-0.2748900477249993	LY6C1	SVAE	-0.2748900477249993	-0.2748900477249993
GVEGAFY	-5.699833798337973	5	-5.699833798337973	LY6C1	SVAE	-5.699833798337973	-5.699833798337973
GVEGARW	-0.2946863022205581	12	-0.2946863022205581	LY6C1	SVAE	-0.2946863022205581	-0.2946863022205581
GVEGARY	-4.692912466245651	5	-4.692912466245651	LY6C1	SVAE	-4.692912466245651	-4.692912466245651
GVEGGFS	-3.762539449089759	1	-3.762539449089759	LY6C1	SVAE	-3.762539449089759	-3.762539449089759
GVEGGFY	-6.924726461750312	1	-6.924726461750312	LY6C1	SVAE	-6.924726461750312	-6.924726461750312
GVEGGRW	1.9443011235720065	7	1.9443011235720065	LY6C1	SVAE	1.9443011235720065	1.9443011235720065
GVEGGRY	-4.770535613142001	7	-4.770535613142001	LY6C1	SVAE	-4.770535613142001	-4.770535613142001
GVEGGSW	-1.8927355178948897	2	-1.8927355178948897	LY6C1	SVAE	-1.8927355178948897	-1.8927355178948897
GVEGSFY	-9.616528225572218	1	-9.616528225572218	LY6C1	SVAE	-9.616528225572218	-9.616528225572218
GVERGFS	-2.5008992194978594	-1	-2.5008992194978594	LY6C1	SVAE	-2.5008992194978594	-2.5008992194978594
GVERGFY	-1.6812713016046397	1	-1.6812713016046397	LY6C1	SVAE	-1.6812713016046397	-1.6812713016046397
GVERGGW	-2.0896083445132616	2	-2.0896083445132616	LY6C1	SVAE	-2.0896083445132616	-2.0896083445132616
GVERGSS	-3.662583746835631	1	-3.662583746835631	LY6C1	SVAE	-3.662583746835631	-3.662583746835631
GVERGSW	-0.2592337029254622	2	-0.2592337029254622	LY6C1	SVAE	-0.2592337029254622	-0.2592337029254622
GVESARY	-2.343179267990632	5	-2.343179267990632	LY6C1	SVAE	-2.343179267990632	-2.343179267990632
GVESGRW	3.47134408421054	7	3.47134408421054	LY6C1	SVAE	3.47134408421054	3.47134408421054
GVESGRY	-5.873195232284225	7	-5.873195232284225	LY6C1	SVAE	-5.873195232284225	-5.873195232284225
GVKGGYA	-3.993902823593445	1	-3.993902823593445	LY6C1	SVAE	-3.993902823593445	-3.993902823593445
GVKGSYA	-3.691950817911773	1	-3.691950817911773	LY6C1	SVAE	-3.691950817911773	-3.691950817911773
GVKHGSA	-0.9502953445753906	1	-0.9502953445753906	LY6C1	SVAE	-0.9502953445753906	-0.9502953445753906
GVKHGYA	-2.8266849139329717	1	-2.8266849139329717	LY6C1	SVAE	-2.8266849139329717	-2.8266849139329717
GVKHSYA	-3.267071312197116	1	-3.267071312197116	LY6C1	SVAE	-3.267071312197116	-3.267071312197116
GVKLGYA	-3.2852669514202533	1	-3.2852669514202533	LY6C1	SVAE	-3.2852669514202533	-3.2852669514202533
GVKLGYG	-4.056716496031648	1	-4.056716496031648	LY6C1	SVAE	-4.056716496031648	-4.056716496031648
GVKYGSA	-2.225353395678209	1	-2.225353395678209	LY6C1	SVAE	-2.225353395678209	-2.225353395678209
GVKYGSS	-1.7258979810446773	1	-1.7258979810446773	LY6C1	SVAE	-1.7258979810446773	-1.7258979810446773
GVLHGSA	-3.8128098514930073	1	-3.8128098514930073	LY6C1	SVAE	-3.8128098514930073	-3.8128098514930073
GVLHGSS	-6.478625695364389	1	-6.478625695364389	LY6C1	SVAE	-6.478625695364389	-6.478625695364389
GVLHGYA	-1.759830223580611	1	-1.759830223580611	LY6C1	SVAE	-1.759830223580611	-1.759830223580611
GVLYGSA	-4.45266560799706	1	-4.45266560799706	LY6C1	SVAE	-4.45266560799706	-4.45266560799706
GVPGGSS	-3.439604126131154	1	-3.439604126131154	LY6C1	SVAE	-3.439604126131154	-3.439604126131154
GVPHGSS	-5.344468882521971	1	-5.344468882521971	LY6C1	SVAE	-5.344468882521971	-5.344468882521971
GVPRGSA	-3.951558428895598	1	-3.951558428895598	LY6C1	SVAE	-3.951558428895598	-3.951558428895598
GVPRGSS	-1.697574219360603	1	-1.697574219360603	LY6C1	SVAE	-1.697574219360603	-1.697574219360603
GVPYAAS	-3.548074495681272	1	-3.548074495681272	LY6C1	SVAE	-3.548074495681272	-3.548074495681272
GVPYASS	-4.051234271712292	1	-4.051234271712292	LY6C1	SVAE	-4.051234271712292	-4.051234271712292
GVPYGSA	-3.5900789877484165	1	-3.5900789877484165	LY6C1	SVAE	-3.5900789877484165	-3.5900789877484165
GVPYGSS	-3.7392499717220704	1	-3.7392499717220704	LY6C1	SVAE	-3.7392499717220704	-3.7392499717220704
GVPYGSV	-2.8271301307641816	1	-2.8271301307641816	LY6C1	SVAE	-2.8271301307641816	-2.8271301307641816
GVRGAFA	-3.184035455333257	17	-3.184035455333257	LY6C1	SVAE	-3.184035455333257	-3.184035455333257
GVRGGFA	-3.7989738029548974	1	-3.7989738029548974	LY6C1	SVAE	-3.7989738029548974	-3.7989738029548974
GVRGSFA	-3.4742701645889538	17	-3.4742701645889538	LY6C1	SVAE	-3.4742701645889538	-3.4742701645889538
GVRSGFA	-3.2341649541240742	1	-3.2341649541240742	LY6C1	SVAE	-3.2341649541240742	-3.2341649541240742
GVRTGLY	-5.127351517698987	2	-5.127351517698987	LY6C1	SVAE	-5.127351517698987	-5.127351517698987
GVRYGSS	-1.298379810729793	1	-1.298379810729793	LY6C1	SVAE	-1.298379810729793	-1.298379810729793
GVSGARA	-3.1830409079187745	5	-3.1830409079187745	LY6C1	SVAE	-3.1830409079187745	-3.1830409079187745
GVSGGFY	-3.576263318465388	2	-3.576263318465388	LY6C1	SVAE	-3.576263318465388	-3.576263318465388
GVSGGRY	-1.3641054638076011	7	-1.3641054638076011	LY6C1	SVAE	-1.3641054638076011	-1.3641054638076011
GVSGGSW	-1.429584368920093	2	-1.429584368920093	LY6C1	SVAE	-1.429584368920093	-1.429584368920093
GVSGRLG	-2.6183330272955327	1	-2.6183330272955327	LY6C1	SVAE	-2.6183330272955327	-2.6183330272955327
GVSHGAW	-1.2883197443739005	2	-1.2883197443739005	LY6C1	SVAE	-1.2883197443739005	-1.2883197443739005
GVSHGSS	-5.431003227892882	1	-5.431003227892882	LY6C1	SVAE	-5.431003227892882	-5.431003227892882
GVSHGSW	-0.5541464598160462	2	-0.5541464598160462	LY6C1	SVAE	-0.5541464598160462	-0.5541464598160462
GVSRAFA	-2.180386369203503	13	-2.180386369203503	LY6C1	SVAE	-2.180386369203503	-2.180386369203503
GVSRASA	-3.502904288686119	1	-3.502904288686119	LY6C1	SVAE	-3.502904288686119	-3.502904288686119
GVSRASS	-2.5170860080006694	1	-2.5170860080006694	LY6C1	SVAE	-2.5170860080006694	-2.5170860080006694
GVSRGAA	-2.897727696636109	1	-2.897727696636109	LY6C1	SVAE	-2.897727696636109	-2.897727696636109
GVSRGAS	-5.242008448285211	1	-5.242008448285211	LY6C1	SVAE	-5.242008448285211	-5.242008448285211
GVSRGAT	-5.489981183988679	1	-5.489981183988679	LY6C1	SVAE	-5.489981183988679	-5.489981183988679
GVSRGFA	-1.5765071487803466	1	-1.5765071487803466	LY6C1	SVAE	-1.5765071487803466	-1.5765071487803466
GVSRGGA	-4.059016110840672	1	-4.059016110840672	LY6C1	SVAE	-4.059016110840672	-4.059016110840672
GVSRGGS	-5.173145680942999	1	-5.173145680942999	LY6C1	SVAE	-5.173145680942999	-5.173145680942999
GVSRGLG	-5.324051523589853	2	-5.324051523589853	LY6C1	SVAE	-5.324051523589853	-5.324051523589853
GVSRGSA	-3.1257649937027683	1	-3.1257649937027683	LY6C1	SVAE	-3.1257649937027683	-3.1257649937027683
GVSRGSS	-2.907154008159649	1	-2.907154008159649	LY6C1	SVAE	-2.907154008159649	-2.907154008159649
GVSRGST	-4.604054800308105	1	-4.604054800308105	LY6C1	SVAE	-4.604054800308105	-4.604054800308105
GVSRSAT	-4.787880433463029	-1	-4.787880433463029	LY6C1	SVAE	-4.787880433463029	-4.787880433463029
GVSRSFA	-3.032440618416133	-1	-3.032440618416133	LY6C1	SVAE	-3.032440618416133	-3.032440618416133
GVSRSSA	-3.759409515249218	1	-3.759409515249218	LY6C1	SVAE	-3.759409515249218	-3.759409515249218
GVSRSSS	-3.886489024960452	1	-3.886489024960452	LY6C1	SVAE	-3.886489024960452	-3.886489024960452
GVSRSST	-4.079705061885171	1	-4.079705061885171	LY6C1	SVAE	-4.079705061885171	-4.079705061885171
GVSRSSV	-5.232482079043741	-1	-5.232482079043741	LY6C1	SVAE	-5.232482079043741	-5.232482079043741
GVSSARG	-2.46757693608962	5	-2.46757693608962	LY6C1	SVAE	-2.46757693608962	-2.46757693608962
GVSSGAW	-3.1832442633651863	2	-3.1832442633651863	LY6C1	SVAE	-3.1832442633651863	-3.1832442633651863
GVSSGLY	-8.97444654767706	2	-8.97444654767706	LY6C1	SVAE	-8.97444654767706	-8.97444654767706
GVSSGRG	-3.6515965616555897	7	-3.6515965616555897	LY6C1	SVAE	-3.6515965616555897	-3.6515965616555897
GVSSGRY	-0.6878583896291356	7	-0.6878583896291356	LY6C1	SVAE	-0.6878583896291356	-0.6878583896291356
GVSSGSW	-0.6839979976272852	7	-0.6839979976272852	LY6C1	SVAE	-0.6839979976272852	-0.6839979976272852
GVSSRGG	-3.603367013186287	6	-3.603367013186287	LY6C1	SVAE	-3.603367013186287	-3.603367013186287
GVSSRLG	-1.7015661747507609	4	-1.7015661747507609	LY6C1	SVAE	-1.7015661747507609	-1.7015661747507609
GVSSRSG	-2.557348137865356	6	-2.557348137865356	LY6C1	SVAE	-2.557348137865356	-2.557348137865356
GVSSRSS	-1.8082111668204397	1	-1.8082111668204397	LY6C1	SVAE	-1.8082111668204397	-1.8082111668204397
GVSSSRG	-4.727387899451414	-1	-4.727387899451414	LY6C1	SVAE	-4.727387899451414	-4.727387899451414
GVSTARG	-4.16332374583141	5	-4.16332374583141	LY6C1	SVAE	-4.16332374583141	-4.16332374583141
GVSTGLY	-3.3388521769728463	2	-3.3388521769728463	LY6C1	SVAE	-3.3388521769728463	-3.3388521769728463
GVSTGRG	-3.727304893846805	7	-3.727304893846805	LY6C1	SVAE	-3.727304893846805	-3.727304893846805
GVSTGRY	-2.819951444778049	7	-2.819951444778049	LY6C1	SVAE	-2.819951444778049	-2.819951444778049
GVSTGSW	-2.040439967780225	-1	-2.040439967780225	LY6C1	SVAE	-2.040439967780225	-2.040439967780225
GVSTGSY	-4.176927005737224	1	-4.176927005737224	LY6C1	SVAE	-4.176927005737224	-4.176927005737224
GVSTRGG	-3.636598294936791	4	-3.636598294936791	LY6C1	SVAE	-3.636598294936791	-3.636598294936791
GVSTSRG	-3.2525938373892824	-1	-3.2525938373892824	LY6C1	SVAE	-3.2525938373892824	-3.2525938373892824
GVSVARY	-0.4117880980198147	5	-0.4117880980198147	LY6C1	SVAE	-0.4117880980198147	-0.4117880980198147
GVSVGAW	-0.7030220099537746	2	-0.7030220099537746	LY6C1	SVAE	-0.7030220099537746	-0.7030220099537746
GVSVGAY	-4.038879377501339	2	-4.038879377501339	LY6C1	SVAE	-4.038879377501339	-4.038879377501339
GVSVGSW	-0.2478688546447514	2	-0.2478688546447514	LY6C1	SVAE	-0.2478688546447514	-0.2478688546447514
GVSYGSA	-2.92919771805286	1	-2.92919771805286	LY6C1	SVAE	-2.92919771805286	-2.92919771805286
GVSYGSS	-3.2451694167856693	1	-3.2451694167856693	LY6C1	SVAE	-3.2451694167856693	-3.2451694167856693
GVSYGSV	-1.31979550285878	1	-1.31979550285878	LY6C1	SVAE	-1.31979550285878	-1.31979550285878
GVTHGSS	-4.883673458370663	1	-4.883673458370663	LY6C1	SVAE	-4.883673458370663	-4.883673458370663
GVTHGSW	-0.1119673048481856	2	-0.1119673048481856	LY6C1	SVAE	-0.1119673048481856	-0.1119673048481856
GVTHGYA	-3.23941000367329	1	-3.23941000367329	LY6C1	SVAE	-3.23941000367329	-3.23941000367329
GVTHGYG	-7.391677049942878	1	-7.391677049942878	LY6C1	SVAE	-7.391677049942878	-7.391677049942878
GVTYGSA	-4.151900536171514	1	-4.151900536171514	LY6C1	SVAE	-4.151900536171514	-4.151900536171514
GVTYGSS	-2.4663254871803244	1	-2.4663254871803244	LY6C1	SVAE	-2.4663254871803244	-2.4663254871803244
GVVGALY	-3.026228724455104	1	-3.026228724455104	LY6C1	SVAE	-3.026228724455104	-3.026228724455104
GVVGGLY	-1.1275239841947775	5	-1.1275239841947775	LY6C1	SVAE	-1.1275239841947775	-1.1275239841947775
GVVGGST	-3.4478424447474687	1	-3.4478424447474687	LY6C1	SVAE	-3.4478424447474687	-3.4478424447474687
GVVGGSW	-1.5645104548431803	-1	-1.5645104548431803	LY6C1	SVAE	-1.5645104548431803	-1.5645104548431803
GVVGSLY	-5.041436842408784	1	-5.041436842408784	LY6C1	SVAE	-5.041436842408784	-5.041436842408784
GVVHGSS	-3.965704145034	1	-3.965704145034	LY6C1	SVAE	-3.965704145034	-3.965704145034
GVVRGSA	-2.3625150984774823	1	-2.3625150984774823	LY6C1	SVAE	-2.3625150984774823	-2.3625150984774823
GVVRGSS	-6.193115706534554	1	-6.193115706534554	LY6C1	SVAE	-6.193115706534554	-6.193115706534554
GVVTGLY	-2.4405859040814977	2	-2.4405859040814977	LY6C1	SVAE	-2.4405859040814977	-2.4405859040814977
GVVVGAY	-2.457396051971961	2	-2.457396051971961	LY6C1	SVAE	-2.457396051971961	-2.457396051971961
GVVYGSA	-3.343620791101995	1	-3.343620791101995	LY6C1	SVAE	-3.343620791101995	-3.343620791101995
GVVYGSS	-4.698747973898931	1	-4.698747973898931	LY6C1	SVAE	-4.698747973898931	-4.698747973898931
GVYGGSS	-3.801814758821472	1	-3.801814758821472	LY6C1	SVAE	-3.801814758821472	-3.801814758821472
GVYGGST	-2.248672745441966	1	-2.248672745441966	LY6C1	SVAE	-2.248672745441966	-2.248672745441966
GVYHGSS	-1.575097425900727	1	-1.575097425900727	LY6C1	SVAE	-1.575097425900727	-1.575097425900727
GVYSGSS	-2.854274502020082	1	-2.854274502020082	LY6C1	SVAE	-2.854274502020082	-2.854274502020082
GYKGGSA	-5.687369246522124	1	-5.687369246522124	LY6C1	SVAE	-5.687369246522124	-5.687369246522124
GYKGGYA	-4.522364297017471	1	-4.522364297017471	LY6C1	SVAE	-4.522364297017471	-4.522364297017471
GYLGGSS	-5.693758676557843	1	-5.693758676557843	LY6C1	SVAE	-5.693758676557843	-5.693758676557843
GYLHGSA	-2.654960426488265	1	-2.654960426488265	LY6C1	SVAE	-2.654960426488265	-2.654960426488265
GYLHGSS	-3.539435096222436	1	-3.539435096222436	LY6C1	SVAE	-3.539435096222436	-3.539435096222436
GYTGGSS	-4.45725980052578	1	-4.45725980052578	LY6C1	SVAE	-4.45725980052578	-4.45725980052578
GYTHGSA	-3.5101076711554464	1	-3.5101076711554464	LY6C1	SVAE	-3.5101076711554464	-3.5101076711554464
GYTHGSS	-3.2742369368884825	1	-3.2742369368884825	LY6C1	SVAE	-3.2742369368884825	-3.2742369368884825
GYTLGSA	-9.118574471881413	1	-9.118574471881413	LY6C1	SVAE	-9.118574471881413	-9.118574471881413
GYTYGSA	-4.092860404408519	1	-4.092860404408519	LY6C1	SVAE	-4.092860404408519	-4.092860404408519
GYTYGSS	-1.3805833484073309	1	-1.3805833484073309	LY6C1	SVAE	-1.3805833484073309	-1.3805833484073309
GYVGGSA	-4.339226646175492	1	-4.339226646175492	LY6C1	SVAE	-4.339226646175492	-4.339226646175492
GYVGGSS	-0.4630375533935495	1	-0.4630375533935495	LY6C1	SVAE	-0.4630375533935495	-0.4630375533935495
GYVGSSS	-5.653308744684924	1	-5.653308744684924	LY6C1	SVAE	-5.653308744684924	-5.653308744684924
GYVHGSS	-3.252168198475722	1	-3.252168198475722	LY6C1	SVAE	-3.252168198475722	-3.252168198475722
KFAGAAA	-2.441231843256774	1	-2.441231843256774	LY6C1	SVAE	-2.441231843256774	-2.441231843256774
KFAGAAS	-4.2235481506526735	1	-4.2235481506526735	LY6C1	SVAE	-4.2235481506526735	-4.2235481506526735
KFAGASA	-2.8783791286605487	1	-2.8783791286605487	LY6C1	SVAE	-2.8783791286605487	-2.8783791286605487
KFAGASS	-2.9716378631742657	1	-2.9716378631742657	LY6C1	SVAE	-2.9716378631742657	-2.9716378631742657
KFAGGAA	-3.412678972630648	1	-3.412678972630648	LY6C1	SVAE	-3.412678972630648	-3.412678972630648
KFAGGAS	-2.9050311259065285	1	-2.9050311259065285	LY6C1	SVAE	-2.9050311259065285	-2.9050311259065285
KFAGGAT	-4.636849368262547	1	-4.636849368262547	LY6C1	SVAE	-4.636849368262547	-4.636849368262547
KFAGGSA	-3.50681608214712	1	-3.50681608214712	LY6C1	SVAE	-3.50681608214712	-3.50681608214712
KFAGGSS	-2.286262853588258	1	-2.286262853588258	LY6C1	SVAE	-2.286262853588258	-2.286262853588258
KFAGGST	-2.511057981068852	1	-2.511057981068852	LY6C1	SVAE	-2.511057981068852	-2.511057981068852
KFAGLSS	-4.827003558968974	1	-4.827003558968974	LY6C1	SVAE	-4.827003558968974	-4.827003558968974
KFAGSAA	-2.822564429048441	1	-2.822564429048441	LY6C1	SVAE	-2.822564429048441	-2.822564429048441
KFAGSAG	-4.477962946058115	1	-4.477962946058115	LY6C1	SVAE	-4.477962946058115	-4.477962946058115
KFAGSAS	-4.590153799161719	1	-4.590153799161719	LY6C1	SVAE	-4.590153799161719	-4.590153799161719
KFAGSSA	-3.597809642510166	1	-3.597809642510166	LY6C1	SVAE	-3.597809642510166	-3.597809642510166
KFAGSSS	-3.0977780941605766	1	-3.0977780941605766	LY6C1	SVAE	-3.0977780941605766	-3.0977780941605766
KFAGSST	-3.703541099472451	1	-3.703541099472451	LY6C1	SVAE	-3.703541099472451	-3.703541099472451
KFALGAA	-3.4340425814996096	1	-3.4340425814996096	LY6C1	SVAE	-3.4340425814996096	-3.4340425814996096
KFASAAG	-4.984878522379273	-1	-4.984878522379273	LY6C1	SVAE	-4.984878522379273	-4.984878522379273
KFASASG	-5.974847536155041	14	-5.974847536155041	LY6C1	SVAE	-5.974847536155041	-5.974847536155041
KFASGAA	-3.443899651338052	1	-3.443899651338052	LY6C1	SVAE	-3.443899651338052	-3.443899651338052
KFASGAG	-4.573920682771863	1	-4.573920682771863	LY6C1	SVAE	-4.573920682771863	-4.573920682771863
KFASGSA	-3.089321584585261	1	-3.089321584585261	LY6C1	SVAE	-3.089321584585261	-3.089321584585261
KFASSAG	-4.338818956747347	4	-4.338818956747347	LY6C1	SVAE	-4.338818956747347	-4.338818956747347
KFASSSG	-4.120081536684574	1	-4.120081536684574	LY6C1	SVAE	-4.120081536684574	-4.120081536684574
KFLGAAA	-3.1224616188007426	1	-3.1224616188007426	LY6C1	SVAE	-3.1224616188007426	-3.1224616188007426
KFLGAAS	-1.7623401910260887	1	-1.7623401910260887	LY6C1	SVAE	-1.7623401910260887	-1.7623401910260887
KFLGASA	-3.756866249763306	1	-3.756866249763306	LY6C1	SVAE	-3.756866249763306	-3.756866249763306
KFLGGAA	-2.69307537802051	1	-2.69307537802051	LY6C1	SVAE	-2.69307537802051	-2.69307537802051
KFLGGAS	0.718361631409789	1	0.718361631409789	LY6C1	SVAE	0.718361631409789	0.718361631409789
KFLGGSA	0.4383007634261786	1	0.4383007634261786	LY6C1	SVAE	0.4383007634261786	0.4383007634261786
KFLGGSS	3.4635470675261533	1	3.4635470675261533	LY6C1	SVAE	3.4635470675261533	3.4635470675261533
KFLGGST	3.36768385221526	1	3.36768385221526	LY6C1	SVAE	3.36768385221526	3.36768385221526
KFLGSSA	-2.543544753211113	1	-2.543544753211113	LY6C1	SVAE	-2.543544753211113	-2.543544753211113
KFLGSSS	0.3404174460297682	1	0.3404174460297682	LY6C1	SVAE	0.3404174460297682	0.3404174460297682
KFLSGAA	-5.316939069117564	1	-5.316939069117564	LY6C1	SVAE	-5.316939069117564	-5.316939069117564
KFLSGSA	-2.538009112332676	1	-2.538009112332676	LY6C1	SVAE	-2.538009112332676	-2.538009112332676
KFPGAAA	-2.8171119439806205	1	-2.8171119439806205	LY6C1	SVAE	-2.8171119439806205	-2.8171119439806205
KFPGAAS	-2.650995403206158	1	-2.650995403206158	LY6C1	SVAE	-2.650995403206158	-2.650995403206158
KFPGASA	-3.2702707469102474	1	-3.2702707469102474	LY6C1	SVAE	-3.2702707469102474	-3.2702707469102474
KFPGASS	-0.3397897314381855	1	-0.3397897314381855	LY6C1	SVAE	-0.3397897314381855	-0.3397897314381855
KFPGAST	-2.2447742028871205	1	-2.2447742028871205	LY6C1	SVAE	-2.2447742028871205	-2.2447742028871205
KFPGGAA	-2.4659240315139264	1	-2.4659240315139264	LY6C1	SVAE	-2.4659240315139264	-2.4659240315139264
KFPGGAS	-0.6860951447006326	1	-0.6860951447006326	LY6C1	SVAE	-0.6860951447006326	-0.6860951447006326
KFPGGSA	-0.6172972562734385	1	-0.6172972562734385	LY6C1	SVAE	-0.6172972562734385	-0.6172972562734385
KFPGGSS	1.2561013632784384	1	1.2561013632784384	LY6C1	SVAE	1.2561013632784384	1.2561013632784384
KFPGGST	3.078342262656544	1	3.078342262656544	LY6C1	SVAE	3.078342262656544	3.078342262656544
KFPGLAS	-1.7113419179157514	1	-1.7113419179157514	LY6C1	SVAE	-1.7113419179157514	-1.7113419179157514
KFPGLSA	-3.510584894103413	1	-3.510584894103413	LY6C1	SVAE	-3.510584894103413	-3.510584894103413
KFPGLSS	3.390021630444528	1	3.390021630444528	LY6C1	SVAE	3.390021630444528	3.390021630444528
KFPGSAA	-2.258724870309972	1	-2.258724870309972	LY6C1	SVAE	-2.258724870309972	-2.258724870309972
KFPGSAS	0.078073566978589	1	0.078073566978589	LY6C1	SVAE	0.078073566978589	0.078073566978589
KFPGSSA	3.792795623264721	1	3.792795623264721	LY6C1	SVAE	3.792795623264721	3.792795623264721
KFPGSSS	3.982281687163229	1	3.982281687163229	LY6C1	SVAE	3.982281687163229	3.982281687163229
KFPGSST	2.614957466017967	1	2.614957466017967	LY6C1	SVAE	2.614957466017967	2.614957466017967
KFPSGSA	-3.910341794652673	1	-3.910341794652673	LY6C1	SVAE	-3.910341794652673	-3.910341794652673
KFSGASA	-3.435502960706737	1	-3.435502960706737	LY6C1	SVAE	-3.435502960706737	-3.435502960706737
KFSGGAA	-3.747018149050661	1	-3.747018149050661	LY6C1	SVAE	-3.747018149050661	-3.747018149050661
KFSGGAS	-3.666690504675149	1	-3.666690504675149	LY6C1	SVAE	-3.666690504675149	-3.666690504675149
KFSGGSA	-4.321689360982248	1	-4.321689360982248	LY6C1	SVAE	-4.321689360982248	-4.321689360982248
KFSGGSS	-2.610294951594145	1	-2.610294951594145	LY6C1	SVAE	-2.610294951594145	-2.610294951594145
KFSGSSA	-3.612486249640922	1	-3.612486249640922	LY6C1	SVAE	-3.612486249640922	-3.612486249640922
KFSSAAG	-5.114913880408071	4	-5.114913880408071	LY6C1	SVAE	-5.114913880408071	-5.114913880408071
KFSSASG	-4.056534541972675	11	-4.056534541972675	LY6C1	SVAE	-4.056534541972675	-4.056534541972675
KFSSGAG	-3.722734644946572	1	-3.722734644946572	LY6C1	SVAE	-3.722734644946572	-3.722734644946572
KFSSGSA	-3.8187177153845	1	-3.8187177153845	LY6C1	SVAE	-3.8187177153845	-3.8187177153845
KFSSSAG	-2.5221987595106325	4	-2.5221987595106325	LY6C1	SVAE	-2.5221987595106325	-2.5221987595106325
KFSSSSG	-4.948122889962233	1	-4.948122889962233	LY6C1	SVAE	-4.948122889962233	-4.948122889962233
KGPGLSS	-3.536353546196583	1	-3.536353546196583	LY6C1	SVAE	-3.536353546196583	-3.536353546196583
KYAGAAA	-1.8806413237694504	1	-1.8806413237694504	LY6C1	SVAE	-1.8806413237694504	-1.8806413237694504
KYAGAAG	-5.263392263857714	1	-5.263392263857714	LY6C1	SVAE	-5.263392263857714	-5.263392263857714
KYAGAAS	1.545302985687259	1	1.545302985687259	LY6C1	SVAE	1.545302985687259	1.545302985687259
KYAGASA	-3.042478593627978	1	-3.042478593627978	LY6C1	SVAE	-3.042478593627978	-3.042478593627978
KYAGASG	-3.7687967308928223	1	-3.7687967308928223	LY6C1	SVAE	-3.7687967308928223	-3.7687967308928223
KYAGASS	-0.9877582345723384	1	-0.9877582345723384	LY6C1	SVAE	-0.9877582345723384	-0.9877582345723384
KYAGGAA	-1.5733713560812668	1	-1.5733713560812668	LY6C1	SVAE	-1.5733713560812668	-1.5733713560812668
KYAGGAG	-5.213482094772329	1	-5.213482094772329	LY6C1	SVAE	-5.213482094772329	-5.213482094772329
KYAGGAS	-1.963257650087878	1	-1.963257650087878	LY6C1	SVAE	-1.963257650087878	-1.963257650087878
KYAGGAT	-4.448606868381247	1	-4.448606868381247	LY6C1	SVAE	-4.448606868381247	-4.448606868381247
KYAGGSA	-2.2679505167751204	1	-2.2679505167751204	LY6C1	SVAE	-2.2679505167751204	-2.2679505167751204
KYAGGSG	-3.9929531959983815	1	-3.9929531959983815	LY6C1	SVAE	-3.9929531959983815	-3.9929531959983815
KYAGGSS	-0.3303305069372911	1	-0.3303305069372911	LY6C1	SVAE	-0.3303305069372911	-0.3303305069372911
KYAGGST	-0.5257687783679131	1	-0.5257687783679131	LY6C1	SVAE	-0.5257687783679131	-0.5257687783679131
KYAGLAS	-3.1754233283818865	1	-3.1754233283818865	LY6C1	SVAE	-3.1754233283818865	-3.1754233283818865
KYAGLSS	-1.2819076661405595	1	-1.2819076661405595	LY6C1	SVAE	-1.2819076661405595	-1.2819076661405595
KYAGSAA	-2.1880027712236374	1	-2.1880027712236374	LY6C1	SVAE	-2.1880027712236374	-2.1880027712236374
KYAGSAG	-3.866523247817891	1	-3.866523247817891	LY6C1	SVAE	-3.866523247817891	-3.866523247817891
KYAGSAS	-1.8997060799089829	1	-1.8997060799089829	LY6C1	SVAE	-1.8997060799089829	-1.8997060799089829
KYAGSSA	-3.127419026253868	1	-3.127419026253868	LY6C1	SVAE	-3.127419026253868	-3.127419026253868
KYAGSSG	-5.750037146989936	1	-5.750037146989936	LY6C1	SVAE	-5.750037146989936	-5.750037146989936
KYAGSSS	-1.4424802372800944	1	-1.4424802372800944	LY6C1	SVAE	-1.4424802372800944	-1.4424802372800944
KYAGSST	-2.1853595043166	1	-2.1853595043166	LY6C1	SVAE	-2.1853595043166	-2.1853595043166
KYALAAG	-4.254846112166718	14	-4.254846112166718	LY6C1	SVAE	-4.254846112166718	-4.254846112166718
KYALGAA	-2.593941208465547	1	-2.593941208465547	LY6C1	SVAE	-2.593941208465547	-2.593941208465547
KYALGAG	-3.541111906259015	1	-3.541111906259015	LY6C1	SVAE	-3.541111906259015	-3.541111906259015
KYALGPG	-3.468171813094082	-1	-3.468171813094082	LY6C1	SVAE	-3.468171813094082	-3.468171813094082
KYALGSA	-2.6327913946993537	1	-2.6327913946993537	LY6C1	SVAE	-2.6327913946993537	-2.6327913946993537
KYALGSS	-2.5845537231303317	1	-2.5845537231303317	LY6C1	SVAE	-2.5845537231303317	-2.5845537231303317
KYALSAA	-3.1950237095252043	1	-3.1950237095252043	LY6C1	SVAE	-3.1950237095252043	-3.1950237095252043
KYALSAG	-2.345918137309559	4	-2.345918137309559	LY6C1	SVAE	-2.345918137309559	-2.345918137309559
KYALSPG	-4.08962441444258	4	-4.08962441444258	LY6C1	SVAE	-4.08962441444258	-4.08962441444258
KYALSSG	-4.2119692509629045	1	-4.2119692509629045	LY6C1	SVAE	-4.2119692509629045	-4.2119692509629045
KYASAAA	-2.9201030985811065	1	-2.9201030985811065	LY6C1	SVAE	-2.9201030985811065	-2.9201030985811065
KYASAAS	-3.527842447052695	1	-3.527842447052695	LY6C1	SVAE	-3.527842447052695	-3.527842447052695
KYASAPG	-3.108867458509704	4	-3.108867458509704	LY6C1	SVAE	-3.108867458509704	-3.108867458509704
KYASASA	-3.2134139676867624	1	-3.2134139676867624	LY6C1	SVAE	-3.2134139676867624	-3.2134139676867624
KYASGAA	-3.002097247813861	1	-3.002097247813861	LY6C1	SVAE	-3.002097247813861	-3.002097247813861
KYASGAG	-4.267104788283668	1	-4.267104788283668	LY6C1	SVAE	-4.267104788283668	-4.267104788283668
KYASGAS	-3.693102426909947	1	-3.693102426909947	LY6C1	SVAE	-3.693102426909947	-3.693102426909947
KYASGPG	-5.317562012406489	2	-5.317562012406489	LY6C1	SVAE	-5.317562012406489	-5.317562012406489
KYASGSA	-2.6627132461469296	1	-2.6627132461469296	LY6C1	SVAE	-2.6627132461469296	-2.6627132461469296
KYASGSG	-4.10677062930784	1	-4.10677062930784	LY6C1	SVAE	-4.10677062930784	-4.10677062930784
KYASGSS	-5.414103256250452	1	-5.414103256250452	LY6C1	SVAE	-5.414103256250452	-5.414103256250452
KYASSAA	-4.35010111754596	1	-4.35010111754596	LY6C1	SVAE	-4.35010111754596	-4.35010111754596
KYASSAS	-4.300942584885391	1	-4.300942584885391	LY6C1	SVAE	-4.300942584885391	-4.300942584885391
KYASSPG	-3.264007290981594	11	-3.264007290981594	LY6C1	SVAE	-3.264007290981594	-3.264007290981594
KYASSSA	-3.1987694929228514	1	-3.1987694929228514	LY6C1	SVAE	-3.1987694929228514	-3.1987694929228514
KYLGAAA	-0.5888713612457391	1	-0.5888713612457391	LY6C1	SVAE	-0.5888713612457391	-0.5888713612457391
KYLGAAG	-4.387630252815428	1	-4.387630252815428	LY6C1	SVAE	-4.387630252815428	-4.387630252815428
KYLGAAS	4.611496147158251	1	4.611496147158251	LY6C1	SVAE	4.611496147158251	4.611496147158251
KYLGASA	-0.7478637298525472	1	-0.7478637298525472	LY6C1	SVAE	-0.7478637298525472	-0.7478637298525472
KYLGASS	3.71686087669174	1	3.71686087669174	LY6C1	SVAE	3.71686087669174	3.71686087669174
KYLGGAA	0.0466532197178114	1	0.0466532197178114	LY6C1	SVAE	0.0466532197178114	0.0466532197178114
KYLGGAS	1.4870845184629944	1	1.4870845184629944	LY6C1	SVAE	1.4870845184629944	1.4870845184629944
KYLGGSA	1.14493271075252	1	1.14493271075252	LY6C1	SVAE	1.14493271075252	1.14493271075252
KYLGGSS	4.317690710576987	1	4.317690710576987	LY6C1	SVAE	4.317690710576987	4.317690710576987
KYLGGST	4.339144705026315	1	4.339144705026315	LY6C1	SVAE	4.339144705026315	4.339144705026315
KYLGSAA	-2.890862701657539	1	-2.890862701657539	LY6C1	SVAE	-2.890862701657539	-2.890862701657539
KYLGSAG	-4.25783757878191	1	-4.25783757878191	LY6C1	SVAE	-4.25783757878191	-4.25783757878191
KYLGSSA	-1.2937587575157925	1	-1.2937587575157925	LY6C1	SVAE	-1.2937587575157925	-1.2937587575157925
KYLGSSG	-4.717566397001337	1	-4.717566397001337	LY6C1	SVAE	-4.717566397001337	-4.717566397001337
KYLGSSS	3.4917911096725973	1	3.4917911096725973	LY6C1	SVAE	3.4917911096725973	3.4917911096725973
KYLSGAA	-9.074882971393617	1	-9.074882971393617	LY6C1	SVAE	-9.074882971393617	-9.074882971393617
KYLSGAG	-4.943712245180689	1	-4.943712245180689	LY6C1	SVAE	-4.943712245180689	-4.943712245180689
KYLSGPG	-8.727013124248222	1	-8.727013124248222	LY6C1	SVAE	-8.727013124248222	-8.727013124248222
KYLSGSA	-2.264315874853304	1	-2.264315874853304	LY6C1	SVAE	-2.264315874853304	-2.264315874853304
KYLSGSG	-4.752720281677399	1	-4.752720281677399	LY6C1	SVAE	-4.752720281677399	-4.752720281677399
KYLSSAA	-3.021272812539156	1	-3.021272812539156	LY6C1	SVAE	-3.021272812539156	-3.021272812539156
KYLSSPG	-2.683983688737725	4	-2.683983688737725	LY6C1	SVAE	-2.683983688737725	-2.683983688737725
KYLSSSA	-1.5410918772229665	1	-1.5410918772229665	LY6C1	SVAE	-1.5410918772229665	-1.5410918772229665
KYPGAAA	2.2018870961571264	1	2.2018870961571264	LY6C1	SVAE	2.2018870961571264	2.2018870961571264
KYPGAAG	-2.7036726253155376	1	-2.7036726253155376	LY6C1	SVAE	-2.7036726253155376	-2.7036726253155376
KYPGAAS	3.885256407971132	1	3.885256407971132	LY6C1	SVAE	3.885256407971132	3.885256407971132
KYPGASA	3.0439015848371738	1	3.0439015848371738	LY6C1	SVAE	3.0439015848371738	3.0439015848371738
KYPGASG	-3.641114283981916	1	-3.641114283981916	LY6C1	SVAE	-3.641114283981916	-3.641114283981916
KYPGASS	4.308991677066922	1	4.308991677066922	LY6C1	SVAE	4.308991677066922	4.308991677066922
KYPGAST	-0.2407016063986521	1	-0.2407016063986521	LY6C1	SVAE	-0.2407016063986521	-0.2407016063986521
KYPGGAA	0.8108206830553425	1	0.8108206830553425	LY6C1	SVAE	0.8108206830553425	0.8108206830553425
KYPGGAS	0.6097086485297762	1	0.6097086485297762	LY6C1	SVAE	0.6097086485297762	0.6097086485297762
KYPGGSA	1.783041117056805	1	1.783041117056805	LY6C1	SVAE	1.783041117056805	1.783041117056805
KYPGGSS	3.291458067241442	1	3.291458067241442	LY6C1	SVAE	3.291458067241442	3.291458067241442
KYPGGST	4.490011077689578	1	4.490011077689578	LY6C1	SVAE	4.490011077689578	4.490011077689578
KYPGLAS	2.185173874116472	1	2.185173874116472	LY6C1	SVAE	2.185173874116472	2.185173874116472
KYPGLSA	-3.419469065839213	1	-3.419469065839213	LY6C1	SVAE	-3.419469065839213	-3.419469065839213
KYPGLSS	4.834857845155751	1	4.834857845155751	LY6C1	SVAE	4.834857845155751	4.834857845155751
KYPGSAA	1.2478677533944298	1	1.2478677533944298	LY6C1	SVAE	1.2478677533944298	1.2478677533944298
KYPGSAS	3.472584996076811	1	3.472584996076811	LY6C1	SVAE	3.472584996076811	3.472584996076811
KYPGSSA	4.759321966758405	1	4.759321966758405	LY6C1	SVAE	4.759321966758405	4.759321966758405
KYPGSSS	4.82600797040406	1	4.82600797040406	LY6C1	SVAE	4.82600797040406	4.82600797040406
KYPGSST	4.70476510450632	1	4.70476510450632	LY6C1	SVAE	4.70476510450632	4.70476510450632
KYPLGSA	-3.615787441160456	1	-3.615787441160456	LY6C1	SVAE	-3.615787441160456	-3.615787441160456
KYPSAAA	-4.185834631175891	1	-4.185834631175891	LY6C1	SVAE	-4.185834631175891	-4.185834631175891
KYPSAAG	-4.193245311454448	1	-4.193245311454448	LY6C1	SVAE	-4.193245311454448	-4.193245311454448
KYPSAAS	-3.514995331687824	1	-3.514995331687824	LY6C1	SVAE	-3.514995331687824	-3.514995331687824
KYPSASA	-4.429067120160373	1	-4.429067120160373	LY6C1	SVAE	-4.429067120160373	-4.429067120160373
KYPSASG	-3.892486131836288	1	-3.892486131836288	LY6C1	SVAE	-3.892486131836288	-3.892486131836288
KYPSGAA	-1.9267572765725436	1	-1.9267572765725436	LY6C1	SVAE	-1.9267572765725436	-1.9267572765725436
KYPSGSA	-3.967691349805983	1	-3.967691349805983	LY6C1	SVAE	-3.967691349805983	-3.967691349805983
KYPSSAG	-3.611196865189948	14	-3.611196865189948	LY6C1	SVAE	-3.611196865189948	-3.611196865189948
KYPSSSG	-5.005818226764314	1	-5.005818226764314	LY6C1	SVAE	-5.005818226764314	-5.005818226764314
KYSGAAG	-3.992116579129623	1	-3.992116579129623	LY6C1	SVAE	-3.992116579129623	-3.992116579129623
KYSGASG	-3.840096805163235	1	-3.840096805163235	LY6C1	SVAE	-3.840096805163235	-3.840096805163235
KYSGGAA	-3.1435084938708377	1	-3.1435084938708377	LY6C1	SVAE	-3.1435084938708377	-3.1435084938708377
KYSGGAS	-3.132673408753209	1	-3.132673408753209	LY6C1	SVAE	-3.132673408753209	-3.132673408753209
KYSGGSA	-5.316118076546471	1	-5.316118076546471	LY6C1	SVAE	-5.316118076546471	-5.316118076546471
KYSGGSS	-2.062451398630297	1	-2.062451398630297	LY6C1	SVAE	-2.062451398630297	-2.062451398630297
KYSGSAG	-3.5962375710133165	1	-3.5962375710133165	LY6C1	SVAE	-3.5962375710133165	-3.5962375710133165
KYSGSSA	-2.742142032084883	1	-2.742142032084883	LY6C1	SVAE	-2.742142032084883	-2.742142032084883
KYSGSSG	-3.88578052183159	1	-3.88578052183159	LY6C1	SVAE	-3.88578052183159	-3.88578052183159
KYSLAAG	-3.4240833473055843	10	-3.4240833473055843	LY6C1	SVAE	-3.4240833473055843	-3.4240833473055843
KYSLAPA	-2.9640297717241326	16	-2.9640297717241326	LY6C1	SVAE	-2.9640297717241326	-2.9640297717241326
KYSLGAA	4.875103019177227	1	4.875103019177227	LY6C1	SVAE	4.875103019177227	4.875103019177227
KYSLGAG	2.462439018852078	1	2.462439018852078	LY6C1	SVAE	2.462439018852078	2.462439018852078
KYSLGPG	4.231774237139335	1	4.231774237139335	LY6C1	SVAE	4.231774237139335	4.231774237139335
KYSLGSG	-1.2637584110877995	1	-1.2637584110877995	LY6C1	SVAE	-1.2637584110877995	-1.2637584110877995
KYSLSSG	-3.9022603244893785	16	-3.9022603244893785	LY6C1	SVAE	-3.9022603244893785	-3.9022603244893785
KYSSAAA	-5.735682067711922	1	-5.735682067711922	LY6C1	SVAE	-5.735682067711922	-5.735682067711922
KYSSAPG	-2.622877373923031	4	-2.622877373923031	LY6C1	SVAE	-2.622877373923031	-2.622877373923031
KYSSGAA	-4.995695338955035	1	-4.995695338955035	LY6C1	SVAE	-4.995695338955035	-4.995695338955035
KYSSGAG	-3.854256445011951	1	-3.854256445011951	LY6C1	SVAE	-3.854256445011951	-3.854256445011951
KYSSGPG	-4.809228387328603	-1	-4.809228387328603	LY6C1	SVAE	-4.809228387328603	-4.809228387328603
KYSSGSA	-5.257530851221508	1	-5.257530851221508	LY6C1	SVAE	-5.257530851221508	-5.257530851221508
KYSSGSG	-4.167339339858387	1	-4.167339339858387	LY6C1	SVAE	-4.167339339858387	-4.167339339858387
KYSSSAA	-2.4058576179032043	1	-2.4058576179032043	LY6C1	SVAE	-2.4058576179032043	-2.4058576179032043
KYSSSPG	-1.3018288241601756	4	-1.3018288241601756	LY6C1	SVAE	-1.3018288241601756	-1.3018288241601756
KYSSSSA	-4.277543954219244	1	-4.277543954219244	LY6C1	SVAE	-4.277543954219244	-4.277543954219244
LAEGARW	-1.5665342840423413	12	-1.5665342840423413	LY6C1	SVAE	-1.5665342840423413	-1.5665342840423413
LAEGARY	-4.279794433455849	5	-4.279794433455849	LY6C1	SVAE	-4.279794433455849	-4.279794433455849
LAEGGRW	-4.198320430281101	7	-4.198320430281101	LY6C1	SVAE	-4.198320430281101	-4.198320430281101
LAERGFS	-10.357935801220863	1	-10.357935801220863	LY6C1	SVAE	-10.357935801220863	-10.357935801220863
LAERGSS	-3.5025457415717995	1	-3.5025457415717995	LY6C1	SVAE	-3.5025457415717995	-3.5025457415717995
LAERGSW	-1.0175923076871112	1	-1.0175923076871112	LY6C1	SVAE	-1.0175923076871112	-1.0175923076871112
LAESGRW	-2.0747301154711355	7	-2.0747301154711355	LY6C1	SVAE	-2.0747301154711355	-2.0747301154711355
LAESSRW	-1.1080481434042604	7	-1.1080481434042604	LY6C1	SVAE	-1.1080481434042604	-1.1080481434042604
LARGAGY	-2.2598301218827803	1	-2.2598301218827803	LY6C1	SVAE	-2.2598301218827803	-2.2598301218827803
LARGGAA	-4.712523103716252	1	-4.712523103716252	LY6C1	SVAE	-4.712523103716252	-4.712523103716252
LARGGFA	-3.3644049959012023	1	-3.3644049959012023	LY6C1	SVAE	-3.3644049959012023	-3.3644049959012023
LARGGGA	-3.254847536145544	1	-3.254847536145544	LY6C1	SVAE	-3.254847536145544	-3.254847536145544
LARGGSA	-4.511938262699288	1	-4.511938262699288	LY6C1	SVAE	-4.511938262699288	-4.511938262699288
LARGGSS	-2.109725362172465	1	-2.109725362172465	LY6C1	SVAE	-2.109725362172465	-2.109725362172465
LARGLSS	3.8316789926309376	1	3.8316789926309376	LY6C1	SVAE	3.8316789926309376	3.8316789926309376
LARGSAA	-3.612894129885437	1	-3.612894129885437	LY6C1	SVAE	-3.612894129885437	-3.612894129885437
LARGSAS	-3.802559618954463	1	-3.802559618954463	LY6C1	SVAE	-3.802559618954463	-3.802559618954463
LARGSFA	-1.449538560980631	-1	-1.449538560980631	LY6C1	SVAE	-1.449538560980631	-1.449538560980631
LARGSGA	-3.2665088940691107	1	-3.2665088940691107	LY6C1	SVAE	-3.2665088940691107	-3.2665088940691107
LARGSGY	-3.3459726669220538	1	-3.3459726669220538	LY6C1	SVAE	-3.3459726669220538	-3.3459726669220538
LARGSSA	-3.130203210900504	1	-3.130203210900504	LY6C1	SVAE	-3.130203210900504	-3.130203210900504
LARGSSS	-3.899874947571754	1	-3.899874947571754	LY6C1	SVAE	-3.899874947571754	-3.899874947571754
LARLGSA	-2.566290330798729	1	-2.566290330798729	LY6C1	SVAE	-2.566290330798729	-2.566290330798729
LARLGSS	1.2069845504048813	1	1.2069845504048813	LY6C1	SVAE	1.2069845504048813	1.2069845504048813
LARSGFA	-5.721272953466484	1	-5.721272953466484	LY6C1	SVAE	-5.721272953466484	-5.721272953466484
LARSSAA	-4.177835386509251	1	-4.177835386509251	LY6C1	SVAE	-4.177835386509251	-4.177835386509251
LARSSGA	-3.62714480705459	-1	-3.62714480705459	LY6C1	SVAE	-3.62714480705459	-3.62714480705459
LASLGSA	-3.300640678738426	1	-3.300640678738426	LY6C1	SVAE	-3.300640678738426	-3.300640678738426
LASLGSS	-8.698708972764361	1	-8.698708972764361	LY6C1	SVAE	-8.698708972764361	-8.698708972764361
LASLGST	-2.139420620713832	1	-2.139420620713832	LY6C1	SVAE	-2.139420620713832	-2.139420620713832
LASRGAA	-4.300397934325877	1	-4.300397934325877	LY6C1	SVAE	-4.300397934325877	-4.300397934325877
LASRGAS	-5.005203030711777	1	-5.005203030711777	LY6C1	SVAE	-5.005203030711777	-5.005203030711777
LASRGFA	-2.7494223948786174	1	-2.7494223948786174	LY6C1	SVAE	-2.7494223948786174	-2.7494223948786174
LASRGGY	-2.438646407179971	1	-2.438646407179971	LY6C1	SVAE	-2.438646407179971	-2.438646407179971
LASRGSS	-1.1635244772665538	1	-1.1635244772665538	LY6C1	SVAE	-1.1635244772665538	-1.1635244772665538
LASRGST	-0.1421958969226915	1	-0.1421958969226915	LY6C1	SVAE	-0.1421958969226915	-0.1421958969226915
LASRGSY	-0.9955184516374486	1	-0.9955184516374486	LY6C1	SVAE	-0.9955184516374486	-0.9955184516374486
LASRLSS	-3.522091494291911	1	-3.522091494291911	LY6C1	SVAE	-3.522091494291911	-3.522091494291911
LAVGARY	-2.609386094709031	1	-2.609386094709031	LY6C1	SVAE	-2.609386094709031	-2.609386094709031
LAVGGSS	-2.511841177581064	1	-2.511841177581064	LY6C1	SVAE	-2.511841177581064	-2.511841177581064
LAVGGST	-3.550316549298224	1	-3.550316549298224	LY6C1	SVAE	-3.550316549298224	-3.550316549298224
LAVGLAS	-2.899633160253616	1	-2.899633160253616	LY6C1	SVAE	-2.899633160253616	-2.899633160253616
LAVGLSS	-3.6298051024071896	1	-3.6298051024071896	LY6C1	SVAE	-3.6298051024071896	-3.6298051024071896
LAVGLST	-3.163604337365865	1	-3.163604337365865	LY6C1	SVAE	-3.163604337365865	-3.163604337365865
LAVGSST	-4.34768289280753	1	-4.34768289280753	LY6C1	SVAE	-4.34768289280753	-4.34768289280753
LAVGSSY	-8.643193768840389	1	-8.643193768840389	LY6C1	SVAE	-8.643193768840389	-8.643193768840389
LAVLGSS	-3.587097796718953	1	-3.587097796718953	LY6C1	SVAE	-3.587097796718953	-3.587097796718953
LAVRGAS	-2.754030363277621	1	-2.754030363277621	LY6C1	SVAE	-2.754030363277621	-2.754030363277621
LAVRGSA	-3.614989380992804	1	-3.614989380992804	LY6C1	SVAE	-3.614989380992804	-3.614989380992804
LAVRGSS	-3.2181755693586083	1	-3.2181755693586083	LY6C1	SVAE	-3.2181755693586083	-3.2181755693586083
LAVRGST	-1.654313300093763	1	-1.654313300093763	LY6C1	SVAE	-1.654313300093763	-1.654313300093763
LAVRLAS	1.5089921885126385	1	1.5089921885126385	LY6C1	SVAE	1.5089921885126385	1.5089921885126385
LAVRLSS	-2.004416081628828	1	-2.004416081628828	LY6C1	SVAE	-2.004416081628828	-2.004416081628828
LAYGGAS	-2.438782587244883	1	-2.438782587244883	LY6C1	SVAE	-2.438782587244883	-2.438782587244883
LAYGGSS	-1.8233361915928068	1	-1.8233361915928068	LY6C1	SVAE	-1.8233361915928068	-1.8233361915928068
LAYGGST	2.3065143927830074	1	2.3065143927830074	LY6C1	SVAE	2.3065143927830074	2.3065143927830074
LAYGLAS	-1.797136481658816	1	-1.797136481658816	LY6C1	SVAE	-1.797136481658816	-1.797136481658816
LAYGLSS	2.500125475562835	1	2.500125475562835	LY6C1	SVAE	2.500125475562835	2.500125475562835
LAYGSSS	-3.3121423985504714	1	-3.3121423985504714	LY6C1	SVAE	-3.3121423985504714	-3.3121423985504714
LAYGSST	-3.135758401597025	1	-3.135758401597025	LY6C1	SVAE	-3.135758401597025	-3.135758401597025
LAYSGAS	-3.05491853827775	1	-3.05491853827775	LY6C1	SVAE	-3.05491853827775	-3.05491853827775
LAYSGAT	-3.714414633125575	1	-3.714414633125575	LY6C1	SVAE	-3.714414633125575	-3.714414633125575
LAYSGSA	-3.860406912409585	1	-3.860406912409585	LY6C1	SVAE	-3.860406912409585	-3.860406912409585
LAYSGSS	-3.1766508538727507	1	-3.1766508538727507	LY6C1	SVAE	-3.1766508538727507	-3.1766508538727507
LAYSGST	-1.3488939078628777	1	-1.3488939078628777	LY6C1	SVAE	-1.3488939078628777	-1.3488939078628777
LFAADET	-3.4432633770122614	1	-3.4432633770122614	LY6C1	SVAE	-3.4432633770122614	-3.4432633770122614
LFAAEAQ	-8.310946310502729	1	-8.310946310502729	LY6C1	SVAE	-8.310946310502729	-8.310946310502729
LFAAEAS	-6.086385635918589	1	-6.086385635918589	LY6C1	SVAE	-6.086385635918589	-6.086385635918589
LFAAESS	-4.579557538352209	1	-4.579557538352209	LY6C1	SVAE	-4.579557538352209	-4.579557538352209
LFAGEAT	-2.3545897069314625	1	-2.3545897069314625	LY6C1	SVAE	-2.3545897069314625	-2.3545897069314625
LFAGEST	-7.808679220965512	1	-7.808679220965512	LY6C1	SVAE	-7.808679220965512	-7.808679220965512
LFAGEVL	-2.183598771777282	1	-2.183598771777282	LY6C1	SVAE	-2.183598771777282	-2.183598771777282
LFAGGAM	-2.8034373742458105	1	-2.8034373742458105	LY6C1	SVAE	-2.8034373742458105	-2.8034373742458105
LFAGGAQ	-0.3052311836166219	1	-0.3052311836166219	LY6C1	SVAE	-0.3052311836166219	-0.3052311836166219
LFAGGAS	-1.856008141541406	1	-1.856008141541406	LY6C1	SVAE	-1.856008141541406	-1.856008141541406
LFAGGSQ	2.052235703105456	1	2.052235703105456	LY6C1	SVAE	2.052235703105456	2.052235703105456
LFAGLAS	-1.7392490764759458	1	-1.7392490764759458	LY6C1	SVAE	-1.7392490764759458	-1.7392490764759458
LFAGLSS	0.1637104402967859	1	0.1637104402967859	LY6C1	SVAE	0.1637104402967859	0.1637104402967859
LFAGRAQ	3.3989798240166347	1	3.3989798240166347	LY6C1	SVAE	3.3989798240166347	3.3989798240166347
LFAGRSQ	3.839313769699789	1	3.839313769699789	LY6C1	SVAE	3.839313769699789	3.839313769699789
LFAGRSS	-1.029683533737144	1	-1.029683533737144	LY6C1	SVAE	-1.029683533737144	-1.029683533737144
LFAGSAQ	0.8047742906751585	1	0.8047742906751585	LY6C1	SVAE	0.8047742906751585	0.8047742906751585
LFAGSAS	-2.730056040319652	1	-2.730056040319652	LY6C1	SVAE	-2.730056040319652	-2.730056040319652
LFAGSSS	-3.8595790358640327	1	-3.8595790358640327	LY6C1	SVAE	-3.8595790358640327	-3.8595790358640327
LFAGSST	-0.7901664161160115	1	-0.7901664161160115	LY6C1	SVAE	-0.7901664161160115	-0.7901664161160115
LFAHGAA	-2.505894377861292	1	-2.505894377861292	LY6C1	SVAE	-2.505894377861292	-2.505894377861292
LFAHGAM	-2.763913480826528	1	-2.763913480826528	LY6C1	SVAE	-2.763913480826528	-2.763913480826528
LFAHGAT	-1.1533504546299542	1	-1.1533504546299542	LY6C1	SVAE	-1.1533504546299542	-1.1533504546299542
LFAHGSA	-1.1989378928973644	1	-1.1989378928973644	LY6C1	SVAE	-1.1989378928973644	-1.1989378928973644
LFAHGSM	-2.208319099920602	1	-2.208319099920602	LY6C1	SVAE	-2.208319099920602	-2.208319099920602
LFAHGSS	4.4837161393518645	1	4.4837161393518645	LY6C1	SVAE	4.4837161393518645	4.4837161393518645
LFAHGST	4.824067717844208	1	4.824067717844208	LY6C1	SVAE	4.824067717844208	4.824067717844208
LFAPDES	-3.572422103305002	1	-3.572422103305002	LY6C1	SVAE	-3.572422103305002	-3.572422103305002
LFAPEAS	-2.649019687461017	1	-2.649019687461017	LY6C1	SVAE	-2.649019687461017	-2.649019687461017
LFAPESS	-4.869721660574658	1	-4.869721660574658	LY6C1	SVAE	-4.869721660574658	-4.869721660574658
LFARGAA	-0.5008229716247535	1	-0.5008229716247535	LY6C1	SVAE	-0.5008229716247535	-0.5008229716247535
LFARGAQ	3.361575304162451	1	3.361575304162451	LY6C1	SVAE	3.361575304162451	3.361575304162451
LFARGAS	3.5428749369915624	1	3.5428749369915624	LY6C1	SVAE	3.5428749369915624	3.5428749369915624
LFARGAT	1.1871140321680804	1	1.1871140321680804	LY6C1	SVAE	1.1871140321680804	1.1871140321680804
LFARGSA	-0.959827172501456	1	-0.959827172501456	LY6C1	SVAE	-0.959827172501456	-0.959827172501456
LFARGSS	1.6961018420015923	1	1.6961018420015923	LY6C1	SVAE	1.6961018420015923	1.6961018420015923
LFARGST	4.128444203752452	1	4.128444203752452	LY6C1	SVAE	4.128444203752452	4.128444203752452
LFASGAQ	-2.874299057039193	1	-2.874299057039193	LY6C1	SVAE	-2.874299057039193	-2.874299057039193
LFASGAS	-2.7420734271533687	1	-2.7420734271533687	LY6C1	SVAE	-2.7420734271533687	-2.7420734271533687
LFASGSQ	-1.4361470264923206	1	-1.4361470264923206	LY6C1	SVAE	-1.4361470264923206	-1.4361470264923206
LFASGSS	-1.773408536102257	1	-1.773408536102257	LY6C1	SVAE	-1.773408536102257	-1.773408536102257
LFASGST	-2.619567892690228	1	-2.619567892690228	LY6C1	SVAE	-2.619567892690228	-2.619567892690228
LFLGGST	4.8343546288965085	1	4.8343546288965085	LY6C1	SVAE	4.8343546288965085	4.8343546288965085
LFLGSSA	-3.228635312458574	1	-3.228635312458574	LY6C1	SVAE	-3.228635312458574	-3.228635312458574
LFLGSSS	0.3219653769402351	1	0.3219653769402351	LY6C1	SVAE	0.3219653769402351	0.3219653769402351
LFLSGSA	-3.947844848707051	1	-3.947844848707051	LY6C1	SVAE	-3.947844848707051	-3.947844848707051
LFLSGSS	-1.8696393248612533	1	-1.8696393248612533	LY6C1	SVAE	-1.8696393248612533	-1.8696393248612533
LFPADAS	-3.5918794870530397	1	-3.5918794870530397	LY6C1	SVAE	-3.5918794870530397	-3.5918794870530397
LFPADSL	-4.2651776496546185	1	-4.2651776496546185	LY6C1	SVAE	-4.2651776496546185	-4.2651776496546185
LFPADSS	-1.4191129849850233	1	-1.4191129849850233	LY6C1	SVAE	-1.4191129849850233	-1.4191129849850233
LFPAEAQ	-3.8780389053880975	1	-3.8780389053880975	LY6C1	SVAE	-3.8780389053880975	-3.8780389053880975
LFPAEAS	-3.8758223085513457	1	-3.8758223085513457	LY6C1	SVAE	-3.8758223085513457	-3.8758223085513457
LFPAESL	-4.18734279170481	1	-4.18734279170481	LY6C1	SVAE	-4.18734279170481	-4.18734279170481
LFPAESS	-5.082323182922666	1	-5.082323182922666	LY6C1	SVAE	-5.082323182922666	-5.082323182922666
LFPGAAA	-6.560011576482707	1	-6.560011576482707	LY6C1	SVAE	-6.560011576482707	-6.560011576482707
LFPGAAT	-3.877148021418192	1	-3.877148021418192	LY6C1	SVAE	-3.877148021418192	-3.877148021418192
LFPGASA	-2.813408785129744	1	-2.813408785129744	LY6C1	SVAE	-2.813408785129744	-2.813408785129744
LFPGAST	-2.427034191751249	1	-2.427034191751249	LY6C1	SVAE	-2.427034191751249	-2.427034191751249
LFPGDAS	1.2156791193314695	1	1.2156791193314695	LY6C1	SVAE	1.2156791193314695	1.2156791193314695
LFPGDAT	-2.676260333309454	1	-2.676260333309454	LY6C1	SVAE	-2.676260333309454	-2.676260333309454
LFPGDEQ	-1.6099368145662587	1	-1.6099368145662587	LY6C1	SVAE	-1.6099368145662587	-1.6099368145662587
LFPGDSS	3.536084413915731	1	3.536084413915731	LY6C1	SVAE	3.536084413915731	3.536084413915731
LFPGDST	0.267434920914664	1	0.267434920914664	LY6C1	SVAE	0.267434920914664	0.267434920914664
LFPGDVS	-4.3229972424633925	1	-4.3229972424633925	LY6C1	SVAE	-4.3229972424633925	-4.3229972424633925
LFPGEAQ	2.4337212188867925	1	2.4337212188867925	LY6C1	SVAE	2.4337212188867925	2.4337212188867925
LFPGEAT	-2.9108760769856965	1	-2.9108760769856965	LY6C1	SVAE	-2.9108760769856965	-2.9108760769856965
LFPGEET	-5.591083969559631	1	-5.591083969559631	LY6C1	SVAE	-5.591083969559631	-5.591083969559631
LFPGESL	-5.554759316316384	1	-5.554759316316384	LY6C1	SVAE	-5.554759316316384	-5.554759316316384
LFPGEST	-2.835919416136641	1	-2.835919416136641	LY6C1	SVAE	-2.835919416136641	-2.835919416136641
LFPGEVQ	-3.726610117397804	1	-3.726610117397804	LY6C1	SVAE	-3.726610117397804	-3.726610117397804
LFPGEVT	-6.091279291827882	1	-6.091279291827882	LY6C1	SVAE	-6.091279291827882	-6.091279291827882
LFPGFSS	5.100820492255365	1	5.100820492255365	LY6C1	SVAE	5.100820492255365	5.100820492255365
LFPGGAA	-2.4341210926210683	1	-2.4341210926210683	LY6C1	SVAE	-2.4341210926210683	-2.4341210926210683
LFPGGAM	-2.8445672377927336	1	-2.8445672377927336	LY6C1	SVAE	-2.8445672377927336	-2.8445672377927336
LFPGGSA	-1.5298838838654536	1	-1.5298838838654536	LY6C1	SVAE	-1.5298838838654536	-1.5298838838654536
LFPGGSM	0.6775488566443248	1	0.6775488566443248	LY6C1	SVAE	0.6775488566443248	0.6775488566443248
LFPGLAQ	-1.04815384505274	1	-1.04815384505274	LY6C1	SVAE	-1.04815384505274	-1.04815384505274
LFPGLAS	-1.4077720005581131	1	-1.4077720005581131	LY6C1	SVAE	-1.4077720005581131	-1.4077720005581131
LFPGLSA	-4.228185095501416	1	-4.228185095501416	LY6C1	SVAE	-4.228185095501416	-4.228185095501416
LFPGLSS	3.066161619741912	1	3.066161619741912	LY6C1	SVAE	3.066161619741912	3.066161619741912
LFPGLST	1.1768159403671412	1	1.1768159403671412	LY6C1	SVAE	1.1768159403671412	1.1768159403671412
LFPGSAA	-3.8734568531066857	1	-3.8734568531066857	LY6C1	SVAE	-3.8734568531066857	-3.8734568531066857
LFPGSAS	-1.7958652845503236	1	-1.7958652845503236	LY6C1	SVAE	-1.7958652845503236	-1.7958652845503236
LFPGSAT	-0.8389081283824381	1	-0.8389081283824381	LY6C1	SVAE	-0.8389081283824381	-0.8389081283824381
LFPGSSA	-3.392970215210754	1	-3.392970215210754	LY6C1	SVAE	-3.392970215210754	-3.392970215210754
LFPGSSS	2.3532322925043787	1	2.3532322925043787	LY6C1	SVAE	2.3532322925043787	2.3532322925043787
LFPGSST	3.5974639905639103	1	3.5974639905639103	LY6C1	SVAE	3.5974639905639103	3.5974639905639103
LFPGYAS	3.308540651384976	1	3.308540651384976	LY6C1	SVAE	3.308540651384976	3.308540651384976
LFPGYES	-3.435476990894693	1	-3.435476990894693	LY6C1	SVAE	-3.435476990894693	-3.435476990894693
LFPGYET	-4.486398601908425	1	-4.486398601908425	LY6C1	SVAE	-4.486398601908425	-4.486398601908425
LFPGYSS	5.154895464661555	1	5.154895464661555	LY6C1	SVAE	5.154895464661555	5.154895464661555
LFPHGAA	-2.2539194790578594	1	-2.2539194790578594	LY6C1	SVAE	-2.2539194790578594	-2.2539194790578594
LFPHGAM	-3.036041252204812	1	-3.036041252204812	LY6C1	SVAE	-3.036041252204812	-3.036041252204812
LFPHGAS	-2.125908382233176	1	-2.125908382233176	LY6C1	SVAE	-2.125908382233176	-2.125908382233176
LFPHGAT	-2.948023067054146	1	-2.948023067054146	LY6C1	SVAE	-2.948023067054146	-2.948023067054146
LFPHGSA	-2.6395040965761045	1	-2.6395040965761045	LY6C1	SVAE	-2.6395040965761045	-2.6395040965761045
LFPHGSM	1.695395759871773	1	1.695395759871773	LY6C1	SVAE	1.695395759871773	1.695395759871773
LFPHGSS	3.049326744282679	1	3.049326744282679	LY6C1	SVAE	3.049326744282679	3.049326744282679
LFPHGST	4.873621965338977	1	4.873621965338977	LY6C1	SVAE	4.873621965338977	4.873621965338977
LFPPDAL	-4.313738078496676	1	-4.313738078496676	LY6C1	SVAE	-4.313738078496676	-4.313738078496676
LFPPDAT	-2.378821653821492	1	-2.378821653821492	LY6C1	SVAE	-2.378821653821492	-2.378821653821492
LFPPDEQ	-8.908463314316464	1	-8.908463314316464	LY6C1	SVAE	-8.908463314316464	-8.908463314316464
LFPPDET	-6.667401700278511	1	-6.667401700278511	LY6C1	SVAE	-6.667401700278511	-6.667401700278511
LFPPEAQ	-5.081747269201159	1	-5.081747269201159	LY6C1	SVAE	-5.081747269201159	-5.081747269201159
LFPPEAS	-4.897058540467798	1	-4.897058540467798	LY6C1	SVAE	-4.897058540467798	-4.897058540467798
LFPPEAT	-3.193471727206893	1	-3.193471727206893	LY6C1	SVAE	-3.193471727206893	-3.193471727206893
LFPPESS	-3.158862731072618	1	-3.158862731072618	LY6C1	SVAE	-3.158862731072618	-3.158862731072618
LFPPLSS	-2.706747162212643	1	-2.706747162212643	LY6C1	SVAE	-2.706747162212643	-2.706747162212643
LFPRAAS	-1.496112543350263	1	-1.496112543350263	LY6C1	SVAE	-1.496112543350263	-1.496112543350263
LFPRGAS	0.2869763594709419	1	0.2869763594709419	LY6C1	SVAE	0.2869763594709419	0.2869763594709419
LFPRGAT	0.6382799957045879	1	0.6382799957045879	LY6C1	SVAE	0.6382799957045879	0.6382799957045879
LFPRGSA	-0.5196464983116942	1	-0.5196464983116942	LY6C1	SVAE	-0.5196464983116942	-0.5196464983116942
LFPRGSS	1.3206139010042353	1	1.3206139010042353	LY6C1	SVAE	1.3206139010042353	1.3206139010042353
LFPRSAS	-2.317610152117047	1	-2.317610152117047	LY6C1	SVAE	-2.317610152117047	-2.317610152117047
LFPSGAS	-4.221112192600928	1	-4.221112192600928	LY6C1	SVAE	-4.221112192600928	-4.221112192600928
LFPSGSS	-1.8127839920177484	1	-1.8127839920177484	LY6C1	SVAE	-1.8127839920177484	-1.8127839920177484
LFPSGST	1.207245097870683	1	1.207245097870683	LY6C1	SVAE	1.207245097870683	1.207245097870683
LFRGGAA	-0.6647165499573265	1	-0.6647165499573265	LY6C1	SVAE	-0.6647165499573265	-0.6647165499573265
LFRGGAQ	1.151236633535867	1	1.151236633535867	LY6C1	SVAE	1.151236633535867	1.151236633535867
LFRGGAS	0.7037464829419737	1	0.7037464829419737	LY6C1	SVAE	0.7037464829419737	0.7037464829419737
LFRGGSA	-1.1314008584719517	1	-1.1314008584719517	LY6C1	SVAE	-1.1314008584719517	-1.1314008584719517
LFRGGSQ	1.3441695694488656	1	1.3441695694488656	LY6C1	SVAE	1.3441695694488656	1.3441695694488656
LFRGGSS	0.573012697053196	1	0.573012697053196	LY6C1	SVAE	0.573012697053196	0.573012697053196
LFRGSAQ	-0.4285402142573859	1	-0.4285402142573859	LY6C1	SVAE	-0.4285402142573859	-0.4285402142573859
LFRGSSQ	-0.4106261577738517	1	-0.4106261577738517	LY6C1	SVAE	-0.4106261577738517	-0.4106261577738517
LFRGSSS	-0.4180094891245543	1	-0.4180094891245543	LY6C1	SVAE	-0.4180094891245543	-0.4180094891245543
LFRSGSS	-1.141609047598167	1	-1.141609047598167	LY6C1	SVAE	-1.141609047598167	-1.141609047598167
LFSADEL	-3.113905913121258	1	-3.113905913121258	LY6C1	SVAE	-3.113905913121258	-3.113905913121258
LFSADSL	-6.26609672389968	1	-6.26609672389968	LY6C1	SVAE	-6.26609672389968	-6.26609672389968
LFSAEAS	-6.559105379339487	1	-6.559105379339487	LY6C1	SVAE	-6.559105379339487	-6.559105379339487
LFSAESL	-4.213500447525146	1	-4.213500447525146	LY6C1	SVAE	-4.213500447525146	-4.213500447525146
LFSAEST	-4.796298368334576	1	-4.796298368334576	LY6C1	SVAE	-4.796298368334576	-4.796298368334576
LFSGAAS	-4.982567143881487	1	-4.982567143881487	LY6C1	SVAE	-4.982567143881487	-4.982567143881487
LFSGAAT	-3.882598506958812	1	-3.882598506958812	LY6C1	SVAE	-3.882598506958812	-3.882598506958812
LFSGAST	-2.2996015433934778	1	-2.2996015433934778	LY6C1	SVAE	-2.2996015433934778	-2.2996015433934778
LFSGDAL	-2.532657854531845	1	-2.532657854531845	LY6C1	SVAE	-2.532657854531845	-2.532657854531845
LFSGDAS	-4.531675647302487	1	-4.531675647302487	LY6C1	SVAE	-4.531675647302487	-4.531675647302487
LFSGDSS	-3.871309528411929	1	-3.871309528411929	LY6C1	SVAE	-3.871309528411929	-3.871309528411929
LFSGEAL	-3.4052501210753148	1	-3.4052501210753148	LY6C1	SVAE	-3.4052501210753148	-3.4052501210753148
LFSGEAQ	-2.957682684349932	1	-2.957682684349932	LY6C1	SVAE	-2.957682684349932	-2.957682684349932
LFSGEAS	-2.933721368391077	1	-2.933721368391077	LY6C1	SVAE	-2.933721368391077	-2.933721368391077
LFSGEAT	-3.780991133335345	1	-3.780991133335345	LY6C1	SVAE	-3.780991133335345	-3.780991133335345
LFSGESL	-4.414647586962814	1	-4.414647586962814	LY6C1	SVAE	-4.414647586962814	-4.414647586962814
LFSGESQ	-4.038935899614142	1	-4.038935899614142	LY6C1	SVAE	-4.038935899614142	-4.038935899614142
LFSGESS	-3.8790285420901074	1	-3.8790285420901074	LY6C1	SVAE	-3.8790285420901074	-3.8790285420901074
LFSGEST	-4.554029377675068	1	-4.554029377675068	LY6C1	SVAE	-4.554029377675068	-4.554029377675068
LFSGEVL	-2.9656953226858844	1	-2.9656953226858844	LY6C1	SVAE	-2.9656953226858844	-2.9656953226858844
LFSGGAM	-3.730316896030133	1	-3.730316896030133	LY6C1	SVAE	-3.730316896030133	-3.730316896030133
LFSGGAQ	-1.2393683260110464	1	-1.2393683260110464	LY6C1	SVAE	-1.2393683260110464	-1.2393683260110464
LFSGGAS	-1.5551718809352393	1	-1.5551718809352393	LY6C1	SVAE	-1.5551718809352393	-1.5551718809352393
LFSGGAT	-1.9342268671865563	1	-1.9342268671865563	LY6C1	SVAE	-1.9342268671865563	-1.9342268671865563
LFSGGSA	-4.008664247344068	1	-4.008664247344068	LY6C1	SVAE	-4.008664247344068	-4.008664247344068
LFSGGSM	-2.8153901855663426	1	-2.8153901855663426	LY6C1	SVAE	-2.8153901855663426	-2.8153901855663426
LFSGGSQ	-0.1461202798401114	1	-0.1461202798401114	LY6C1	SVAE	-0.1461202798401114	-0.1461202798401114
LFSGGSS	-0.9083456219544392	1	-0.9083456219544392	LY6C1	SVAE	-0.9083456219544392	-0.9083456219544392
LFSGGST	2.221221778434748	1	2.221221778434748	LY6C1	SVAE	2.221221778434748	2.221221778434748
LFSGLAQ	-0.8346126935690238	1	-0.8346126935690238	LY6C1	SVAE	-0.8346126935690238	-0.8346126935690238
LFSGLAS	-3.992083833705899	1	-3.992083833705899	LY6C1	SVAE	-3.992083833705899	-3.992083833705899
LFSGLSQ	1.7005702593887604	1	1.7005702593887604	LY6C1	SVAE	1.7005702593887604	1.7005702593887604
LFSGLSS	-4.352262390626438	1	-4.352262390626438	LY6C1	SVAE	-4.352262390626438	-4.352262390626438
LFSGLST	-3.224344242319001	1	-3.224344242319001	LY6C1	SVAE	-3.224344242319001	-3.224344242319001
LFSGSAQ	-1.2404764830820103	1	-1.2404764830820103	LY6C1	SVAE	-1.2404764830820103	-1.2404764830820103
LFSGSAS	-2.715822490793901	1	-2.715822490793901	LY6C1	SVAE	-2.715822490793901	-2.715822490793901
LFSGSAT	-2.7242063293597143	1	-2.7242063293597143	LY6C1	SVAE	-2.7242063293597143	-2.7242063293597143
LFSGSSA	-5.967449560886671	1	-5.967449560886671	LY6C1	SVAE	-5.967449560886671	-5.967449560886671
LFSGSSQ	-2.06705393655297	1	-2.06705393655297	LY6C1	SVAE	-2.06705393655297	-2.06705393655297
LFSGSSS	-3.178006463963848	1	-3.178006463963848	LY6C1	SVAE	-3.178006463963848	-3.178006463963848
LFSGSST	-4.596345704653673	1	-4.596345704653673	LY6C1	SVAE	-4.596345704653673	-4.596345704653673
LFSGYES	-4.844094859398067	1	-4.844094859398067	LY6C1	SVAE	-4.844094859398067	-4.844094859398067
LFSHGAA	-3.858215116528943	1	-3.858215116528943	LY6C1	SVAE	-3.858215116528943	-3.858215116528943
LFSHGAT	-2.4130800832060064	1	-2.4130800832060064	LY6C1	SVAE	-2.4130800832060064	-2.4130800832060064
LFSHGST	4.866764241823012	1	4.866764241823012	LY6C1	SVAE	4.866764241823012	4.866764241823012
LFSLEET	-3.505792869928236	1	-3.505792869928236	LY6C1	SVAE	-3.505792869928236	-3.505792869928236
LFSLGAA	0.9845460560178873	1	0.9845460560178873	LY6C1	SVAE	0.9845460560178873	0.9845460560178873
LFSLGSA	-1.9201856049672816	1	-1.9201856049672816	LY6C1	SVAE	-1.9201856049672816	-1.9201856049672816
LFSPDAS	-2.348420383281543	1	-2.348420383281543	LY6C1	SVAE	-2.348420383281543	-2.348420383281543
LFSPDAT	-2.797883300124003	1	-2.797883300124003	LY6C1	SVAE	-2.797883300124003	-2.797883300124003
LFSPDEL	-4.708207470327081	1	-4.708207470327081	LY6C1	SVAE	-4.708207470327081	-4.708207470327081
LFSPDES	-7.226067262301162	1	-7.226067262301162	LY6C1	SVAE	-7.226067262301162	-7.226067262301162
LFSPDSS	-2.131500316701874	1	-2.131500316701874	LY6C1	SVAE	-2.131500316701874	-2.131500316701874
LFSPDST	-3.8989075627667535	1	-3.8989075627667535	LY6C1	SVAE	-3.8989075627667535	-3.8989075627667535
LFSPEAS	-4.210210530947975	1	-4.210210530947975	LY6C1	SVAE	-4.210210530947975	-4.210210530947975
LFSPESS	-4.122289908350985	1	-4.122289908350985	LY6C1	SVAE	-4.122289908350985	-4.122289908350985
LFSRGAS	0.3970782734685266	1	0.3970782734685266	LY6C1	SVAE	0.3970782734685266	0.3970782734685266
LFSRGAT	-0.9986467343902226	1	-0.9986467343902226	LY6C1	SVAE	-0.9986467343902226	-0.9986467343902226
LFSRGSA	-1.0261242667259158	1	-1.0261242667259158	LY6C1	SVAE	-1.0261242667259158	-1.0261242667259158
LFSSGAQ	-3.0110498435056763	1	-3.0110498435056763	LY6C1	SVAE	-3.0110498435056763	-3.0110498435056763
LFSSGSQ	-3.1355239935730035	1	-3.1355239935730035	LY6C1	SVAE	-3.1355239935730035	-3.1355239935730035
LFSSGSS	-3.4540186600070832	1	-3.4540186600070832	LY6C1	SVAE	-3.4540186600070832	-3.4540186600070832
LFSSGST	-4.13816064968353	1	-4.13816064968353	LY6C1	SVAE	-4.13816064968353	-4.13816064968353
LFVAEEQ	-3.4389034251877337	1	-3.4389034251877337	LY6C1	SVAE	-3.4389034251877337	-3.4389034251877337
LFVAESS	-3.4504690013009025	1	-3.4504690013009025	LY6C1	SVAE	-3.4504690013009025	-3.4504690013009025
LFVGEAS	-2.697761391561621	1	-2.697761391561621	LY6C1	SVAE	-2.697761391561621	-2.697761391561621
LFVGESS	-1.681642955988567	1	-1.681642955988567	LY6C1	SVAE	-1.681642955988567	-1.681642955988567
LFVPDAS	-2.124777885396674	1	-2.124777885396674	LY6C1	SVAE	-2.124777885396674	-2.124777885396674
LFVPDES	-3.4870621563279176	1	-3.4870621563279176	LY6C1	SVAE	-3.4870621563279176	-3.4870621563279176
LFVPDSS	-4.005449979690274	1	-4.005449979690274	LY6C1	SVAE	-4.005449979690274	-4.005449979690274
LFVPESQ	-4.431252030359781	1	-4.431252030359781	LY6C1	SVAE	-4.431252030359781	-4.431252030359781
LGAGDSS	-4.1669194319918	1	-4.1669194319918	LY6C1	SVAE	-4.1669194319918	-4.1669194319918
LGAGDST	-3.706973242937935	1	-3.706973242937935	LY6C1	SVAE	-3.706973242937935	-3.706973242937935
LGAGEAQ	-4.720494827797399	1	-4.720494827797399	LY6C1	SVAE	-4.720494827797399	-4.720494827797399
LGAGLAQ	-4.0609842232555255	1	-4.0609842232555255	LY6C1	SVAE	-4.0609842232555255	-4.0609842232555255
LGAGLSQ	-2.9140623606132103	1	-2.9140623606132103	LY6C1	SVAE	-2.9140623606132103	-2.9140623606132103
LGAGLSS	-4.592741114424475	1	-4.592741114424475	LY6C1	SVAE	-4.592741114424475	-4.592741114424475
LGAGYAQ	-10.126088839487585	1	-10.126088839487585	LY6C1	SVAE	-10.126088839487585	-10.126088839487585
LGAGYAS	-3.26300581451932	1	-3.26300581451932	LY6C1	SVAE	-3.26300581451932	-3.26300581451932
LGAGYAT	-6.855620383948606	1	-6.855620383948606	LY6C1	SVAE	-6.855620383948606	-6.855620383948606
LGAGYSL	-3.366443647223334	1	-3.366443647223334	LY6C1	SVAE	-3.366443647223334	-3.366443647223334
LGAGYSQ	-3.5122094635175976	1	-3.5122094635175976	LY6C1	SVAE	-3.5122094635175976	-3.5122094635175976
LGAGYSS	-3.820843356801716	1	-3.820843356801716	LY6C1	SVAE	-3.820843356801716	-3.820843356801716
LGAGYST	-6.563237302173574	1	-6.563237302173574	LY6C1	SVAE	-6.563237302173574	-6.563237302173574
LGALESL	-8.926014996023097	10	-8.926014996023097	LY6C1	SVAE	-8.926014996023097	-8.926014996023097
LGARGSA	-2.9130721733607112	1	-2.9130721733607112	LY6C1	SVAE	-2.9130721733607112	-2.9130721733607112
LGARGSS	-4.181738091371154	1	-4.181738091371154	LY6C1	SVAE	-4.181738091371154	-4.181738091371154
LGASGRY	-4.126752226500501	7	-4.126752226500501	LY6C1	SVAE	-4.126752226500501	-4.126752226500501
LGEGARW	-2.3082876172538405	-1	-2.3082876172538405	LY6C1	SVAE	-2.3082876172538405	-2.3082876172538405
LGEGGRW	-3.5865517754249057	7	-3.5865517754249057	LY6C1	SVAE	-3.5865517754249057	-3.5865517754249057
LGESARW	-3.4175879699289484	-1	-3.4175879699289484	LY6C1	SVAE	-3.4175879699289484	-3.4175879699289484
LGESGRW	-3.055683451622329	7	-3.055683451622329	LY6C1	SVAE	-3.055683451622329	-3.055683451622329
LGLGLSS	-3.3530742102750617	1	-3.3530742102750617	LY6C1	SVAE	-3.3530742102750617	-3.3530742102750617
LGPADSQ	-3.716167514963027	1	-3.716167514963027	LY6C1	SVAE	-3.716167514963027	-3.716167514963027
LGPGDAL	-3.591332440892819	1	-3.591332440892819	LY6C1	SVAE	-3.591332440892819	-3.591332440892819
LGPGDAS	-6.569309636451785	1	-6.569309636451785	LY6C1	SVAE	-6.569309636451785	-6.569309636451785
LGPGDAT	-3.894591345342596	1	-3.894591345342596	LY6C1	SVAE	-3.894591345342596	-3.894591345342596
LGPGDSS	-4.027580727831475	1	-4.027580727831475	LY6C1	SVAE	-4.027580727831475	-4.027580727831475
LGPGDVQ	-6.538756928638112	1	-6.538756928638112	LY6C1	SVAE	-6.538756928638112	-6.538756928638112
LGPGEAQ	-3.828149405437059	1	-3.828149405437059	LY6C1	SVAE	-3.828149405437059	-3.828149405437059
LGPGESQ	-3.0161913724691964	1	-3.0161913724691964	LY6C1	SVAE	-3.0161913724691964	-3.0161913724691964
LGPGEST	-8.118034696616586	1	-8.118034696616586	LY6C1	SVAE	-8.118034696616586	-8.118034696616586
LGPGLAQ	-4.521865889429135	1	-4.521865889429135	LY6C1	SVAE	-4.521865889429135	-4.521865889429135
LGPGLAS	-5.547729954310842	1	-5.547729954310842	LY6C1	SVAE	-5.547729954310842	-5.547729954310842
LGPGLSQ	-1.969121649709633	1	-1.969121649709633	LY6C1	SVAE	-1.969121649709633	-1.969121649709633
LGPGLSS	-2.13577615639299	1	-2.13577615639299	LY6C1	SVAE	-2.13577615639299	-2.13577615639299
LGPGLST	-2.425721775321968	1	-2.425721775321968	LY6C1	SVAE	-2.425721775321968	-2.425721775321968
LGPGYAQ	-4.186794724807947	1	-4.186794724807947	LY6C1	SVAE	-4.186794724807947	-4.186794724807947
LGPGYAS	-3.344502340163781	1	-3.344502340163781	LY6C1	SVAE	-3.344502340163781	-3.344502340163781
LGPGYSQ	-4.2075206520363615	1	-4.2075206520363615	LY6C1	SVAE	-4.2075206520363615	-4.2075206520363615
LGPGYSS	-4.131327563140856	1	-4.131327563140856	LY6C1	SVAE	-4.131327563140856	-4.131327563140856
LGPGYST	-3.2797056693276168	1	-3.2797056693276168	LY6C1	SVAE	-3.2797056693276168	-3.2797056693276168
LGPHGSS	-1.932021999128453	1	-1.932021999128453	LY6C1	SVAE	-1.932021999128453	-1.932021999128453
LGPHSSW	-2.869838648808932	-1	-2.869838648808932	LY6C1	SVAE	-2.869838648808932	-2.869838648808932
LGPRLSS	-3.99155616853426	1	-3.99155616853426	LY6C1	SVAE	-3.99155616853426	-3.99155616853426
LGPYGSS	-3.212959991259681	1	-3.212959991259681	LY6C1	SVAE	-3.212959991259681	-3.212959991259681
LGRGAAA	-3.8136965529445055	1	-3.8136965529445055	LY6C1	SVAE	-3.8136965529445055	-3.8136965529445055
LGRGAAS	-3.784873989490152	1	-3.784873989490152	LY6C1	SVAE	-3.784873989490152	-3.784873989490152
LGRGAAV	-3.307778138337897	1	-3.307778138337897	LY6C1	SVAE	-3.307778138337897	-3.307778138337897
LGRGAFA	-2.528392794430053	1	-2.528392794430053	LY6C1	SVAE	-2.528392794430053	-2.528392794430053
LGRGAGA	-4.251208354501208	1	-4.251208354501208	LY6C1	SVAE	-4.251208354501208	-4.251208354501208
LGRGAGS	-3.3891986829066045	1	-3.3891986829066045	LY6C1	SVAE	-3.3891986829066045	-3.3891986829066045
LGRGASA	-3.140977135963096	1	-3.140977135963096	LY6C1	SVAE	-3.140977135963096	-3.140977135963096
LGRGASS	-4.498649895449455	1	-4.498649895449455	LY6C1	SVAE	-4.498649895449455	-4.498649895449455
LGRGASV	-2.898765006323321	1	-2.898765006323321	LY6C1	SVAE	-2.898765006323321	-2.898765006323321
LGRGGAA	-4.869346482042902	1	-4.869346482042902	LY6C1	SVAE	-4.869346482042902	-4.869346482042902
LGRGGAS	-4.052848931302729	1	-4.052848931302729	LY6C1	SVAE	-4.052848931302729	-4.052848931302729
LGRGGFA	-3.116516876835058	1	-3.116516876835058	LY6C1	SVAE	-3.116516876835058	-3.116516876835058
LGRGGFS	-3.282668683678474	1	-3.282668683678474	LY6C1	SVAE	-3.282668683678474	-3.282668683678474
LGRGGGA	-3.8744483831334273	1	-3.8744483831334273	LY6C1	SVAE	-3.8744483831334273	-3.8744483831334273
LGRGGGS	-6.009347195911132	1	-6.009347195911132	LY6C1	SVAE	-6.009347195911132	-6.009347195911132
LGRGGSA	-4.6038370513755495	1	-4.6038370513755495	LY6C1	SVAE	-4.6038370513755495	-4.6038370513755495
LGRGGSS	-4.8783928154762295	1	-4.8783928154762295	LY6C1	SVAE	-4.8783928154762295	-4.8783928154762295
LGRGLAA	-3.0861505354646277	1	-3.0861505354646277	LY6C1	SVAE	-3.0861505354646277	-3.0861505354646277
LGRGLAQ	1.021950336319989	1	1.021950336319989	LY6C1	SVAE	1.021950336319989	1.021950336319989
LGRGLAS	-2.5782164156606817	1	-2.5782164156606817	LY6C1	SVAE	-2.5782164156606817	-2.5782164156606817
LGRGLGA	-5.396873376298505	1	-5.396873376298505	LY6C1	SVAE	-5.396873376298505	-5.396873376298505
LGRGLSQ	0.6679963868117567	1	0.6679963868117567	LY6C1	SVAE	0.6679963868117567	0.6679963868117567
LGRGLSS	-0.2040935273835414	1	-0.2040935273835414	LY6C1	SVAE	-0.2040935273835414	-0.2040935273835414
LGRGLST	2.403296738110436	1	2.403296738110436	LY6C1	SVAE	2.403296738110436	2.403296738110436
LGRGSAT	-1.448804235736144	1	-1.448804235736144	LY6C1	SVAE	-1.448804235736144	-1.448804235736144
LGRGSAV	-3.375813556865769	1	-3.375813556865769	LY6C1	SVAE	-3.375813556865769	-3.375813556865769
LGRGSGA	-7.632576817664701	1	-7.632576817664701	LY6C1	SVAE	-7.632576817664701	-7.632576817664701
LGRGSGQ	-4.241711927873725	1	-4.241711927873725	LY6C1	SVAE	-4.241711927873725	-4.241711927873725
LGRGSSV	-2.047414042878139	1	-2.047414042878139	LY6C1	SVAE	-2.047414042878139	-2.047414042878139
LGRLSAA	-4.139388367002445	10	-4.139388367002445	LY6C1	SVAE	-4.139388367002445	-4.139388367002445
LGRLSSA	-1.7964790577212946	1	-1.7964790577212946	LY6C1	SVAE	-1.7964790577212946	-1.7964790577212946
LGRSAAA	-5.041215764550898	4	-5.041215764550898	LY6C1	SVAE	-5.041215764550898	-5.041215764550898
LGRSAAS	-4.855774865172146	1	-4.855774865172146	LY6C1	SVAE	-4.855774865172146	-4.855774865172146
LGRSAFA	-5.173610325966261	-1	-5.173610325966261	LY6C1	SVAE	-5.173610325966261	-5.173610325966261
LGRSAGA	-2.419692429269868	-1	-2.419692429269868	LY6C1	SVAE	-2.419692429269868	-2.419692429269868
LGRSAGS	-3.9254888300739834	-1	-3.9254888300739834	LY6C1	SVAE	-3.9254888300739834	-3.9254888300739834
LGRSAGY	-3.4305994971831155	5	-3.4305994971831155	LY6C1	SVAE	-3.4305994971831155	-3.4305994971831155
LGRSASA	-3.071135221029288	1	-3.071135221029288	LY6C1	SVAE	-3.071135221029288	-3.071135221029288
LGRSASS	-4.262490046467596	1	-4.262490046467596	LY6C1	SVAE	-4.262490046467596	-4.262490046467596
LGRSGAA	-2.666913983120998	1	-2.666913983120998	LY6C1	SVAE	-2.666913983120998	-2.666913983120998
LGRSGFA	-3.887770017525067	1	-3.887770017525067	LY6C1	SVAE	-3.887770017525067	-3.887770017525067
LGRSGGA	-4.167498819898181	1	-4.167498819898181	LY6C1	SVAE	-4.167498819898181	-4.167498819898181
LGRSGSA	-2.253901898243305	1	-2.253901898243305	LY6C1	SVAE	-2.253901898243305	-2.253901898243305
LGRSLAA	-1.9754877819581311	1	-1.9754877819581311	LY6C1	SVAE	-1.9754877819581311	-1.9754877819581311
LGRSLAS	-3.765062496806281	1	-3.765062496806281	LY6C1	SVAE	-3.765062496806281	-3.765062496806281
LGRSLSA	-3.726124531017746	1	-3.726124531017746	LY6C1	SVAE	-3.726124531017746	-3.726124531017746
LGRSSAA	-2.114699466540487	1	-2.114699466540487	LY6C1	SVAE	-2.114699466540487	-2.114699466540487
LGRSSFA	-1.5726239839013494	18	-1.5726239839013494	LY6C1	SVAE	-1.5726239839013494	-1.5726239839013494
LGRSSGA	-4.018071914432544	-1	-4.018071914432544	LY6C1	SVAE	-4.018071914432544	-4.018071914432544
LGRSSGS	-4.745390242881325	-1	-4.745390242881325	LY6C1	SVAE	-4.745390242881325	-4.745390242881325
LGRSSGY	-3.61437965577659	-1	-3.61437965577659	LY6C1	SVAE	-3.61437965577659	-3.61437965577659
LGRSSSA	-3.5146392197204945	1	-3.5146392197204945	LY6C1	SVAE	-3.5146392197204945	-3.5146392197204945
LGRSSSS	-4.15569761877953	1	-4.15569761877953	LY6C1	SVAE	-4.15569761877953	-4.15569761877953
LGRVAAA	-4.258706041624571	1	-4.258706041624571	LY6C1	SVAE	-4.258706041624571	-4.258706041624571
LGRVASA	-2.3978925213969227	1	-2.3978925213969227	LY6C1	SVAE	-2.3978925213969227	-2.3978925213969227
LGRVASS	-3.351091607989707	1	-3.351091607989707	LY6C1	SVAE	-3.351091607989707	-3.351091607989707
LGRVSAA	-2.7125257530105977	1	-2.7125257530105977	LY6C1	SVAE	-2.7125257530105977	-2.7125257530105977
LGRVSAS	-4.374480546396979	1	-4.374480546396979	LY6C1	SVAE	-4.374480546396979	-4.374480546396979
LGRVSSA	-3.553698899460488	1	-3.553698899460488	LY6C1	SVAE	-3.553698899460488	-3.553698899460488
LGRVSSS	-4.014963511319866	1	-4.014963511319866	LY6C1	SVAE	-4.014963511319866	-4.014963511319866
LGSGDAQ	-3.4379423978173134	1	-3.4379423978173134	LY6C1	SVAE	-3.4379423978173134	-3.4379423978173134
LGSGLSQ	-1.8697530922999333	1	-1.8697530922999333	LY6C1	SVAE	-1.8697530922999333	-1.8697530922999333
LGSGRFA	-4.477543439615513	1	-4.477543439615513	LY6C1	SVAE	-4.477543439615513	-4.477543439615513
LGSGYAQ	-2.661360494299424	1	-2.661360494299424	LY6C1	SVAE	-2.661360494299424	-2.661360494299424
LGSGYSL	-3.338220538967603	1	-3.338220538967603	LY6C1	SVAE	-3.338220538967603	-3.338220538967603
LGSGYSQ	-3.2874325791984296	1	-3.2874325791984296	LY6C1	SVAE	-3.2874325791984296	-3.2874325791984296
LGSGYSS	-4.290132058927	1	-4.290132058927	LY6C1	SVAE	-4.290132058927	-4.290132058927
LGSGYST	-3.738465529463015	1	-3.738465529463015	LY6C1	SVAE	-3.738465529463015	-3.738465529463015
LGSHGSW	-1.879605202190899	1	-1.879605202190899	LY6C1	SVAE	-1.879605202190899	-1.879605202190899
LGSLDAL	-4.076681531724622	10	-4.076681531724622	LY6C1	SVAE	-4.076681531724622	-4.076681531724622
LGSLDVL	-4.145479524640888	10	-4.145479524640888	LY6C1	SVAE	-4.145479524640888	-4.145479524640888
LGSLDVT	-7.207539084671609	10	-7.207539084671609	LY6C1	SVAE	-7.207539084671609	-7.207539084671609
LGSLESL	-4.545379757308791	10	-4.545379757308791	LY6C1	SVAE	-4.545379757308791	-4.545379757308791
LGSLEVQ	-5.622094006780072	10	-5.622094006780072	LY6C1	SVAE	-5.622094006780072	-5.622094006780072
LGSLEVT	-4.03515181625237	10	-4.03515181625237	LY6C1	SVAE	-4.03515181625237	-4.03515181625237
LGSPDVL	-4.437226663318269	10	-4.437226663318269	LY6C1	SVAE	-4.437226663318269	-4.437226663318269
LGSRAFA	-3.7400464125490736	14	-3.7400464125490736	LY6C1	SVAE	-3.7400464125490736	-3.7400464125490736
LGSRGFA	-2.8079536787792785	1	-2.8079536787792785	LY6C1	SVAE	-2.8079536787792785	-2.8079536787792785
LGSRGSA	-1.7228597075523835	1	-1.7228597075523835	LY6C1	SVAE	-1.7228597075523835	-1.7228597075523835
LGSRGSS	-2.879386220056737	1	-2.879386220056737	LY6C1	SVAE	-2.879386220056737	-2.879386220056737
LGSRSFA	-3.313048538710889	10	-3.313048538710889	LY6C1	SVAE	-3.313048538710889	-3.313048538710889
LGSVGRY	-1.743579387333211	7	-1.743579387333211	LY6C1	SVAE	-1.743579387333211	-1.743579387333211
LGSYGSS	-3.600640298739508	1	-3.600640298739508	LY6C1	SVAE	-3.600640298739508	-3.600640298739508
LGVGDAS	-2.603813378624047	1	-2.603813378624047	LY6C1	SVAE	-2.603813378624047	-2.603813378624047
LGVGDSS	-3.285477760518582	1	-3.285477760518582	LY6C1	SVAE	-3.285477760518582	-3.285477760518582
LGVGEAQ	-7.897599956054734	1	-7.897599956054734	LY6C1	SVAE	-7.897599956054734	-7.897599956054734
LGVGEST	-4.635042213901527	1	-4.635042213901527	LY6C1	SVAE	-4.635042213901527	-4.635042213901527
LGVGEVL	-2.3466468911864906	1	-2.3466468911864906	LY6C1	SVAE	-2.3466468911864906	-2.3466468911864906
LGVGGSS	-3.0358581490373857	1	-3.0358581490373857	LY6C1	SVAE	-3.0358581490373857	-3.0358581490373857
LGVGGST	-3.7629534144453434	1	-3.7629534144453434	LY6C1	SVAE	-3.7629534144453434	-3.7629534144453434
LGVGYAQ	-3.2902675132255204	1	-3.2902675132255204	LY6C1	SVAE	-3.2902675132255204	-3.2902675132255204
LGVGYAS	-5.337952170828679	1	-5.337952170828679	LY6C1	SVAE	-5.337952170828679	-5.337952170828679
LGVGYSS	-3.2586125015043708	1	-3.2586125015043708	LY6C1	SVAE	-3.2586125015043708	-3.2586125015043708
LGVLEAQ	-3.1380635935941434	-1	-3.1380635935941434	LY6C1	SVAE	-3.1380635935941434	-3.1380635935941434
LGVRGSS	-3.649454773602512	1	-3.649454773602512	LY6C1	SVAE	-3.649454773602512	-3.649454773602512
LGVSGRY	-1.137439976869861	9	-1.137439976869861	LY6C1	SVAE	-1.137439976869861	-1.137439976869861
LGYGGAQ	1.1330104202617637	1	1.1330104202617637	LY6C1	SVAE	1.1330104202617637	1.1330104202617637
LGYGGAS	-2.512640872694105	1	-2.512640872694105	LY6C1	SVAE	-2.512640872694105	-2.512640872694105
LGYGGSQ	-0.9183474859283606	1	-0.9183474859283606	LY6C1	SVAE	-0.9183474859283606	-0.9183474859283606
LGYGGSS	-2.490172121742111	1	-2.490172121742111	LY6C1	SVAE	-2.490172121742111	-2.490172121742111
LGYGGST	-1.8231044726261207	1	-1.8231044726261207	LY6C1	SVAE	-1.8231044726261207	-1.8231044726261207
LGYGLAQ	5.199840547502234	1	5.199840547502234	LY6C1	SVAE	5.199840547502234	5.199840547502234
LGYGLAS	-0.2693859338536811	1	-0.2693859338536811	LY6C1	SVAE	-0.2693859338536811	-0.2693859338536811
LGYGLSQ	5.27190397577213	1	5.27190397577213	LY6C1	SVAE	5.27190397577213	5.27190397577213
LGYGLSS	4.048322050675869	1	4.048322050675869	LY6C1	SVAE	4.048322050675869	4.048322050675869
LGYGLST	4.681902364450738	1	4.681902364450738	LY6C1	SVAE	4.681902364450738	4.681902364450738
LGYGSAQ	3.461443600260822	1	3.461443600260822	LY6C1	SVAE	3.461443600260822	3.461443600260822
LGYGSSQ	-1.5957476221673457	1	-1.5957476221673457	LY6C1	SVAE	-1.5957476221673457	-1.5957476221673457
LGYGSSS	-2.7714527843425403	1	-2.7714527843425403	LY6C1	SVAE	-2.7714527843425403	-2.7714527843425403
LGYGSST	-1.592042671921522	1	-1.592042671921522	LY6C1	SVAE	-1.592042671921522	-1.592042671921522
LGYHGAS	-2.6940773259844724	1	-2.6940773259844724	LY6C1	SVAE	-2.6940773259844724	-2.6940773259844724
LGYHGSA	-3.6270544643957465	1	-3.6270544643957465	LY6C1	SVAE	-3.6270544643957465	-3.6270544643957465
LGYHGSS	-2.0852087845915563	1	-2.0852087845915563	LY6C1	SVAE	-2.0852087845915563	-2.0852087845915563
LGYHGSV	-2.956815889918442	1	-2.956815889918442	LY6C1	SVAE	-2.956815889918442	-2.956815889918442
LGYLGST	-0.21667241969273	1	-0.21667241969273	LY6C1	SVAE	-0.21667241969273	-0.21667241969273
LGYSGSS	-5.783954766151745	1	-5.783954766151745	LY6C1	SVAE	-5.783954766151745	-5.783954766151745
LGYSGST	-4.229477295933989	1	-4.229477295933989	LY6C1	SVAE	-4.229477295933989	-4.229477295933989
LGYSLSQ	3.742154298066104	-1	3.742154298066104	LY6C1	SVAE	3.742154298066104	3.742154298066104
LGYSLSS	1.758170729042639	1	1.758170729042639	LY6C1	SVAE	1.758170729042639	1.758170729042639
LLPGGSS	-2.227277045721028	1	-2.227277045721028	LY6C1	SVAE	-2.227277045721028	-2.227277045721028
LLPHGSS	-2.8361259517225075	1	-2.8361259517225075	LY6C1	SVAE	-2.8361259517225075	-2.8361259517225075
LLPRGSS	-1.4048597027918457	1	-1.4048597027918457	LY6C1	SVAE	-1.4048597027918457	-1.4048597027918457
LLPYGSA	-2.984433778200277	1	-2.984433778200277	LY6C1	SVAE	-2.984433778200277	-2.984433778200277
LLPYGSS	3.066455401203104	1	3.066455401203104	LY6C1	SVAE	3.066455401203104	3.066455401203104
LLPYSSS	-3.1765128539268823	1	-3.1765128539268823	LY6C1	SVAE	-3.1765128539268823	-3.1765128539268823
LLRGGSS	-1.6273995661506455	1	-1.6273995661506455	LY6C1	SVAE	-1.6273995661506455	-1.6273995661506455
LLRHGSS	-0.7437540702536436	1	-0.7437540702536436	LY6C1	SVAE	-0.7437540702536436	-0.7437540702536436
LLSHGSS	1.9908763187964944	1	1.9908763187964944	LY6C1	SVAE	1.9908763187964944	1.9908763187964944
LLSRGAS	-3.809505716719288	1	-3.809505716719288	LY6C1	SVAE	-3.809505716719288	-3.809505716719288
LLSRGSA	-2.6003605065670405	1	-2.6003605065670405	LY6C1	SVAE	-2.6003605065670405	-2.6003605065670405
LLSRGSS	-0.2644380226215049	1	-0.2644380226215049	LY6C1	SVAE	-0.2644380226215049	-0.2644380226215049
LLSYGSS	4.876977750342301	1	4.876977750342301	LY6C1	SVAE	4.876977750342301	4.876977750342301
LLYGGSS	1.3874904939836334	1	1.3874904939836334	LY6C1	SVAE	1.3874904939836334	1.3874904939836334
LLYGGSV	-2.899630216914189	1	-2.899630216914189	LY6C1	SVAE	-2.899630216914189	-2.899630216914189
LLYHGAA	-3.277984514320999	1	-3.277984514320999	LY6C1	SVAE	-3.277984514320999	-3.277984514320999
LLYHGSS	4.57162267103682	1	4.57162267103682	LY6C1	SVAE	4.57162267103682	4.57162267103682
LRAADAS	-3.877478859955149	1	-3.877478859955149	LY6C1	SVAE	-3.877478859955149	-3.877478859955149
LRAADSS	-5.886628716932624	1	-5.886628716932624	LY6C1	SVAE	-5.886628716932624	-5.886628716932624
LRAADST	-2.0876770419813924	1	-2.0876770419813924	LY6C1	SVAE	-2.0876770419813924	-2.0876770419813924
LRAAEAQ	-3.2310877547787444	1	-3.2310877547787444	LY6C1	SVAE	-3.2310877547787444	-3.2310877547787444
LRAAESQ	-4.337972663259838	1	-4.337972663259838	LY6C1	SVAE	-4.337972663259838	-4.337972663259838
LRAALAQ	-2.526363248601177	1	-2.526363248601177	LY6C1	SVAE	-2.526363248601177	-2.526363248601177
LRAALAS	-3.304644709369135	1	-3.304644709369135	LY6C1	SVAE	-3.304644709369135	-3.304644709369135
LRAALSS	-3.6920520613620624	1	-3.6920520613620624	LY6C1	SVAE	-3.6920520613620624	-3.6920520613620624
LRAAYAS	-1.1960296470274343	1	-1.1960296470274343	LY6C1	SVAE	-1.1960296470274343	-1.1960296470274343
LRAAYSS	4.235515695357036	1	4.235515695357036	LY6C1	SVAE	4.235515695357036	4.235515695357036
LRAGAAS	-2.279176257077659	1	-2.279176257077659	LY6C1	SVAE	-2.279176257077659	-2.279176257077659
LRAGASS	-3.7691697234374257	1	-3.7691697234374257	LY6C1	SVAE	-3.7691697234374257	-3.7691697234374257
LRAGDAQ	-4.539316341276975	1	-4.539316341276975	LY6C1	SVAE	-4.539316341276975	-4.539316341276975
LRAGDAS	-4.17107868369839	1	-4.17107868369839	LY6C1	SVAE	-4.17107868369839	-4.17107868369839
LRAGDAT	-5.702609070451294	1	-5.702609070451294	LY6C1	SVAE	-5.702609070451294	-5.702609070451294
LRAGDEQ	-3.877397729690726	1	-3.877397729690726	LY6C1	SVAE	-3.877397729690726	-3.877397729690726
LRAGDSL	-5.902379726478871	1	-5.902379726478871	LY6C1	SVAE	-5.902379726478871	-5.902379726478871
LRAGDSS	-3.1919812002022674	1	-3.1919812002022674	LY6C1	SVAE	-3.1919812002022674	-3.1919812002022674
LRAGDST	-3.5013947615173664	1	-3.5013947615173664	LY6C1	SVAE	-3.5013947615173664	-3.5013947615173664
LRAGEAQ	-1.9322303754729413	1	-1.9322303754729413	LY6C1	SVAE	-1.9322303754729413	-1.9322303754729413
LRAGEAS	-2.167507581689396	1	-2.167507581689396	LY6C1	SVAE	-2.167507581689396	-2.167507581689396
LRAGESQ	0.5122104921619416	1	0.5122104921619416	LY6C1	SVAE	0.5122104921619416	0.5122104921619416
LRAGESS	-1.6448221949956077	1	-1.6448221949956077	LY6C1	SVAE	-1.6448221949956077	-1.6448221949956077
LRAGEST	-5.589370077055409	1	-5.589370077055409	LY6C1	SVAE	-5.589370077055409	-5.589370077055409
LRAGEVQ	-3.0596520969020125	1	-3.0596520969020125	LY6C1	SVAE	-3.0596520969020125	-3.0596520969020125
LRAGGAQ	-0.4384539890897037	1	-0.4384539890897037	LY6C1	SVAE	-0.4384539890897037	-0.4384539890897037
LRAGGAS	-2.5687674730452152	1	-2.5687674730452152	LY6C1	SVAE	-2.5687674730452152	-2.5687674730452152
LRAGGSQ	-0.4767643420944012	1	-0.4767643420944012	LY6C1	SVAE	-0.4767643420944012	-0.4767643420944012
LRAGGSS	-2.922812502346526	1	-2.922812502346526	LY6C1	SVAE	-2.922812502346526	-2.922812502346526
LRAGGST	-1.9062354074587888	1	-1.9062354074587888	LY6C1	SVAE	-1.9062354074587888	-1.9062354074587888
LRAGLAQ	4.796145049177927	1	4.796145049177927	LY6C1	SVAE	4.796145049177927	4.796145049177927
LRAGLAS	-2.7576472200234003	1	-2.7576472200234003	LY6C1	SVAE	-2.7576472200234003	-2.7576472200234003
LRAGLSQ	4.415467198624972	1	4.415467198624972	LY6C1	SVAE	4.415467198624972	4.415467198624972
LRAGLSS	-0.2726035770477391	1	-0.2726035770477391	LY6C1	SVAE	-0.2726035770477391	-0.2726035770477391
LRAGLST	-2.566989394408908	1	-2.566989394408908	LY6C1	SVAE	-2.566989394408908	-2.566989394408908
LRAGSAQ	-1.311904205587811	1	-1.311904205587811	LY6C1	SVAE	-1.311904205587811	-1.311904205587811
LRAGSAS	-3.96442916860922	1	-3.96442916860922	LY6C1	SVAE	-3.96442916860922	-3.96442916860922
LRAGSSQ	-1.7964150145458124	1	-1.7964150145458124	LY6C1	SVAE	-1.7964150145458124	-1.7964150145458124
LRAGSSS	-3.6024824549986456	1	-3.6024824549986456	LY6C1	SVAE	-3.6024824549986456	-3.6024824549986456
LRAGSST	-3.4279226134101832	1	-3.4279226134101832	LY6C1	SVAE	-3.4279226134101832	-3.4279226134101832
LRAGYAQ	5.221562063822928	1	5.221562063822928	LY6C1	SVAE	5.221562063822928	5.221562063822928
LRAGYAS	2.53343190303187	1	2.53343190303187	LY6C1	SVAE	2.53343190303187	2.53343190303187
LRAGYAT	1.6173567381432548	1	1.6173567381432548	LY6C1	SVAE	1.6173567381432548	1.6173567381432548
LRAGYEQ	-2.4451965710191885	1	-2.4451965710191885	LY6C1	SVAE	-2.4451965710191885	-2.4451965710191885
LRAGYSL	3.901982703395454	1	3.901982703395454	LY6C1	SVAE	3.901982703395454	3.901982703395454
LRAGYSQ	5.170303053815804	1	5.170303053815804	LY6C1	SVAE	5.170303053815804	5.170303053815804
LRAGYSS	5.155231194228008	1	5.155231194228008	LY6C1	SVAE	5.155231194228008	5.155231194228008
LRAGYST	4.76125250085194	1	4.76125250085194	LY6C1	SVAE	4.76125250085194	4.76125250085194
LRALDAQ	-4.087359657623974	1	-4.087359657623974	LY6C1	SVAE	-4.087359657623974	-4.087359657623974
LRALEAQ	-1.8268216086279052	1	-1.8268216086279052	LY6C1	SVAE	-1.8268216086279052	-1.8268216086279052
LRALESQ	-2.9889824143163657	1	-2.9889824143163657	LY6C1	SVAE	-2.9889824143163657	-2.9889824143163657
LRALGAA	-2.9942338633796446	1	-2.9942338633796446	LY6C1	SVAE	-2.9942338633796446	-2.9942338633796446
LRALGAQ	-1.493398361157733	1	-1.493398361157733	LY6C1	SVAE	-1.493398361157733	-1.493398361157733
LRALGAS	-0.1108325191412142	1	-0.1108325191412142	LY6C1	SVAE	-0.1108325191412142	-0.1108325191412142
LRALGSA	-2.3692143952722065	1	-2.3692143952722065	LY6C1	SVAE	-2.3692143952722065	-2.3692143952722065
LRALGSQ	-0.3325034944291076	1	-0.3325034944291076	LY6C1	SVAE	-0.3325034944291076	-0.3325034944291076
LRALGSS	4.119793740719102	1	4.119793740719102	LY6C1	SVAE	4.119793740719102	4.119793740719102
LRALGST	4.621508914265774	1	4.621508914265774	LY6C1	SVAE	4.621508914265774	4.621508914265774
LRAPLAQ	-3.8105347940397034	1	-3.8105347940397034	LY6C1	SVAE	-3.8105347940397034	-3.8105347940397034
LRAPLSQ	-4.357463986875471	1	-4.357463986875471	LY6C1	SVAE	-4.357463986875471	-4.357463986875471
LRAPYAQ	-2.719541434990508	1	-2.719541434990508	LY6C1	SVAE	-2.719541434990508	-2.719541434990508
LRAPYSQ	-3.3856992975441056	1	-3.3856992975441056	LY6C1	SVAE	-3.3856992975441056	-3.3856992975441056
LRASGSS	-5.084570492341144	1	-5.084570492341144	LY6C1	SVAE	-5.084570492341144	-5.084570492341144
LRASGST	-4.912044857636085	1	-4.912044857636085	LY6C1	SVAE	-4.912044857636085	-4.912044857636085
LRASLSQ	-3.093649110103513	1	-3.093649110103513	LY6C1	SVAE	-3.093649110103513	-3.093649110103513
LREGARY	-1.5502211273814848	5	-1.5502211273814848	LY6C1	SVAE	-1.5502211273814848	-1.5502211273814848
LREGGFS	-3.280061992016107	1	-3.280061992016107	LY6C1	SVAE	-3.280061992016107	-3.280061992016107
LREGGSS	-3.3527483165326584	1	-3.3527483165326584	LY6C1	SVAE	-3.3527483165326584	-3.3527483165326584
LREGGSW	-1.4636470221337008	1	-1.4636470221337008	LY6C1	SVAE	-1.4636470221337008	-1.4636470221337008
LRERGFA	-2.2667384990706023	1	-2.2667384990706023	LY6C1	SVAE	-2.2667384990706023	-2.2667384990706023
LRERGFS	1.1477232594146989	1	1.1477232594146989	LY6C1	SVAE	1.1477232594146989	1.1477232594146989
LRERGSA	-1.3297695995333814	1	-1.3297695995333814	LY6C1	SVAE	-1.3297695995333814	-1.3297695995333814
LRERGSS	2.872212678826861	1	2.872212678826861	LY6C1	SVAE	2.872212678826861	2.872212678826861
LRESGFS	-5.088751345883729	1	-5.088751345883729	LY6C1	SVAE	-5.088751345883729	-5.088751345883729
LRESGSW	-0.310165356816134	1	-0.310165356816134	LY6C1	SVAE	-0.310165356816134	-0.310165356816134
LREWSSS	-1.6771376161365137	1	-1.6771376161365137	LY6C1	SVAE	-1.6771376161365137	-1.6771376161365137
LRLGGAS	-1.4282216225517048	1	-1.4282216225517048	LY6C1	SVAE	-1.4282216225517048	-1.4282216225517048
LRLGGSA	-2.2048333688423285	1	-2.2048333688423285	LY6C1	SVAE	-2.2048333688423285	-2.2048333688423285
LRLGGSS	-0.5993939999988485	1	-0.5993939999988485	LY6C1	SVAE	-0.5993939999988485	-0.5993939999988485
LRLGGST	3.281063884913473	1	3.281063884913473	LY6C1	SVAE	3.281063884913473	3.281063884913473
LRLGLAS	-2.351951953565796	1	-2.351951953565796	LY6C1	SVAE	-2.351951953565796	-2.351951953565796
LRLGLSS	1.9592989184274627	1	1.9592989184274627	LY6C1	SVAE	1.9592989184274627	1.9592989184274627
LRLGSSS	-2.846056675201215	1	-2.846056675201215	LY6C1	SVAE	-2.846056675201215	-2.846056675201215
LRLSGSS	-2.509334167101372	1	-2.509334167101372	LY6C1	SVAE	-2.509334167101372	-2.509334167101372
LRLSGST	-1.6332926932666605	1	-1.6332926932666605	LY6C1	SVAE	-1.6332926932666605	-1.6332926932666605
LRPADAQ	-3.2398017594685493	1	-3.2398017594685493	LY6C1	SVAE	-3.2398017594685493	-3.2398017594685493
LRPADAS	-2.6785699621846377	1	-2.6785699621846377	LY6C1	SVAE	-2.6785699621846377	-2.6785699621846377
LRPADSQ	-5.073331131982288	1	-5.073331131982288	LY6C1	SVAE	-5.073331131982288	-5.073331131982288
LRPADSS	-5.026639005574797	1	-5.026639005574797	LY6C1	SVAE	-5.026639005574797	-5.026639005574797
LRPADST	-2.973783746941093	1	-2.973783746941093	LY6C1	SVAE	-2.973783746941093	-2.973783746941093
LRPAEAQ	-0.996661603215234	1	-0.996661603215234	LY6C1	SVAE	-0.996661603215234	-0.996661603215234
LRPAESQ	0.6766549731438884	1	0.6766549731438884	LY6C1	SVAE	0.6766549731438884	0.6766549731438884
LRPAESS	-3.19127372319631	1	-3.19127372319631	LY6C1	SVAE	-3.19127372319631	-3.19127372319631
LRPALAQ	-4.469531414405854	1	-4.469531414405854	LY6C1	SVAE	-4.469531414405854	-4.469531414405854
LRPALAS	-3.233574860664649	1	-3.233574860664649	LY6C1	SVAE	-3.233574860664649	-3.233574860664649
LRPALSQ	-2.6676179824809707	1	-2.6676179824809707	LY6C1	SVAE	-2.6676179824809707	-2.6676179824809707
LRPALSS	-3.319960077383235	1	-3.319960077383235	LY6C1	SVAE	-3.319960077383235	-3.319960077383235
LRPAYAQ	-1.2306019277561655	1	-1.2306019277561655	LY6C1	SVAE	-1.2306019277561655	-1.2306019277561655
LRPAYAS	-2.595848538500365	1	-2.595848538500365	LY6C1	SVAE	-2.595848538500365	-2.595848538500365
LRPAYSS	1.677820886234085	1	1.677820886234085	LY6C1	SVAE	1.677820886234085	1.677820886234085
LRPAYST	1.0252230259203567	1	1.0252230259203567	LY6C1	SVAE	1.0252230259203567	1.0252230259203567
LRPGAAS	-2.639328003296387	1	-2.639328003296387	LY6C1	SVAE	-2.639328003296387	-2.639328003296387
LRPGASS	-2.8988639296572853	1	-2.8988639296572853	LY6C1	SVAE	-2.8988639296572853	-2.8988639296572853
LRPGAST	-3.986113162223976	1	-3.986113162223976	LY6C1	SVAE	-3.986113162223976	-3.986113162223976
LRPGDAQ	-3.313088941140816	1	-3.313088941140816	LY6C1	SVAE	-3.313088941140816	-3.313088941140816
LRPGDAS	-3.153817105778596	1	-3.153817105778596	LY6C1	SVAE	-3.153817105778596	-3.153817105778596
LRPGDAT	-6.006815972560086	1	-6.006815972560086	LY6C1	SVAE	-6.006815972560086	-6.006815972560086
LRPGDEQ	-3.7542755497902176	1	-3.7542755497902176	LY6C1	SVAE	-3.7542755497902176	-3.7542755497902176
LRPGDSL	-4.3982344593044775	1	-4.3982344593044775	LY6C1	SVAE	-4.3982344593044775	-4.3982344593044775
LRPGDSQ	-2.178142335301322	1	-2.178142335301322	LY6C1	SVAE	-2.178142335301322	-2.178142335301322
LRPGDSS	-2.7003378253974435	1	-2.7003378253974435	LY6C1	SVAE	-2.7003378253974435	-2.7003378253974435
LRPGDST	-2.4820020906460574	1	-2.4820020906460574	LY6C1	SVAE	-2.4820020906460574	-2.4820020906460574
LRPGDVQ	-3.4899412458660515	1	-3.4899412458660515	LY6C1	SVAE	-3.4899412458660515	-3.4899412458660515
LRPGEAQ	0.8731358473831656	1	0.8731358473831656	LY6C1	SVAE	0.8731358473831656	0.8731358473831656
LRPGEAS	-2.04095434752055	1	-2.04095434752055	LY6C1	SVAE	-2.04095434752055	-2.04095434752055
LRPGESL	-4.821589199541814	1	-4.821589199541814	LY6C1	SVAE	-4.821589199541814	-4.821589199541814
LRPGESQ	4.090744322170139	1	4.090744322170139	LY6C1	SVAE	4.090744322170139	4.090744322170139
LRPGESS	-1.607308721112241	1	-1.607308721112241	LY6C1	SVAE	-1.607308721112241	-1.607308721112241
LRPGEST	-3.680867813605537	1	-3.680867813605537	LY6C1	SVAE	-3.680867813605537	-3.680867813605537
LRPGEVQ	-6.490991369161945	1	-6.490991369161945	LY6C1	SVAE	-6.490991369161945	-6.490991369161945
LRPGGAS	-2.507893298274897	1	-2.507893298274897	LY6C1	SVAE	-2.507893298274897	-2.507893298274897
LRPGGSA	-2.8223224764144823	1	-2.8223224764144823	LY6C1	SVAE	-2.8223224764144823	-2.8223224764144823
LRPGGSS	-1.7705821874566336	1	-1.7705821874566336	LY6C1	SVAE	-1.7705821874566336	-1.7705821874566336
LRPGGST	-0.6839442274660938	1	-0.6839442274660938	LY6C1	SVAE	-0.6839442274660938	-0.6839442274660938
LRPGLAQ	2.1814207155016314	1	2.1814207155016314	LY6C1	SVAE	2.1814207155016314	2.1814207155016314
LRPGLAS	-2.8498692072872003	1	-2.8498692072872003	LY6C1	SVAE	-2.8498692072872003	-2.8498692072872003
LRPGLSQ	3.5812972646452064	1	3.5812972646452064	LY6C1	SVAE	3.5812972646452064	3.5812972646452064
LRPGLSS	-0.3797090056269082	1	-0.3797090056269082	LY6C1	SVAE	-0.3797090056269082	-0.3797090056269082
LRPGLST	-1.765684068435442	1	-1.765684068435442	LY6C1	SVAE	-1.765684068435442	-1.765684068435442
LRPGSAS	-2.996282350199924	1	-2.996282350199924	LY6C1	SVAE	-2.996282350199924	-2.996282350199924
LRPGSSS	-2.9748684472220144	1	-2.9748684472220144	LY6C1	SVAE	-2.9748684472220144	-2.9748684472220144
LRPGSST	-4.5385176041613615	1	-4.5385176041613615	LY6C1	SVAE	-4.5385176041613615	-4.5385176041613615
LRPGYAQ	5.217515560206956	1	5.217515560206956	LY6C1	SVAE	5.217515560206956	5.217515560206956
LRPGYAS	-0.1182083362856342	1	-0.1182083362856342	LY6C1	SVAE	-0.1182083362856342	-0.1182083362856342
LRPGYAT	-2.6533228910193483	1	-2.6533228910193483	LY6C1	SVAE	-2.6533228910193483	-2.6533228910193483
LRPGYEQ	-4.022577263783254	1	-4.022577263783254	LY6C1	SVAE	-4.022577263783254	-4.022577263783254
LRPGYSQ	5.226611054049833	1	5.226611054049833	LY6C1	SVAE	5.226611054049833	5.226611054049833
LRPGYSS	4.859253654929064	1	4.859253654929064	LY6C1	SVAE	4.859253654929064	4.859253654929064
LRPGYST	0.2191008788396416	1	0.2191008788396416	LY6C1	SVAE	0.2191008788396416	0.2191008788396416
LRPLDAQ	-5.152944444191606	1	-5.152944444191606	LY6C1	SVAE	-5.152944444191606	-5.152944444191606
LRPLDST	-1.46432048309021	1	-1.46432048309021	LY6C1	SVAE	-1.46432048309021	-1.46432048309021
LRPLESQ	-1.6241018615105651	1	-1.6241018615105651	LY6C1	SVAE	-1.6241018615105651	-1.6241018615105651
LRPLGAS	-3.6652173246272906	1	-3.6652173246272906	LY6C1	SVAE	-3.6652173246272906	-3.6652173246272906
LRPLGSA	-3.172729121438691	1	-3.172729121438691	LY6C1	SVAE	-3.172729121438691	-3.172729121438691
LRPLGSS	-0.2611416483384521	1	-0.2611416483384521	LY6C1	SVAE	-0.2611416483384521	-0.2611416483384521
LRPLGST	1.174286266201558	1	1.174286266201558	LY6C1	SVAE	1.174286266201558	1.174286266201558
LRPLLSS	-3.5976539432061023	1	-3.5976539432061023	LY6C1	SVAE	-3.5976539432061023	-3.5976539432061023
LRPSGSS	-3.0469106428959782	1	-3.0469106428959782	LY6C1	SVAE	-3.0469106428959782	-3.0469106428959782
LRSADAQ	-5.262444744456661	1	-5.262444744456661	LY6C1	SVAE	-5.262444744456661	-5.262444744456661
LRSADSQ	-6.8763380116643305	1	-6.8763380116643305	LY6C1	SVAE	-6.8763380116643305	-6.8763380116643305
LRSAEAQ	-3.289792265180551	1	-3.289792265180551	LY6C1	SVAE	-3.289792265180551	-3.289792265180551
LRSAESQ	-4.890321300319371	1	-4.890321300319371	LY6C1	SVAE	-4.890321300319371	-4.890321300319371
LRSALAQ	-3.947104542380724	1	-3.947104542380724	LY6C1	SVAE	-3.947104542380724	-3.947104542380724
LRSALSQ	-2.431649202309764	1	-2.431649202309764	LY6C1	SVAE	-2.431649202309764	-2.431649202309764
LRSAYAS	-4.011407847164498	1	-4.011407847164498	LY6C1	SVAE	-4.011407847164498	-4.011407847164498
LRSAYSQ	1.0387923731582651	1	1.0387923731582651	LY6C1	SVAE	1.0387923731582651	1.0387923731582651
LRSGDAQ	-5.04890633887206	1	-5.04890633887206	LY6C1	SVAE	-5.04890633887206	-5.04890633887206
LRSGDAS	-4.016537320171009	1	-4.016537320171009	LY6C1	SVAE	-4.016537320171009	-4.016537320171009
LRSGDSQ	-4.408141131557947	1	-4.408141131557947	LY6C1	SVAE	-4.408141131557947	-4.408141131557947
LRSGDSS	-2.195661317884578	1	-2.195661317884578	LY6C1	SVAE	-2.195661317884578	-2.195661317884578
LRSGDST	-5.300275658666904	1	-5.300275658666904	LY6C1	SVAE	-5.300275658666904	-5.300275658666904
LRSGEAQ	-3.489722980824725	1	-3.489722980824725	LY6C1	SVAE	-3.489722980824725	-3.489722980824725
LRSGESQ	-2.1868105747378537	1	-2.1868105747378537	LY6C1	SVAE	-2.1868105747378537	-2.1868105747378537
LRSGGAQ	-2.7634947017825797	1	-2.7634947017825797	LY6C1	SVAE	-2.7634947017825797	-2.7634947017825797
LRSGGAS	-2.7733068191455184	1	-2.7733068191455184	LY6C1	SVAE	-2.7733068191455184	-2.7733068191455184
LRSGGFA	-4.277700805250224	1	-4.277700805250224	LY6C1	SVAE	-4.277700805250224	-4.277700805250224
LRSGGSQ	-1.3546808880796273	1	-1.3546808880796273	LY6C1	SVAE	-1.3546808880796273	-1.3546808880796273
LRSGGSS	-1.9855758551844216	1	-1.9855758551844216	LY6C1	SVAE	-1.9855758551844216	-1.9855758551844216
LRSGGST	-2.362291781908203	1	-2.362291781908203	LY6C1	SVAE	-2.362291781908203	-2.362291781908203
LRSGLAQ	3.42285417457599	1	3.42285417457599	LY6C1	SVAE	3.42285417457599	3.42285417457599
LRSGLSQ	2.8160625727332174	1	2.8160625727332174	LY6C1	SVAE	2.8160625727332174	2.8160625727332174
LRSGLSS	-2.596353762027723	1	-2.596353762027723	LY6C1	SVAE	-2.596353762027723	-2.596353762027723
LRSGSAQ	-2.773190943670015	1	-2.773190943670015	LY6C1	SVAE	-2.773190943670015	-2.773190943670015
LRSGSSQ	-3.652281947774144	1	-3.652281947774144	LY6C1	SVAE	-3.652281947774144	-3.652281947774144
LRSGYAQ	5.209319122943586	1	5.209319122943586	LY6C1	SVAE	5.209319122943586	5.209319122943586
LRSGYAS	2.2437156868808787	1	2.2437156868808787	LY6C1	SVAE	2.2437156868808787	2.2437156868808787
LRSGYAT	2.649239136609132	1	2.649239136609132	LY6C1	SVAE	2.649239136609132	2.649239136609132
LRSGYEQ	-4.739025837468826	1	-4.739025837468826	LY6C1	SVAE	-4.739025837468826	-4.739025837468826
LRSGYSQ	4.766227206651497	1	4.766227206651497	LY6C1	SVAE	4.766227206651497	4.766227206651497
LRSGYSS	4.834324127097854	1	4.834324127097854	LY6C1	SVAE	4.834324127097854	4.834324127097854
LRSGYST	5.069371185681502	1	5.069371185681502	LY6C1	SVAE	5.069371185681502	5.069371185681502
LRSLDAQ	-3.9336347532440015	1	-3.9336347532440015	LY6C1	SVAE	-3.9336347532440015	-3.9336347532440015
LRSLDVL	-2.2847521238742377	10	-2.2847521238742377	LY6C1	SVAE	-2.2847521238742377	-2.2847521238742377
LRSLGAQ	-1.866131043099092	1	-1.866131043099092	LY6C1	SVAE	-1.866131043099092	-1.866131043099092
LRSLGAS	-2.0735194896213165	1	-2.0735194896213165	LY6C1	SVAE	-2.0735194896213165	-2.0735194896213165
LRSLGSA	-1.476839118195736	1	-1.476839118195736	LY6C1	SVAE	-1.476839118195736	-1.476839118195736
LRSLGSQ	-0.3054379859556937	1	-0.3054379859556937	LY6C1	SVAE	-0.3054379859556937	-0.3054379859556937
LRSLGSS	4.073856998555764	1	4.073856998555764	LY6C1	SVAE	4.073856998555764	4.073856998555764
LRSLGST	4.416432259974718	1	4.416432259974718	LY6C1	SVAE	4.416432259974718	4.416432259974718
LRSSAGY	-2.845662420248872	5	-2.845662420248872	LY6C1	SVAE	-2.845662420248872	-2.845662420248872
LRSSGGY	-8.925324847621784	2	-8.925324847621784	LY6C1	SVAE	-8.925324847621784	-8.925324847621784
LRSSGSS	-2.2818252042239595	1	-2.2818252042239595	LY6C1	SVAE	-2.2818252042239595	-2.2818252042239595
LRSSLSQ	-3.7021209427128734	1	-3.7021209427128734	LY6C1	SVAE	-3.7021209427128734	-3.7021209427128734
LRSSSAY	-2.4651419471027363	1	-2.4651419471027363	LY6C1	SVAE	-2.4651419471027363	-2.4651419471027363
LRVADAS	-2.56899906198429	1	-2.56899906198429	LY6C1	SVAE	-2.56899906198429	-2.56899906198429
LRVADSS	-3.444457357119271	1	-3.444457357119271	LY6C1	SVAE	-3.444457357119271	-3.444457357119271
LRVAEAQ	-3.257235924033708	1	-3.257235924033708	LY6C1	SVAE	-3.257235924033708	-3.257235924033708
LRVAEAS	-1.601963496120849	1	-1.601963496120849	LY6C1	SVAE	-1.601963496120849	-1.601963496120849
LRVAESS	-0.8687532251342035	1	-0.8687532251342035	LY6C1	SVAE	-0.8687532251342035	-0.8687532251342035
LRVAEST	-3.5200902860536414	1	-3.5200902860536414	LY6C1	SVAE	-3.5200902860536414	-3.5200902860536414
LRVALSQ	-2.8679250597264168	1	-2.8679250597264168	LY6C1	SVAE	-2.8679250597264168	-2.8679250597264168
LRVALSS	-2.1992046750100385	1	-2.1992046750100385	LY6C1	SVAE	-2.1992046750100385	-2.1992046750100385
LRVGAAS	-2.6130023269213374	1	-2.6130023269213374	LY6C1	SVAE	-2.6130023269213374	-2.6130023269213374
LRVGASS	-3.878372452337166	1	-3.878372452337166	LY6C1	SVAE	-3.878372452337166	-3.878372452337166
LRVGDAS	-3.7952156571807545	1	-3.7952156571807545	LY6C1	SVAE	-3.7952156571807545	-3.7952156571807545
LRVGDSS	-3.526620063836984	1	-3.526620063836984	LY6C1	SVAE	-3.526620063836984	-3.526620063836984
LRVGEAS	-3.787091245238196	1	-3.787091245238196	LY6C1	SVAE	-3.787091245238196	-3.787091245238196
LRVGESL	-4.24581260096305	1	-4.24581260096305	LY6C1	SVAE	-4.24581260096305	-4.24581260096305
LRVGESS	-1.105046314620958	1	-1.105046314620958	LY6C1	SVAE	-1.105046314620958	-1.105046314620958
LRVGEST	-3.206198786830688	1	-3.206198786830688	LY6C1	SVAE	-3.206198786830688	-3.206198786830688
LRVGGAA	-3.7220128592652384	1	-3.7220128592652384	LY6C1	SVAE	-3.7220128592652384	-3.7220128592652384
LRVGGAS	-2.2767984402872696	1	-2.2767984402872696	LY6C1	SVAE	-2.2767984402872696	-2.2767984402872696
LRVGGAT	-2.383410643300712	1	-2.383410643300712	LY6C1	SVAE	-2.383410643300712	-2.383410643300712
LRVGGFA	-2.811189663476205	1	-2.811189663476205	LY6C1	SVAE	-2.811189663476205	-2.811189663476205
LRVGGFS	-2.2848640535565754	1	-2.2848640535565754	LY6C1	SVAE	-2.2848640535565754	-2.2848640535565754
LRVGGSA	-3.061951790542062	1	-3.061951790542062	LY6C1	SVAE	-3.061951790542062	-3.061951790542062
LRVGGSS	-1.1481052850503242	1	-1.1481052850503242	LY6C1	SVAE	-1.1481052850503242	-1.1481052850503242
LRVGGST	-1.634832507757858	1	-1.634832507757858	LY6C1	SVAE	-1.634832507757858	-1.634832507757858
LRVGGSY	-2.160265194647318	1	-2.160265194647318	LY6C1	SVAE	-2.160265194647318	-2.160265194647318
LRVGLAQ	5.138084995171116	1	5.138084995171116	LY6C1	SVAE	5.138084995171116	5.138084995171116
LRVGLAS	-3.01777138200562	1	-3.01777138200562	LY6C1	SVAE	-3.01777138200562	-3.01777138200562
LRVGLSA	-2.540846071995325	1	-2.540846071995325	LY6C1	SVAE	-2.540846071995325	-2.540846071995325
LRVGLSQ	5.011876954054284	1	5.011876954054284	LY6C1	SVAE	5.011876954054284	5.011876954054284
LRVGLSS	0.4451711001763785	1	0.4451711001763785	LY6C1	SVAE	0.4451711001763785	0.4451711001763785
LRVGLST	-2.6441355757077223	1	-2.6441355757077223	LY6C1	SVAE	-2.6441355757077223	-2.6441355757077223
LRVGSAS	-3.087323248702673	1	-3.087323248702673	LY6C1	SVAE	-3.087323248702673	-3.087323248702673
LRVGSAY	1.1952611697499993	1	1.1952611697499993	LY6C1	SVAE	1.1952611697499993	1.1952611697499993
LRVGSSS	-3.4530241796731165	1	-3.4530241796731165	LY6C1	SVAE	-3.4530241796731165	-3.4530241796731165
LRVGSST	-3.477629962603704	1	-3.477629962603704	LY6C1	SVAE	-3.477629962603704	-3.477629962603704
LRVGSSY	-2.841710969949432	1	-2.841710969949432	LY6C1	SVAE	-2.841710969949432	-2.841710969949432
LRVGYAQ	5.313037942740992	1	5.313037942740992	LY6C1	SVAE	5.313037942740992	5.313037942740992
LRVGYAS	1.7409099398928445	1	1.7409099398928445	LY6C1	SVAE	1.7409099398928445	1.7409099398928445
LRVGYAT	-0.2630383764713922	1	-0.2630383764713922	LY6C1	SVAE	-0.2630383764713922	-0.2630383764713922
LRVGYSQ	5.320174635107407	1	5.320174635107407	LY6C1	SVAE	5.320174635107407	5.320174635107407
LRVGYSS	5.106759301293456	1	5.106759301293456	LY6C1	SVAE	5.106759301293456	5.106759301293456
LRVGYST	4.521534507411833	1	4.521534507411833	LY6C1	SVAE	4.521534507411833	4.521534507411833
LRVLDST	-2.9313322669730137	1	-2.9313322669730137	LY6C1	SVAE	-2.9313322669730137	-2.9313322669730137
LRVLEAQ	-3.2813869956517183	1	-3.2813869956517183	LY6C1	SVAE	-3.2813869956517183	-3.2813869956517183
LRVLESQ	-3.807967066931489	1	-3.807967066931489	LY6C1	SVAE	-3.807967066931489	-3.807967066931489
LRVLESS	-2.3265304055407583	1	-2.3265304055407583	LY6C1	SVAE	-2.3265304055407583	-2.3265304055407583
LRVLEST	-2.2419585429173674	1	-2.2419585429173674	LY6C1	SVAE	-2.2419585429173674	-2.2419585429173674
LRVLGAA	0.1291972901237573	1	0.1291972901237573	LY6C1	SVAE	0.1291972901237573	0.1291972901237573
LRVLGSA	-0.8503003385837351	1	-0.8503003385837351	LY6C1	SVAE	-0.8503003385837351	-0.8503003385837351
LRVLGSS	4.365727331406057	1	4.365727331406057	LY6C1	SVAE	4.365727331406057	4.365727331406057
LRVPDAQ	-4.152135282203566	1	-4.152135282203566	LY6C1	SVAE	-4.152135282203566	-4.152135282203566
LRVPLAQ	-4.324189830816635	1	-4.324189830816635	LY6C1	SVAE	-4.324189830816635	-4.324189830816635
LRVPLAS	-4.665732307025199	1	-4.665732307025199	LY6C1	SVAE	-4.665732307025199	-4.665732307025199
LRVPLSQ	-2.99822935337817	1	-2.99822935337817	LY6C1	SVAE	-2.99822935337817	-2.99822935337817
LRVPLSS	-2.982028188501385	1	-2.982028188501385	LY6C1	SVAE	-2.982028188501385	-2.982028188501385
LRVSGSA	-3.844861597536539	1	-3.844861597536539	LY6C1	SVAE	-3.844861597536539	-3.844861597536539
LRVSGSS	-2.7307318595203616	1	-2.7307318595203616	LY6C1	SVAE	-2.7307318595203616	-2.7307318595203616
LRVSGST	-2.7009045191681444	1	-2.7009045191681444	LY6C1	SVAE	-2.7009045191681444	-2.7009045191681444
LRVVGSA	-3.916568733941368	1	-3.916568733941368	LY6C1	SVAE	-3.916568733941368	-3.916568733941368
LRVVGSS	-4.1681229193538245	1	-4.1681229193538245	LY6C1	SVAE	-4.1681229193538245	-4.1681229193538245
LRYGGAA	-2.277150972725193	1	-2.277150972725193	LY6C1	SVAE	-2.277150972725193	-2.277150972725193
LRYGGSQ	0.1839803040220878	1	0.1839803040220878	LY6C1	SVAE	0.1839803040220878	0.1839803040220878
LRYGGST	1.949223501243008	1	1.949223501243008	LY6C1	SVAE	1.949223501243008	1.949223501243008
LRYSGAT	-1.1430833966290164	1	-1.1430833966290164	LY6C1	SVAE	-1.1430833966290164	-1.1430833966290164
LSAGARY	-2.462515145393722	5	-2.462515145393722	LY6C1	SVAE	-2.462515145393722	-2.462515145393722
LSARGAA	-4.4122967776908375	1	-4.4122967776908375	LY6C1	SVAE	-4.4122967776908375	-4.4122967776908375
LSARGAS	-3.4580559739170096	1	-3.4580559739170096	LY6C1	SVAE	-3.4580559739170096	-3.4580559739170096
LSARGSA	-3.94615055038079	1	-3.94615055038079	LY6C1	SVAE	-3.94615055038079	-3.94615055038079
LSARGSS	-2.926473268279701	1	-2.926473268279701	LY6C1	SVAE	-2.926473268279701	-2.926473268279701
LSPGGSS	-3.696585269968677	1	-3.696585269968677	LY6C1	SVAE	-3.696585269968677	-3.696585269968677
LSPGSSS	-3.902068947958188	1	-3.902068947958188	LY6C1	SVAE	-3.902068947958188	-3.902068947958188
LSPHGSS	-3.339556684383436	1	-3.339556684383436	LY6C1	SVAE	-3.339556684383436	-3.339556684383436
LSPHGSW	-1.5201322830051387	1	-1.5201322830051387	LY6C1	SVAE	-1.5201322830051387	-1.5201322830051387
LSPRGSA	-5.392573462847245	1	-5.392573462847245	LY6C1	SVAE	-5.392573462847245	-5.392573462847245
LSPRGSS	-2.889763272888348	1	-2.889763272888348	LY6C1	SVAE	-2.889763272888348	-2.889763272888348
LSPYAAS	-3.0637055296477267	1	-3.0637055296477267	LY6C1	SVAE	-3.0637055296477267	-3.0637055296477267
LSPYASS	-2.854877494676513	1	-2.854877494676513	LY6C1	SVAE	-2.854877494676513	-2.854877494676513
LSPYGAS	-4.897388583411894	1	-4.897388583411894	LY6C1	SVAE	-4.897388583411894	-4.897388583411894
LSPYGSA	-3.133693735043752	1	-3.133693735043752	LY6C1	SVAE	-3.133693735043752	-3.133693735043752
LSPYGSS	-3.261288693281179	1	-3.261288693281179	LY6C1	SVAE	-3.261288693281179	-3.261288693281179
LSPYSSS	-2.1577081377333114	1	-2.1577081377333114	LY6C1	SVAE	-2.1577081377333114	-2.1577081377333114
LSRGAAA	-3.9834091938262586	1	-3.9834091938262586	LY6C1	SVAE	-3.9834091938262586	-3.9834091938262586
LSRGAAS	-2.6176722904176906	1	-2.6176722904176906	LY6C1	SVAE	-2.6176722904176906	-2.6176722904176906
LSRGAAY	-2.220321180567846	1	-2.220321180567846	LY6C1	SVAE	-2.220321180567846	-2.220321180567846
LSRGASA	-6.269402704175715	1	-6.269402704175715	LY6C1	SVAE	-6.269402704175715	-6.269402704175715
LSRGASS	-1.867106603926095	1	-1.867106603926095	LY6C1	SVAE	-1.867106603926095	-1.867106603926095
LSRGGAA	-3.910476753999388	1	-3.910476753999388	LY6C1	SVAE	-3.910476753999388	-3.910476753999388
LSRGGAS	-3.122092499807071	1	-3.122092499807071	LY6C1	SVAE	-3.122092499807071	-3.122092499807071
LSRGGSA	-3.418505187363805	1	-3.418505187363805	LY6C1	SVAE	-3.418505187363805	-3.418505187363805
LSRGGSS	-1.4988703555656049	1	-1.4988703555656049	LY6C1	SVAE	-1.4988703555656049	-1.4988703555656049
LSRGSAA	-4.144787220005107	1	-4.144787220005107	LY6C1	SVAE	-4.144787220005107	-4.144787220005107
LSRGSAS	-3.5674819704769307	1	-3.5674819704769307	LY6C1	SVAE	-3.5674819704769307	-3.5674819704769307
LSRGSAY	-2.5246234340706697	1	-2.5246234340706697	LY6C1	SVAE	-2.5246234340706697	-2.5246234340706697
LSRGSSA	-3.7038940042274464	1	-3.7038940042274464	LY6C1	SVAE	-3.7038940042274464	-3.7038940042274464
LSRGSSS	-2.2712471387249877	1	-2.2712471387249877	LY6C1	SVAE	-2.2712471387249877	-2.2712471387249877
LSRGSSY	-5.753298826142063	1	-5.753298826142063	LY6C1	SVAE	-5.753298826142063	-5.753298826142063
LSRHGAS	-2.371243978700229	1	-2.371243978700229	LY6C1	SVAE	-2.371243978700229	-2.371243978700229
LSRHGSA	-2.9793869501207224	1	-2.9793869501207224	LY6C1	SVAE	-2.9793869501207224	-2.9793869501207224
LSRSAAA	-2.6228118622033536	1	-2.6228118622033536	LY6C1	SVAE	-2.6228118622033536	-2.6228118622033536
LSRSAAS	-6.585487958614422	1	-6.585487958614422	LY6C1	SVAE	-6.585487958614422	-6.585487958614422
LSRSASA	-3.0998902116052123	1	-3.0998902116052123	LY6C1	SVAE	-3.0998902116052123	-3.0998902116052123
LSRSASS	-4.19591900728414	1	-4.19591900728414	LY6C1	SVAE	-4.19591900728414	-4.19591900728414
LSRSGAA	-3.4817097478902066	1	-3.4817097478902066	LY6C1	SVAE	-3.4817097478902066	-3.4817097478902066
LSRSGAS	-4.018647618275817	1	-4.018647618275817	LY6C1	SVAE	-4.018647618275817	-4.018647618275817
LSRSGSA	-3.4731178542082617	1	-3.4731178542082617	LY6C1	SVAE	-3.4731178542082617	-3.4731178542082617
LSRSGSS	-3.708088517257605	1	-3.708088517257605	LY6C1	SVAE	-3.708088517257605	-3.708088517257605
LSRSSAA	-2.311055506470677	1	-2.311055506470677	LY6C1	SVAE	-2.311055506470677	-2.311055506470677
LSRSSAS	-2.77380923722897	1	-2.77380923722897	LY6C1	SVAE	-2.77380923722897	-2.77380923722897
LSRSSAY	-2.5457697824153023	1	-2.5457697824153023	LY6C1	SVAE	-2.5457697824153023	-2.5457697824153023
LSRSSSA	-3.6445895205249865	1	-3.6445895205249865	LY6C1	SVAE	-3.6445895205249865	-3.6445895205249865
LSRSSSS	-3.38520521480886	1	-3.38520521480886	LY6C1	SVAE	-3.38520521480886	-3.38520521480886
LSRVASA	-3.8442672052646505	1	-3.8442672052646505	LY6C1	SVAE	-3.8442672052646505	-3.8442672052646505
LSRVSAA	-2.299031796335313	1	-2.299031796335313	LY6C1	SVAE	-2.299031796335313	-2.299031796335313
LSRVSAS	-5.330327166420521	1	-5.330327166420521	LY6C1	SVAE	-5.330327166420521	-5.330327166420521
LSRVSSA	-4.785408527649323	1	-4.785408527649323	LY6C1	SVAE	-4.785408527649323	-4.785408527649323
LSRVSSS	-2.376026593307978	1	-2.376026593307978	LY6C1	SVAE	-2.376026593307978	-2.376026593307978
LSSHGAW	-3.9653351366117104	2	-3.9653351366117104	LY6C1	SVAE	-3.9653351366117104	-3.9653351366117104
LSSHGSA	-4.243593372263685	1	-4.243593372263685	LY6C1	SVAE	-4.243593372263685	-4.243593372263685
LSSHGSS	-2.480031869497027	1	-2.480031869497027	LY6C1	SVAE	-2.480031869497027	-2.480031869497027
LSSHGSW	0.8619419196138888	1	0.8619419196138888	LY6C1	SVAE	0.8619419196138888	0.8619419196138888
LSSRASA	-4.545152244596005	1	-4.545152244596005	LY6C1	SVAE	-4.545152244596005	-4.545152244596005
LSSRASS	-4.9273455648436215	1	-4.9273455648436215	LY6C1	SVAE	-4.9273455648436215	-4.9273455648436215
LSSRASV	-4.736669931257132	1	-4.736669931257132	LY6C1	SVAE	-4.736669931257132	-4.736669931257132
LSSRGAA	-2.097907778578148	1	-2.097907778578148	LY6C1	SVAE	-2.097907778578148	-2.097907778578148
LSSRGAS	-3.34709931302081	1	-3.34709931302081	LY6C1	SVAE	-3.34709931302081	-3.34709931302081
LSSRGSA	-5.246582840273053	1	-5.246582840273053	LY6C1	SVAE	-5.246582840273053	-5.246582840273053
LSSRGSS	-3.937679485147295	1	-3.937679485147295	LY6C1	SVAE	-3.937679485147295	-3.937679485147295
LSSRGSV	-4.230314223913349	1	-4.230314223913349	LY6C1	SVAE	-4.230314223913349	-4.230314223913349
LSSRSSS	-4.527320970430251	1	-4.527320970430251	LY6C1	SVAE	-4.527320970430251	-4.527320970430251
LSSSARY	-3.044302175831259	5	-3.044302175831259	LY6C1	SVAE	-3.044302175831259	-3.044302175831259
LSSYGAS	-2.6890893724141938	1	-2.6890893724141938	LY6C1	SVAE	-2.6890893724141938	-2.6890893724141938
LSSYGSA	-2.4786964269776126	1	-2.4786964269776126	LY6C1	SVAE	-2.4786964269776126	-2.4786964269776126
LSSYGSS	3.635257846303468	1	3.635257846303468	LY6C1	SVAE	3.635257846303468	3.635257846303468
LSVGGSS	-2.402326877970423	1	-2.402326877970423	LY6C1	SVAE	-2.402326877970423	-2.402326877970423
LSVGRAY	-3.2036006679850284	1	-3.2036006679850284	LY6C1	SVAE	-3.2036006679850284	-3.2036006679850284
LSVGRSY	-4.593624205526694	1	-4.593624205526694	LY6C1	SVAE	-4.593624205526694	-4.593624205526694
LSVRGSA	-4.7514656105506266	1	-4.7514656105506266	LY6C1	SVAE	-4.7514656105506266	-4.7514656105506266
LSVRGSS	-2.419422193934331	1	-2.419422193934331	LY6C1	SVAE	-2.419422193934331	-2.419422193934331
LSYGGSS	0.1434539470943183	1	0.1434539470943183	LY6C1	SVAE	0.1434539470943183	0.1434539470943183
LSYGSSS	-2.4860509124230923	1	-2.4860509124230923	LY6C1	SVAE	-2.4860509124230923	-2.4860509124230923
LSYHGAA	-4.049588961709656	1	-4.049588961709656	LY6C1	SVAE	-4.049588961709656	-4.049588961709656
LSYHGAS	-0.1409672331770151	1	-0.1409672331770151	LY6C1	SVAE	-0.1409672331770151	-0.1409672331770151
LSYHGSA	-1.0518567601415192	1	-1.0518567601415192	LY6C1	SVAE	-1.0518567601415192	-1.0518567601415192
LSYHGSS	3.979494384920548	1	3.979494384920548	LY6C1	SVAE	3.979494384920548	3.979494384920548
LSYHGSV	-2.455012674125149	1	-2.455012674125149	LY6C1	SVAE	-2.455012674125149	-2.455012674125149
LSYHSSS	-2.4103783337663134	1	-2.4103783337663134	LY6C1	SVAE	-2.4103783337663134	-2.4103783337663134
LVAGFST	-1.9734887226780224	1	-1.9734887226780224	LY6C1	SVAE	-1.9734887226780224	-1.9734887226780224
LVAGGAQ	-3.244569210448418	1	-3.244569210448418	LY6C1	SVAE	-3.244569210448418	-3.244569210448418
LVAGGSM	-1.9608267125204928	1	-1.9608267125204928	LY6C1	SVAE	-1.9608267125204928	-1.9608267125204928
LVAGGSQ	-1.981156026020855	1	-1.981156026020855	LY6C1	SVAE	-1.981156026020855	-1.981156026020855
LVAGGSS	-1.7351380327480002	1	-1.7351380327480002	LY6C1	SVAE	-1.7351380327480002	-1.7351380327480002
LVAGGST	-4.468685894335218	1	-4.468685894335218	LY6C1	SVAE	-4.468685894335218	-4.468685894335218
LVAGLAQ	-2.4064997007588182	1	-2.4064997007588182	LY6C1	SVAE	-2.4064997007588182	-2.4064997007588182
LVAGLSM	-2.433177129769677	1	-2.433177129769677	LY6C1	SVAE	-2.433177129769677	-2.433177129769677
LVAGLSQ	-3.173781514928885	1	-3.173781514928885	LY6C1	SVAE	-3.173781514928885	-3.173781514928885
LVAGLSS	-5.721063683281069	1	-5.721063683281069	LY6C1	SVAE	-5.721063683281069	-5.721063683281069
LVAGRAQ	-4.387266614263215	1	-4.387266614263215	LY6C1	SVAE	-4.387266614263215	-4.387266614263215
LVAGRSQ	-1.952029444909124	1	-1.952029444909124	LY6C1	SVAE	-1.952029444909124	-1.952029444909124
LVAGSAQ	-3.6441277238091994	1	-3.6441277238091994	LY6C1	SVAE	-3.6441277238091994	-3.6441277238091994
LVAGSSQ	-4.577462237447297	1	-4.577462237447297	LY6C1	SVAE	-4.577462237447297	-4.577462237447297
LVAGSSS	-5.774403761751667	1	-5.774403761751667	LY6C1	SVAE	-5.774403761751667	-5.774403761751667
LVAHGAS	-1.698556423771881	1	-1.698556423771881	LY6C1	SVAE	-1.698556423771881	-1.698556423771881
LVAHGSA	-3.9179950162200177	1	-3.9179950162200177	LY6C1	SVAE	-3.9179950162200177	-3.9179950162200177
LVAHGSM	-3.606148088635561	1	-3.606148088635561	LY6C1	SVAE	-3.606148088635561	-3.606148088635561
LVAHGSS	4.340090731611787	1	4.340090731611787	LY6C1	SVAE	4.340090731611787	4.340090731611787
LVAHGST	3.0154128786310825	1	3.0154128786310825	LY6C1	SVAE	3.0154128786310825	3.0154128786310825
LVAHLSS	-3.8320132901103774	1	-3.8320132901103774	LY6C1	SVAE	-3.8320132901103774	-3.8320132901103774
LVALGSA	-2.4873890454327143	1	-2.4873890454327143	LY6C1	SVAE	-2.4873890454327143	-2.4873890454327143
LVALGSS	-2.8747429056379903	1	-2.8747429056379903	LY6C1	SVAE	-2.8747429056379903	-2.8747429056379903
LVARGAA	-3.533436473053235	1	-3.533436473053235	LY6C1	SVAE	-3.533436473053235	-3.533436473053235
LVARGAQ	-1.462499910959344	1	-1.462499910959344	LY6C1	SVAE	-1.462499910959344	-1.462499910959344
LVARGAS	-0.1697227188774485	1	-0.1697227188774485	LY6C1	SVAE	-0.1697227188774485	-0.1697227188774485
LVARGSA	-3.890374949125928	1	-3.890374949125928	LY6C1	SVAE	-3.890374949125928	-3.890374949125928
LVARGSQ	-0.0847143717107663	1	-0.0847143717107663	LY6C1	SVAE	-0.0847143717107663	-0.0847143717107663
LVARGSS	3.7685460383330343	1	3.7685460383330343	LY6C1	SVAE	3.7685460383330343	3.7685460383330343
LVARLAS	-2.177768917599136	1	-2.177768917599136	LY6C1	SVAE	-2.177768917599136	-2.177768917599136
LVARLSS	-1.8577075636042164	1	-1.8577075636042164	LY6C1	SVAE	-1.8577075636042164	-1.8577075636042164
LVAYGAA	-3.63106719303051	1	-3.63106719303051	LY6C1	SVAE	-3.63106719303051	-3.63106719303051
LVAYGAS	1.9753298235653007	1	1.9753298235653007	LY6C1	SVAE	1.9753298235653007	1.9753298235653007
LVAYGSA	4.195699319588095	1	4.195699319588095	LY6C1	SVAE	4.195699319588095	4.195699319588095
LVAYGSS	4.602582471724838	1	4.602582471724838	LY6C1	SVAE	4.602582471724838	4.602582471724838
LVAYGST	4.807937187172062	1	4.807937187172062	LY6C1	SVAE	4.807937187172062	4.807937187172062
LVEGARY	-4.370835824476963	5	-4.370835824476963	LY6C1	SVAE	-4.370835824476963	-4.370835824476963
LVEGGFS	-6.232865029789759	1	-6.232865029789759	LY6C1	SVAE	-6.232865029789759	-6.232865029789759
LVEGGRW	-2.417220061953569	7	-2.417220061953569	LY6C1	SVAE	-2.417220061953569	-2.417220061953569
LVEGGSS	-6.346399159463401	1	-6.346399159463401	LY6C1	SVAE	-6.346399159463401	-6.346399159463401
LVEGGSW	-5.054940292724647	1	-5.054940292724647	LY6C1	SVAE	-5.054940292724647	-5.054940292724647
LVERGFA	-4.598787769899767	1	-4.598787769899767	LY6C1	SVAE	-4.598787769899767	-4.598787769899767
LVERGFS	-5.005504338117318	1	-5.005504338117318	LY6C1	SVAE	-5.005504338117318	-5.005504338117318
LVERGSA	-3.027177541435009	1	-3.027177541435009	LY6C1	SVAE	-3.027177541435009	-3.027177541435009
LVERGSW	-0.2498620602584539	1	-0.2498620602584539	LY6C1	SVAE	-0.2498620602584539	-0.2498620602584539
LVESARY	-4.177426283636111	5	-4.177426283636111	LY6C1	SVAE	-4.177426283636111	-4.177426283636111
LVESGFS	-4.052579115072722	1	-4.052579115072722	LY6C1	SVAE	-4.052579115072722	-4.052579115072722
LVESGRW	-2.4009472603989006	7	-2.4009472603989006	LY6C1	SVAE	-2.4009472603989006	-2.4009472603989006
LVLGGSS	-1.0397821042840554	1	-1.0397821042840554	LY6C1	SVAE	-1.0397821042840554	-1.0397821042840554
LVLGGST	-4.203629917972131	1	-4.203629917972131	LY6C1	SVAE	-4.203629917972131	-4.203629917972131
LVLHGAA	-2.8139449679274664	1	-2.8139449679274664	LY6C1	SVAE	-2.8139449679274664	-2.8139449679274664
LVLHGAS	-2.3590633098396414	1	-2.3590633098396414	LY6C1	SVAE	-2.3590633098396414	-2.3590633098396414
LVLHGSM	-2.691623591339436	1	-2.691623591339436	LY6C1	SVAE	-2.691623591339436	-2.691623591339436
LVLHGSS	2.0338917117131974	1	2.0338917117131974	LY6C1	SVAE	2.0338917117131974	2.0338917117131974
LVLHGST	1.7312678369904495	1	1.7312678369904495	LY6C1	SVAE	1.7312678369904495	1.7312678369904495
LVPGAAS	-3.62970615298404	1	-3.62970615298404	LY6C1	SVAE	-3.62970615298404	-3.62970615298404
LVPGASS	-2.66099871638588	1	-2.66099871638588	LY6C1	SVAE	-2.66099871638588	-2.66099871638588
LVPGFST	-3.1286624913475	1	-3.1286624913475	LY6C1	SVAE	-3.1286624913475	-3.1286624913475
LVPGGAS	-3.0194844030419845	1	-3.0194844030419845	LY6C1	SVAE	-3.0194844030419845	-3.0194844030419845
LVPGGSM	-5.312099464604746	1	-5.312099464604746	LY6C1	SVAE	-5.312099464604746	-5.312099464604746
LVPGGSS	-2.1952130784942328	1	-2.1952130784942328	LY6C1	SVAE	-2.1952130784942328	-2.1952130784942328
LVPGGST	-1.4273941344818957	1	-1.4273941344818957	LY6C1	SVAE	-1.4273941344818957	-1.4273941344818957
LVPGGSW	-3.797330918541175	1	-3.797330918541175	LY6C1	SVAE	-3.797330918541175	-3.797330918541175
LVPGLAS	-4.382079600576954	1	-4.382079600576954	LY6C1	SVAE	-4.382079600576954	-4.382079600576954
LVPGLSM	-2.9604569111985874	1	-2.9604569111985874	LY6C1	SVAE	-2.9604569111985874	-2.9604569111985874
LVPGLSS	-0.285871569208543	1	-0.285871569208543	LY6C1	SVAE	-0.285871569208543	-0.285871569208543
LVPGLST	-2.945473599555448	1	-2.945473599555448	LY6C1	SVAE	-2.945473599555448	-2.945473599555448
LVPGSAS	-4.617889776839146	1	-4.617889776839146	LY6C1	SVAE	-4.617889776839146	-4.617889776839146
LVPGSSS	-4.971701695186744	1	-4.971701695186744	LY6C1	SVAE	-4.971701695186744	-4.971701695186744
LVPHASS	-5.951631885552947	1	-5.951631885552947	LY6C1	SVAE	-5.951631885552947	-5.951631885552947
LVPHFSA	-4.184493407236199	1	-4.184493407236199	LY6C1	SVAE	-4.184493407236199	-4.184493407236199
LVPHFSS	2.4694047311546576	1	2.4694047311546576	LY6C1	SVAE	2.4694047311546576	2.4694047311546576
LVPHGAS	-1.9039254000481955	1	-1.9039254000481955	LY6C1	SVAE	-1.9039254000481955	-1.9039254000481955
LVPHGSA	-2.8057477654864726	1	-2.8057477654864726	LY6C1	SVAE	-2.8057477654864726	-2.8057477654864726
LVPHGSM	-3.689561692028316	1	-3.689561692028316	LY6C1	SVAE	-3.689561692028316	-3.689561692028316
LVPHGSS	-0.7219507435676374	1	-0.7219507435676374	LY6C1	SVAE	-0.7219507435676374	-0.7219507435676374
LVPHGST	0.3586165062839757	1	0.3586165062839757	LY6C1	SVAE	0.3586165062839757	0.3586165062839757
LVPHGSV	-3.418001140694717	1	-3.418001140694717	LY6C1	SVAE	-3.418001140694717	-3.418001140694717
LVPHLAS	-3.894167823935349	1	-3.894167823935349	LY6C1	SVAE	-3.894167823935349	-3.894167823935349
LVPHLSS	-2.934580810820005	1	-2.934580810820005	LY6C1	SVAE	-2.934580810820005	-2.934580810820005
LVPHLST	-3.4037759419084472	1	-3.4037759419084472	LY6C1	SVAE	-3.4037759419084472	-3.4037759419084472
LVPHSSS	-2.120541094418076	1	-2.120541094418076	LY6C1	SVAE	-2.120541094418076	-2.120541094418076
LVPLGSM	-4.665654611556797	1	-4.665654611556797	LY6C1	SVAE	-4.665654611556797	-4.665654611556797
LVPLGSS	-4.991096828898128	1	-4.991096828898128	LY6C1	SVAE	-4.991096828898128	-4.991096828898128
LVPRAAS	-1.8908322284808363	1	-1.8908322284808363	LY6C1	SVAE	-1.8908322284808363	-1.8908322284808363
LVPRGAA	-3.210453937376611	1	-3.210453937376611	LY6C1	SVAE	-3.210453937376611	-3.210453937376611
LVPRGAS	-0.323919085271049	1	-0.323919085271049	LY6C1	SVAE	-0.323919085271049	-0.323919085271049
LVPRGSA	-2.405762566357372	1	-2.405762566357372	LY6C1	SVAE	-2.405762566357372	-2.405762566357372
LVPRGSS	0.9652624086735808	1	0.9652624086735808	LY6C1	SVAE	0.9652624086735808	0.9652624086735808
LVPRGSV	-1.963784800505365	1	-1.963784800505365	LY6C1	SVAE	-1.963784800505365	-1.963784800505365
LVPYAAS	-4.686141504602954	1	-4.686141504602954	LY6C1	SVAE	-4.686141504602954	-4.686141504602954
LVPYASA	-3.450158027774173	1	-3.450158027774173	LY6C1	SVAE	-3.450158027774173	-3.450158027774173
LVPYASS	-1.8428233998148773	1	-1.8428233998148773	LY6C1	SVAE	-1.8428233998148773	-1.8428233998148773
LVPYGAA	-2.9992884280077288	1	-2.9992884280077288	LY6C1	SVAE	-2.9992884280077288	-2.9992884280077288
LVPYGSA	-2.075947982914197	1	-2.075947982914197	LY6C1	SVAE	-2.075947982914197	-2.075947982914197
LVPYGSS	4.4379594634025095	1	4.4379594634025095	LY6C1	SVAE	4.4379594634025095	4.4379594634025095
LVPYGST	4.681068100738584	1	4.681068100738584	LY6C1	SVAE	4.681068100738584	4.681068100738584
LVPYSAS	-3.6232765070223376	1	-3.6232765070223376	LY6C1	SVAE	-3.6232765070223376	-3.6232765070223376
LVPYSSA	-2.3726547452289237	1	-2.3726547452289237	LY6C1	SVAE	-2.3726547452289237	-2.3726547452289237
LVPYSSS	3.4124783697295724	1	3.4124783697295724	LY6C1	SVAE	3.4124783697295724	3.4124783697295724
LVRGGFA	-2.317223346672882	1	-2.317223346672882	LY6C1	SVAE	-2.317223346672882	-2.317223346672882
LVRGGSA	-1.8376576195492236	1	-1.8376576195492236	LY6C1	SVAE	-1.8376576195492236	-1.8376576195492236
LVRGGSQ	0.5384148653887251	1	0.5384148653887251	LY6C1	SVAE	0.5384148653887251	0.5384148653887251
LVRGGSS	-0.0728109967948614	1	-0.0728109967948614	LY6C1	SVAE	-0.0728109967948614	-0.0728109967948614
LVRGGST	-0.8456295957861345	1	-0.8456295957861345	LY6C1	SVAE	-0.8456295957861345	-0.8456295957861345
LVRGLAQ	0.3273434682157127	1	0.3273434682157127	LY6C1	SVAE	0.3273434682157127	0.3273434682157127
LVRGLAS	-1.2521388386523136	1	-1.2521388386523136	LY6C1	SVAE	-1.2521388386523136	-1.2521388386523136
LVRGLSQ	2.1752911884885595	1	2.1752911884885595	LY6C1	SVAE	2.1752911884885595	2.1752911884885595
LVRGLSS	3.111359661140199	1	3.111359661140199	LY6C1	SVAE	3.111359661140199	3.111359661140199
LVRGLST	-1.97629217775598	1	-1.97629217775598	LY6C1	SVAE	-1.97629217775598	-1.97629217775598
LVRGSAQ	-2.5554570162238384	1	-2.5554570162238384	LY6C1	SVAE	-2.5554570162238384	-2.5554570162238384
LVRGSSQ	-0.8305682352719691	1	-0.8305682352719691	LY6C1	SVAE	-0.8305682352719691	-0.8305682352719691
LVRGSSS	-1.8187008229072952	1	-1.8187008229072952	LY6C1	SVAE	-1.8187008229072952	-1.8187008229072952
LVRHGSA	-3.2249660946858087	1	-3.2249660946858087	LY6C1	SVAE	-3.2249660946858087	-3.2249660946858087
LVRHGSS	-0.2556538525288249	1	-0.2556538525288249	LY6C1	SVAE	-0.2556538525288249	-0.2556538525288249
LVRLGAA	-3.6370630017727184	1	-3.6370630017727184	LY6C1	SVAE	-3.6370630017727184	-3.6370630017727184
LVRLGAS	-0.759093213839238	1	-0.759093213839238	LY6C1	SVAE	-0.759093213839238	-0.759093213839238
LVRLGSA	0.2017160079502344	1	0.2017160079502344	LY6C1	SVAE	0.2017160079502344	0.2017160079502344
LVRLGSQ	-1.354495521417326	1	-1.354495521417326	LY6C1	SVAE	-1.354495521417326	-1.354495521417326
LVRSGSS	-2.5363007068192207	1	-2.5363007068192207	LY6C1	SVAE	-2.5363007068192207	-2.5363007068192207
LVSGFSS	2.743656148464224	1	2.743656148464224	LY6C1	SVAE	2.743656148464224	2.743656148464224
LVSGFST	-3.4945206315766093	1	-3.4945206315766093	LY6C1	SVAE	-3.4945206315766093	-3.4945206315766093
LVSGGSM	-3.0002718841657514	1	-3.0002718841657514	LY6C1	SVAE	-3.0002718841657514	-3.0002718841657514
LVSGGSQ	-1.474482018990232	1	-1.474482018990232	LY6C1	SVAE	-1.474482018990232	-1.474482018990232
LVSGGSS	-2.717501449871614	1	-2.717501449871614	LY6C1	SVAE	-2.717501449871614	-2.717501449871614
LVSGGST	-2.705204611640189	1	-2.705204611640189	LY6C1	SVAE	-2.705204611640189	-2.705204611640189
LVSGLAQ	-4.093660376423656	1	-4.093660376423656	LY6C1	SVAE	-4.093660376423656	-4.093660376423656
LVSGLSQ	-1.9536455616353567	1	-1.9536455616353567	LY6C1	SVAE	-1.9536455616353567	-1.9536455616353567
LVSGSAQ	-2.664731323102266	1	-2.664731323102266	LY6C1	SVAE	-2.664731323102266	-2.664731323102266
LVSGSSQ	-6.36251565745724	1	-6.36251565745724	LY6C1	SVAE	-6.36251565745724	-6.36251565745724
LVSHFSA	-1.7397224429057412	1	-1.7397224429057412	LY6C1	SVAE	-1.7397224429057412	-1.7397224429057412
LVSHGAS	-2.233464014902478	1	-2.233464014902478	LY6C1	SVAE	-2.233464014902478	-2.233464014902478
LVSHGSA	-0.8172071358852706	1	-0.8172071358852706	LY6C1	SVAE	-0.8172071358852706	-0.8172071358852706
LVSHGSM	-4.340127156681403	1	-4.340127156681403	LY6C1	SVAE	-4.340127156681403	-4.340127156681403
LVSHGSS	4.667809203550189	1	4.667809203550189	LY6C1	SVAE	4.667809203550189	4.667809203550189
LVSHGST	3.4214511735618616	1	3.4214511735618616	LY6C1	SVAE	3.4214511735618616	3.4214511735618616
LVSHGSV	-2.2725888442557776	1	-2.2725888442557776	LY6C1	SVAE	-2.2725888442557776	-2.2725888442557776
LVSLGAS	-4.979889683646732	1	-4.979889683646732	LY6C1	SVAE	-4.979889683646732	-4.979889683646732
LVSLGSA	-2.8591130209993905	1	-2.8591130209993905	LY6C1	SVAE	-2.8591130209993905	-2.8591130209993905
LVSLGSM	-5.909118356707945	1	-5.909118356707945	LY6C1	SVAE	-5.909118356707945	-5.909118356707945
LVSLGSQ	-2.1180897446545845	1	-2.1180897446545845	LY6C1	SVAE	-2.1180897446545845	-2.1180897446545845
LVSLGSS	-1.799109814053495	1	-1.799109814053495	LY6C1	SVAE	-1.799109814053495	-1.799109814053495
LVSRGAA	-4.826064570262693	1	-4.826064570262693	LY6C1	SVAE	-4.826064570262693	-4.826064570262693
LVSRGAQ	-1.5824329462003528	1	-1.5824329462003528	LY6C1	SVAE	-1.5824329462003528	-1.5824329462003528
LVSRGAS	-1.1901055705143917	1	-1.1901055705143917	LY6C1	SVAE	-1.1901055705143917	-1.1901055705143917
LVSRGAT	-2.6248370086158044	1	-2.6248370086158044	LY6C1	SVAE	-2.6248370086158044	-2.6248370086158044
LVSRGFA	-9.438593268056689	1	-9.438593268056689	LY6C1	SVAE	-9.438593268056689	-9.438593268056689
LVSRGFS	-2.0915648848202206	1	-2.0915648848202206	LY6C1	SVAE	-2.0915648848202206	-2.0915648848202206
LVSRGSA	-1.3652938612536345	1	-1.3652938612536345	LY6C1	SVAE	-1.3652938612536345	-1.3652938612536345
LVSRGSS	4.19486576829035	1	4.19486576829035	LY6C1	SVAE	4.19486576829035	4.19486576829035
LVSRGST	3.560833562372516	1	3.560833562372516	LY6C1	SVAE	3.560833562372516	3.560833562372516
LVSRGSV	-4.332961105339137	1	-4.332961105339137	LY6C1	SVAE	-4.332961105339137	-4.332961105339137
LVSRGSY	0.4653710887633031	1	0.4653710887633031	LY6C1	SVAE	0.4653710887633031	0.4653710887633031
LVSYASS	-1.9579130386216368	1	-1.9579130386216368	LY6C1	SVAE	-1.9579130386216368	-1.9579130386216368
LVSYGAA	-3.6170946765456695	1	-3.6170946765456695	LY6C1	SVAE	-3.6170946765456695	-3.6170946765456695
LVSYGAS	-0.5068744902916702	1	-0.5068744902916702	LY6C1	SVAE	-0.5068744902916702	-0.5068744902916702
LVSYGSA	4.559643961135947	1	4.559643961135947	LY6C1	SVAE	4.559643961135947	4.559643961135947
LVSYGSS	4.968498788082252	1	4.968498788082252	LY6C1	SVAE	4.968498788082252	4.968498788082252
LVSYSSS	-1.8214328227171692	1	-1.8214328227171692	LY6C1	SVAE	-1.8214328227171692	-1.8214328227171692
LVVGAAS	-4.40170564006242	1	-4.40170564006242	LY6C1	SVAE	-4.40170564006242	-4.40170564006242
LVVGASS	-3.816531697600544	1	-3.816531697600544	LY6C1	SVAE	-3.816531697600544	-3.816531697600544
LVVGGAS	-2.666675247178922	1	-2.666675247178922	LY6C1	SVAE	-2.666675247178922	-2.666675247178922
LVVGGSA	-3.817785120564852	1	-3.817785120564852	LY6C1	SVAE	-3.817785120564852	-3.817785120564852
LVVGGSS	-2.541579081750072	1	-2.541579081750072	LY6C1	SVAE	-2.541579081750072	-2.541579081750072
LVVGGST	-2.4588498804381267	1	-2.4588498804381267	LY6C1	SVAE	-2.4588498804381267	-2.4588498804381267
LVVGLAS	-3.776601318586183	1	-3.776601318586183	LY6C1	SVAE	-3.776601318586183	-3.776601318586183
LVVGLSS	-0.4114131023413711	1	-0.4114131023413711	LY6C1	SVAE	-0.4114131023413711	-0.4114131023413711
LVVGSAY	-7.347925426895827	1	-7.347925426895827	LY6C1	SVAE	-7.347925426895827	-7.347925426895827
LVVGSSS	-5.275190772706886	1	-5.275190772706886	LY6C1	SVAE	-5.275190772706886	-5.275190772706886
LVVGSST	-5.623592230605508	1	-5.623592230605508	LY6C1	SVAE	-5.623592230605508	-5.623592230605508
LVVLGSS	-2.475593008660785	1	-2.475593008660785	LY6C1	SVAE	-2.475593008660785	-2.475593008660785
LVVRGAA	-2.060126155644455	1	-2.060126155644455	LY6C1	SVAE	-2.060126155644455	-2.060126155644455
LVVRGAS	0.2869628457276936	1	0.2869628457276936	LY6C1	SVAE	0.2869628457276936	0.2869628457276936
LVVRGAT	-1.2846165795365418	1	-1.2846165795365418	LY6C1	SVAE	-1.2846165795365418	-1.2846165795365418
LVVRGSA	-1.1397189626923223	1	-1.1397189626923223	LY6C1	SVAE	-1.1397189626923223	-1.1397189626923223
LVVRGSS	3.831666828630267	1	3.831666828630267	LY6C1	SVAE	3.831666828630267	3.831666828630267
LVVRGST	2.0131687056868333	1	2.0131687056868333	LY6C1	SVAE	2.0131687056868333	2.0131687056868333
LVVSGST	-4.684644613477331	1	-4.684644613477331	LY6C1	SVAE	-4.684644613477331	-4.684644613477331
LVYGGAS	-1.843761553369266	1	-1.843761553369266	LY6C1	SVAE	-1.843761553369266	-1.843761553369266
LVYGGSA	-3.260963066922529	1	-3.260963066922529	LY6C1	SVAE	-3.260963066922529	-3.260963066922529
LVYGGSQ	4.7725257689749885	1	4.7725257689749885	LY6C1	SVAE	4.7725257689749885	4.7725257689749885
LVYGGSS	3.44451564281336	1	3.44451564281336	LY6C1	SVAE	3.44451564281336	3.44451564281336
LVYGGST	4.293595573766796	1	4.293595573766796	LY6C1	SVAE	4.293595573766796	4.293595573766796
LVYGGSV	0.1890726325602472	1	0.1890726325602472	LY6C1	SVAE	0.1890726325602472	0.1890726325602472
LVYGSSS	-2.3179064632044004	1	-2.3179064632044004	LY6C1	SVAE	-2.3179064632044004	-2.3179064632044004
LVYGSST	-1.755624615778437	1	-1.755624615778437	LY6C1	SVAE	-1.755624615778437	-1.755624615778437
LVYHGAS	4.096244815014907	1	4.096244815014907	LY6C1	SVAE	4.096244815014907	4.096244815014907
LVYSGAS	-2.281788741798581	1	-2.281788741798581	LY6C1	SVAE	-2.281788741798581	-2.281788741798581
LVYSGSA	-2.027204425882392	1	-2.027204425882392	LY6C1	SVAE	-2.027204425882392	-2.027204425882392
LVYSGSQ	4.3952007045049335	1	4.3952007045049335	LY6C1	SVAE	4.3952007045049335	4.3952007045049335
LVYSGSS	4.395429273936613	1	4.395429273936613	LY6C1	SVAE	4.395429273936613	4.395429273936613
LWAGGAS	3.371364171212738	1	3.371364171212738	LY6C1	SVAE	3.371364171212738	3.371364171212738
LWAGGSS	3.097335764957932	1	3.097335764957932	LY6C1	SVAE	3.097335764957932	3.097335764957932
LWAGGST	5.04180152231415	1	5.04180152231415	LY6C1	SVAE	5.04180152231415	5.04180152231415
LWPGGAA	-1.4068686539112285	1	-1.4068686539112285	LY6C1	SVAE	-1.4068686539112285	-1.4068686539112285
LWPGGAS	4.612836263836483	1	4.612836263836483	LY6C1	SVAE	4.612836263836483	4.612836263836483
LWPGGSA	-0.7343202856309468	1	-0.7343202856309468	LY6C1	SVAE	-0.7343202856309468	-0.7343202856309468
LWPGGSS	4.683848500065245	1	4.683848500065245	LY6C1	SVAE	4.683848500065245	4.683848500065245
LWPGGST	5.125285831002278	1	5.125285831002278	LY6C1	SVAE	5.125285831002278	5.125285831002278
LWSGGAA	-2.391292962466652	1	-2.391292962466652	LY6C1	SVAE	-2.391292962466652	-2.391292962466652
LWSGGAS	0.9307233144756896	1	0.9307233144756896	LY6C1	SVAE	0.9307233144756896	0.9307233144756896
LWSGGSA	-3.3814966997726725	1	-3.3814966997726725	LY6C1	SVAE	-3.3814966997726725	-3.3814966997726725
LWSGGSM	2.966914529955156	1	2.966914529955156	LY6C1	SVAE	2.966914529955156	2.966914529955156
LWSGGSS	3.112245765411122	1	3.112245765411122	LY6C1	SVAE	3.112245765411122	3.112245765411122
LWSGGST	4.813548813060794	1	4.813548813060794	LY6C1	SVAE	4.813548813060794	4.813548813060794
LYAADEL	-5.344713762444343	1	-5.344713762444343	LY6C1	SVAE	-5.344713762444343	-5.344713762444343
LYAAESS	-3.524749987535804	1	-3.524749987535804	LY6C1	SVAE	-3.524749987535804	-3.524749987535804
LYAGEVL	-2.581058688429264	1	-2.581058688429264	LY6C1	SVAE	-2.581058688429264	-2.581058688429264
LYAGFAA	-2.5574548180640244	1	-2.5574548180640244	LY6C1	SVAE	-2.5574548180640244	-2.5574548180640244
LYAGFAS	0.2825955753842597	1	0.2825955753842597	LY6C1	SVAE	0.2825955753842597	0.2825955753842597
LYAGFSA	-0.5961692493826686	1	-0.5961692493826686	LY6C1	SVAE	-0.5961692493826686	-0.5961692493826686
LYAGFSS	5.074027485766869	1	5.074027485766869	LY6C1	SVAE	5.074027485766869	5.074027485766869
LYAGGAS	-1.561815137625255	1	-1.561815137625255	LY6C1	SVAE	-1.561815137625255	-1.561815137625255
LYAGGAT	-2.421720252368304	1	-2.421720252368304	LY6C1	SVAE	-2.421720252368304	-2.421720252368304
LYAGGSS	0.2974956484472099	1	0.2974956484472099	LY6C1	SVAE	0.2974956484472099	0.2974956484472099
LYAGGST	3.3497797585120583	1	3.3497797585120583	LY6C1	SVAE	3.3497797585120583	3.3497797585120583
LYAGLAQ	2.841802290707468	1	2.841802290707468	LY6C1	SVAE	2.841802290707468	2.841802290707468
LYAGLAS	-1.9035003818093104	1	-1.9035003818093104	LY6C1	SVAE	-1.9035003818093104	-1.9035003818093104
LYAGLSM	-3.3549903272363	1	-3.3549903272363	LY6C1	SVAE	-3.3549903272363	-3.3549903272363
LYAGLSQ	4.259982377558739	1	4.259982377558739	LY6C1	SVAE	4.259982377558739	4.259982377558739
LYAGLSS	2.271406945887932	1	2.271406945887932	LY6C1	SVAE	2.271406945887932	2.271406945887932
LYAGLST	-0.6899097311405751	1	-0.6899097311405751	LY6C1	SVAE	-0.6899097311405751	-0.6899097311405751
LYAGSAS	-2.214489514983648	1	-2.214489514983648	LY6C1	SVAE	-2.214489514983648	-2.214489514983648
LYAGSSS	-0.4682793009070305	1	-0.4682793009070305	LY6C1	SVAE	-0.4682793009070305	-0.4682793009070305
LYAGYAQ	5.071243113033836	1	5.071243113033836	LY6C1	SVAE	5.071243113033836	5.071243113033836
LYAGYAS	4.052929936422854	1	4.052929936422854	LY6C1	SVAE	4.052929936422854	4.052929936422854
LYAGYSS	5.180714371523599	1	5.180714371523599	LY6C1	SVAE	5.180714371523599	5.180714371523599
LYAHGAA	-3.0441901047733766	1	-3.0441901047733766	LY6C1	SVAE	-3.0441901047733766	-3.0441901047733766
LYAHGAM	-4.804470725919641	1	-4.804470725919641	LY6C1	SVAE	-4.804470725919641	-4.804470725919641
LYAHGAS	-1.698620850634457	1	-1.698620850634457	LY6C1	SVAE	-1.698620850634457	-1.698620850634457
LYAHGAT	-5.930120219812185	1	-5.930120219812185	LY6C1	SVAE	-5.930120219812185	-5.930120219812185
LYAHGSA	-3.782244237189791	1	-3.782244237189791	LY6C1	SVAE	-3.782244237189791	-3.782244237189791
LYAHGSM	-2.61835627307138	1	-2.61835627307138	LY6C1	SVAE	-2.61835627307138	-2.61835627307138
[truncated: 3,310 more rows]
